# Supplementary material for: Proteogenomic analysis reveals adaptive strategies for alleviating the consequences of aneuploidy in cancer
Source: EMBO J. 2025 Feb 10;44(6):1829–65. doi: 10.1038/s44318-025-00372-w (PMC11914506; doi:10.1038/s44318-025-00372-w)
Supplement: Supplementary file 5 — Dataset EV3 [file 44318_2025_372_MOESM5_ESM.xlsx]

## Sheet: legends
Dataset EV3 - Differential protein abundance analysis of cell line comparisons together with protein relevance scores and dosage compensation estimates.
Sheet: cell_line_comparisons
column name	description
hgnc_symbol	HUGO Gene Nomenclature Committee symbol of the gene corresponding to the quantified protein
ensembl_gene_id	Ensembl gene identifier of the gene corresponding to the quantified protein
entrezgene_id	NCBI gene identifier of the gene corresponding to the quantified protein
uniprot_ids	identified protein's UniProt identifiers from the searched reference proteome
chromosome_name	name of the chromosome of the gene corresponding to the quantified protein
band	chromosome band of the gene corresponding to the quantified protein
start_position	start position in bp (hg38) of the gene corresponding to the quantified protein
end_position	end position in bp (hg38) of the gene corresponding to the quantified protein
relevance_score	relevance score of the protein, calculated as the absolute sum of fold change ranks (scaled from -1 to 1) between p50 vs. p0 comparisons added to the absolute sum of fold change ranks between polysomic p0 vs. WT comparisons. Congruent changes in the wild-type evolutions are penalized by subtracting the maximum fold change rank of equal sign (or zero) from the absolute sum of fold change ranks bet…
relevance_p_value	empirical p-value of the relevance score, derived from the comparison with 100000 bootstrap samples (permutation of proteins)
relevance_FDR	FDR-adjusted emprical p-value using the Benjamini-Hochberg method
FC_Htr5p50-Htr5	log2 protein abundance fold change between Htr5p50 and Htr5
t_Htr5p50-Htr5	standard error of log2 fold change, empirical Bayes-moderated as implemented in the R package limma (doi:10.1093/nar/gkv007)
se_Htr5p50-Htr5	t-statistic corresponding to fold change between Htr5p50 and Htr5, empirical Bayes-moderated as implemented in the R package limma (doi:10.1093/nar/gkv007)
p_value_Htr5p50-Htr5	p-value corresponding to fold change between Htr5p50 and Htr5
FDR_Htr5p50-Htr5	FDR-adjusted p-value using the Benjamini-Hochberg method
FC_Hte5p50-Hte5	log2 protein abundance fold change between Hte5p50 and Hte5
t_Hte5p50-Hte5	standard error corresponding to log2 fold change, empirical Bayes-moderated as implemented in the R package limma (doi:10.1093/nar/gkv007)
se_Hte5p50-Hte5	t-statistic corresponding to fold change between Hte5p50 and Hte5, empirical Bayes-moderated as implemented in the R package limma (doi:10.1093/nar/gkv007)
p_value_Hte5p50-Hte5	p-value corresponding to fold change between Hte5p50 and Hte5
FDR_Hte5p50-Hte5	FDR-adjusted p-value using the Benjamini-Hochberg method
FC_Rtr5p50-Rtr5	log2 protein abundance fold change between Rtr5p50 and Rtr5
t_Rtr5p50-Rtr5	standard error of log2 fold change, empirical Bayes-moderated as implemented in the R package limma (doi:10.1093/nar/gkv007)
se_Rtr5p50-Rtr5	t-statistic corresponding to fold change between Rtr5p50 and Rtr5, empirical Bayes-moderated as implemented in the R package limma (doi:10.1093/nar/gkv007)
p_value_Rtr5p50-Rtr5	p-value corresponding to fold change between Rtr5p50 and Rtr5
FDR_Rtr5p50-Rtr5	FDR-adjusted p-value using the Benjamini-Hochberg method
FC_Rtr21p50-Rtr21	log2 protein abundance fold change between Rtr21p50 and Rtr21
t_Rtr21p50-Rtr21	standard error corresponding to log2 fold change, empirical Bayes-moderated as implemented in the R package limma (doi:10.1093/nar/gkv007)
se_Rtr21p50-Rtr21	t-statistic corresponding to fold change between Rtr21p50 and Rtr21, empirical Bayes-moderated as implemented in the R package limma (doi:10.1093/nar/gkv007)
p_value_Rtr21p50-Rtr21	p-value corresponding to fold change between Rtr21p50 and Rtr21
FDR_Rtr21p50-Rtr21	FDR-adjusted p-value using the Benjamini-Hochberg method
FC_Htr5-HCT116	log2 protein abundance fold change between Htr5 and HCT116
t_Htr5-HCT116	standard error of log2 fold change, empirical Bayes-moderated as implemented in the R package limma (doi:10.1093/nar/gkv007)
se_Htr5-HCT116	t-statistic corresponding to fold change between Htr5 and HCT116, empirical Bayes-moderated as implemented in the R package limma (doi:10.1093/nar/gkv007)
p_value_Htr5-HCT116	p-value corresponding to fold change between Htr5 and HCT116
FDR_Htr5-HCT116	FDR-adjusted p-value using the Benjamini-Hochberg method
FC_Hte5-HCT116	log2 protein abundance fold change between Hte5 and HCT116
t_Hte5-HCT116	standard error corresponding to log2 fold change, empirical Bayes-moderated as implemented in the R package limma (doi:10.1093/nar/gkv007)
se_Hte5-HCT116	t-statistic corresponding to fold change between Hte5 and HCT116, empirical Bayes-moderated as implemented in the R package limma (doi:10.1093/nar/gkv007)
p_value_Hte5-HCT116	p-value corresponding to fold change between Hte5 and HCT116
FDR_Hte5-HCT116	FDR-adjusted p-value using the Benjamini-Hochberg method
FC_Rtr5-RPE1	log2 protein abundance fold change between Rtr5 and RPE1
t_Rtr5-RPE1	standard error of log2 fold change, empirical Bayes-moderated as implemented in the R package limma (doi:10.1093/nar/gkv007)
se_Rtr5-RPE1	t-statistic corresponding to fold change between Rtr5 and RPE1, empirical Bayes-moderated as implemented in the R package limma (doi:10.1093/nar/gkv007)
p_value_Rtr5-RPE1	p-value corresponding to fold change between Rtr5 and RPE1
FDR_Rtr5-RPE1	FDR-adjusted p-value using the Benjamini-Hochberg method
FC_Rtr21-RPE1	log2 protein abundance fold change between Rtr21 and RPE1
t_Rtr21-RPE1	standard error corresponding to log2 fold change, empirical Bayes-moderated as implemented in the R package limma (doi:10.1093/nar/gkv007)
se_Rtr21-RPE1	t-statistic corresponding to fold change between Rtr21 and RPE1, empirical Bayes-moderated as implemented in the R package limma (doi:10.1093/nar/gkv007)
p_value_Rtr21-RPE1	p-value corresponding to fold change between Rtr21 and RPE1
FDR_Rtr21-RPE1	FDR-adjusted p-value using the Benjamini-Hochberg method
FC_Htr5p50-HCT116	log2 protein abundance fold change between Htr5p50 and HCT116
t_Htr5p50-HCT116	standard error of log2 fold change, empirical Bayes-moderated as implemented in the R package limma (doi:10.1093/nar/gkv007)
se_Htr5p50-HCT116	t-statistic corresponding to fold change between Htr5p50 and HCT116, empirical Bayes-moderated as implemented in the R package limma (doi:10.1093/nar/gkv007)
p_value_Htr5p50-HCT116	p-value corresponding to fold change between Htr5p50 and HCT116
FDR_Htr5p50-HCT116	FDR-adjusted p-value using the Benjamini-Hochberg method
FC_Hte5p50-HCT116	log2 protein abundance fold change between Hte5p50 and HCT116
t_Hte5p50-HCT116	standard error corresponding to log2 fold change, empirical Bayes-moderated as implemented in the R package limma (doi:10.1093/nar/gkv007)
se_Hte5p50-HCT116	t-statistic corresponding to fold change between Hte5p50 and HCT116, empirical Bayes-moderated as implemented in the R package limma (doi:10.1093/nar/gkv007)
p_value_Hte5p50-HCT116	p-value corresponding to fold change between Hte5p50 and HCT116
FDR_Hte5p50-HCT116	FDR-adjusted p-value using the Benjamini-Hochberg method
FC_Rtr5p50-RPE1	log2 protein abundance fold change between Rtr5p50 and RPE1
t_Rtr5p50-RPE1	standard error of log2 fold change, empirical Bayes-moderated as implemented in the R package limma (doi:10.1093/nar/gkv007)
se_Rtr5p50-RPE1	t-statistic corresponding to fold change between Rtr5p50 and RPE1, empirical Bayes-moderated as implemented in the R package limma (doi:10.1093/nar/gkv007)
p_value_Rtr5p50-RPE1	p-value corresponding to fold change between Rtr5p50 and RPE1
FDR_Rtr5p50-RPE1	FDR-adjusted p-value using the Benjamini-Hochberg method
FC_Rtr21p50-RPE1	log2 protein abundance fold change between Rtr21p50 and RPE1
t_Rtr21p50-RPE1	standard error corresponding to log2 fold change, empirical Bayes-moderated as implemented in the R package limma (doi:10.1093/nar/gkv007)
se_Rtr21p50-RPE1	t-statistic corresponding to fold change between Rtr21p50 and RPE1, empirical Bayes-moderated as implemented in the R package limma (doi:10.1093/nar/gkv007)
p_value_Rtr21p50-RPE1	p-value corresponding to fold change between Rtr21p50 and RPE1
FDR_Rtr21p50-RPE1	FDR-adjusted p-value using the Benjamini-Hochberg method
FC_Hp50-HCT116	log2 protein abundance fold change between Hp50 and HCT116
t_Hp50-HCT116	standard error of log2 fold change, empirical Bayes-moderated as implemented in the R package limma (doi:10.1093/nar/gkv007)
se_Hp50-HCT116	t-statistic corresponding to fold change between Hp50 and HCT116, empirical Bayes-moderated as implemented in the R package limma (doi:10.1093/nar/gkv007)
p_value_Hp50-HCT116	p-value corresponding to fold change between Hp50 and HCT116
FDR_Hp50-HCT116	FDR-adjusted p-value using the Benjamini-Hochberg method
FC_Rp50-RPE1	log2 protein abundance fold change between Rp50 and RPE1
t_Rp50-RPE1	standard error corresponding to log2 fold change, empirical Bayes-moderated as implemented in the R package limma (doi:10.1093/nar/gkv007)
se_Rp50-RPE1	t-statistic corresponding to fold change between Rp50 and RPE1, empirical Bayes-moderated as implemented in the R package limma (doi:10.1093/nar/gkv007)
p_value_Rp50-RPE1	p-value corresponding to fold change between Rp50 and RPE1
FDR_Rp50-RPE1	FDR-adjusted p-value using the Benjamini-Hochberg method
Sheet: tmt_meta_data
column name	description
cell_line	name of the cell line
in_vitro_evolution	type and stage in the in vitro evolution
transferred_chromosome	chromosome name and amount that was added via microcell-mediated chromosome transfer
replicates	number of replicate for each cell line sample
experimental_method	experimental method used to generate proteomic data
experiment_details	details of the experimental platform
facility	name of the facililty
tmt_number	number of the TMT proteomics experiment run
Sheet: protein_fold_change_segments
column name	description
sample_id	unique sample id (cell line name and)
chromosome	name of the chromosome, on which the gene of the corresponding proteins are located, as output from DNAcopy
loc_start	start of the genomic segment as output from DNAcopy
loc_end	end of the genomic segment as output from DNAcopy
num_mark	number of quantified proteins per segment
segment_mean	segment-wise average log2 protein abundance fold change relative to WT as output from DNAcopy
segment_median	segment-wise median log2 protein abundance fold change relative to WT
Sheet: arm-level dosage compensation
column name	description
cell_line	name of the cell line at passage 0
chromosome_arm	name of a chromosome arm that was gain at p0 and did not loose a copy by p50
in_vitro_evolution	type and stage in the in vitro evolution
mean_DNA_copy_number_ratio	chromosome arm-wise average log2 copy number ratio relative to WT
mean_protein_log2_fold_change	chromosome arm-wise average log2 protein abundance fold change relative to WT
dosage_compenstation	difference between mean_DNA_copy_number_ratio and mean_protein_log2_fold_change

## Sheet: cell_line_comparisons
hgnc_symbol	ensembl_gene_id	entrezgene_id	uniprot_ids	chromosome_name	band	start_position	end_position	relevance_score	relevance_p_value	relevance_fdr	FC_Htr5p50-Htr5	t_Htr5p50-Htr5	se_Htr5p50-Htr5	p_value_Htr5p50-Htr5	FDR_Htr5p50-Htr5	FC_Hte5p50-Hte5	t_Hte5p50-Hte5	se_Hte5p50-Hte5	p_value_Hte5p50-Hte5	FDR_Hte5p50-Hte5	FC_Rtr5p50-Rtr5	t_Rtr5p50-Rtr5	se_Rtr5p50-Rtr5	p_value_Rtr5p50-Rtr5	FDR_Rtr5p50-Rtr5	FC_Rtr21p50-Rtr21	t_Rtr21p50-Rtr21	se_Rtr21p50-Rtr21	p_value_Rtr21p50-Rtr21	FDR_Rtr21p50-Rtr21	FC_Htr5-HCT116	t_Htr5-HCT116	se_Htr5-HCT116	p_value_Htr5-HCT116	FDR_Htr5-HCT116	FC_Hte5-HCT116	t_Hte5-HCT116	se_Hte5-HCT116	p_value_Hte5-HCT116	FDR_Hte5-HCT116	FC_Rtr5-RPE1	t_Rtr5-RPE1	se_Rtr5-RPE1	p_value_Rtr5-RPE1	FDR_Rtr5-RPE1	FC_Rtr21-RPE1	t_Rtr21-RPE1	se_Rtr21-RPE1	p_value_Rtr21-RPE1
LAMP2	ENSG00000005893	3920	P13473-2;P13473;P13473-3;H0YCG2	X	q24	120426148	120469365	1.85809	0	0	-0.425052	-6.62155	0.0641923	0.000138174	0.000749136	-0.37866	-2.43231	0.155679	0.0401969	0.0671369	-0.21625	-5.09429	0.0424495	0.000879625	0.0168687	-0.899544	-3.82599	0.235114	0.00695983	0.0463989	0.655829	16.3503	0.0401111	1.2365e-07	5.2635e-06	1.25239	8.11147	0.154397	2.36756e-05	0.000107307	0.236187	4.32777	0.0545747	0.00251935	0.0262816	0.478226	2.25651	0.211932	0.0586317
ACYP2	ENSG00000170634	98	P14621;U3KPX1;U3KPX8;E9PF46;F8WA34;U3KQL2	2	p16.2	53970838	54305300	1.80333	0	0	-0.170653	-2.96122	0.0576295	0.0173264	0.0352117	-0.532731	-2.80937	0.189626	0.0222027	0.0402176	-0.205277	-2.92478	0.0701855	0.0187363	0.11051	-0.537906	-1.99881	0.269113	0.087299	0.190424	0.522102	5.72708	0.0911637	0.000375871	0.00150731	1.45432	7.42793	0.19579	4.67514e-05	0.00018606	0.275105	4.26368	0.0645228	0.00274742	0.0275755	0.611234	2.96267	0.206312	0.0210249
ASAH1	ENSG00000104763	427	Q13510-2;Q13510;A0A1B0GTM3;A0A1B0GUA4;A0A1B0GW68;A0A1B0GUH5;A0A1B0GTP7;A0A1B0GTZ5;E7EMM4;A0A1B0GUG1;A0A1B0GUW4;A0A1B0GUE3;Q13510-3;A0A1B0GU62;A0A1B0GVG2	8	p22	18055992	18084998	1.7695	0	0	-0.399588	-11.0894	0.0360334	2.83633e-06	5.31813e-05	-1.18955	-22.4165	0.0530658	1.11613e-08	6.27823e-07	-0.5483	-9.48853	0.0577855	1.09251e-05	0.00134161	-0.284503	-1.83211	0.155288	0.111191	0.222985	0.582677	7.84213	0.0743009	3.96797e-05	0.000275311	1.29115	16.3692	0.0788766	7.41659e-08	1.40314e-06	0.342117	6.42469	0.0532503	0.000203681	0.00576315	0.211021	1.70803	0.123547	0.131385
EPHX1	ENSG00000143819	2052	P07099	1	q42.12	225810124	225845563	1.74581	0	0	-0.39572	-13.463	0.029393	6.0944e-07	2.08783e-05	-0.746532	-16.7551	0.0445556	1.17295e-07	2.39922e-06	-0.0876624	-1.95494	0.0448416	0.0856043	0.261408	-0.399672	-6.4067	0.0623835	0.00042469	0.0153758	0.369269	11.3778	0.0324553	2.26557e-06	3.51764e-05	1.44725	30.6067	0.0472852	3.4307e-10	4.83658e-08	0.168513	2.69433	0.0625436	0.0273118	0.115731	0.886121	17.1989	0.051522	5.5156e-07
SCARB2	ENSG00000138760	950	A0A1W2PPX5;A0A1W2PQR6;A0A1W2PQB7;A0A1W2PS43;A0A1W2PRS1;Q14108;A0A1W2PPU6;Q14108-2;A0A1W2PRF6;A0A1W2PSE4;A0A1W2PS70;A0A1W2PNX7	4	q21.1	76158737	76234536	1.69017	5e-05	0.036304	-0.437698	-8.51964	0.0513752	2.16628e-05	0.000198253	-0.52789	-20.9984	0.0251396	1.89677e-08	8.53547e-07	-0.173984	-2.17821	0.0798748	0.0603629	0.214896	-0.574512	-6.64212	0.0864953	0.000342913	0.0147138	0.420872	8.40849	0.0500533	2.35185e-05	0.000181133	0.80901	29.9949	0.0269716	4.08627e-10	5.36322e-08	0.244683	2.30404	0.106198	0.0501529	0.173029	0.0964217	0.986395	0.0977516	0.356799
GLRX	ENSG00000173221	2745	P35754	5	q15	95751319	95822726	1.67783	7e-05	0.036304	-0.25365	-7.60947	0.0333335	5.03713e-05	0.000352208	-0.267888	-7.93557	0.0337578	3.91232e-05	0.000188726	-0.0625177	-1.13471	0.0550959	0.288714	0.531226	-0.401246	-2.7133	0.147881	0.0311375	0.101786	0.602847	13.0697	0.0461255	7.52681e-07	1.64079e-05	0.772936	15.8701	0.0487041	9.64317e-08	1.73577e-06	0.398168	4.44722	0.089532	0.00214706	0.023541	0.519632	3.85765	0.134702	0.00623022
ARSA	ENSG00000100299	410	A0A0C4DFZ2;P15289-2;P15289	22	q13.33	50622754	50628173	1.67133	7e-05	0.036304	-0.293348	-3.43013	0.0855209	0.00842691	0.0192493	-0.193421	-1.19647	0.161659	0.264792	0.341842	-0.410272	-2.30129	0.178279	0.0497393	0.191713	-1.05879	-3.55717	0.29765	0.00983633	0.0550082	0.199886	1.91023	0.10464	0.0909594	0.139733	0.205003	1.41912	0.144458	0.190547	0.242613	0.368217	2.47869	0.148553	0.0381885	0.144779	0.67537	2.40859	0.2804	0.0468702
RPS29	ENSG00000213741	6235	P62273;A0A2R8Y851;P62273-2;A0A2R8Y6P7;A0A087WTT6	14	q21.3	49570984	49599164	1.66406	7e-05	0.036304	0.0838861	1.49896	0.0559629	0.1708	0.240563	0.239138	6.56546	0.0364237	0.000153728	0.00058648	0.375923	2.23583	0.168136	0.0551361	0.203175	0.843911	5.33392	0.158216	0.00121928	0.0227701	-0.320603	-6.60061	0.0485717	0.000139562	0.000710209	-0.452462	-9.69671	0.0466614	5.73909e-06	3.52728e-05	-0.297319	-1.93918	0.153322	0.0884567	0.246745	-0.885683	-5.35961	0.165252	0.00105318
FUCA1	ENSG00000179163	2517	P04066	1	p36.11	23845077	23868290	1.65392	9e-05	0.036304	-0.43719	-10.0583	0.0434655	6.07446e-06	8.6778e-05	-0.690306	-14.6319	0.0471782	3.46767e-07	5.22639e-06	-0.628548	-7.25619	0.0866223	7.89976e-05	0.00407601	-0.0855608	-0.937375	0.091277	0.380894	0.517771	0.390611	10.1247	0.03858	5.65521e-06	6.56129e-05	0.265346	6.4971	0.0408407	0.000127885	0.00043208	0.396155	5.1319	0.0771947	0.00089391	0.0134525	0.494193	6.59176	0.0749714	0.000306627
BCL2L13	ENSG00000099968	23786	Q9BXK5;A0A087WX97;A0A087WTL4;Q9BXK5-2;Q9BXK5-4	22	q11.21	17628855	17730855	1.64147	9e-05	0.036304	-0.227971	-9.96005	0.0228885	6.55476e-06	9.15631e-05	-0.302956	-10.7707	0.0281276	3.86238e-06	3.16424e-05	-0.195786	-4.90876	0.0398851	0.00111303	0.0197169	-1.41464	-5.65514	0.250151	0.000876219	0.0200279	0.253492	11.2651	0.0225023	2.45054e-06	3.67581e-05	0.436238	16.6598	0.026185	6.38754e-08	1.26546e-06	0.0667189	1.4302	0.0466502	0.190532	0.394958	0.835346	3.50467	0.238353	0.00993017
PHPT1	ENSG00000054148	29085	Q9NRX4;Q9NRX4-2	9	q34.3	136848724	136851027	1.63387	9e-05	0.036304	-0.366136	-12.4433	0.0294244	1.14186e-06	2.9992e-05	-0.328251	-14.3115	0.0229361	4.13593e-07	5.84223e-06	-0.16209	-1.98018	0.0818563	0.0823045	0.256523	-0.261912	-2.61423	0.100187	0.0358505	0.110593	0.238627	5.97435	0.039942	0.000281193	0.00119697	0.532133	13.2939	0.0400283	4.28356e-07	5.00502e-06	0.477202	6.88969	0.0692633	0.000125813	0.00437295	0.26807	3.56415	0.075213	0.00916818
POLD3	ENSG00000077514	10714	Q15054;Q15054-2;Q15054-3;E9PRK3	11	q13.4	74493851	74669117	1.63178	0.00011	0.036304	0.309517	9.34764	0.0331118	1.0691e-05	0.00012496	0.345327	8.8533	0.0390054	1.72952e-05	9.79697e-05	0.172165	2.295	0.0750171	0.0502338	0.193096	0.058	0.479107	0.121059	0.646999	0.744892	-0.414744	-10.4787	0.0395799	4.32568e-06	5.41752e-05	-0.391813	-9.5057	0.0412188	6.73571e-06	3.94744e-05	-0.344389	-5.39038	0.0638896	0.000653411	0.0108431	-0.664556	-6.61201	0.100507	0.000300907
DHRS3	ENSG00000162496	9249	O75911;Q5SUY4	1	p36.21	12567910	12618210	1.63001	0.00011	0.036304	-0.095365	-1.67382	0.0569745	0.131212	0.193004	-0.40702	-7.22412	0.0563418	7.76982e-05	0.000333901	-0.478754	-3.9567	0.120998	0.00402985	0.043947	-0.648184	-2.79563	0.231856	0.0277169	0.09562	0.463754	7.30599	0.0634759	6.69588e-05	0.000402136	0.303003	4.65822	0.065047	0.00128702	0.00304022	0.667757	5.60149	0.11921	0.0005093	0.00971149	0.21663	1.121	0.193247	0.299265
IFIT1	ENSG00000185745	3434	P09914-2;P09914	10	q23.31	89392546	89406487	1.62274	0.00012	0.036304	-0.281497	-5.1088	0.0551004	0.000812069	0.00288878	-0.843275	-5.39518	0.156302	0.000587477	0.00176832	-0.025877	-0.341293	0.0758206	0.741502	0.867204	-0.4712	-3.45843	0.136247	0.0111994	0.0584563	0.50136	6.66604	0.075211	0.000130065	0.000672751	1.21141	7.47318	0.162101	4.46274e-05	0.000179535	0.140384	1.5721	0.0892973	0.154571	0.350467	0.506041	4.75808	0.106354	0.00206395
GABARAPL2	ENSG00000034713	11345	P60520;H3BSM5	16	q23.1	75566375	75577881	1.61922	0.00012	0.036304	0.673101	11.9571	0.0562929	1.56617e-06	3.64091e-05	1.04594	20.3212	0.0514702	2.4737e-08	9.72439e-07	0.1082	2.57151	0.0420765	0.0325134	0.147775	0.156073	2.10335	0.0742024	0.0749865	0.173814	-0.410611	-9.33055	0.0440071	1.06396e-05	0.000103761	-0.826842	-16.5247	0.0500367	6.8448e-08	1.32277e-06	-0.298663	-5.44167	0.0548845	0.000614691	0.0105467	-0.19908	-2.92955	0.0679557	0.0220378
ACADVL	ENSG00000072778	37	P49748;P49748-3;P49748-2	17	p13.1	7217125	7225266	1.59883	0.00015	0.0425437	-0.36595	-11.3071	0.0323646	2.4344e-06	4.751e-05	-0.26236	-15.0692	0.0174104	2.74191e-07	4.39543e-06	-0.128578	-4.32523	0.0297275	0.00241065	0.0317626	-0.211106	-1.60134	0.131831	0.154934	0.277553	0.259221	11.4603	0.0226191	2.13996e-06	3.4131e-05	0.603427	25.9346	0.0232673	1.43721e-09	1.05284e-07	0.14936	3.44458	0.0433608	0.00876409	0.0559371	0.647966	7.38399	0.0877528	0.000151461
CD63	ENSG00000135404	967	F8VNT9;F8W022;F8VWK8;P08962-2;P08962;F8VV56;P08962-3	12	q13.2	55725323	55729707	1.58704	0.00018	0.047649	-0.693752	-8.62614	0.0804244	1.97206e-05	0.000187108	-0.434698	-15.19	0.0286173	2.57249e-07	4.17697e-06	-0.237026	-3.04279	0.0778975	0.0156183	0.0988624	-1.31053	-6.66712	0.196566	0.000335327	0.0147138	0.939033	10.8296	0.0867102	3.34193e-06	4.45487e-05	0.962518	11.2922	0.0852373	1.65906e-06	1.36272e-05	0.401312	4.30206	0.0932837	0.0026083	0.0266573	-0.156941	-0.63084	0.248781	0.54818
NOB1	ENSG00000141101	28987	Q9ULX3;H3BUR4	16	q22.1	69741871	69754926	1.58186	0.00019	0.047649	0.382641	11.86	0.0322633	1.67061e-06	3.78591e-05	0.318431	12.4621	0.0255518	1.23618e-06	1.33677e-05	0.127202	2.71903	0.0467824	0.0258042	0.130814	0.329738	3.13063	0.105327	0.0174045	0.0735438	-0.327627	-13.2919	0.0246486	6.57673e-07	1.50121e-05	-0.487095	-17.2942	0.0281653	4.64894e-08	1.00994e-06	-0.0804332	-1.74832	0.0460059	0.118534	0.298155	-0.387342	-4.47452	0.086566	0.00288508
PRNP	ENSG00000171867	5621	A2A2V1;P04156-2;P04156;X6RKS3	20	p13	4686350	4701590	1.57988	0.0002	0.047649	-0.352162	-4.42055	0.0796647	0.00201735	0.00601197	-0.323912	-2.91134	0.111259	0.0189364	0.0351583	0.018466	0.246135	0.0750238	0.811654	0.910238	-0.787606	-4.29238	0.18349	0.00391923	0.037506	0.278825	7.15343	0.0389778	7.81258e-05	0.000451553	0.563633	5.89257	0.0956515	0.000259806	0.000778306	0.454101	5.92352	0.0766607	0.00035225	0.00804021	0.584578	3.67627	0.159014	0.00789832
MCM7	ENSG00000166508	4176	P33993;P33993-3;P33993-2	7	q22.1	100092233	100101940	1.57173	0.00021	0.047649	0.45625	17.6261	0.0258849	6.92841e-08	5.89851e-06	0.562989	34.2232	0.0164505	3.53244e-10	9.17103e-08	0.0459053	1.34384	0.0341599	0.215151	0.449942	0.101261	1.88985	0.0535816	0.102266	0.210507	-0.508145	-16.8124	0.0302244	9.85856e-08	4.58705e-06	-0.608359	-22.15	0.0274654	5.59425e-09	2.34959e-07	-0.260369	-6.39169	0.0407356	0.000210966	0.00591476	-0.656881	-14.018	0.0468599	2.22638e-06
HMG20B	ENSG00000064961	10362	Q9P0W2-3;Q9P0W2;B5MDG7;C9JQA7;C9K049;K7EJR8;C9J8X5;Q9P0W2-2	19	p13.3	3572777	3579088	1.54352	0.00029	0.0541069	0.229292	1.63277	0.140431	0.139672	0.20383	0.265508	2.56789	0.103395	0.0324496	0.0557644	0.168114	1.68275	0.0999047	0.130165	0.336653	0.613267	4.10468	0.149407	0.00491878	0.0413604	-0.259971	-1.70011	0.152914	0.125942	0.183676	-0.465969	-2.76128	0.168751	0.0226791	0.0374518	-0.143465	-0.911079	0.157467	0.38888	0.604143	-0.130316	-0.901029	0.14463	0.397512
GALNS	ENSG00000141012	2588	P34059;H3BP66	16	q24.3	88813734	88856970	1.53989	0.00029	0.0541069	-0.281889	-7.58748	0.0371519	5.14584e-05	0.00035625	-0.389305	-7.65191	0.0508768	5.1127e-05	0.000236144	-0.288646	-2.90761	0.0992728	0.0192411	0.111875	-0.151035	-1.34368	0.112404	0.222477	0.35424	0.285174	7.79894	0.0365658	4.13448e-05	0.000284669	0.37766	7.516	0.0502475	4.27149e-05	0.000173616	0.169186	1.57378	0.107503	0.154183	0.350169	0.229847	2.58021	0.0890806	0.0364605
MCM5	ENSG00000100297	4174	P33992;B1AHB1	22	q12.3	35400134	35425431	1.53526	0.0003	0.0541069	0.403209	19.6885	0.0204795	2.81141e-08	3.82725e-06	0.493729	30.0975	0.0164043	1.01071e-09	1.41877e-07	0.0358707	1.02896	0.0348612	0.333017	0.57875	0.0871307	1.20812	0.0721209	0.267633	0.40162	-0.479434	-22.325	0.0214753	9.67762e-09	1.40724e-06	-0.60562	-28.4426	0.0212927	6.47227e-10	6.30882e-08	-0.357339	-9.43158	0.0378875	1.31133e-05	0.00118406	-0.490188	-8.83588	0.0554771	4.80691e-05
ABCC4	ENSG00000125257	10257	O15439;O15439-2;O15439-3;A0A2R8Y6V8;O15439-4;A0A2R8YDC1	13	q32.1	95019835	95301475	1.53482	0.0003	0.0541069	-0.210691	-7.30647	0.0288362	6.78911e-05	0.00043971	-0.440017	-13.8354	0.0318037	5.41153e-07	7.20493e-06	-0.144778	-3.58934	0.0403356	0.00685717	0.0603911	-0.156831	-1.32355	0.118492	0.228731	0.360225	0.128483	4.29884	0.0298878	0.00237135	0.00675209	0.495408	14.3247	0.0345843	2.28983e-07	3.19158e-06	0.347175	7.5424	0.0460298	6.65459e-05	0.00281788	0.456362	4.02393	0.113412	0.00503423
AKR1B1	ENSG00000085662	231	P15121;E9PCX2	7	q33	134442356	134459284	1.53228	0.00031	0.0541069	-0.202522	-4.62166	0.0438201	0.00153531	0.00479939	-1.06324	-23.9413	0.0444103	6.53672e-09	4.47623e-07	-0.258596	-3.63494	0.0711419	0.00641288	0.05802	-0.106145	-1.02171	0.103889	0.342143	0.481342	0.0480571	1.18439	0.0405755	0.268871	0.346328	1.50981	29.1106	0.0518646	5.29453e-10	6.03929e-08	0.824162	10.4666	0.0787421	6.03123e-06	0.000740636	0.748788	9.9312	0.0753975	2.23874e-05
MCM4	ENSG00000104738	4173	P33991	8	q11.21	47960185	47978160	1.53184	0.00031	0.0541069	0.45611	21.1247	0.0215913	1.58049e-08	2.6917e-06	0.579101	27.47	0.0210812	2.13162e-09	2.13162e-07	0.0682403	1.8791	0.0363155	0.0962997	0.27983	-0.0210664	-0.374353	0.0562742	0.719628	0.80143	-0.473945	-23.5281	0.0201438	6.28199e-09	1.16129e-06	-0.617332	-29.7368	0.0207598	4.40373e-10	5.4399e-08	-0.37646	-9.98945	0.0376858	8.55338e-06	0.000921364	-0.646837	-12.449	0.0519588	4.96651e-06
RIOK3	ENSG00000101782	8780	B4E1Q4;O14730;O14730-2	18	q11.2	23453287	23486603	1.52688	0.00033	0.0554644	-0.660088	-14.7517	0.0447464	2.92652e-07	1.2873e-05	-0.526645	-11.9315	0.0441391	1.73963e-06	1.73963e-05	-0.246051	-2.06902	0.118922	0.0716397	0.236361	-0.0319168	-0.228756	0.139523	0.825837	0.882005	0.741499	21.2226	0.0349391	1.4674e-08	1.77781e-06	0.785088	16.8046	0.0467186	5.9348e-08	1.19454e-06	0.24791	1.41016	0.175803	0.196167	0.401694	0.100347	0.905061	0.110874	0.395514
FUCA2	ENSG00000001036	2519	Q9BTY2	6	q24.2	143494812	143511720	1.51829	0.00035	0.056725	-0.152296	-3.81183	0.0399534	0.00477892	0.0120718	-0.345906	-10.8837	0.0317821	3.56231e-06	2.97253e-05	-0.476908	-11.4977	0.0414784	2.51449e-06	0.000590215	-0.39147	-2.51188	0.155848	0.0415084	0.119252	0.339187	13.7322	0.0247002	5.06407e-07	1.27309e-05	0.0807133	2.77703	0.0290646	0.0221105	0.0366377	0.205214	4.3057	0.0476611	0.00259549	0.0266573	0.356563	2.45022	0.145523	0.0440923
CDKAL1	ENSG00000145996	54901	Q5VV42;Q5VV42-2	6	p22.3	20534457	21232404	1.50948	0.00037	0.0578986	0.436521	7.8132	0.0558697	4.14241e-05	0.000309575	0.685891	8.0042	0.0856914	3.67121e-05	0.00017971	0.0312766	0.421154	0.074264	0.684512	0.83391	0.209344	2.24814	0.0931187	0.0607577	0.152089	-0.400189	-4.92536	0.0812508	0.00101968	0.00331134	-0.585794	-7.05144	0.0830744	6.94181e-05	0.000256802	-0.293598	-4.12871	0.0711114	0.00330408	0.0306957	-0.185972	-2.48107	0.0749565	0.0421437
CCDC90B	ENSG00000137500	60492	E9PKQ5;Q9GZT6-2;Q9GZT6;Q9GZT6-3;H0YF06;J3KN19	11	q14.1	83259081	83286390	1.49636	0.00045	0.0619824	0.390429	6.97469	0.055978	9.51722e-05	0.000562462	0.899733	13.2701	0.0678013	7.53088e-07	9.23046e-06	0.302727	4.00709	0.0755478	0.00375208	0.0419632	1.03134	2.13094	0.483985	0.0720369	0.169701	-0.373114	-6.19584	0.06022	0.000218277	0.000980144	-0.637155	-8.97604	0.070984	1.06543e-05	5.67869e-05	0.153335	1.53545	0.0998634	0.163222	0.360889	-0.615993	-1.41674	0.434796	0.199488
SCD	ENSG00000099194	6319	O00767	10	q24.31	100347233	100364826	1.49074	0.00047	0.0619824	1.25819	18.176	0.0692225	5.39598e-08	5.08208e-06	0.836755	17.5294	0.0477343	8.15708e-08	1.95398e-06	0.462621	6.17507	0.0749175	0.000245315	0.00805474	-0.671592	-1.02884	0.652767	0.339017	0.47808	-0.994104	-15.2305	0.0652705	2.19764e-07	7.36443e-06	-0.789193	-11.5584	0.0682785	1.3693e-06	1.18497e-05	-0.32814	-4.1332	0.0793911	0.00328373	0.0306957	-1.52202	-3.91302	0.388964	0.00580063
HSP90AB1	ENSG00000096384	3326	P08238;Q58FF7	6	p21.1	44246166	44253888	1.48832	0.00048	0.0619824	0.403353	15.307	0.0263508	2.17272e-07	1.11286e-05	0.549613	39.49	0.0139178	1.09263e-10	4.82982e-08	0.0727725	2.20145	0.0330567	0.0581989	0.210671	0.0209177	0.520494	0.0401881	0.619356	0.720775	-0.366549	-15.4677	0.0236978	1.93933e-07	6.9027e-06	-0.687722	-33.0298	0.0208212	1.77255e-10	3.61297e-08	-0.184916	-4.55644	0.0405835	0.00185843	0.0213684	-0.465733	-10.8962	0.0427426	1.21154e-05
NMI	ENSG00000123609	9111	Q13287	2	q23.3	151270470	151289894	1.48667	0.00048	0.0619824	-0.423278	-11.7292	0.0360875	1.82358e-06	3.94797e-05	-0.308474	-5.28371	0.0583821	0.000673806	0.00198271	0.0150253	0.269591	0.0557339	0.794164	0.899977	-0.290204	-3.44517	0.0842349	0.0113974	0.0589282	0.702734	18.7375	0.0375042	4.0722e-08	2.81922e-06	1.12531	18.2696	0.0615947	2.91267e-08	7.28166e-07	0.154137	2.138	0.0720941	0.0649775	0.203137	0.381389	4.66594	0.081739	0.00229832
ERAP1	ENSG00000164307	51752	Q9NZ08;Q9NZ08-2	5	q15	96760810	96808100	1.48502	0.0005	0.0619824	-0.534621	-23.1837	0.0230602	7.37048e-09	2.03834e-06	-0.964565	-23.4116	0.0412003	7.84149e-09	4.99004e-07	0.0999489	1.99046	0.0502141	0.0809963	0.254478	-0.426452	-7.88485	0.054085	0.000121254	0.0123763	0.880919	20.0818	0.0438666	2.30922e-08	2.23473e-06	1.7361	31.8636	0.0544855	2.42073e-10	4.35732e-08	0.497687	8.64587	0.0575635	2.48637e-05	0.00167761	0.318426	5.13994	0.0619512	0.00133875
MKI67	ENSG00000148773	4288	P46013;P46013-2	10	q26.2	128096659	128126423	1.47752	0.00051	0.0619824	0.855017	22.3781	0.0382077	9.85315e-09	2.13516e-06	0.999424	69.073	0.0144691	1.10341e-12	2.31717e-09	-0.0158749	-0.339841	0.0467127	0.742555	0.868124	0.0735878	1.59521	0.0461305	0.156293	0.279364	-0.95401	-22.2831	0.0428132	9.82832e-09	1.40724e-06	-1.03294	-29.7957	0.0346673	4.32901e-10	5.4399e-08	-0.262991	-4.68068	0.0561866	0.00158035	0.0191766	-0.70504	-14.6194	0.0482264	1.67359e-06
ACSL4	ENSG00000068366	2182	O60488-2;O60488	X	q23	109624244	109733403	1.47301	0.00053	0.0619824	0.302002	12.4174	0.0243209	1.16091e-06	2.9992e-05	0.31952	11.3987	0.0280313	2.48622e-06	2.23987e-05	0.250684	4.27579	0.0586287	0.00257971	0.0332063	-0.00477842	-0.0618616	0.0772437	0.952465	0.970832	-0.331097	-15.3811	0.0215263	2.02952e-07	7.04866e-06	-0.198484	-9.4776	0.0209424	6.89779e-06	4.03118e-05	-0.542207	-8.61441	0.0629418	2.55342e-05	0.00170413	-0.296296	-5.23723	0.0565751	0.00120284
CSTB	ENSG00000160213	1476	P04080;A0A1W2PS52	21	q22.3	43772511	43776330	1.46904	0.00055	0.0619824	-0.0925709	-1.91484	0.048344	0.0904036	0.141291	-0.103207	-2.68363	0.038458	0.0270429	0.0475895	-0.205999	-3.79092	0.0543402	0.00511046	0.0507384	-0.229259	-2.2163	0.103442	0.0636319	0.156697	0.203987	5.64123	0.0361601	0.0004165	0.00162978	0.648675	15.4995	0.0418512	1.17773e-07	2.01075e-06	0.301398	5.12493	0.0588102	0.000901613	0.0135352	1.2783	10.8421	0.117902	1.25236e-05
PBK	ENSG00000168078	55872	Q96KB5;Q96KB5-2;E5RFX4	8	p21.1	27809624	27838082	1.4686	0.00056	0.0619824	0.467505	10.559	0.0442756	4.16268e-06	6.63921e-05	0.978487	23.4513	0.0417242	7.73423e-09	4.97201e-07	0.0202513	0.462943	0.0437447	0.655495	0.816552	0.0887001	0.988817	0.0897032	0.356876	0.495181	-0.593857	-11.8911	0.0499411	1.59786e-06	2.7808e-05	-0.485017	-10.3503	0.0468602	3.38374e-06	2.36075e-05	-0.273367	-5.43187	0.0503265	0.000621887	0.0105772	-0.303928	-4.66057	0.0652125	0.00231285
PRKAR1A	ENSG00000108946	5573	P10644;P10644-2;K7EPB2	17	q24.2	68511780	68551319	1.46849	0.00056	0.0619824	0.339078	11.0592	0.0306602	2.89765e-06	5.37759e-05	0.723167	17.1146	0.0422545	9.89014e-08	2.17291e-06	0.143432	2.93112	0.048934	0.0185532	0.110064	-0.0952405	-1.77987	0.0535097	0.119912	0.234066	-0.285963	-11.929	0.0239722	1.55809e-06	2.72665e-05	-0.456109	-18.5365	0.024606	2.57354e-08	6.61497e-07	-0.282356	-5.66124	0.0498752	0.000475139	0.00938055	-0.34504	-6.9854	0.0493945	0.000214302
SYPL1	ENSG00000008282	6856	Q16563-2;C9JYN0;Q16563;A0A0U1RQT9	7	q22.3	106090505	106112589	1.4675	0.00056	0.0619824	-0.142965	-2.38821	0.0598631	0.0428025	0.0750922	-0.0727079	-1.761	0.0412878	0.115163	0.167667	-0.513692	-3.56426	0.144123	0.00711539	0.0611884	-0.653735	-3.73217	0.175162	0.00784333	0.049083	0.120324	2.27549	0.0528782	0.051104	0.085809	0.231456	6.07091	0.0381254	0.000209768	0.000651647	0.538824	4.08495	0.131905	0.0035098	0.03172	0.538309	3.5398	0.152073	0.00947211
CAPRIN1	ENSG00000135387	4076	Q14444-2;Q14444;G3V153;E9PLA9	11	p13	34051731	34102610	1.46529	0.00056	0.0619824	0.308576	11.3254	0.0272464	2.40368e-06	4.74708e-05	0.594378	30.4957	0.0194905	9.07719e-10	1.40239e-07	0.218955	6.28191	0.0348549	0.000218007	0.00752002	0.053124	0.798127	0.0665608	0.451967	0.58346	-0.198237	-6.96626	0.0284567	9.47222e-05	0.000523465	-0.471315	-16.5083	0.0285502	6.9028e-08	1.3299e-06	-0.0839653	-1.44479	0.0581158	0.186517	0.389662	-0.394578	-6.73251	0.0586079	0.000269264
GLB1	ENSG00000170266	2720	P16278-3;P16278;E7EQ29;P16278-2	3	p22.3	32996609	33097202	1.46199	0.00058	0.0626676	-0.420073	-7.92776	0.0529876	3.71752e-05	0.000286313	-0.622443	-19.5201	0.0318873	3.42514e-08	1.16638e-06	-0.338276	-6.93591	0.0487717	0.000109012	0.00492157	-0.488538	-5.35961	0.0911517	0.0011869	0.022593	0.268377	7.83575	0.0342503	3.99209e-05	0.000276679	0.552725	15.4167	0.0358523	1.2323e-07	2.04302e-06	0.296421	5.132	0.0577594	0.000893793	0.0134525	0.419272	3.5535	0.117988	0.00929979
RPS23	ENSG00000186468	6228	P62266;D6RD47;D6RDJ2;D6RIX0;D6R9I7	5	q14.2	82273320	82278396	1.45857	0.0006	0.0633209	0.207376	9.64214	0.0215073	8.42197e-06	0.000106248	0.116629	4.26079	0.0273726	0.00257653	0.00627207	0.0521323	1.01779	0.0512209	0.337987	0.583096	1.01241	7.27346	0.139193	0.00019865	0.0127382	-0.230465	-10.5582	0.021828	4.07715e-06	5.16822e-05	-0.218067	-8.35189	0.0261099	1.88362e-05	9.00059e-05	-0.247885	-4.19266	0.0591237	0.00302653	0.0292644	-0.618128	-3.21321	0.192371	0.0147918
OAT	ENSG00000065154	4942	P04181;P04181-2	10	q26.13	124397303	124418976	1.44634	0.0007	0.0721955	0.226073	9.47261	0.023866	9.65426e-06	0.000116942	0.357096	18.5441	0.0192566	5.18332e-08	1.48842e-06	0.308187	8.91462	0.0345709	1.74602e-05	0.00165657	0.263315	4.73096	0.0556579	0.00235246	0.0296942	-0.247899	-10.6608	0.0232534	3.77998e-06	4.87989e-05	-0.355587	-15.5069	0.0229309	1.17301e-07	2.01008e-06	-0.277066	-6.85897	0.0403947	0.000129784	0.0043947	0.0544818	0.938739	0.0580372	0.379117
PARP9	ENSG00000138496	83666	Q8IXQ6-3;Q8IXQ6-2;Q8IXQ6;G5E9U8	3	q21.1	122527924	122564577	1.44502	0.00072	0.072608	-0.42987	-10.5541	0.0407301	4.17766e-06	6.64627e-05	-0.68366	-9.87139	0.0692568	7.56257e-06	5.09542e-05	-0.232047	-2.25527	0.102891	0.0534751	0.200559	0.0825129	0.974639	0.08466	0.363376	0.501325	0.721492	11.8543	0.0608631	1.6376e-06	2.82655e-05	0.905313	11.7143	0.0772825	1.22595e-06	1.10178e-05	0.238944	2.10725	0.113392	0.0681635	0.209892	0.125222	1.57832	0.079339	0.1585
RRM2B	ENSG00000048392	50484	H0YAV1;Q7LG56;Q7LG56-6;A0A0C4DGZ6;Q7LG56-2	8	q22.3	102204502	102238961	1.44061	0.00078	0.0766252	-0.145706	-3.19564	0.0455953	0.0120486	0.0259153	-0.407503	-8.71872	0.0467389	1.94079e-05	0.000107327	-0.0486855	-0.679114	0.0716897	0.515853	0.728962	-0.353161	-1.69487	0.20837	0.135526	0.253581	0.135972	4.43031	0.0306912	0.00197701	0.00578233	0.371627	10.3244	0.035995	3.45337e-06	2.40401e-05	0.249842	3.20237	0.0780177	0.012567	0.0702597	0.412893	2.16083	0.191081	0.0675248
FTH1	ENSG00000167996	2495	P02794;G3V1D1;G3V192;E9PRK8;E9PKY7;E9PQR3;E9PKM5;E9PK45	11	q12.3	61959718	61967634	1.43863	0.00081	0.0766252	-0.750234	-14.7794	0.0507622	2.88274e-07	1.2873e-05	-0.178715	-3.84179	0.0465187	0.00466426	0.0104796	-0.209683	-3.06258	0.0684661	0.0151509	0.096802	-0.898458	-3.15713	0.284581	0.0167859	0.0724991	0.798004	14.8621	0.053694	2.67864e-07	7.99784e-06	0.827742	16.1042	0.0513993	8.51791e-08	1.56451e-06	0.296105	4.00918	0.0738567	0.00389927	0.0340562	-0.233295	-0.839086	0.278034	0.429141
MCM3	ENSG00000112118	4172	P25205;P25205-2;J3KQ69	6	p12.2	52264014	52284881	1.43521	0.00084	0.0766252	0.446877	14.5876	0.0306339	3.20221e-07	1.34493e-05	0.586361	44.9403	0.0130475	3.78096e-11	2.42631e-08	0.0414394	1.35805	0.0305138	0.210786	0.444557	-0.0699551	-1.39211	0.0502513	0.208048	0.338736	-0.490986	-21.1288	0.0232378	1.5218e-08	1.79486e-06	-0.613475	-30.8417	0.0198911	3.21078e-10	4.71523e-08	-0.295291	-8.43106	0.0350242	2.98666e-05	0.00179785	-0.553966	-12.2382	0.0452652	5.57112e-06
MCM2	ENSG00000073111	4171	P49736;H0Y8E6	3	q21.3	127598410	127622436	1.43477	0.00085	0.0766252	0.425598	14.305	0.0297516	3.74759e-07	1.51345e-05	0.523618	21.9053	0.0239037	1.34604e-08	7.06669e-07	0.026828	0.789409	0.0339849	0.452188	0.681668	-0.027337	-0.499155	0.0547665	0.633529	0.733652	-0.449179	-14.28	0.0314551	3.69708e-07	1.02156e-05	-0.538265	-18.6819	0.0288121	2.4074e-08	6.39941e-07	-0.316997	-6.88774	0.0460234	0.000126061	0.00437295	-0.568032	-11.2365	0.0505524	9.87085e-06
SLBP	ENSG00000163950	7884	F8W8D3;Q14493;H0YAE8;E7EUV9;H7C4H8;Q14493-2	4	p16.3	1692731	1712344	1.43444	0.00086	0.0766252	0.638024	12.4362	0.0513037	1.147e-06	2.9992e-05	0.544382	9.70097	0.0561163	8.64063e-06	5.60041e-05	0.0701243	0.962804	0.0728334	0.363293	0.605653	0.306258	1.99514	0.153502	0.0877655	0.191103	-0.793988	-9.93495	0.0799187	6.55106e-06	7.43969e-05	-0.617427	-7.16288	0.0861982	6.16544e-05	0.000232449	0.0372035	0.414091	0.0898438	0.689687	0.830806	-0.632629	-5.2799	0.119818	0.00114812
CACYBP	ENSG00000116161	27101	Q9HB71;Q9HB71-3	1	q25.1	174999163	175012027	1.43048	0.00092	0.0766252	0.24731	8.15906	0.030311	2.99899e-05	0.000247948	0.251838	9.77495	0.0257636	8.15296e-06	5.37277e-05	0.297057	5.18185	0.0573264	0.000788499	0.0160311	0.0199464	0.330981	0.0602645	0.750699	0.826509	-0.2188	-6.42891	0.0340337	0.000168313	0.000809446	-0.313481	-10.6653	0.0293927	2.65e-06	1.95492e-05	-0.242301	-4.40799	0.0549685	0.00226229	0.0245415	-0.228329	-4.27859	0.0533655	0.00366157
RIOK2	ENSG00000058729	55781	Q9BVS4;Q9BVS4-2	5	q15	97160867	97183247	1.42849	0.00094	0.0766252	0.447234	15.6545	0.0285691	1.81256e-07	1.00913e-05	0.506545	12.4451	0.0407022	1.24952e-06	1.34563e-05	0.062	0.586928	0.105635	0.573121	0.766049	0.27489	2.1619	0.127152	0.0688661	0.164523	-0.23548	-7.31329	0.0321989	6.64704e-05	0.000400731	-0.230618	-5.32148	0.0433371	0.000530409	0.00141712	-0.0587601	-0.428793	0.137036	0.679386	0.825209	-0.611467	-4.79596	0.127496	0.00197538
SLC30A7	ENSG00000162695	148867	Q8NEW0;H0Y362	1	p21.2	100896076	100981757	1.42783	0.00095	0.0766252	-0.308411	-5.98255	0.0515518	0.00028161	0.00124676	-0.151175	-2.99	0.0505602	0.0167588	0.0316963	-0.0757569	-1.29902	0.0583186	0.229423	0.466133	-0.707613	-4.76226	0.148588	0.00227073	0.0292832	0.308874	6.46629	0.0477668	0.000161539	0.000784048	0.206668	4.15829	0.0497003	0.00261882	0.00559274	0.0624493	0.917344	0.0680762	0.385782	0.601193	0.596449	3.40846	0.174991	0.0113113
HEXA	ENSG00000213614	3073	H3BS10;P06865;H3BP20;H3BU85;H3BTD4	15	q23	72340924	72376420	1.42695	0.00096	0.0766252	-0.368868	-6.97797	0.0528618	9.48495e-05	0.000562462	-0.632187	-15.2427	0.0414748	2.50236e-07	4.09477e-06	-0.0886163	-1.33584	0.0663377	0.217641	0.452172	-0.17009	-1.88571	0.0901997	0.102883	0.211445	0.242368	9.25247	0.026195	1.13493e-05	0.000107844	0.377351	15.4743	0.0243856	1.19406e-07	2.01138e-06	0.226528	4.66268	0.0485832	0.00161766	0.0194754	0.084708	1.06543	0.0795059	0.322044
KAT8	ENSG00000103510	84148	Q9H7Z6;Q9H7Z6-2	16	p11.2	31114489	31131393	1.42364	0.001	0.0766252	0.22561	6.96215	0.0324053	9.64181e-05	0.000568226	0.17705	4.93977	0.0358418	0.00104003	0.00287755	-0.0352079	-0.471867	0.0746141	0.649377	0.812375	1.48895	2.60755	0.571017	0.0361939	0.110753	-0.489623	-12.3835	0.0395383	1.15752e-06	2.27887e-05	-0.435642	-10.1108	0.0430869	4.0926e-06	2.74876e-05	-0.151962	-1.9177	0.0792419	0.0914386	0.251426	-1.34612	-2.47919	0.542966	0.0422595
DPY30	ENSG00000162961	84661	Q9C005	2	p22.3	31867809	32039805	1.42243	0.001	0.0766252	0.0591292	1.11058	0.0532418	0.297784	0.381019	0.185009	4.83413	0.0382714	0.00119239	0.00323239	0.379054	1.21126	0.312941	0.259687	0.501409	0.910825	6.80106	0.133924	0.000297775	0.0136653	-0.101384	-1.32827	0.0763278	0.219241	0.293003	-0.253464	-3.34838	0.0756975	0.00891307	0.01653	-0.149693	-0.736314	0.203301	0.482569	0.683816	-0.457565	-2.98553	0.153261	0.0203545
ATAD1	ENSG00000138138	84896	Q8NBU5;Q8NBU5-2	10	q23.31	87751512	87841361	1.42144	0.00102	0.0766252	-0.19764	-3.662	0.0539704	0.00595694	0.0144616	-0.269157	-6.51802	0.0412942	0.000161778	0.000610664	-0.118389	-2.69094	0.0439952	0.0269625	0.133425	-0.00511242	-0.0705445	0.0724709	0.945805	0.966034	0.429192	8.78631	0.0488478	1.68521e-05	0.000141936	0.374007	8.40088	0.04452	1.79903e-05	8.67166e-05	0.207605	3.93921	0.0527022	0.00430039	0.03622	0.495728	7.4879	0.0662038	0.000138698
SORT1	ENSG00000134243	6272	Q99523-2;Q99523	1	p13.3	109309568	109397918	1.42111	0.00102	0.0766252	0.0629194	1.14249	0.055072	0.28503	0.367292	0.675383	8.8453	0.076355	1.74133e-05	9.83012e-05	0.0681088	1.07284	0.0634847	0.31403	0.558403	0.255905	1.65246	0.154863	0.144023	0.264295	-0.387165	-5.38493	0.0718979	0.000569203	0.00210098	-0.341185	-4.32534	0.0788805	0.00205712	0.00453459	-0.40713	-4.91751	0.0827919	0.00116757	0.0158254	-0.185809	-1.52832	0.121577	0.170277
GUK1	ENSG00000143774	2987	B1ANH0;B1ANG9;Q16774-2;B1ANH5;Q16774;Q16774-3;B1ANH6;B1ANH2;B1ANH3	1	q42.13	228139962	228148984	1.41792	0.00103	0.0766252	-0.29253	-8.27833	0.0353369	2.68968e-05	0.000231451	-0.287526	-6.67405	0.0430812	0.000136914	0.000530805	-0.0689951	-1.23522	0.0558564	0.251112	0.490715	-0.293425	-3.92974	0.0746677	0.0061078	0.0442302	0.362568	11.2746	0.0321581	2.43446e-06	3.66916e-05	0.308196	7.13113	0.0432184	6.37644e-05	0.000239015	0.193036	3.54874	0.0543956	0.00752292	0.0504265	0.0963876	1.21202	0.0795262	0.264821
SLC17A5	ENSG00000119899	26503	Q9NRA2;Q9NRA2-2	6	q13	73593379	73653992	1.41758	0.00103	0.0766252	-0.511427	-4.87971	0.104807	0.00109097	0.00365203	-0.756128	-5.90441	0.128062	0.000320836	0.00107286	-0.125691	-1.46797	0.0856222	0.179553	0.407111	-0.360809	-1.43437	0.251544	0.196142	0.325529	0.445352	4.44398	0.100215	0.00194025	0.00570396	0.443776	7.34277	0.0604371	5.10566e-05	0.000200035	0.13613	1.61483	0.0842997	0.145009	0.337228	-0.0711546	-0.374652	0.189922	0.719011
TIMM8B	ENSG00000150779	26521	Q9Y5J9;G3XAN8	11	q23.1	112084800	112086798	1.41615	0.00103	0.0766252	0.632459	17.1583	0.0368602	8.6212e-08	6.5438e-06	0.17662	5.15202	0.0342817	0.000794057	0.00227907	0.0616207	0.936343	0.06581	0.375964	0.617555	0.419056	4.97312	0.0842642	0.0017959	0.0269841	-0.388638	-14.7134	0.0264139	2.9052e-07	8.51291e-06	-0.524519	-15.6764	0.0334591	1.06992e-07	1.86201e-06	-0.117908	-1.405	0.0839204	0.19764	0.403294	-0.178899	-2.19302	0.0815766	0.0643902
GCLC	ENSG00000001084	2729	P48506;A0A2R8YEL6;B4E2I4;E1CEI4;A0A0C4DGB2	6	p12.1	53497341	53616970	1.41406	0.00108	0.079049	-0.29616	-13.6184	0.0217471	5.55988e-07	1.95159e-05	-0.465581	-17.1777	0.0271038	9.60156e-08	2.12992e-06	-0.0458307	-0.876021	0.0523169	0.406055	0.642175	-0.175307	-1.30539	0.134295	0.234506	0.3663	0.176728	8.21145	0.0215222	2.81197e-05	0.000207927	0.618605	21.4495	0.0288401	7.37339e-09	2.86743e-07	0.157244	2.20539	0.0713	0.0584994	0.190262	0.253006	2.07004	0.122223	0.0772117
NDC80	ENSG00000080986	10403	O14777	18	p11.32	2571557	2616635	1.4102	0.00112	0.079415	0.499665	10.684	0.0467675	3.79706e-06	6.24582e-05	0.844433	11.8627	0.0711839	1.82025e-06	1.79461e-05	-0.101515	-2.02939	0.0500224	0.0762202	0.245337	0.383718	2.7299	0.140561	0.0304135	0.100662	-0.482407	-6.73955	0.0715784	0.000120236	0.000633878	-0.252998	-3.50963	0.0720868	0.00693764	0.0132366	-0.354383	-6.64277	0.0533488	0.000161995	0.00510076	-0.394036	-3.16347	0.124558	0.0158511
POLA1	ENSG00000101868	5422	P09884;A6NMQ1;A0A087WU64	X	p22.11	24693873	24996986	1.40745	0.00116	0.079415	0.430479	12.8851	0.0334092	8.65082e-07	2.52316e-05	0.493145	17.1487	0.0287571	9.7332e-08	2.15155e-06	-0.0885555	-2.28655	0.0387289	0.0509067	0.194141	0.30146	2.29415	0.131404	0.056835	0.145856	-0.374679	-13.1917	0.0284026	6.9875e-07	1.55552e-05	-0.307335	-8.69653	0.0353399	1.36949e-05	6.96353e-05	-0.265697	-5.98202	0.044416	0.000329902	0.00764378	-0.663853	-7.05253	0.0941298	0.000201918
RPS25	ENSG00000118181	6230	P62851	11	q23.3	119015712	119018691	1.40558	0.00119	0.079415	0.147464	4.88782	0.0301698	0.00107948	0.00362902	0.149686	5.79534	0.0258287	0.00036416	0.00119229	0.090211	2.14563	0.0420441	0.0635324	0.22139	0.386643	4.85398	0.0796549	0.00204888	0.0280874	-0.147765	-7.73001	0.0191157	4.41644e-05	0.000297165	-0.265606	-10.1017	0.0262931	4.12241e-06	2.76583e-05	-0.198348	-4.25703	0.046593	0.00277235	0.0276784	-0.452588	-6.80887	0.0664703	0.000251155
IFIT3	ENSG00000119917	3437	O14879	10	q23.31	89327307	89377473	1.40447	0.00119	0.079415	-0.165585	-1.81143	0.091411	0.106184	0.161117	-1.05947	-8.36029	0.126727	2.65735e-05	0.000138016	0.0250968	0.473534	0.052999	0.648237	0.811617	-0.626073	-4.87423	0.128445	0.00200321	0.0280379	0.244024	2.6191	0.0931712	0.0296093	0.0545913	1.27614	10.5209	0.121296	2.96178e-06	2.12206e-05	0.124971	1.87944	0.0664936	0.0969874	0.260292	0.296531	2.28145	0.129975	0.0565147
CMBL	ENSG00000164237	134147	Q96DG6	5	p15.2	10275875	10307902	1.40436	0.00119	0.079415	-0.0247874	-0.979338	0.0253103	0.355003	0.440433	-0.714788	-12.0044	0.059544	1.65856e-06	1.68531e-05	0.0551168	1.09279	0.0504368	0.305682	0.550568	-0.797977	-1.9634	0.406426	0.0919095	0.196406	0.435246	17.1264	0.0254137	8.48025e-08	4.27027e-06	0.943569	17.797	0.0530184	3.6421e-08	8.49824e-07	0.464827	5.5591	0.0836155	0.000535174	0.00995685	1.83895	5.93105	0.310054	0.000580981
MAP3K20	ENSG00000091436	51776	Q9NYL2;D4Q8H0;Q9NYL2-2	2	q31.1	173075435	173268015	1.40392	0.00119	0.079415	0.240802	4.24501	0.056726	0.00257272	0.00729767	0.248763	3.18396	0.0781301	0.0124307	0.0244425	0.210943	3.5652	0.0591672	0.00710555	0.0611884	0.184374	2.21484	0.0832447	0.063767	0.156824	-0.410949	-4.80164	0.0855851	0.00119914	0.00379054	-0.592498	-6.26669	0.0945472	0.000166643	0.000537009	-0.242135	-4.81107	0.0503287	0.00133638	0.0174955	0.0593165	0.743191	0.0798133	0.481558
NADK2	ENSG00000152620	133686	Q4G0N4;Q4G0N4-2;A0A0C4DGV3;B7Z8V7;Q4G0N4-3	5	p13.2	36192589	36242279	1.39191	0.00136	0.0875642	-0.112984	-3.7746	0.0299328	0.00504643	0.0126161	-0.644743	-9.32117	0.0691697	1.17142e-05	7.21404e-05	-0.13719	-2.77611	0.0494182	0.0236044	0.125156	-0.0204425	-0.214083	0.0954886	0.836808	0.890509	0.442882	11.3734	0.0389402	2.27249e-06	3.51764e-05	0.755377	10.6785	0.0707381	2.62329e-06	1.94021e-05	0.497237	9.28829	0.0535338	1.46856e-05	0.00125236	0.140957	1.78335	0.0790407	0.117716
RPS13	ENSG00000110700	6207	P62277;J3KMX5	11	p15.1	17074388	17077715	1.39169	0.00137	0.0875642	0.126619	3.4923	0.0362566	0.00767332	0.0177597	0.170508	5.19	0.0328532	0.000757136	0.00218605	0.121434	2.33753	0.0519495	0.0469805	0.185386	0.161607	2.56788	0.0629338	0.0383058	0.113955	-0.199516	-4.96273	0.040203	0.000971376	0.00319565	-0.288866	-8.11952	0.0355768	2.3493e-05	0.000106665	-0.191488	-2.27054	0.0843358	0.0528446	0.178177	-0.471384	-7.54431	0.0624821	0.00013228
NCAPH	ENSG00000121152	23397	E9PHA2;Q15003;C9J470;Q15003-2	2	q11.2	96335766	96377091	1.39037	0.00137	0.0875642	0.249736	8.07223	0.0309377	3.24896e-05	0.000261411	0.416313	19.4726	0.0213794	3.4933e-08	1.16638e-06	0.0213399	0.407553	0.0523612	0.69408	0.840544	0.162513	2.73593	0.0593998	0.0301552	0.100404	-0.267769	-12.1839	0.0219772	1.31723e-06	2.49956e-05	-0.187661	-7.67481	0.0244516	3.63697e-05	0.000151641	-0.292016	-4.80093	0.0608249	0.0013538	0.0176483	-0.428116	-7.4198	0.0576992	0.000146919
PLEKHG3	ENSG00000126822	26030	A1L390-3;A1L390;A0A0U1RR71;G3V311;A1L390-2	14	q23.3	64704102	64750249	1.38762	0.00144	0.0878132	0.399966	6.49008	0.0616273	0.000159329	0.000830936	0.67118	4.92266	0.136345	0.0010632	0.00293135	0.239887	1.42291	0.168589	0.19183	0.42353	0.387793	4.40529	0.088029	0.00342731	0.0358391	-0.22375	-2.56182	0.0873404	0.0324248	0.0586327	-0.321815	-2.78764	0.115443	0.0217357	0.0360734	-0.0915496	-0.765504	0.119594	0.465953	0.670169	0.0689269	0.719076	0.0958549	0.495392
MCM6	ENSG00000076003	4175	Q14566	2	q21.3	135839626	135876443	1.38662	0.00146	0.0878132	0.458931	18.8133	0.024394	4.07482e-08	4.50375e-06	0.573033	39.6431	0.0144548	1.0585e-10	4.82982e-08	0.100868	2.26124	0.0446075	0.0529754	0.199307	-0.306757	-2.59195	0.11835	0.0370096	0.111739	-0.485895	-20.6047	0.0235817	1.87025e-08	2.05604e-06	-0.600599	-28.6479	0.0209649	6.08197e-10	6.30882e-08	-0.30897	-5.11152	0.0604459	0.000916632	0.0136937	-0.487235	-4.83632	0.100745	0.00188563
COIL	ENSG00000121058	8161	P38432	17	q22	56938199	56961050	1.38662	0.00146	0.0878132	0.224216	8.78302	0.0255284	1.72018e-05	0.000171111	0.421668	15.8549	0.0265954	1.82635e-07	3.25029e-06	-0.0186383	-0.236754	0.0787241	0.81868	0.913827	0.722398	3.42036	0.211205	0.0117785	0.0597503	-0.165097	-6.85962	0.024068	0.000105892	0.000574113	-0.685961	-24.0686	0.0285003	2.73677e-09	1.55234e-07	-0.0969458	-1.07298	0.0903522	0.314577	0.535191	-0.516693	-2.17039	0.238064	0.0665779
DLGAP5	ENSG00000126787	9787	Q15398-1;Q15398-3;Q15398	14	q22.3	55148112	55191608	1.38541	0.00149	0.0878132	0.526138	6.51177	0.0807981	0.000155606	0.000820352	0.920492	13.5186	0.0680906	6.50238e-07	8.30932e-06	-0.118189	-2.21325	0.0534008	0.0571289	0.208296	0.24171	3.82916	0.0631235	0.00693198	0.0463989	-0.457473	-9.73651	0.0469853	7.65998e-06	8.27075e-05	-0.468724	-9.52941	0.0491871	6.60218e-06	3.89455e-05	-0.228327	-2.38965	0.0955481	0.0438788	0.158019	-0.473976	-8.00889	0.0591813	9.04971e-05
NSD2	ENSG00000109685	7468	O96028;O96028-5;O96028-3;O96028-6;D6R9V2	4	p16.3	1871393	1982207	1.38475	0.00149	0.0878132	0.283742	6.42449	0.0441656	0.000171194	0.000878993	0.395208	5.79454	0.0682034	0.000364501	0.00119229	-0.0280825	-0.437492	0.0641898	0.673098	0.826777	0.286265	2.95923	0.0967361	0.0220446	0.0843414	-0.319507	-7.09389	0.0450398	8.30285e-05	0.00047252	-0.320759	-4.29868	0.0746181	0.00213737	0.00468525	-0.179159	-2.02363	0.0885334	0.0776187	0.226511	-0.359611	-4.1518	0.0866156	0.00428528
RFC4	ENSG00000163918	5984	P35249;C9JZI1;P35249-2;C9J8M3;C9JTT7	3	q27.3	186789880	186807058	1.38431	0.00149	0.0878132	0.143817	5.64818	0.0254626	0.000417226	0.00170241	0.199844	10.1473	0.0196943	6.12004e-06	4.40643e-05	0.092758	1.91526	0.0484311	0.0910496	0.270713	0.130365	2.16975	0.0600829	0.0680852	0.163648	-0.272755	-9.87806	0.0276122	6.84955e-06	7.66059e-05	-0.293452	-11.9013	0.0246572	1.07553e-06	9.97913e-06	-0.276402	-5.59884	0.0493678	0.000510881	0.00971149	-0.295915	-6.04599	0.048944	0.000517983
MBOAT7	ENSG00000125505	79143	Q96N66-2;Q96N66;Q96N66-3	19	q13.42	54173412	54189882	1.37913	0.00152	0.0884328	-0.249499	-6.44864	0.0386901	0.000166716	0.000860206	-0.117699	-3.34452	0.0351916	0.00973689	0.0197433	-0.117462	-2.38185	0.0493155	0.0438144	0.176755	-0.0828686	-0.831111	0.0997083	0.434331	0.568984	0.452704	19.0647	0.0237457	3.53459e-08	2.66132e-06	0.348551	12.4145	0.0280762	7.5786e-07	7.71327e-06	0.176293	3.04874	0.0578248	0.0158507	0.0818531	0.372012	5.20658	0.0714503	0.00124393
PGGT1B	ENSG00000164219	5229	P53609;P53609-2	5	q22.3	115204012	115262877	1.37781	0.00154	0.0884623	-0.0669387	-2.043	0.032765	0.0739377	0.118889	-0.157162	-2.84201	0.0552995	0.0210984	0.0385387	-0.114842	-1.42628	0.0805186	0.190887	0.422641	-0.399068	-2.50369	0.159392	0.0419997	0.119999	0.202646	5.86958	0.0345248	0.000317675	0.00131902	0.276509	5.11534	0.0540548	0.000693936	0.0017815	0.532972	3.40313	0.156612	0.00931683	0.0580243	0.33394	2.88387	0.115796	0.0235208
PML	ENSG00000140464	5371	P29590;P29590-11;P29590-5;P29590-12;P29590-13;H3BT57;P29590-9;P29590-8;P29590-3;P29590-2;P29590-4;P29590-10;P29590-14;H3BUJ5	15	q24.1	73994673	74047827	1.37417	0.00161	0.09076	-0.140064	-3.43202	0.0408109	0.00840293	0.0192084	-0.0860936	-1.6156	0.0532889	0.143732	0.202711	-0.29964	-8.1612	0.0367153	3.36181e-05	0.00237259	-0.0890837	-1.00936	0.0882575	0.347619	0.486502	0.186719	5.1866	0.0360001	0.000729359	0.00254427	0.300232	5.28829	0.056773	0.000553637	0.00147169	0.436576	11.4448	0.0381463	3.07263e-06	0.000499891	0.76664	10.8868	0.0704191	1.21853e-05
RPS6	ENSG00000137154	6194	P62753;A2A3R5	9	p22.1	19375715	19380236	1.37373	0.00163	0.09076	0.147407	6.69124	0.0220299	0.000128229	0.000708633	0.112919	3.65123	0.0309264	0.00616005	0.0133545	0.0369408	0.654922	0.0564048	0.530534	0.73632	0.676717	5.52731	0.122431	0.000997764	0.0210205	-0.193152	-5.61675	0.0343886	0.000428947	0.00167274	-0.284473	-7.32834	0.0388182	5.18281e-05	0.000202428	-0.210229	-4.38789	0.0479111	0.00232392	0.024878	-0.546315	-3.47555	0.157188	0.0103278
LTV1	ENSG00000135521	84946	Q96GA3	6	q24.2	143843338	143863812	1.37263	0.00167	0.09076	0.384018	11.0715	0.0346854	2.87257e-06	5.35687e-05	0.571966	12.9425	0.044193	9.17591e-07	1.07851e-05	0.000621479	0.0111808	0.0555846	0.991348	0.996159	0.0868932	1.05236	0.08257	0.328856	0.466753	-0.287882	-8.63145	0.0333527	1.92911e-05	0.000157428	-0.394679	-8.31327	0.0474758	1.9534e-05	9.25295e-05	-0.186809	-2.36793	0.0788911	0.0453917	0.161194	-0.39287	-5.28722	0.0743055	0.00113901
GBA1	ENSG00000177628	2629	A0A0G2JNZ5;A0A0G2JLB3;P04062-4;P04062-2;P04062;A0A0G2JNZ0;P04062-5;P04062-3	1	q22	155234452	155244699	1.37263	0.00167	0.09076	-0.191515	-6.96627	0.0274918	9.6007e-05	0.000566333	-0.393808	-13.6202	0.0289134	6.12779e-07	7.97626e-06	-0.283311	-2.17563	0.130221	0.0606087	0.214896	-0.21605	-3.52112	0.0613582	0.0103119	0.0560183	0.2444	9.12227	0.0267916	1.26527e-05	0.00011519	0.625571	19.0888	0.0327715	2.00251e-08	5.73446e-07	0.158454	1.29829	0.122048	0.23036	0.442834	-0.0492791	-0.871397	0.0565519	0.412424
PITPNA	ENSG00000174238	5306	Q00169;F5GWE5;I3L4H1;I3L459;I3L4C0	17	p13.3	1517718	1562792	1.3723	0.00168	0.09076	-0.203955	-6.20621	0.0328631	0.000218243	0.00104717	-0.180023	-6.52322	0.0275972	0.000160874	0.000608349	-0.12661	-2.37505	0.0533084	0.0442861	0.178189	-0.303496	-2.56284	0.118422	0.0385835	0.114264	0.150557	4.4245	0.0340279	0.00199288	0.00582064	0.313866	9.55153	0.0328603	6.48021e-06	3.84091e-05	0.137269	2.08382	0.0658737	0.0706927	0.213925	0.247282	2.51128	0.0984687	0.040321
CAPN2	ENSG00000162909	824	P17655;P17655-2	1	q41	223701593	223776018	1.36547	0.0018	0.0960988	-0.294799	-15.9398	0.0184946	1.56631e-07	9.30922e-06	-0.0399757	-2.08844	0.0191414	0.0691703	0.107572	-0.0873945	-2.04114	0.0428165	0.0748328	0.242722	-0.559804	-6.95828	0.0804515	0.000259621	0.0135992	0.570343	28.4806	0.0200257	1.29722e-09	4.78312e-07	0.475697	20.6393	0.0230481	1.02602e-08	3.75809e-07	0.0152538	0.253418	0.0601923	0.806336	0.905267	0.463583	4.38163	0.105802	0.00322795
ATAD2	ENSG00000156802	29028	Q6PL18;A0A0B4J211	8	q24.13	123319850	123416350	1.3636	0.00185	0.0976198	0.396998	13.3864	0.0296568	6.379e-07	2.13765e-05	0.538569	12.1891	0.0441845	1.4713e-06	1.53041e-05	-0.0696587	-1.5884	0.0438547	0.150102	0.365725	0.217518	1.41412	0.153819	0.201768	0.33201	-0.843666	-25.8982	0.0325762	2.84608e-09	7.29439e-07	-0.365621	-10.496	0.0348344	3.01969e-06	2.15204e-05	-0.183497	-3.73239	0.0491634	0.00576762	0.0423603	-0.403685	-3.8088	0.105987	0.00663802
POLD2	ENSG00000106628	5425	A0A087WWF6;P49005;F8W8R3;C9JLE1;C9IZD2;C9J8Z7	7	p13	44114631	44124358	1.35963	0.0019	0.0984952	0.321223	8.45326	0.0379999	2.298e-05	0.000205645	0.294791	9.55449	0.0308537	9.70484e-06	6.14477e-05	0.0566483	0.996893	0.0568248	0.347443	0.590778	0.151055	1.88187	0.0802684	0.103457	0.211777	-0.413582	-13.6675	0.0302602	5.2596e-07	1.29943e-05	-0.311414	-10.808	0.0288134	2.37714e-06	1.80651e-05	-0.152056	-2.94149	0.0516936	0.0186665	0.0902459	-0.174287	-1.98345	0.087871	0.0877343
SPC24	ENSG00000161888	147841	K7EJH0;K7EMX1;K7EJV2;K7ESQ2;Q8NBT2;Q8NBT2-2	19	p13.2	11131520	11155807	1.35952	0.00191	0.0984952	0.620909	11.6356	0.0533629	1.94266e-06	4.14873e-05	0.993457	20.7384	0.0479043	2.09832e-08	8.99281e-07	0.127147	2.31048	0.0550305	0.049025	0.190274	-0.0893387	-1.36753	0.0653285	0.215263	0.346859	-0.781725	-16.2204	0.0481938	1.31924e-07	5.47793e-06	-0.461732	-11.4639	0.0402771	1.46527e-06	1.24461e-05	-0.3319	-4.79041	0.0692843	0.00137214	0.0177404	-0.0578715	-0.983874	0.05882	0.357953
RCN1	ENSG00000049449	5954	Q15293;Q15293-2	11	p13	32091074	32105722	1.35456	0.00196	0.0993318	-0.420578	-23.7836	0.0176835	5.97502e-09	2.03834e-06	-0.350305	-24.8282	0.0141092	4.86134e-09	3.48028e-07	0.494555	13.3058	0.0371684	8.06056e-07	0.000260483	-0.817551	-8.10153	0.100913	0.000102563	0.0111755	0.308874	15.1542	0.0203821	2.28881e-07	7.39461e-06	0.484859	22.6184	0.0214365	4.67303e-09	2.07325e-07	0.269574	4.97	0.0542401	0.00109299	0.0151529	0.808486	6.61038	0.122305	0.000301364
WBP4	ENSG00000120688	11193	O75554-2;O75554	13	q14.11	41061509	41084006	1.35335	0.00197	0.0993318	0.110158	3.34303	0.0329516	0.00961644	0.0214182	0.267006	6.51825	0.0409629	0.000161739	0.000610664	0.125333	2.40381	0.0521393	0.0423253	0.173252	0.483324	2.36232	0.204597	0.0514936	0.136823	-0.222339	-6.86691	0.0323783	0.000105085	0.00057092	-0.134889	-3.11385	0.043319	0.0128972	0.0228173	-0.0723851	-1.17352	0.061682	0.274338	0.492868	-0.520289	-2.65948	0.195635	0.0324911
RPS12	ENSG00000112306	6206	P25398	6	q23.2	132814569	132817564	1.35159	0.00201	0.100235	0.101731	4.39264	0.0231594	0.00209622	0.00620008	0.0995062	6.52368	0.0152531	0.000160795	0.000608349	0.0800484	1.39916	0.0572117	0.198592	0.429501	0.621597	3.24224	0.191718	0.0149532	0.0677363	-0.127359	-5.65504	0.0225213	0.000409652	0.00161503	-0.211365	-9.10487	0.0232145	9.51053e-06	5.19656e-05	-0.286282	-5.03786	0.0568261	0.0010042	0.0145763	-0.830038	-4.34063	0.191226	0.00339334
TMED1	ENSG00000099203	11018	Q13445;K7EIN4;K7EQ63	19	p13.2	10832067	10836318	1.3442	0.00221	0.107657	-0.20364	-5.34604	0.0380919	0.000602874	0.00228664	-0.240835	-5.29179	0.045511	0.000667109	0.0019676	-0.105476	-0.885077	0.119171	0.401431	0.638587	-0.544178	-3.4168	0.159265	0.0118343	0.0599309	0.0656062	1.70899	0.0383888	0.12424	0.18173	0.365738	9.58503	0.0381573	6.30028e-06	3.75922e-05	0.0667122	0.809272	0.0824349	0.44176	0.648969	0.355155	2.7537	0.128974	0.0283518
SPC25	ENSG00000152253	57405	Q9HBM1;C9JW94	2	q31.1	168834132	168913371	1.34365	0.00223	0.107657	0.417214	7.07747	0.0589495	8.56089e-05	0.000524136	0.530049	5.83709	0.090807	0.000346861	0.00115012	0.123752	1.35863	0.0910859	0.21061	0.444557	-0.0674452	-0.978089	0.068956	0.361786	0.500531	-0.77847	-5.55166	0.140223	0.000464067	0.0017827	-0.325332	-2.12969	0.15276	0.0629664	0.0918898	-0.260212	-2.51188	0.103593	0.0362638	0.140321	-0.101283	-1.62101	0.062481	0.149045
NOP9	ENSG00000196943	161424	Q86U38;Q86U38-2	14	q12	24299850	24309124	1.34354	0.00223	0.107657	0.172157	6.45982	0.0266505	0.000164687	0.000851798	0.103175	3.37593	0.030562	0.00928577	0.018969	0.0627964	1.22603	0.0512193	0.254374	0.495042	0.314887	1.74673	0.180272	0.125783	0.240997	-0.217753	-7.28893	0.0298745	6.81156e-05	0.000407143	-0.379828	-11.1006	0.0342169	1.90963e-06	1.52287e-05	-0.141482	-2.74696	0.0515052	0.0251764	0.109711	-0.322319	-2.09142	0.154115	0.0748124
SAMD9	ENSG00000205413	54809	Q5K651;C9JKF1	7	q21.2	93099513	93118023	1.34211	0.00227	0.108434	-0.410168	-11.0708	0.0370497	2.874e-06	5.35687e-05	-0.533944	-12.8977	0.0413984	9.43024e-07	1.09329e-05	0.686887	8.89121	0.0772546	1.78068e-05	0.00165657	-0.222667	-1.06305	0.209459	0.324315	0.461748	0.613778	15.7452	0.0389819	1.67913e-07	6.37259e-06	0.573804	13.3694	0.0429191	4.08537e-07	4.84295e-06	1.19969	11.0916	0.108162	3.89587e-06	0.000543651	1.13752	7.37285	0.154285	0.000152905
PPL	ENSG00000118898	5493	O60437;K7EKI8;K7EQ71	16	p13.3	4882507	4960741	1.34112	0.00231	0.109196	-0.514624	-16.8177	0.0306002	1.0145e-07	6.87245e-06	-0.540353	-22.787	0.0237133	9.76965e-09	5.86179e-07	-0.0323572	-0.572122	0.0565564	0.582646	0.771501	-0.363576	-3.00118	0.121144	0.0207984	0.0818116	0.42831	12.2726	0.0348998	1.24347e-06	2.39567e-05	0.580523	17.9786	0.0322896	3.34009e-08	8.03917e-07	0.105642	2.28244	0.0462846	0.0518726	0.176367	-0.0136423	-0.122745	0.111143	0.905759
IFI35	ENSG00000068079	3430	P80217;P80217-2	17	q21.31	43006740	43014456	1.33308	0.00247	0.112776	-0.342632	-5.07043	0.0675746	0.000852786	0.00300143	-0.236019	-2.40021	0.0983328	0.0422893	0.0700927	-0.0445859	-0.695675	0.0640902	0.50595	0.720184	-0.0379231	-0.328644	0.115393	0.752388	0.827599	0.42937	4.36927	0.0982704	0.00215053	0.00620628	0.689946	5.7993	0.11897	0.000291044	0.000854814	0.115442	1.75555	0.0657584	0.117237	0.296716	0.29374	3.2513	0.0903452	0.0140316
TBRG4	ENSG00000136270	9238	Q969Z0;Q969Z0-2	7	p13	45100100	45112047	1.33032	0.00249	0.112776	0.149905	4.57021	0.0328005	0.00164545	0.00508047	-0.0160507	-0.83487	0.0192253	0.427325	0.50949	0.12349	2.26951	0.0544126	0.0522905	0.197578	0.282509	4.21898	0.0669614	0.00428061	0.0386889	-0.304269	-12.888	0.0236087	8.41819e-07	1.77969e-05	-0.426187	-17.8068	0.0239339	3.62502e-08	8.48983e-07	-0.151178	-2.47806	0.0610065	0.0382262	0.144779	-0.470527	-7.26356	0.064779	0.000167937
ATP1A1	ENSG00000163399	476	P05023-4;P05023;P05023-3;P05023-2	1	p13.1	116372668	116410261	1.32999	0.00249	0.112776	-0.189851	-9.04221	0.0209961	1.37853e-05	0.000149902	-0.222745	-15.406	0.0144583	2.29805e-07	3.85045e-06	-0.047478	-1.53016	0.0310281	0.163754	0.38523	-0.451758	-6.27821	0.0719565	0.000478475	0.0160942	0.311199	13.1302	0.0237011	7.2539e-07	1.60349e-05	0.442882	18.1356	0.0244206	3.10146e-08	7.6028e-07	0.11093	2.70239	0.0410488	0.0269732	0.114613	0.101599	1.35667	0.0748887	0.217011
ALDH2	ENSG00000111275	217	P05091;P05091-2	12	q24.12	111766887	111817532	1.32878	0.00251	0.112776	-0.541131	-15.9921	0.0338375	1.52536e-07	9.15217e-06	-0.443759	-19.4646	0.0227983	3.50497e-08	1.16638e-06	-0.274496	-4.8264	0.0568739	0.00123756	0.0211464	0.186036	1.15921	0.160485	0.285743	0.421319	0.359802	13.7358	0.0261946	5.05339e-07	1.27309e-05	0.573391	19.0081	0.0301657	2.07644e-08	5.7883e-07	0.0736842	1.3558	0.0543472	0.212189	0.421555	0.328707	3.06651	0.107193	0.018156
WDHD1	ENSG00000198554	11169	O75717;O75717-2	14	q22.3	54938949	55027105	1.32878	0.00251	0.112776	0.35428	14.0368	0.0252394	4.36274e-07	1.63411e-05	0.32824	18.7892	0.0174696	4.66206e-08	1.38542e-06	-0.147629	-3.04504	0.0484818	0.0155644	0.098623	0.229632	2.53473	0.0905941	0.0401692	0.116833	-0.536365	-21.9008	0.0244906	1.13314e-08	1.54339e-06	-0.51109	-21.838	0.0234037	6.31977e-09	2.56868e-07	-0.20702	-3.76437	0.0549944	0.00550944	0.0412794	-0.656379	-8.43962	0.0777735	6.46686e-05
RPS7	ENSG00000171863	6201	P62081;B5MCP9;A0A2R8Y623	2	p25.3	3575260	3580920	1.32481	0.00259	0.11523	0.249097	7.65771	0.0325289	4.80743e-05	0.000339919	0.225542	7.12948	0.0316351	8.54527e-05	0.000358423	-0.0270902	-0.574505	0.047154	0.581107	0.770626	0.274487	3.43516	0.0799054	0.0115496	0.0593428	-0.209094	-5.91642	0.0353413	0.000300763	0.00126405	-0.349208	-9.17304	0.038069	8.96071e-06	4.95632e-05	-0.161828	-2.85763	0.05663	0.0212278	0.0981464	-0.482941	-5.95055	0.081159	0.000569714
ATF7IP	ENSG00000171681	55729	Q6VMQ6-2;Q6VMQ6-5;Q6VMQ6;Q6VMQ6-4;A8MV73	12	p13.1	14365676	14502931	1.32272	0.00266	0.117195	0.382944	8.52771	0.0449058	2.15085e-05	0.000197511	0.506368	11.0046	0.0460141	3.26942e-06	2.80617e-05	-0.0877711	-1.21402	0.0722979	0.258689	0.500583	0.695145	3.85501	0.180323	0.00670916	0.0457583	-0.437833	-9.66337	0.0453085	8.12004e-06	8.61216e-05	-0.652479	-11.6536	0.0559894	1.27971e-06	1.12975e-05	-0.0580134	-0.87228	0.0665078	0.408471	0.622578	-0.437946	-2.98629	0.146652	0.0203323
STMN1	ENSG00000117632	3925	P16949;P16949-2;A2A2D0	1	p36.11	25884181	25906991	1.32129	0.0027	0.117813	0.0246108	0.85865	0.0286622	0.414563	0.499187	0.306285	7.35989	0.0416155	6.7897e-05	0.000298918	0.478575	12.255	0.0390512	1.53276e-06	0.000448148	0.390519	7.21743	0.0541077	0.00020819	0.0128242	-0.499905	-15.5635	0.0321203	1.84472e-07	6.6866e-06	-0.204446	-7.43015	0.0275157	4.66447e-05	0.000185871	-0.234067	-4.50907	0.0519103	0.00197808	0.0223672	-0.00184978	-0.0347653	0.0532077	0.973237
CUL4B	ENSG00000158290	8450	K4DI93;Q13620-1;Q13620;Q13620-3	X	q24	120505920	120604074	1.31798	0.00278	0.119872	-0.158966	-6.77969	0.0234474	0.000116724	0.000657749	-0.16434	-7.14906	0.0229876	8.37805e-05	0.000354716	-0.0843141	-2.13869	0.0394232	0.0642275	0.222549	-0.481614	-4.55227	0.105797	0.00288647	0.0327354	0.108707	3.80026	0.0286051	0.00483554	0.0121273	1.06942	33.4267	0.0319929	1.59813e-10	3.61297e-08	0.0313581	0.721432	0.0434665	0.491187	0.6914	0.460791	4.38241	0.105145	0.00322486
CYP51A1	ENSG00000001630	1595	A0A0C4DFL7;Q16850;Q16850-2	7	q21.2	92084987	92134803	1.31776	0.0028	0.119872	0.593398	14.9134	0.0397897	2.68067e-07	1.24178e-05	0.152496	2.92814	0.0520794	0.018448	0.0343955	0.197794	3.78607	0.0522426	0.00514633	0.0507384	0.0661591	1.08592	0.0609243	0.314778	0.452302	-0.295065	-5.68949	0.0518614	0.0003931	0.00156248	-0.580804	-10.0839	0.0575972	4.18193e-06	2.7998e-05	-0.113008	-2.2465	0.0503041	0.0548655	0.182786	-0.0866476	-1.64856	0.0525597	0.143228
SLC39A7	ENSG00000112473	7922	Q92504;A2AAT0	6	p21.32	33200305	33204439	1.31192	0.00294	0.123955	-0.0748493	-1.56149	0.0479345	0.15555	0.222567	-0.221589	-3.11458	0.0711457	0.0138267	0.0267286	-0.312554	-3.71827	0.084059	0.00567806	0.0534713	-1.21706	-14.8633	0.0818836	2.09299e-06	0.00413016	0.319941	3.36043	0.0952084	0.00932809	0.0209061	0.35728	3.73822	0.095575	0.00489012	0.00970018	0.115058	0.826331	0.139239	0.432567	0.642157	-0.0109217	-0.147486	0.0740524	0.886907
PROCR	ENSG00000101000	10544	Q9UNN8;A0A0U1RQQ4	20	q11.22	35172072	35216240	1.31126	0.00295	0.123955	0.378447	6.66848	0.0567516	0.000131387	0.000721129	0.110005	2.95792	0.0371901	0.0176137	0.0330946	0.320108	4.08749	0.0783141	0.00335047	0.0389429	0.00810661	0.0851439	0.0952107	0.934618	0.959081	-0.789135	-15.3921	0.0512687	2.01772e-07	7.04866e-06	-0.32718	-7.19438	0.0454772	5.96359e-05	0.000226193	-0.286826	-3.54897	0.0808194	0.00752036	0.0504265	-0.0510568	-0.572623	0.0891629	0.584814
PRKAG1	ENSG00000181929	5571	P54619-2;P54619;P54619-3;F8VYY9;H0YIC9	12	q13.12	49002274	49018807	1.30895	0.00302	0.125732	-0.260651	-4.69698	0.0554933	0.00138819	0.00441696	-0.105675	-3.58094	0.0295105	0.00683419	0.0145506	0.00549457	0.0767694	0.0715723	0.940655	0.973146	-0.3128	-2.99516	0.104435	0.0209726	0.0821691	0.621919	10.2096	0.060915	5.29919e-06	6.25097e-05	0.116694	2.15872	0.0540571	0.0600922	0.0882267	0.346521	5.46696	0.0633847	0.000596529	0.0104648	0.576017	5.73185	0.100494	0.000711536
NCAPD3	ENSG00000151503	23310	P42695;G3V1A9;E9PKK4	11	q25	134150113	134225504	1.3063	0.00308	0.127064	0.211644	3.61166	0.0586002	0.00641904	0.0153067	0.197836	2.73611	0.0723054	0.0249031	0.0444068	0.0341466	0.444963	0.0767403	0.667908	0.823485	0.442193	1.92595	0.229597	0.0970475	0.203083	-0.262726	-5.75653	0.0456396	0.000362948	0.001462	-0.154971	-2.74632	0.0564284	0.0232328	0.0382958	-0.0983545	-1.14882	0.0856139	0.283818	0.502782	-0.424565	-2.50658	0.16938	0.0405989
NOSIP	ENSG00000142546	51070	Q9Y314;A0A075B6F9;M0R3B2;A0A075B797;M0R1K2	19	q13.33	49555468	49590262	1.30377	0.00314	0.127226	0.51719	17.4757	0.0295948	7.42834e-08	6.07773e-06	0.529498	19.9899	0.0264883	2.8258e-08	1.0534e-06	0.127632	3.37191	0.0378517	0.00947333	0.071899	0.145932	0.767239	0.190205	0.468929	0.596563	-0.40417	-16.1811	0.0249779	1.34552e-07	5.50441e-06	-0.486245	-20.3566	0.0238864	1.15483e-08	4.06449e-07	0.0871694	2.15355	0.0404771	0.0634229	0.20073	-0.359086	-2.48331	0.1446	0.0420054
ATG4B	ENSG00000168397	23192	Q9Y4P1;Q9Y4P1-6;Q9Y4P1-2;C9JIK8;Q9Y4P1-4;C9JQ72	2	q37.3	241637213	241673857	1.30344	0.00314	0.127226	0.347038	8.78453	0.0395055	1.71794e-05	0.000171111	0.42152	12.3112	0.0342386	1.36044e-06	1.43085e-05	0.0302245	0.31997	0.0944602	0.757026	0.877505	0.661207	3.67465	0.179937	0.00844498	0.0511189	-0.0840906	-2.21963	0.037885	0.0558423	0.0924347	-0.122339	-2.84422	0.0430134	0.019844	0.0334092	-0.137359	-1.54994	0.088622	0.15975	0.357423	-0.435044	-2.44612	0.17785	0.0443581
CLNS1A	ENSG00000074201	1207	E9PMI6;J3KN38;P54105;E9PJF4	11	q14.1	77514936	77637794	1.30234	0.00319	0.128108	0.294315	9.03628	0.0325703	1.38545e-05	0.00015023	0.198819	6.99874	0.0284079	9.76069e-05	0.00039982	0.110342	1.60578	0.0687155	0.146232	0.36032	0.227207	3.42637	0.0663111	0.0116849	0.0595817	-0.218211	-6.74736	0.0323402	0.000119241	0.00062916	-0.232114	-7.436	0.0312149	4.63648e-05	0.000184872	-0.0602765	-0.980164	0.0614963	0.355712	0.574605	-0.236567	-4.10617	0.0576126	0.00453752
PSEN1	ENSG00000080815	5663	E7ES96;P49768-7;P49768-2;P49768	14	q24.2	73136418	73223691	1.29958	0.00331	0.131761	-0.24526	-3.70085	0.0662711	0.00562446	0.0138091	-0.100023	-1.20408	0.0830699	0.261995	0.338647	-0.273455	-1.50022	0.182277	0.171199	0.396457	-0.0807576	-0.407293	0.198279	0.696403	0.783188	0.341596	5.04189	0.0677517	0.000877062	0.00295008	0.2557	3.3151	0.0771321	0.00938966	0.0172715	0.118017	1.20187	0.0981947	0.26378	0.481025	0.263731	1.55484	0.16962	0.163934
BUB1B	ENSG00000156970	701	O60566;O60566-3;O60566-2	15	q15.1	40161023	40221123	1.29286	0.00351	0.137304	0.299396	7.3564	0.0406987	6.45909e-05	0.000422119	0.47201	12.5312	0.0376669	1.1836e-06	1.3059e-05	-0.229312	-4.8934	0.0468615	0.00113517	0.0200286	0.389431	2.17624	0.178947	0.0674458	0.162753	-0.389901	-9.4206	0.0413882	9.88151e-06	0.000100086	-0.353641	-7.86785	0.0449476	3.0014e-05	0.000129601	-0.160213	-3.20425	0.0500002	0.0125315	0.0702597	-0.505444	-3.58424	0.141018	0.00892523
CHAF1A	ENSG00000167670	10036	Q13111;Q13111-2;Q13111-3	19	p13.3	4402640	4445018	1.29286	0.00351	0.137304	0.513998	10.6553	0.048239	3.87788e-06	6.31283e-05	0.468751	15.219	0.0308003	2.53359e-07	4.13513e-06	-0.116542	-2.22482	0.0523825	0.0560988	0.205763	0.21363	1.64002	0.130261	0.14661	0.266892	-0.533011	-16.4115	0.0324778	1.19953e-07	5.15468e-06	-0.45281	-13.3445	0.0339323	4.14959e-07	4.87732e-06	-0.107396	-2.15034	0.0499436	0.0637405	0.201113	-0.602893	-5.48953	0.109826	0.000916605
RFC1	ENSG00000035928	5981	P35251-2;P35251	4	p14	39287456	39366375	1.29143	0.00354	0.137304	0.201013	6.4883	0.0309809	0.000159638	0.000831859	0.175472	4.85895	0.0361131	0.00115453	0.00314192	0.00124725	0.0272053	0.0458459	0.978949	0.99071	0.358087	3.87317	0.0924532	0.00655727	0.045191	-0.360246	-9.75213	0.0369403	7.56552e-06	8.21772e-05	-0.203266	-6.0692	0.0334914	0.000210194	0.000652326	-0.108964	-2.07197	0.0525894	0.0720068	0.216944	-0.546656	-6.66576	0.0820095	0.000286304
BAZ1A	ENSG00000198604	11177	Q9NRL2-2;Q9NRL2	14	q13.2	34752731	34875647	1.28768	0.00367	0.141139	0.57329	15.4486	0.0371096	2.01717e-07	1.05901e-05	0.509982	11.9433	0.0427004	1.72623e-06	1.73449e-05	-0.0837796	-1.04587	0.080105	0.325595	0.570861	0.0660837	0.975712	0.0677287	0.362881	0.501137	-0.556398	-10.1408	0.0548671	5.58558e-06	6.51651e-05	-0.788128	-12.9767	0.060734	5.24092e-07	5.77104e-06	-0.171613	-2.42705	0.0707086	0.0413913	0.152272	-0.469782	-7.66886	0.0612584	0.000119262
HAGH	ENSG00000063854	3029	Q16775-2;Q16775;H3BPK3;H3BPQ4;H3BQW8	16	p13.3	1795620	1827157	1.28294	0.00386	0.144063	-0.158867	-5.05888	0.0314035	0.000865466	0.00303588	-0.344608	-7.07498	0.048708	9.03033e-05	0.000374462	0.0362178	0.682818	0.0530417	0.513628	0.727659	-0.440147	-4.955	0.0888288	0.00183202	0.0270381	0.28176	10.565	0.0266691	4.05663e-06	5.16298e-05	0.462541	9.30441	0.0497121	7.99739e-06	4.51871e-05	0.0986223	1.59871	0.0616888	0.148552	0.342383	0.287906	3.83859	0.0750032	0.00638602
ANKRD40	ENSG00000154945	91369	Q6AI12;A0A2R8Y365;A0A2R8Y5A9;A0A2R8YGP7	17	q21.33	50693198	50707914	1.28294	0.00386	0.144063	0.389582	6.27994	0.0620359	0.000200928	0.000978576	0.524474	7.98709	0.0656653	3.72975e-05	0.00018215	0.170593	2.09361	0.0814826	0.0689325	0.231155	0.11912	1.04342	0.114163	0.332686	0.471143	-0.312115	-4.18991	0.0744921	0.00276233	0.00766975	-0.554617	-7.15761	0.0774864	6.1999e-05	0.000233609	-0.20518	-1.24451	0.164868	0.248533	0.462143	0.229487	2.23032	0.102894	0.0609417
CLPB	ENSG00000162129	81570	Q9H078-2;Q9H078;Q9H078-3;H0YGM0;Q9H078-5;Q9H078-4;A0A2R8Y602	11	q13.4	72285495	72434680	1.28173	0.00392	0.144063	0.17753	4.6642	0.0380622	0.00145025	0.00458665	0.103191	3.3391	0.0309039	0.00981704	0.0198733	0.14229	2.86924	0.0495915	0.0204206	0.11556	0.359765	3.60275	0.0998583	0.00926897	0.0533718	-0.181452	-6.94157	0.02614	9.71886e-05	0.000533817	-0.190612	-6.17096	0.0308885	0.000186377	0.000590632	-0.0839799	-1.66822	0.0503409	0.133825	0.320221	-0.282276	-2.67946	0.105348	0.0315634
RTF2	ENSG00000022277	51507	Q9BY42;A0A0A0MQR2;A2A2L5;A2A2L6	20	q13.31	56468585	56519449	1.28107	0.00395	0.144063	0.492132	9.0308	0.0544948	1.39189e-05	0.000150669	0.622104	15.6515	0.0397472	2.02514e-07	3.544e-06	0.0831595	1.87417	0.0443714	0.0970372	0.28144	-0.12923	-1.42093	0.0909476	0.199861	0.329392	-0.391949	-13.6051	0.028809	5.45645e-07	1.32901e-05	-0.326633	-8.8816	0.0367763	1.15891e-05	6.0792e-05	-0.110771	-2.13365	0.0519165	0.0654195	0.204032	-0.319408	-4.37924	0.0729368	0.00323732
ATP2B1	ENSG00000070961	490	P20020-6;P20020-3;P20020-4;P20020;P20020-5;P20020-2;E7ERY9	12	q21.33	89588049	89709366	1.28041	0.00396	0.144063	-0.40871	-16.8603	0.0242409	9.93873e-08	6.84076e-06	-0.265307	-10.4272	0.0254439	4.96287e-06	3.76246e-05	-0.278355	-5.76945	0.0482464	0.000389024	0.0105723	-0.0486048	-0.572631	0.0848797	0.58546	0.694295	0.252827	8.65568	0.0292093	1.88849e-05	0.000155117	0.137269	4.53958	0.0302383	0.00151835	0.00349875	0.545166	9.2504	0.0589343	1.51357e-05	0.00127306	0.0222985	0.303913	0.0733712	0.770029
ARIH1	ENSG00000166233	25820	Q9Y4X5;H3BSK4;H3BNB9	15	q24.1	72474330	72602987	1.27975	0.00399	0.144063	-0.199077	-8.75422	0.0227407	1.76362e-05	0.000174151	-0.233459	-10.5461	0.0221371	4.54671e-06	3.53722e-05	-0.117693	-2.75695	0.0426893	0.0243202	0.12687	-0.604589	-5.65722	0.10687	0.000874377	0.0200279	0.154526	7.14176	0.0216369	7.90614e-05	0.000456124	0.142813	6.1358	0.0232754	0.000194255	0.000611905	0.0327611	0.681537	0.0480694	0.514773	0.707726	0.280898	2.93833	0.0955979	0.0217645
RBCK1	ENSG00000125826	10616	Q9BYM8;Q9BYM8-3;G3XAG9;B4DML5;H0Y4S7	20	p13	407498	432139	1.27898	0.004	0.144063	-0.616436	-8.25703	0.0746559	2.74224e-05	0.000235043	-0.597039	-8.71479	0.0685087	1.94738e-05	0.000107336	0.056233	0.897075	0.0626849	0.395362	0.633487	-0.296455	-3.39925	0.0872119	0.0121135	0.0602578	0.496924	10.4538	0.0475352	4.40666e-06	5.4518e-05	0.563477	9.14334	0.061627	9.19581e-06	5.06412e-05	0.0331734	0.374439	0.088595	0.717808	0.848871	0.242205	3.23611	0.0748445	0.0143296
NSF	ENSG00000073969	4905	I3L0N3;P46459;P46459-2	17	q21.31	46590669	46757679	1.27854	0.004	0.144063	-0.122668	-6.70089	0.0183062	0.000126915	0.000703839	-0.0729166	-3.98275	0.0183081	0.00380929	0.00880033	-0.119108	-3.47197	0.0343055	0.00815803	0.0659083	-0.434392	-2.60964	0.166456	0.0360857	0.110679	0.138556	7.39594	0.018734	6.12078e-05	0.000381414	0.33858	17.0532	0.0198543	5.23826e-08	1.08914e-06	0.100552	2.64653	0.0379941	0.029413	0.121368	0.403417	3.01379	0.133857	0.0195568
PLK1	ENSG00000166851	5347	P53350;I3L2H5	16	p12.2	23677656	23690367	1.27556	0.00415	0.148289	0.636849	7.34645	0.086688	6.52342e-05	0.000425	0.728414	10.2328	0.0711843	5.73762e-06	4.20803e-05	-0.188719	-2.69923	0.069916	0.0266152	0.132644	0.417662	4.7724	0.0875162	0.00224495	0.0291117	-0.375585	-4.17044	0.090059	0.00283924	0.00781442	-0.37414	-4.3175	0.0866567	0.00208038	0.00457946	-0.0915712	-1.3234	0.0691937	0.222269	0.43311	-0.441739	-5.38272	0.0820661	0.00102731
UBAP2	ENSG00000137073	55833	Q5T6F2	9	p13.3	33921693	34049388	1.27391	0.00421	0.148452	0.447307	9.48556	0.0471566	9.55341e-06	0.000116512	0.593037	16.8413	0.0352134	1.1256e-07	2.34784e-06	0.0404211	0.719124	0.0562088	0.492133	0.711489	0.00575703	0.0767217	0.0750378	0.94107	0.963531	-0.232045	-7.21885	0.0321443	7.31039e-05	0.000428423	-0.33776	-10.5899	0.0318945	2.80798e-06	2.04399e-05	-0.164304	-2.70583	0.0607223	0.02683	0.114384	-0.188267	-2.96099	0.0635827	0.0210751
KCNN4	ENSG00000104783	3783	D1MQ08;O15554;M0R1J0	19	q13.31	43766533	43780976	1.27336	0.00422	0.148452	-0.275346	-4.17568	0.0659403	0.00283559	0.00793259	-0.298331	-4.76124	0.0626581	0.00131159	0.00351021	-0.0651268	-0.739467	0.0880726	0.480343	0.703507	-0.328923	-3.6109	0.0910919	0.00917135	0.0532607	0.414017	5.1286	0.080727	0.000785027	0.00270847	0.106561	1.2899	0.0826113	0.230186	0.286595	0.2875	3.03258	0.0948037	0.016245	0.0833982	-0.0168675	-0.213409	0.0790388	0.837091
KIF15	ENSG00000163808	56992	Q9NS87;Q9NS87-2;C9JKA9;Q9NS87-4;Q9NS87-3;D6RCT7	3	p21.31	44761721	44873376	1.27082	0.00431	0.149009	0.225794	3.97779	0.0567637	0.00375764	0.00993416	0.316836	5.48267	0.0577887	0.000528176	0.00161373	-0.0350325	-0.488282	0.0717465	0.638195	0.80405	0.12923	1.41007	0.0916473	0.20291	0.332934	-0.275703	-5.59182	0.0493046	0.000442042	0.00171587	-0.235605	-4.04341	0.0582688	0.00309896	0.00649699	-0.321793	-4.31538	0.0745689	0.00256178	0.0264804	-0.367681	-3.92873	0.0935877	0.00568475
SGTB	ENSG00000197860	54557	Q96EQ0;D6RFW1	5	q12.3	65665928	65723035	1.27038	0.00434	0.149009	-0.374412	-9.01982	0.0415099	1.40487e-05	0.000151812	-0.426874	-13.5613	0.0314775	6.34219e-07	8.15424e-06	0.308018	4.68773	0.0657073	0.00148281	0.0234573	-0.488278	-3.15641	0.154694	0.0168022	0.0724991	0.29147	7.72812	0.0377155	4.42445e-05	0.000297165	0.610956	15.3429	0.03982	1.28333e-07	2.09999e-06	0.14671	1.92574	0.0761836	0.0903118	0.249669	0.405812	2.96856	0.136704	0.02085
FAM32A	ENSG00000105058	26017	K7EIY1;Q9Y421-3;Q9Y421;K7ELZ8;K7ENN5;Q9Y421-2	19	p13.11	16185380	16192046	1.26983	0.00437	0.149009	0.375195	8.55122	0.0438762	2.10656e-05	0.000195037	0.273923	5.30264	0.0516579	0.000658223	0.00194777	0.021219	0.219494	0.0966722	0.831654	0.920894	0.378334	3.60376	0.104983	0.00925684	0.0533718	-0.216233	-5.16575	0.041859	0.000748868	0.00260081	-0.313896	-6.02652	0.0520858	0.000221156	0.000679649	-0.0636815	-0.545985	0.116636	0.599966	0.769541	-0.182748	-1.97693	0.0924403	0.0885806
NSRP1	ENSG00000126653	84081	Q9H0G5;A0A024QZ33	17	q11.2	30115521	30186475	1.26983	0.00437	0.149009	0.148481	3.85261	0.0385403	0.00450316	0.0115044	0.362261	10.8345	0.033436	3.68972e-06	3.04656e-05	0.065597	1.25961	0.0520773	0.242627	0.481645	0.133048	1.24365	0.106982	0.255094	0.388514	-0.213916	-5.88664	0.0363392	0.000311396	0.00129834	-0.408136	-9.50596	0.0429348	6.73421e-06	3.94744e-05	-0.0601574	-1.02551	0.0586608	0.335127	0.555229	-0.34138	-4.42813	0.0770934	0.003051
EHD2	ENSG00000024422	30846	Q9NZN4;Q9NZN4-2	19	q13.33	47713422	47743134	1.26928	0.0044	0.149009	0.240348	9.2238	0.0260573	1.18416e-05	0.000134905	0.397991	10.8899	0.0365469	3.54661e-06	2.96335e-05	0.139954	2.49853	0.0560145	0.0364648	0.157783	0.156608	2.12827	0.0735845	0.0723169	0.17009	-0.784064	-24.5726	0.0319081	4.39116e-09	9.22143e-07	-0.629292	-16.8603	0.0373239	5.77025e-08	1.18163e-06	-0.271954	-4.79531	0.0567126	0.00136358	0.017738	0.324958	5.03284	0.0645674	0.00150847
PRIM2	ENSG00000146143	5558	P49643	6	p11.2	57314805	57646850	1.26631	0.00449	0.150931	0.668819	17.214	0.0388532	8.39738e-08	6.53129e-06	0.667931	24.1892	0.0276128	6.01107e-09	4.2129e-07	-0.0359399	-0.767158	0.0468481	0.464593	0.690516	-0.00706664	-0.071813	0.0984034	0.944833	0.96588	-0.597351	-15.9224	0.0375165	1.53352e-07	5.92711e-06	-0.601989	-17.752	0.033911	3.72145e-08	8.61953e-07	-0.100969	-2.1979	0.0459389	0.0591861	0.191668	-0.764441	-9.26289	0.0825273	3.53553e-05
TMTC3	ENSG00000139324	160418	Q6ZXV5-2;Q6ZXV5	12	q21.32	88142296	88199887	1.26543	0.00454	0.151489	-0.378731	-12.1958	0.0310543	1.33923e-06	3.28293e-05	-0.188947	-5.99252	0.0315305	0.000289955	0.000989555	-0.107302	-2.29327	0.04679	0.0503706	0.193297	0.0298643	0.547652	0.0545315	0.601567	0.706589	0.329762	10.0908	0.0326795	5.80489e-06	6.70783e-05	0.164538	5.50432	0.0298924	0.00042001	0.00116304	0.24356	3.80275	0.0640486	0.00521592	0.0398627	0.28101	4.84513	0.0579985	0.00186663
RPS8	ENSG00000142937	6202	P62241;Q5JR95	1	p34.1	44775251	44778779	1.26388	0.0046	0.152371	0.155403	6.26465	0.0248063	0.000204391	0.000990509	0.106624	3.8633	0.0275992	0.00452149	0.0101952	0.0208446	0.677795	0.0307536	0.516647	0.729077	0.306553	6.45939	0.0474585	0.000404631	0.0153758	-0.178998	-5.43006	0.0329643	0.00053839	0.00201656	-0.279817	-7.26422	0.0385199	5.54158e-05	0.000213659	-0.257359	-6.92038	0.0371886	0.000121979	0.00429065	-0.313624	-6.80778	0.0460684	0.000251404
AK1	ENSG00000106992	203	Q5T9B7;P00568	9	q34.11	127866486	127877675	1.26003	0.00471	0.154616	-0.0142977	-0.471976	0.0302933	0.649064	0.71613	-0.110261	-6.10558	0.018059	0.000255013	0.000891554	-0.133985	-3.30413	0.0405507	0.0104901	0.0771446	-0.117964	-1.62148	0.0727506	0.150546	0.271759	0.270804	10.6682	0.0253842	3.75943e-06	4.86333e-05	0.460546	18.9106	0.0243539	2.16969e-08	5.94306e-07	0.228133	5.08943	0.0448249	0.000941986	0.0139705	0.630904	9.6032	0.0656973	2.79184e-05
ZNHIT2	ENSG00000174276	741	Q9UHR6	11	q13.1	65116403	65117701	1.2587	0.00475	0.154616	0.124374	1.90049	0.0654432	0.0924524	0.14385	0.139507	2.01788	0.0691353	0.0772713	0.118158	0.140406	1.32087	0.106298	0.222367	0.457398	0.551273	2.25734	0.244213	0.0599516	0.150706	-0.210444	-3.65541	0.0575705	0.0059869	0.0144622	-0.245587	-3.84098	0.0639385	0.00418789	0.00847533	0.0147454	0.122099	0.120766	0.905832	0.955788	-0.544408	-2.21391	0.245903	0.0624351
NCAPD2	ENSG00000010292	9918	Q15021;E7EN77	12	p13.31	6493356	6531955	1.25782	0.00477	0.154616	0.461467	10.6072	0.0435051	4.01728e-06	6.47285e-05	0.551337	26.3094	0.0209559	3.03152e-09	2.61625e-07	-0.00927355	-0.240997	0.0384799	0.8155	0.91275	-0.0609841	-1.17171	0.0520469	0.281018	0.415907	-0.385942	-14.3891	0.0268218	3.47721e-07	9.6931e-06	-0.334958	-11.7868	0.0284182	1.16507e-06	1.05763e-05	-0.343826	-8.39217	0.0409699	3.08871e-05	0.00184123	-0.276715	-5.80855	0.0476393	0.000657737
MAN2B2	ENSG00000013288	23324	H0YA68;E9PCD7;Q9Y2E5-2;Q9Y2E5	4	p16.1	6575189	6623362	1.25584	0.00482	0.155129	-0.257854	-2.73217	0.094377	0.0248217	0.0474301	-0.320142	-5.49902	0.0582181	0.000517839	0.00158908	-0.203844	-3.08979	0.0659735	0.0145317	0.0936249	0.148169	2.13375	0.0694406	0.0717431	0.169106	0.209841	2.4393	0.0860248	0.0393905	0.0689142	0.430188	5.57505	0.0771631	0.000384234	0.00107873	0.201921	3.2076	0.0629508	0.0124686	0.0701715	0.168112	2.55475	0.0658039	0.03784
TXLNG	ENSG00000086712	55787	Q9NUQ3;Q9NUQ3-2	X	p22.2	16786432	16844519	1.25375	0.00494	0.156107	0.325501	10.1745	0.0319919	5.55665e-06	8.14114e-05	0.186304	6.40241	0.029099	0.000183408	0.000673352	-0.0179507	-0.393912	0.0455703	0.703735	0.847664	0.182992	1.99976	0.0915071	0.0871786	0.190231	-0.294233	-12.2656	0.0239885	1.2491e-06	2.39919e-05	-0.523751	-16.5015	0.0317395	6.92682e-08	1.33046e-06	-0.109329	-2.37226	0.0460866	0.045086	0.160759	-0.305614	-4.15779	0.0735039	0.00425334
ARL8B	ENSG00000134108	55207	Q9NVJ2	3	p26.1	5122249	5180911	1.25375	0.00494	0.156107	-0.330108	-5.86109	0.0563219	0.000324286	0.00139308	-0.299536	-7.19557	0.0416278	7.99519e-05	0.000341258	-0.119827	-2.10934	0.0568078	0.067254	0.228263	-0.348342	-2.23919	0.155566	0.0615522	0.153536	0.0816164	2.07958	0.0392466	0.0697029	0.1112	0.241825	6.36871	0.0379708	0.000148091	0.000487193	0.102002	1.68027	0.0607059	0.131414	0.317002	0.408218	3.43616	0.118801	0.0108935
SMC4	ENSG00000113810	10051	Q9NTJ3;E9PD53;Q9NTJ3-2	3	q25.33	160399274	160434954	1.25231	0.00504	0.156107	0.181947	6.03698	0.0301387	0.000264516	0.00119202	0.322565	20.7543	0.0155421	2.08532e-08	8.99281e-07	0.0515891	1.55187	0.0332432	0.158539	0.377446	0.0378066	0.84059	0.0449762	0.429355	0.564464	-0.22276	-7.61372	0.0292576	4.94154e-05	0.000324626	-0.131268	-4.96481	0.0264398	0.000847643	0.00211407	-0.392552	-10.2996	0.0381133	6.80476e-06	0.000803485	-0.34694	-7.62887	0.0454772	0.000123277
NT5DC3	ENSG00000111696	51559	Q86UY8;Q86UY8-2	12	q23.3	103770453	103841234	1.25187	0.00505	0.156107	-0.445532	-22.3478	0.0199363	9.96353e-09	2.13516e-06	-0.46482	-18.2396	0.0254841	5.92381e-08	1.61337e-06	-0.0735539	-1.55846	0.0471965	0.156986	0.376152	-0.144646	-2.32156	0.0623056	0.0546227	0.142284	0.375131	19.4397	0.0192972	3.01364e-08	2.46571e-06	0.740334	28.5677	0.0259151	6.2312e-10	6.30882e-08	0.00865362	0.190717	0.0453741	0.853498	0.932269	0.121535	1.96506	0.0618481	0.0901442
MALT1	ENSG00000172175	10892	Q9UDY8;Q9UDY8-2;K7EP42	18	q21.32	58671465	58754477	1.25121	0.00506	0.156107	0.222495	7.55539	0.0294486	5.30915e-05	0.000363957	0.439837	18.4211	0.0238768	5.46922e-08	1.53822e-06	-0.0460069	-0.980089	0.0469415	0.35519	0.597959	0.22973	2.18615	0.105084	0.0664811	0.161431	0.364998	12.0099	0.0303915	1.47673e-06	2.65811e-05	1.3136	38.8732	0.033792	4.30989e-11	1.81015e-08	0.0965957	2.02395	0.0477264	0.0775813	0.226509	0.200081	2.26356	0.088392	0.0580252
POLD1	ENSG00000062822	5424	M0R2B7;P28340;M0QZR8;A0A2R8Y7K6	19	q13.33	50384204	50418018	1.2511	0.00508	0.156107	0.270041	11.0532	0.024431	2.91003e-06	5.37759e-05	0.231383	7.22759	0.0320139	7.74291e-05	0.000332971	0.105003	2.89848	0.0362268	0.019515	0.112827	-0.110455	-1.62337	0.0680405	0.15014	0.271397	-0.317826	-14.949	0.0212607	2.55544e-07	7.82858e-06	-0.212069	-7.17085	0.0295738	6.11368e-05	0.000230912	-0.267223	-5.35412	0.0499098	0.000682397	0.0112632	-0.261299	-4.16887	0.0626786	0.00419488
GPKOW	ENSG00000068394	27238	Q92917	X	p11.23	49113407	49123735	1.24945	0.00511	0.156107	0.189338	6.90626	0.0274154	0.000102191	0.000593912	0.414694	14.5385	0.0285238	3.64905e-07	5.42194e-06	0.146704	2.73817	0.0535774	0.0250437	0.129026	0.113451	1.20576	0.0940909	0.268484	0.402488	-0.234062	-9.06978	0.0258068	1.32243e-05	0.000118511	-0.342949	-11.1279	0.0308187	1.87145e-06	1.49621e-05	-0.0555221	-0.999463	0.0555519	0.346837	0.565926	-0.106513	-1.23619	0.0861624	0.256256
HELLS	ENSG00000119969	3070	Q9NRZ9-2;A0A0B4J1V9;Q9NRZ9;Q9NRZ9-3;F6XU50;Q9NRZ9-6;Q9NRZ9-5;Q9NRZ9-4;A0A087WSW7	10	q23.33	94545329	94613905	1.24912	0.00514	0.156107	0.605518	18.5699	0.0326075	4.53121e-08	4.83172e-06	0.275157	9.57642	0.0287328	9.53664e-06	6.05043e-05	-0.209546	-2.62224	0.0799112	0.0300259	0.14165	0.206688	2.66509	0.0775537	0.0333439	0.105649	-0.858689	-21.5767	0.0397971	1.2809e-08	1.68118e-06	-0.580534	-16.8463	0.0344607	5.81127e-08	1.18163e-06	-0.116735	-1.47342	0.079227	0.17886	0.380131	-0.786617	-10.4219	0.0754775	1.62803e-05
POLA2	ENSG00000014138	23649	Q14181	11	q13.1	65261913	65305959	1.2489	0.00516	0.156107	0.40415	9.43225	0.0428477	9.97637e-06	0.000119262	0.407478	9.18723	0.0443527	1.30742e-05	7.95054e-05	-0.0668209	-1.10341	0.0605587	0.30131	0.545509	0.0425634	0.51834	0.0821148	0.620778	0.721864	-0.337079	-8.36956	0.0402744	2.43571e-05	0.00018555	-0.260485	-5.61634	0.0463798	0.000364892	0.00103318	-0.367203	-3.26201	0.112569	0.0114921	0.0664422	-0.468951	-6.22072	0.0753853	0.000436338
GLTP	ENSG00000139433	51228	F5H0U5;Q9NZD2	12	q24.11	109850945	109880541	1.24703	0.00522	0.156877	-0.234224	-6.0108	0.0389672	0.000272591	0.00121882	0.0394795	0.963673	0.0409678	0.362627	0.445634	-0.201441	-3.12008	0.0645628	0.0138734	0.091077	-0.46679	-2.87269	0.162492	0.0248734	0.0890807	0.325602	8.92037	0.036501	1.50147e-05	0.000129935	0.0265209	0.73951	0.0358628	0.478999	0.539934	0.497005	5.79678	0.0857381	0.000406604	0.00854983	0.253016	1.62838	0.155379	0.147468
RRM1	ENSG00000167325	6240	P23921;E9PL69	11	p15.4	4094707	4138932	1.24471	0.00533	0.158385	0.715151	14.2655	0.0501314	3.83178e-07	1.51825e-05	0.692227	29.9723	0.0230955	1.04573e-09	1.4322e-07	0.230613	5.54538	0.0415865	0.000506495	0.0124895	-0.482382	-3.5662	0.135265	0.00972103	0.0547011	-0.805007	-24.8457	0.0324003	4.00855e-09	8.70822e-07	-0.587139	-19.2128	0.0305597	1.89469e-08	5.604e-07	-0.358674	-9.08596	0.0394756	1.7276e-05	0.00140548	-0.0249296	-0.1969	0.126611	0.849501
HMGCS1	ENSG00000112972	3157	Q01581	5	p12	43287470	43313512	1.24427	0.00534	0.158385	0.892904	20.0138	0.0446144	2.45899e-08	3.66287e-06	1.25252	30.3103	0.0413233	9.54136e-10	1.40239e-07	-0.0317385	-0.444077	0.0714707	0.668522	0.823746	-0.0774854	-0.372795	0.20785	0.720735	0.80214	-0.592259	-10.0889	0.0587042	5.81345e-06	6.70783e-05	-0.453348	-7.08473	0.0639895	6.6992e-05	0.000248997	-0.390652	-4.6381	0.0842268	0.00167021	0.0198742	-0.234141	-1.5096	0.155102	0.174889
FAM111A	ENSG00000166801	63901	Q96PZ2;E9PNQ0;E9PR18	11	q12.1	59142748	59155039	1.2424	0.00542	0.159121	0.420137	8.6406	0.0486235	1.9472e-05	0.000185762	0.794104	7.57293	0.104861	5.51575e-05	0.000250208	0.0147839	0.194906	0.0758515	0.85023	0.931242	-0.0297259	-0.211454	0.140578	0.838777	0.891963	-0.360458	-5.8967	0.0611288	0.00030776	0.00128659	-0.283224	-4.18473	0.0676803	0.00251997	0.00539626	-0.268088	-3.6349	0.0737539	0.00663743	0.0473637	-0.171091	-1.68515	0.101529	0.135828
SLC16A1	ENSG00000155380	6566	P53985;Q5T8R5;P53985-2	1	p13.2	112911847	112957593	1.2413	0.00547	0.159121	-0.215943	-8.25046	0.0261734	2.75866e-05	0.000235815	-0.289948	-10.2832	0.0281964	5.52465e-06	4.09474e-05	-0.00227261	-0.0462049	0.0491856	0.964257	0.984826	-0.762015	-5.19316	0.146734	0.00141518	0.0246027	0.30871	11.5869	0.026643	1.96194e-06	3.21044e-05	0.472655	17.9274	0.026365	3.42238e-08	8.13621e-07	-0.048168	-0.885674	0.0543857	0.401629	0.616964	0.370084	2.16899	0.170625	0.0667157
DHPS	ENSG00000095059	1725	P49366;A0A087WZK0;P49366-3;P49366-2;Q5J8M5;M0R253;M0QX43;B4E3M2	19	p13.13	12675717	12681880	1.24119	0.00547	0.159121	0.201265	6.73396	0.029888	0.000122524	0.000685523	0.535261	20.6539	0.0259158	2.16889e-08	9.17048e-07	0.0157413	0.157201	0.100135	0.878905	0.946418	0.0982062	0.819616	0.11982	0.440421	0.573253	-0.415129	-13.8183	0.030042	4.81597e-07	1.24347e-05	-0.486548	-15.0787	0.0322672	1.48612e-07	2.33395e-06	-0.0809586	-0.893307	0.090628	0.397768	0.613686	-0.222382	-2.38382	0.0932883	0.0486081
TGOLN2	ENSG00000152291	10618	O43493-2;O43493-5;O43493-3;O43493;O43493-4;O43493-6	2	p11.2	85318027	85328251	1.23832	0.00572	0.164287	-0.239074	-5.98457	0.0399484	0.000280953	0.00124648	-0.0339932	-0.286119	0.118808	0.781847	0.82993	-0.216156	-2.21204	0.0977179	0.0572372	0.208487	-0.584734	-4.00203	0.146109	0.00558197	0.0429857	0.279069	8.05891	0.0346286	3.23682e-05	0.000232333	0.901514	12.227	0.0737315	8.59935e-07	8.45177e-06	0.0426618	0.386843	0.110282	0.708959	0.842301	0.00374674	0.035978	0.10414	0.972304
BLVRB	ENSG00000090013	645	P30043;M0R192;A0A2R8YEP4;A0A2R8Y7Y9;M0QZL1	19	q13.2	40447765	40465764	1.23821	0.00572	0.164287	-0.31761	-13.4275	0.0236538	6.22474e-07	2.10838e-05	-0.129386	-4.63828	0.0278953	0.00154301	0.00402691	0.138516	1.56954	0.0882525	0.154405	0.372232	-0.316537	-2.52433	0.125395	0.0407731	0.117802	0.402542	16.7583	0.0240205	1.01206e-07	4.58705e-06	0.65811	21.4065	0.0307435	7.5014e-09	2.88164e-07	0.176847	1.61096	0.109778	0.145852	0.338704	0.595575	5.69753	0.104532	0.000737188
PARD3	ENSG00000148498	56288	Q5VWV2;Q8TEW0-4;Q8TEW0-11;Q8TEW0-2;Q8TEW0;Q8TEW0-5;Q8TEW0-3;Q8TEW0-7;Q8TEW0-6;Q8TEW0-8;Q5VWU8;Q8TEW0-9;Q8TEW0-10;F5GZI3	10	p11.21	34109560	34815325	1.23557	0.0058	0.165353	0.148266	3.39523	0.043669	0.00888385	0.0200388	0.165369	2.89834	0.0570565	0.0193235	0.0357281	0.0297947	0.607763	0.0490236	0.559867	0.757678	0.544189	3.00487	0.181102	0.0206924	0.081503	-0.377454	-9.52105	0.0396442	9.10584e-06	9.389e-05	-0.542991	-10.731	0.0506001	2.52015e-06	1.87967e-05	-0.0279373	-0.556288	0.050221	0.593228	0.763805	-0.249581	-1.38559	0.180126	0.208412
GRSF1	ENSG00000132463	2926	F5H5I6;Q12849;H0Y8R1;H0YAK1;Q12849-5	4	q13.3	70815783	70839897	1.23524	0.00583	0.165353	0.203826	8.15976	0.0249795	2.99708e-05	0.000247948	0.277765	10.4131	0.0266746	5.0149e-06	3.78823e-05	0.101588	2.33998	0.0434143	0.0468003	0.184978	0.0531008	0.80256	0.0661642	0.449568	0.581051	-0.249232	-9.13092	0.0272954	1.25611e-05	0.000114817	-0.390855	-12.5858	0.0310551	6.76209e-07	6.99527e-06	-0.190308	-4.05298	0.0469552	0.00366878	0.0325637	-0.0258717	-0.441502	0.0585993	0.672165
PLCD3	ENSG00000161714	113026	Q8N3E9	17	q21.31	45108959	45133354	1.23314	0.00593	0.167145	-0.206582	-6.76242	0.0305485	0.000118878	0.000668688	-0.339733	-10.3103	0.0329509	5.41364e-06	4.03144e-05	-0.0093551	-0.140843	0.0664221	0.891407	0.950462	-0.0216582	-0.256529	0.084428	0.805187	0.866832	0.235221	6.0724	0.0387361	0.000251175	0.00109889	0.392759	10.1937	0.0385295	3.83005e-06	2.61895e-05	0.114382	1.48023	0.0772732	0.177081	0.37871	0.552087	6.24685	0.0883785	0.000425421
MCMBP	ENSG00000197771	79892	Q9BTE3;Q9BTE3-2;Q9BTE3-3	10	q26.11	119829404	119892556	1.22807	0.00613	0.170042	0.375245	12.6162	0.0297432	1.02325e-06	2.82739e-05	0.391049	19.4652	0.0200896	3.50402e-08	1.16638e-06	0.0305498	0.504742	0.0605255	0.62708	0.797804	-0.0552306	-0.814434	0.0678147	0.443186	0.575744	-0.378781	-14.8283	0.0255445	2.72837e-07	8.10004e-06	-0.525827	-20.1226	0.0261312	1.27511e-08	4.34226e-07	-0.20223	-3.7953	0.0532844	0.00527155	0.0400445	-0.147162	-1.78998	0.0822146	0.116581
IMPDH2	ENSG00000178035	3615	P12268;H0Y4R1	3	p21.31	49024325	49029447	1.22708	0.0062	0.170042	0.0942267	4.48534	0.0210077	0.00184625	0.00559767	0.282528	20.3097	0.013911	2.48512e-08	9.72439e-07	0.108238	2.99847	0.0360977	0.0167208	0.103493	-0.0586169	-0.740968	0.0791086	0.483695	0.609509	-0.205397	-9.70819	0.0211571	7.83456e-06	8.39417e-05	-0.503025	-26.4449	0.0190217	1.21464e-09	9.30923e-08	-0.203767	-4.76074	0.0428016	0.00142532	0.0181943	-0.255106	-4.18134	0.0610106	0.0041302
TMA16	ENSG00000198498	55319	H0Y9X1;Q96EY4;D6RA57;D6RE67;D6RC31	4	q32.2	163494442	163520539	1.22653	0.00625	0.170042	0.0756942	3.26278	0.0231992	0.0108691	0.0236776	0.146641	6.37826	0.0229907	0.000188318	0.000687769	0.22361	4.11724	0.0543106	0.00321382	0.0379478	0.391281	2.23717	0.1749	0.0617332	0.153684	-0.121606	-5.22888	0.0232566	0.00069149	0.00244453	-0.255321	-9.91622	0.0257479	4.79011e-06	3.07622e-05	-0.0116843	-0.150098	0.0778444	0.884403	0.945375	-0.558953	-4.06738	0.137423	0.0047648
BTF3	ENSG00000145741	689	P20290;P20290-2	5	q13.2	73498408	73505667	1.22532	0.0063	0.170042	0.426321	9.99559	0.042651	6.37635e-06	8.96675e-05	0.539559	18.0016	0.0299728	6.58517e-08	1.72805e-06	0.024534	0.540044	0.0454296	0.603582	0.782998	0.310756	4.49589	0.06912	0.00308186	0.0337864	-0.134408	-5.27946	0.0254587	0.000648979	0.00232305	-0.327608	-9.50342	0.0344726	6.74866e-06	3.95135e-05	0.0154168	0.293122	0.052595	0.776888	0.887381	-0.452852	-7.05981	0.064145	0.000200624
NARS2	ENSG00000137513	79731	Q96I59;Q96I59-2;E9PRK2	11	q14.1	78435620	78575194	1.2251	0.0063	0.170042	-0.0574914	-1.1987	0.0479614	0.26364	0.344234	-0.29149	-5.92947	0.0491596	0.000311702	0.00104956	-0.435879	-7.04214	0.0618958	9.78497e-05	0.00465642	-0.442274	-2.60389	0.169851	0.0363832	0.110873	0.0568721	0.800182	0.071074	0.445769	0.524604	-0.0510609	-0.706614	0.0722615	0.498221	0.558901	0.709892	9.95469	0.0713123	8.77885e-06	0.000929347	0.508413	4.2542	0.119508	0.00377336
PRIM1	ENSG00000198056	5557	P49642;F8VNY2	12	q13.3	56730438	56752374	1.22488	0.0063	0.170042	0.750547	16.8902	0.0444368	9.79695e-08	6.84076e-06	0.598831	19.5919	0.0305653	3.32503e-08	1.15549e-06	-0.035876	-0.848689	0.0422723	0.420241	0.65311	0.0960409	1.04938	0.0915216	0.330129	0.468064	-0.491984	-12.1713	0.0404215	1.32811e-06	2.50731e-05	-0.558743	-14.033	0.0398164	2.72202e-07	3.63321e-06	-0.0233135	-0.27775	0.0839367	0.788247	0.894153	-0.625835	-9.076	0.0689549	4.0381e-05
KIN	ENSG00000151657	22944	O60870;O60870-2	10	p14	7750962	7787993	1.224	0.00633	0.170042	0.155681	5.98474	0.026013	0.000280898	0.00124648	0.142024	4.39105	0.032344	0.00215362	0.0053543	0.0749878	0.993097	0.075509	0.349181	0.593077	0.122615	0.795318	0.154171	0.453492	0.584768	-0.321662	-9.17285	0.0350668	1.21275e-05	0.000112524	-0.410443	-9.83041	0.0417524	5.13869e-06	3.25416e-05	-0.0543056	-0.690661	0.0786284	0.509317	0.705438	-0.373903	-3.07504	0.121593	0.0179396
LMAN1	ENSG00000074695	3998	P49257	18	q21.32	59327823	59359265	1.22345	0.00634	0.170042	-0.240682	-9.35903	0.0257166	1.05916e-05	0.000124491	-0.294795	-15.8051	0.0186519	1.87297e-07	3.32386e-06	-0.0180909	-0.288249	0.0627612	0.780339	0.89273	-0.371581	-4.75322	0.0781746	0.002294	0.0293315	0.15036	6.54096	0.0229874	0.000148886	0.000739153	0.394843	19.4936	0.0202551	1.67357e-08	5.04473e-07	0.0896938	1.62007	0.0553642	0.143876	0.33602	0.0914655	1.31551	0.0695288	0.229787
RACGAP1	ENSG00000161800	29127	Q9H0H5;F8VRD2;H0YIK5	12	q13.12	49976923	50033136	1.22323	0.00637	0.170042	0.386463	7.01619	0.0550816	9.1176e-05	0.000550727	0.593414	18.3869	0.0322737	5.55163e-08	1.54758e-06	0.0723085	1.40115	0.0516066	0.198018	0.429463	0.105668	1.05291	0.100358	0.32862	0.466642	-0.202437	-6.22312	0.0325299	0.000211664	0.000961308	-0.157396	-4.61757	0.0340864	0.00136171	0.00318796	-0.107101	-1.84609	0.0580153	0.102086	0.270293	-0.159657	-2.27114	0.0702982	0.0573801
CWC27	ENSG00000153015	10283	Q6UX04;Q6UX04-2;D6REK3	5	q12.3	64766368	65102412	1.21805	0.00657	0.173651	0.193321	7.68233	0.0251643	4.6947e-05	0.000334199	0.252111	9.71785	0.0259431	8.52655e-06	5.5493e-05	0.151054	2.28011	0.0662486	0.0514254	0.19515	0.233393	2.78813	0.0837095	0.0280113	0.096299	-0.0829288	-3.42134	0.0242387	0.00850425	0.0193768	-0.203803	-7.30015	0.0279177	5.3373e-05	0.000207342	-0.0732674	-1.06278	0.0689391	0.318904	0.539563	-0.198178	-2.39242	0.0828355	0.0479969
NIBAN1	ENSG00000135842	116496	Q9BZQ8	1	q25.3	184790724	184974508	1.21783	0.0066	0.173651	-1.10735	-15.4636	0.0716099	2.00134e-07	1.05901e-05	-0.50622	-10.8729	0.0465581	3.58989e-06	2.98762e-05	0.530742	9.37328	0.0566228	1.19803e-05	0.00141459	0.0152711	0.105445	0.144825	0.919089	0.948352	0.769608	18.1901	0.0423092	5.18838e-08	3.22081e-06	1.3589	23.093	0.0588447	3.90837e-09	1.86536e-07	0.70385	11.9989	0.0586594	2.14474e-06	0.000424797	1.21089	10.9962	0.110119	1.14011e-05
EXOSC10	ENSG00000171824	5394	Q01780;Q01780-2	1	p36.22	11066618	11099869	1.21717	0.00662	0.173651	0.10997	6.16635	0.0178339	0.000228282	0.00108052	0.159337	10.6854	0.0149117	4.10795e-06	3.30947e-05	0.0889207	2.19973	0.0404235	0.0583562	0.210937	0.244696	3.89257	0.0628622	0.00639915	0.044818	-0.206511	-11.0002	0.0187734	2.9557e-06	4.10501e-05	-0.267627	-13.463	0.0198787	3.85374e-07	4.65958e-06	-0.0399352	-0.784811	0.0508851	0.455174	0.661021	-0.431317	-7.19909	0.0599127	0.000177583
ZNF706	ENSG00000120963	51123	Q9Y5V0;E5RHV4;E5RHR6;E5RIY7	8	q22.3	101177878	101206193	1.21584	0.00667	0.173957	0.581169	9.08256	0.0639874	1.33247e-05	0.000146758	0.48169	7.52876	0.06398	5.75642e-05	0.000259974	-0.091415	-1.50126	0.0608924	0.170936	0.396457	0.20584	1.60582	0.128184	0.153948	0.276398	-0.646947	-11.3663	0.056918	2.28367e-06	3.51764e-05	-0.549886	-9.00146	0.0610885	1.04171e-05	5.59009e-05	-0.108214	-0.895805	0.120801	0.39651	0.612316	-0.181678	-1.96086	0.0926523	0.0907039
ZNF593	ENSG00000142684	51042	O00488;A9J4F5	1	p36.11	26169908	26170873	1.21298	0.00685	0.176905	0.704778	16.2587	0.0433478	1.33429e-07	8.32278e-06	0.501021	10.6617	0.0469924	4.1789e-06	3.36233e-05	0.29592	2.51021	0.117886	0.0358009	0.155568	-0.0707126	-0.566994	0.124715	0.589073	0.696627	-0.146809	-3.21093	0.0457215	0.0117259	0.0252385	-0.341685	-6.39383	0.0534398	0.000143879	0.000476569	-0.00375803	-0.0273432	0.137439	0.978856	0.990144	-0.316402	-3.22238	0.098189	0.0146048
DDX18	ENSG00000088205	8886	Q9NVP1	2	q14.1	117814691	117832377	1.21243	0.00689	0.176905	0.110569	5.4958	0.0201188	0.000501547	0.00197608	0.118763	6.66282	0.0178247	0.000138555	0.00053552	0.0702174	1.79988	0.0390122	0.108821	0.301926	0.15692	2.80859	0.0558715	0.0272154	0.0946068	-0.16669	-7.42363	0.0224539	5.95487e-05	0.00037329	-0.446938	-19.5713	0.0228364	1.6175e-08	4.92283e-07	-0.124311	-2.39089	0.0519936	0.0437943	0.157896	-0.327543	-6.45592	0.0507353	0.000348287
RBBP7	ENSG00000102054	5931	Q16576;Q16576-2;E9PC52;Q5JP01	X	p22.2	16839283	16870362	1.21199	0.0069	0.176905	0.179532	8.74069	0.0205399	1.78444e-05	0.000175382	0.25171	11.4222	0.022037	2.44668e-06	2.22747e-05	0.0418724	0.540482	0.0774723	0.603293	0.782998	-0.0203457	-0.249096	0.0816781	0.810698	0.869943	-0.278989	-10.2052	0.0273379	5.31699e-06	6.25097e-05	-0.278714	-9.91839	0.0281007	4.78164e-06	3.07622e-05	-0.334448	-3.75765	0.0890044	0.00556267	0.0415004	-0.20655	-2.90798	0.0710288	0.0227256
RPS15A	ENSG00000134419	6210	H3BN98;I3L246;H3BV27;H3BT37;I3L303;P62244;I3L3P7	16	p12.3	18781295	18790383	1.21056	0.00699	0.17721	0.0914598	2.67856	0.0341451	0.027014	0.0507806	0.0412201	1.69604	0.0243037	0.127207	0.182179	0.0582948	1.16613	0.0499898	0.276495	0.519486	0.689608	5.06402	0.136178	0.00162626	0.0255821	-0.132312	-1.85299	0.0714045	0.0994522	0.151048	-0.289979	-4.34718	0.0667051	0.00199381	0.00441511	-0.130668	-1.68888	0.0773696	0.129715	0.314926	-0.581786	-4.14495	0.14036	0.00432217
GINS4	ENSG00000147536	84296	Q9BRT9;E5RFF9	8	p11.21	41529218	41545030	1.21045	0.00699	0.17721	0.423154	6.19396	0.0683172	0.000221275	0.00105769	0.261584	3.1163	0.0839404	0.0137901	0.0266868	-0.285369	-2.88691	0.0988493	0.0198682	0.113797	0.250583	2.59666	0.0965022	0.0367614	0.11135	-0.389302	-9.14908	0.0425509	1.23712e-05	0.000114279	-0.214907	-5.26672	0.0408047	0.000569322	0.00150576	-0.32048	-3.58896	0.089296	0.00709488	0.04925	-0.408794	-4.84458	0.0843817	0.00186781
RPS15	ENSG00000115268	6209	K7ELC2;P62841;K7EM56;A0A0B4J2B4;S4R417;K7EQJ5;K7EJ78;S4R456	19	p13.3	1438358	1440495	1.20912	0.00706	0.17799	0.211098	7.9726	0.0264779	3.56453e-05	0.000278963	0.183817	7.43536	0.024722	6.30452e-05	0.000279511	0.0336347	0.851088	0.0395197	0.418982	0.652766	0.319993	3.65909	0.0874515	0.00861634	0.0517659	-0.109393	-4.61958	0.0236804	0.00152839	0.0046404	-0.174975	-7.39297	0.0236678	4.84685e-05	0.000192166	-0.101255	-1.88218	0.0537967	0.0965795	0.259745	-0.502547	-6.33575	0.0793191	0.000390494
CYBC1	ENSG00000178927	79415	Q9BQA9-2;Q9BQA9;J3KTF4;J3QRG5;J3KSJ5;H0Y2X1;J3QLB7;J3QKS6	17	q25.3	82440912	82450829	1.20813	0.00715	0.179264	-0.0827408	-2.29436	0.0360627	0.0496786	0.0851634	-0.33302	-2.11717	0.157295	0.0661136	0.103251	-0.0370177	-0.520188	0.0711621	0.616741	0.791541	-0.704722	-4.62735	0.152295	0.00264724	0.0314314	0.137547	1.83189	0.0750846	0.102769	0.155188	0.329219	1.99636	0.16491	0.0779665	0.111053	-0.00550009	-0.0506425	0.108606	0.960852	0.983436	0.761156	4.55894	0.166959	0.00260808
STAU1	ENSG00000124214	6780	O95793-2;O95793;A0A087X1A5;Q5JW30;O95793-3	20	q13.13	49113339	49188367	1.20725	0.00722	0.180024	0.321666	6.35796	0.0505927	0.000184232	0.000922916	0.286082	5.20051	0.0550105	0.000747261	0.00216448	0.0149417	0.457238	0.0326781	0.659422	0.81883	0.0686675	0.953958	0.0719817	0.373021	0.510468	-0.187623	-3.59244	0.0522272	0.00657518	0.0156021	-0.257036	-4.36112	0.0589381	0.0019545	0.00433416	-0.204546	-4.04089	0.0506191	0.00373087	0.0328659	-0.205341	-2.97593	0.0690006	0.0206332
FANCI	ENSG00000140525	55215	Q9NVI1;Q9NVI1-1;Q9NVI1-2;F8W7R3;H3BP78	15	q26.1	89243945	89317261	1.20317	0.0075	0.182654	0.330905	14.6005	0.0226639	3.17956e-07	1.34438e-05	0.264439	13.6976	0.0193054	5.85863e-07	7.67346e-06	-0.079306	-1.82834	0.0433759	0.104155	0.295523	0.210704	2.59151	0.0813055	0.0370325	0.111739	-0.310212	-13.1324	0.0236218	7.24401e-07	1.60349e-05	-0.211803	-8.43541	0.0251088	1.74192e-05	8.49388e-05	-0.121123	-2.40153	0.0504356	0.0430727	0.155935	-0.585842	-7.51771	0.0779283	0.000135264
GOT1	ENSG00000120053	2805	P17174;P17174-2	10	q24.2	99396870	99430624	1.20295	0.00751	0.182654	-0.329265	-12.3872	0.026581	1.18354e-06	3.0434e-05	-0.0753627	-4.50147	0.0167418	0.00185359	0.00470683	0.114107	2.90099	0.0393339	0.0194393	0.112601	-0.373554	-7.13738	0.0523377	0.000222731	0.0128242	0.388603	16.0428	0.0242229	1.44261e-07	5.73745e-06	0.505979	20.4558	0.0247353	1.10771e-08	3.94269e-07	0.150985	2.56705	0.0588165	0.0332791	0.133116	0.575965	11.4641	0.0502409	8.63372e-06
RBIS	ENSG00000176731	401466	Q8N0T1;E5RGR5;A0A087WWE7;Q8N0T1-2	8	q21.2	85214048	85220421	1.20251	0.00753	0.182654	0.438973	8.38823	0.052332	2.43572e-05	0.000213956	0.626501	10.5256	0.0595217	4.61555e-06	3.56784e-05	0.237686	4.70429	0.0505255	0.00145093	0.0230796	0.130105	0.901268	0.144358	0.398472	0.535215	-0.140191	-1.89448	0.074	0.093225	0.142691	-0.331246	-3.74438	0.0884648	0.00484466	0.00962818	0.142496	2.82794	0.0503887	0.02222	0.10121	-0.378109	-2.44022	0.154949	0.044744
FASN	ENSG00000169710	2194	P49327;A0A0U1RQF0	17	q25.3	82078338	82098294	1.20196	0.00756	0.182654	0.424842	24.4025	0.0174098	4.83735e-09	1.84099e-06	0.286596	12.5283	0.022876	1.18576e-06	1.306e-05	-0.00490611	-0.167079	0.0293641	0.871373	0.941289	-0.068453	-1.18494	0.0577692	0.276093	0.410774	-0.592675	-36.1666	0.0163873	1.79005e-10	1.66084e-07	-0.521808	-27.9349	0.0186794	7.56342e-10	6.94994e-08	-0.140127	-4.15083	0.0337587	0.00320508	0.030416	-0.328003	-6.7913	0.0482976	0.000255199
PHLDA2	ENSG00000181649	7262	Q53GA4	11	p15.4	2928273	2929420	1.2013	0.00758	0.182654	0.425343	6.03143	0.0705211	0.000266207	0.00119622	0.459404	6.6201	0.0693954	0.000145	0.000557353	0.334398	2.76883	0.120772	0.0238738	0.125509	-0.137693	-1.01628	0.135488	0.344544	0.483571	-0.0696256	-1.444	0.0482173	0.185187	0.254068	-0.30467	-4.43537	0.0686909	0.00175858	0.00397099	-0.107976	-0.763279	0.141464	0.467206	0.670871	-0.280124	-2.35483	0.118958	0.0507253
AGPAT5	ENSG00000155189	55326	Q9NUQ2	8	p23.1	6708642	6761503	1.20053	0.00762	0.182654	-0.364311	-13.285	0.0274228	6.77871e-07	2.18172e-05	-0.377096	-14.6721	0.0257016	3.39268e-07	5.15033e-06	-0.0833553	-1.12598	0.0740292	0.292183	0.535524	0.14058	1.90702	0.073717	0.0997503	0.207055	0.354972	15.6187	0.0227274	1.79261e-07	6.60434e-06	0.174115	6.15613	0.0282832	0.000189657	0.000599218	0.324146	4.14008	0.0782945	0.00325279	0.0306321	0.179465	2.48188	0.0723101	0.0420935
FNTA	ENSG00000168522	2339	P49354;E9PQP6;P49354-2;B3KVN2;H0YCW1	8	p11.21	43034194	43085788	1.19998	0.00765	0.182654	-0.0816756	-3.42624	0.0238383	0.00847663	0.0193488	-0.176476	-6.33962	0.0278371	0.000196476	0.000710154	-0.0742823	-1.71051	0.043427	0.124781	0.328821	-0.421568	-2.69085	0.156667	0.0321452	0.103328	0.209886	9.13734	0.0229701	1.24936e-05	0.000114403	0.143274	4.99631	0.0286759	0.00081266	0.00204056	0.101103	2.04497	0.0494398	0.0750916	0.222092	0.301782	2.36607	0.127546	0.0498933
EXOSC7	ENSG00000075914	23016	Q15024	3	p21.31	44975241	45036066	1.19921	0.0077	0.182654	0.151908	5.82502	0.0260786	0.000338288	0.00143932	0.128001	4.2096	0.0304069	0.00276651	0.00666748	0.138606	1.99191	0.0695845	0.0808129	0.254478	-0.0114688	-0.103083	0.111257	0.920893	0.94911	-0.230298	-8.92374	0.0258073	1.49715e-05	0.000129918	-0.233935	-7.21879	0.0324064	5.81224e-05	0.000221506	-0.190747	-2.17118	0.0878541	0.0617035	0.197117	-0.243893	-2.8193	0.0865082	0.0257986
RPS3A	ENSG00000145425	6189	P61247;D6RG13;D6RAT0;E9PFI5;H0Y9Y4;H0Y8L7;D6RB09;D6RAS7	4	q31.3	151099624	151104642	1.19822	0.00775	0.182654	0.112977	6.17231	0.0183039	0.000226748	0.00107726	0.133781	8.49748	0.0157436	2.3532e-05	0.000124791	-0.0039201	-0.102276	0.0383287	0.921005	0.962693	0.414524	5.7383	0.0722382	0.00080609	0.0194778	-0.154999	-8.12175	0.0190844	3.05377e-05	0.0002219	-0.283565	-14.1041	0.0201051	2.60881e-07	3.53451e-06	-0.13169	-2.99386	0.0439866	0.0172316	0.0859767	-0.541549	-7.96141	0.0680217	9.39974e-05
CAND1	ENSG00000111530	55832	Q86VP6;Q86VP6-2;A0A0C4DGH5	12	q14.3	67269358	67319953	1.19689	0.00782	0.182654	-0.42122	-20.8022	0.0202488	1.79266e-08	2.97204e-06	-0.138827	-11.1862	0.0124106	2.87889e-06	2.51903e-05	-0.0300706	-0.731577	0.0411038	0.484894	0.705959	-0.436885	-7.23376	0.0603953	0.000205357	0.0128242	0.316984	20.0482	0.0158111	2.34114e-08	2.23473e-06	0.0694908	4.10821	0.0169151	0.00281757	0.00596261	0.191935	5.03388	0.0381286	0.00100918	0.0145797	0.157994	2.15928	0.0731699	0.0676793
HIRIP3	ENSG00000149929	8479	Q9BW71;Q9BW71-2;Q9BW71-3	16	p11.2	29992330	29996074	1.19645	0.00784	0.182654	0.262938	7.93973	0.0331167	3.67598e-05	0.000284156	0.793465	17.3102	0.0458381	9.02644e-08	2.08302e-06	0.212611	3.53871	0.0600817	0.00738915	0.0627809	-0.104426	-0.850433	0.122791	0.424231	0.559716	-0.546933	-16.5621	0.0330232	1.11376e-07	4.83911e-06	-0.519096	-13.5665	0.0382631	3.61439e-07	4.4561e-06	-0.0455126	-0.546031	0.0833517	0.599936	0.769541	-0.080551	-0.662595	0.121569	0.528795
RFC5	ENSG00000111445	5985	P40937;P40937-2	12	q24.23	118013588	118033130	1.19568	0.00788	0.182654	0.164341	7.45943	0.0220313	5.83268e-05	0.000390084	0.167669	9.81192	0.0170882	7.92074e-06	5.2805e-05	0.0950744	1.95718	0.0485773	0.0853063	0.260847	0.051279	0.62526	0.0820122	0.55235	0.667939	-0.22692	-12.2202	0.0185693	1.2865e-06	2.45605e-05	-0.232185	-11.6706	0.0198949	1.2644e-06	1.12193e-05	-0.136438	-2.28233	0.05978	0.0518815	0.176367	-0.237014	-3.88003	0.0610856	0.00605259
CKAP5	ENSG00000175216	9793	Q14008;Q14008-3;Q14008-2	11	p11.2	46743048	46846308	1.19524	0.00792	0.182654	0.250743	11.7556	0.0213297	1.79146e-06	3.93077e-05	0.368524	20.1018	0.0183329	2.70097e-08	1.03128e-06	0.141803	4.30003	0.0329772	0.00249529	0.0325289	0.0327491	0.783647	0.0417906	0.459865	0.589111	-0.243895	-11.0363	0.0220993	2.88041e-06	4.05381e-05	-0.132183	-5.38621	0.024541	0.000488088	0.00131859	-0.170914	-3.98306	0.0429102	0.00404407	0.0348613	-0.07145	-1.76538	0.040473	0.120849
GNS	ENSG00000135677	2799	P15586;H7C3P4;F6S8M0;P15586-2;F5H4C6;H0YFA9	12	q14.3	64713445	64759431	1.19381	0.00799	0.182654	-0.687265	-21.2678	0.0323148	1.49544e-08	2.6917e-06	-0.485131	-20.4982	0.0236671	2.30599e-08	9.51918e-07	-0.276797	-6.48687	0.0426703	0.00017451	0.00657356	-0.160195	-1.27597	0.125547	0.244129	0.376268	0.680175	27.0849	0.0251127	1.96556e-09	6.19151e-07	0.5869	23.5337	0.0249387	3.3213e-09	1.67393e-07	0.636762	17.4272	0.0365384	1.19836e-07	8.15436e-05	0.289125	3.20313	0.0902632	0.0150001
LNPEP	ENSG00000113441	4012	Q9UIQ6;Q9UIQ6-3;Q9UIQ6-2	5	q15	96935394	97037513	1.19337	0.008	0.182654	-0.315819	-10.9634	0.0288067	3.1024e-06	5.59629e-05	-0.291586	-11.9607	0.0243787	1.70663e-06	1.72581e-05	0.145254	2.61539	0.0555382	0.0303499	0.142796	-0.213501	-2.76803	0.0771307	0.028817	0.0977071	0.60473	17.1405	0.0352807	8.42352e-08	4.27027e-06	0.767126	21.0561	0.0364324	8.64313e-09	3.24117e-07	0.103569	2.16642	0.0478064	0.062163	0.198092	0.310279	4.10096	0.07566	0.00456733
ARHGEF18	ENSG00000104880	23370	A0A087WZG4;Q6ZSZ5-2;Q6ZSZ5;M0QZS0	19	p13.2	7348937	7472485	1.19271	0.00801	0.182654	0.119781	3.87177	0.0309369	0.00437946	0.0112707	0.248677	7.64866	0.0325125	5.12859e-05	0.000236704	0.0444748	0.65178	0.068236	0.532459	0.737184	0.181236	2.03229	0.0891781	0.0831507	0.18471	-0.211309	-5.51108	0.0383426	0.000487545	0.00186041	-0.161467	-4.06057	0.0397645	0.00302162	0.00634964	-0.15876	-2.18421	0.0726854	0.0604636	0.194802	-0.249209	-2.89669	0.0860321	0.0230942
KIF23	ENSG00000137807	9493	H7BYN4;Q02241;Q02241-2;Q02241-3	15	q23	69414246	69448427	1.19216	0.00804	0.182654	0.361491	8.10093	0.0446234	3.16386e-05	0.000257179	0.68446	20.386	0.033575	2.41079e-08	9.65358e-07	0.144098	2.88131	0.0500113	0.0200417	0.114247	-0.0897479	-1.29937	0.0690704	0.236448	0.368265	-0.142985	-2.91365	0.0490744	0.0186086	0.0370175	-0.122788	-2.57204	0.0477397	0.030793	0.0490508	-0.236	-3.9282	0.0600783	0.00436746	0.0364733	-0.190091	-2.7241	0.0697814	0.0295894
DDX10	ENSG00000178105	1662	E9PIF2;Q13206	11	q22.3	108665058	108940999	1.19193	0.00805	0.182654	0.244374	7.52749	0.0324643	5.45579e-05	0.000371291	0.0458184	1.47869	0.0309857	0.176389	0.241734	0.102917	2.35587	0.0436854	0.0456434	0.181845	0.307325	3.04536	0.100916	0.0195667	0.0789394	-0.2301	-10.6569	0.0215917	3.79085e-06	4.8838e-05	-0.279782	-8.75929	0.0319412	1.29369e-05	6.64241e-05	0.00585911	0.12171	0.0481399	0.90613	0.955788	-0.512461	-4.78109	0.107185	0.00200965
LDLR	ENSG00000130164	3949	J3KMZ9;P01130-3;P01130;P01130-2;P01130-4;P01130-5;H0YMD1;P01130-6	19	p13.2	11089418	11133820	1.18764	0.00826	0.182817	0.148911	3.8506	0.0386721	0.00451631	0.0115287	0.67456	21.559	0.031289	1.53186e-08	7.48119e-07	0.0336978	0.458043	0.0735691	0.658867	0.818585	0.227657	2.11826	0.107473	0.0733772	0.171886	0.085277	2.69693	0.03162	0.0261765	0.0492106	-0.279541	-7.35965	0.0379829	5.01697e-05	0.000197314	-0.378818	-5.23932	0.072303	0.000783862	0.0124019	-0.753745	-6.37487	0.118237	0.000376156
LIG1	ENSG00000105486	3978	P18858;F5GZ28;P18858-3;M0R0Q7;P18858-2	19	q13.33	48115445	48170603	1.1872	0.00829	0.182817	0.434874	8.64477	0.0503048	1.9401e-05	0.000185754	0.263523	8.26786	0.0318732	2.88676e-05	0.000147858	-0.0597401	-1.3009	0.0459222	0.228808	0.465192	-0.0342099	-0.374304	0.0913959	0.719662	0.80143	-0.413666	-10.8011	0.0382984	3.4116e-06	4.50588e-05	-0.392256	-15.4431	0.0254	1.21463e-07	2.03134e-06	-0.217138	-4.92883	0.0440546	0.00115102	0.0156356	-0.479505	-7.42975	0.0645385	0.000145683
MEA1	ENSG00000124733	4201	A0A2R8Y7W8;A0A2R8Y6W5;Q16626	6	p21.1	43011143	43016868	1.18665	0.00833	0.182817	0.180617	2.57865	0.0700433	0.0316408	0.0581158	0.231305	4.13469	0.0559426	0.00307215	0.00728436	0.0521059	0.546051	0.0954231	0.599631	0.78069	0.274873	3.08796	0.0890146	0.0184528	0.0762903	-0.13157	-2.27125	0.0579283	0.0514488	0.0863189	0.00604512	0.10937	0.0552724	0.915381	0.929289	-0.251083	-1.49931	0.167466	0.172177	0.372505	-0.395127	-4.17408	0.0946619	0.00416772
HADHB	ENSG00000138029	3032	P55084;P55084-2;F5GZQ3;B5MD38	2	p23.3	26243170	26290465	1.18654	0.00834	0.182817	-0.182883	-7.74182	0.0236228	4.43414e-05	0.000321093	-0.339577	-19.0974	0.0177813	4.08806e-08	1.27099e-06	-0.0788738	-2.02211	0.0390058	0.0770923	0.246792	-0.239003	-3.97739	0.0600903	0.0057554	0.0436821	0.148942	6.75116	0.0220617	0.00011876	0.000627674	0.528434	23.937	0.022076	2.86907e-09	1.55542e-07	0.105633	1.95584	0.054009	0.0862094	0.242921	0.212133	3.81378	0.0556228	0.0065952
TPRG1L	ENSG00000158109	127262	Q5T0D9-2;Q5T0D9	1	p36.32	3625015	3630127	1.18654	0.00834	0.182817	0.346857	6.4089	0.0541211	0.000174156	0.000886254	0.179471	3.53464	0.0507749	0.00732062	0.0154279	0.0772373	1.18708	0.0650648	0.268586	0.510672	0.292911	1.07326	0.272916	0.320031	0.456856	-0.424668	-5.81394	0.073043	0.000339132	0.00139007	-0.248455	-3.14789	0.0789276	0.0122197	0.0217685	0.0117613	0.148844	0.0790175	0.88536	0.946069	-0.170259	-0.691597	0.246182	0.511469
CHRAC1	ENSG00000104472	54108	Q9NRG0;E5RGS9	8	q24.3	140511311	140517154	1.18632	0.00836	0.182817	0.230788	6.27371	0.0367866	0.000202331	0.000982797	0.213275	5.47384	0.0389626	0.000533855	0.00162792	0.0417456	0.518706	0.0804802	0.617729	0.791541	0.0745913	0.788887	0.0945525	0.456996	0.587166	-0.200031	-5.03236	0.039749	0.00088787	0.00297949	-0.17835	-3.84457	0.0463901	0.00416543	0.00844072	-0.148461	-1.73765	0.0854378	0.120472	0.301425	-0.307911	-3.05163	0.1009	0.0185401
ACSL3	ENSG00000123983	2181	O95573	2	q36.1	222860942	222944639	1.18565	0.00839	0.182817	0.114632	4.81156	0.0238242	0.00119286	0.00391203	0.0394438	1.49243	0.0264293	0.172838	0.237384	0.306967	6.89363	0.044529	0.000113841	0.00502864	0.416047	2.16057	0.192564	0.0689998	0.164776	-0.151943	-6.94917	0.021865	9.64221e-05	0.000530996	-0.0893988	-3.78405	0.0236251	0.00456262	0.00913104	-0.0880113	-2.21998	0.0396451	0.0571828	0.187355	-0.416511	-2.983	0.139628	0.0204275
KIF2C	ENSG00000142945	11004	Q99661;Q99661-2;Q5JR91	1	p34.1	44739818	44767767	1.18499	0.00844	0.182817	0.527634	8.28699	0.0636702	2.66865e-05	0.000230308	0.380762	11.7689	0.0323532	1.93688e-06	1.88018e-05	-0.149727	-2.39735	0.0624552	0.0427579	0.174673	0.296141	4.17931	0.0708588	0.0044911	0.0394866	-0.294666	-6.60311	0.0446254	0.000139186	0.000709443	-0.162221	-4.68155	0.0346513	0.00124618	0.00295704	-0.121587	-1.82777	0.0665218	0.104994	0.275261	-0.587147	-9.20704	0.0637716	3.67789e-05
RASA1	ENSG00000145715	5921	E9PGC0;P20936-2;P20936-4;P20936	5	q14.3	87267883	87391931	1.18499	0.00844	0.182817	-0.220259	-6.93424	0.031764	9.92545e-05	0.000581137	-0.196394	-6.1266	0.032056	0.000249039	0.000873577	0.0919789	1.35504	0.0678793	0.211706	0.445468	-0.137872	-1.37843	0.100021	0.212037	0.343061	0.452752	11.2198	0.0403528	2.52965e-06	3.76281e-05	0.260576	6.7942	0.0383528	9.17665e-05	0.00032534	0.296802	5.06174	0.0586363	0.000974847	0.0142513	0.570876	6.9121	0.0825909	0.000228811
FECH	ENSG00000066926	2235	P22830;P22830-2;K7ELX4	18	q21.31	57544377	57586732	1.18488	0.00846	0.182817	-0.199183	-3.69528	0.0539018	0.00567088	0.0138912	-0.51351	-9.09384	0.0564679	1.41261e-05	8.44348e-05	-0.0827132	-1.49192	0.0554409	0.173316	0.39961	0.0132481	0.214118	0.061873	0.836781	0.890509	0.183101	6.14452	0.029799	0.000231344	0.00102569	0.413263	9.68208	0.0426833	5.80936e-06	3.55675e-05	0.0586964	1.10601	0.0530702	0.300867	0.520197	0.236618	4.19905	0.0563503	0.00404017
GRN	ENSG00000030582	2896	P28799;P28799-2;P28799-3;K7EKL3;K7EQ05	17	q21.31	44345246	44353106	1.18279	0.00864	0.184277	-0.211903	-3.99843	0.0529965	0.00364794	0.00969706	-0.5509	-9.51322	0.0579089	1.00305e-05	6.30659e-05	-0.17042	-2.92854	0.0581928	0.0186274	0.110291	0.0187843	0.180929	0.103822	0.861738	0.908223	0.233855	3.63844	0.0642734	0.00613973	0.0147354	0.581398	8.31064	0.0699583	1.95825e-05	9.26895e-05	0.390294	6.54867	0.059599	0.000178699	0.00540499	-0.0231916	-0.261736	0.0886067	0.801059
IMPDH1	ENSG00000106348	3614	P20839;P20839-3;P20839-7;P20839-5;P20839-6;C9J381;P20839-2;P20839-4	7	q32.1	128392277	128409986	1.18202	0.00867	0.184277	0.263744	10.5408	0.0250212	4.21903e-06	6.69518e-05	0.127652	5.50839	0.023174	0.000512012	0.0015735	-0.221257	-4.76557	0.0464283	0.00133924	0.0220454	0.702354	3.91962	0.179189	0.00618565	0.0443868	-0.239477	-10.7224	0.0223342	3.613e-06	4.70287e-05	-0.213053	-9.59942	0.0221944	6.22466e-06	3.73124e-05	-0.336567	-5.71716	0.0588695	0.000445433	0.00896707	-0.449865	-2.75202	0.163467	0.0284206
CBX3	ENSG00000122565	11335	Q13185;S4R2Y4	7	p15.2	26201162	26213607	1.18202	0.00867	0.184277	0.378543	16.5726	0.0228414	1.14273e-07	7.29766e-06	0.425069	17.8519	0.0238108	7.04345e-08	1.78208e-06	-0.115925	-2.27414	0.0509754	0.0519109	0.196749	0.10527	1.15235	0.0913532	0.288365	0.424009	-0.581548	-15.8633	0.0366598	1.58041e-07	6.03428e-06	-0.658265	-17.4665	0.0376873	4.27272e-08	9.5117e-07	-0.120589	-2.31356	0.0521226	0.0494127	0.171506	-0.288883	-3.70077	0.0780603	0.00764704
TSPYL1	ENSG00000189241	7259	Q9H0U9	6	q22.1	116267760	116279930	1.18103	0.00869	0.184277	0.319408	7.30618	0.0437175	6.79108e-05	0.00043971	0.422258	9.6163	0.0439107	9.23898e-06	5.8853e-05	0.0750879	1.74188	0.0431075	0.118946	0.318086	0.163956	1.95811	0.0837316	0.0926186	0.197358	-0.234721	-4.46728	0.0525421	0.00187929	0.00554559	-0.204606	-4.2078	0.0486252	0.00243696	0.00523273	-0.00100557	-0.0184511	0.0544993	0.985731	0.99415	-0.219463	-2.64485	0.0829775	0.0331884
PRMT3	ENSG00000185238	10196	O60678;O60678-2	11	p15.1	20387558	20509338	1.17915	0.00879	0.184657	0.229954	8.95605	0.0256759	1.48295e-05	0.000156493	0.204662	7.21844	0.0283526	7.81408e-05	0.000335346	0.237116	2.58664	0.0916697	0.0317506	0.146139	-0.0194869	-0.291631	0.0668203	0.779329	0.846587	-0.0439049	-1.64924	0.0266212	0.136117	0.195964	-0.321532	-10.799	0.0297742	2.3933e-06	1.8166e-05	-0.304294	-3.62173	0.084019	0.00676525	0.0475815	-0.132002	-2.3482	0.0562142	0.0512226
ERP44	ENSG00000023318	23071	Q9BS26	9	q31.1	99979185	100099052	1.17882	0.0088	0.184657	-0.216003	-8.22418	0.0262644	2.82552e-05	0.000237794	-0.209355	-8.98844	0.0232916	1.54276e-05	9.05817e-05	-0.0872258	-1.85705	0.0469702	0.0996409	0.286824	-0.260057	-3.8917	0.0668235	0.00640621	0.044818	0.245531	11.0889	0.022142	2.77464e-06	3.98755e-05	0.348219	13.0663	0.0266502	4.94851e-07	5.55715e-06	0.0109483	0.237277	0.0461414	0.818405	0.912142	0.0858528	1.48992	0.0576225	0.17986
UBLCP1	ENSG00000164332	134510	Q8WVY7	5	q33.3	159263290	159286036	1.17816	0.00883	0.184657	-0.265571	-12.3008	0.0215897	1.25117e-06	3.14751e-05	-0.168918	-8.38553	0.0201439	2.59826e-05	0.000135281	0.0494225	1.05675	0.0467684	0.320891	0.565682	-0.146912	-2.66733	0.0550781	0.0332377	0.105449	0.438106	19.4808	0.0224891	2.96193e-08	2.46571e-06	0.382166	16.5324	0.0231162	6.81792e-08	1.32163e-06	0.270709	4.0843	0.0662805	0.00351296	0.03172	0.176106	3.41051	0.0516363	0.0112797
PDCD5	ENSG00000105185	9141	O14737;K7EQA1;O14737-2	19	q13.11	32581190	32587453	1.17684	0.0089	0.184949	0.201645	8.89166	0.022678	1.56671e-05	0.000160958	0.310369	15.6231	0.019866	2.05482e-07	3.55643e-06	0.0643015	1.65051	0.0389586	0.136687	0.347806	0.351025	5.05732	0.0694093	0.00163813	0.0255821	-0.0894263	-4.28953	0.0208476	0.00240232	0.0068082	-0.355832	-15.5051	0.0229493	1.17414e-07	2.01008e-06	0.0272246	0.430668	0.0632147	0.678078	0.824467	-0.430651	-6.29388	0.0684238	0.000406528
PRDX6	ENSG00000117592	9588	P30041	1	q25.1	173477330	173488815	1.17607	0.00893	0.184949	-0.252465	-11.9631	0.0211036	1.55996e-06	3.63991e-05	-0.451942	-26.986	0.0167472	2.46434e-09	2.31155e-07	-0.0538538	-1.41783	0.0379832	0.193259	0.424548	-0.361322	-7.47495	0.0483377	0.000168216	0.0127382	0.238329	9.89711	0.0240807	6.74798e-06	7.5874e-05	0.37313	14.6846	0.0254096	1.85806e-07	2.72024e-06	0.474605	8.98017	0.0528503	1.88303e-05	0.00147746	0.291722	5.45415	0.0534862	0.000951725
ACACA	ENSG00000278540	31	Q13085-3;Q13085-2;Q13085;Q13085-4;Q59FY4	17	q12	37084992	37406836	1.17486	0.00903	0.184949	0.412903	18.3885	0.0224544	4.9086e-08	5.06954e-06	0.151334	10.0132	0.0151135	6.77919e-06	4.7613e-05	0.00734239	0.20824	0.0352593	0.840143	0.925454	0.10723	1.41171	0.0759577	0.202447	0.332548	-0.448742	-19.6954	0.0227841	2.70777e-08	2.40267e-06	-0.258114	-11.1538	0.0231413	1.83607e-06	1.47166e-05	-0.178861	-4.60865	0.0388097	0.00173558	0.0204167	-0.145793	-2.29965	0.0633977	0.0550185
AURKB	ENSG00000178999	9212	Q96GD4-4;Q96GD4;Q96GD4-5;J3QLN8;J3KT86;J3QR41;J3KTD6;Q96GD4-2;Q96GD4-3;J3KRJ2	17	p13.1	8204733	8210600	1.17464	0.00903	0.184949	0.654064	8.71268	0.0750704	1.82842e-05	0.000178867	0.669872	9.42738	0.071056	1.07473e-05	6.68391e-05	-0.0747418	-0.616271	0.121281	0.554506	0.753745	0.635207	6.25229	0.101596	0.000490233	0.0163044	-0.643636	-9.69703	0.0663745	7.90459e-06	8.4405e-05	-0.568941	-9.34526	0.0608802	7.72156e-06	4.39836e-05	0.102509	0.569205	0.180092	0.584839	0.757257	-0.716378	-7.73694	0.0925918	0.000112761
CLPX	ENSG00000166855	10845	O76031	15	q22.31	65148219	65185342	1.17398	0.00906	0.184949	0.182129	9.83912	0.0185107	7.20459e-06	9.67781e-05	0.168555	8.04078	0.0209625	3.54944e-05	0.000174563	0.071133	2.05819	0.0345609	0.0728634	0.237669	0.0993598	1.81886	0.0546274	0.113342	0.225769	-0.0722456	-3.30958	0.0218292	0.01008	0.022212	-0.361714	-15.4309	0.0234408	1.22275e-07	2.03605e-06	-0.120946	-2.34973	0.0514724	0.0467003	0.164133	-0.378798	-7.20185	0.0525973	0.000177157
JMJD6	ENSG00000070495	23210	B2WTI3;B2WTI4;K7EJU9;Q6NYC1-2;Q6NYC1;Q6NYC1-3	17	q25.1	76712832	76726799	1.17287	0.00909	0.184949	0.279701	8.13771	0.034371	3.05843e-05	0.000251871	0.466158	16.3693	0.0284776	1.41409e-07	2.74115e-06	-0.118265	-1.7358	0.0681325	0.120056	0.320097	0.220432	1.5876	0.138846	0.157996	0.281136	-0.121669	-3.72014	0.0327056	0.00543998	0.0133354	-0.350608	-10.0642	0.0348373	4.24884e-06	2.82536e-05	-0.162368	-2.08478	0.0778828	0.0705878	0.213748	-0.417011	-3.48686	0.119595	0.0101714
CEP55	ENSG00000138180	55165	Q53EZ4;Q53EZ4-2;H0Y432	10	q23.33	93496612	93529092	1.17221	0.00916	0.184949	0.857094	6.43732	0.133145	0.000168799	0.00086882	0.867524	7.33642	0.118249	6.94888e-05	0.00030486	-0.38827	-9.04893	0.0429078	1.56109e-05	0.00159754	0.0330104	0.568074	0.0581092	0.58838	0.695946	-0.992488	-6.15422	0.161269	0.000228809	0.00101657	-0.905854	-5.63794	0.160671	0.000355194	0.00101163	-0.339924	-7.45025	0.0456259	7.26159e-05	0.00299236	-0.23841	-4.58129	0.0520399	0.00253975
GSTK1	ENSG00000197448	373156	Q9Y2Q3;Q9Y2Q3-3;Q9Y2Q3-2;E9PFN5;C9JNT3;Q9Y2Q3-4	7	q34	143244093	143270854	1.17166	0.00917	0.184949	-0.165062	-6.89071	0.0239542	0.000103863	0.000600863	-0.329447	-14.1981	0.0232036	4.40611e-07	6.15488e-06	-0.0210723	-0.537579	0.0391985	0.605207	0.784035	-0.0505547	-0.953343	0.0530288	0.37331	0.510746	0.250637	8.80504	0.0284651	1.6581e-05	0.000140586	0.250561	9.25043	0.0270864	8.37862e-06	4.69203e-05	0.164553	3.1338	0.0525092	0.0139346	0.0751831	0.233761	4.66051	0.0501578	0.00231302
ESF1	ENSG00000089048	51575	Q9H501;A0A087WX71	20	p12.1	13714322	13784919	1.17045	0.00927	0.186138	0.249044	8.54592	0.0291419	2.11645e-05	0.000195148	0.157095	8.15343	0.0192673	3.20176e-05	0.000160726	0.140311	2.65389	0.0528697	0.0285726	0.137381	0.158126	2.46396	0.0641753	0.0444689	0.124589	-0.227605	-8.76707	0.0259614	1.71356e-05	0.000143556	-0.490476	-18.3097	0.0267878	2.85874e-08	7.27677e-07	0.081953	1.13928	0.0719339	0.287546	0.507921	-0.342238	-5.38593	0.063543	0.00102377
FAF2	ENSG00000113194	23197	Q96CS3	5	q35.2	176447628	176510074	1.16869	0.00938	0.187517	-0.126129	-5.94649	0.0212107	0.000293601	0.00128629	-0.0344431	-1.88152	0.018306	0.0955946	0.142577	0.0489323	0.80569	0.0607334	0.443254	0.673658	-0.577056	-3.72212	0.155034	0.00794495	0.0493997	0.345144	15.3817	0.0224386	2.02884e-07	7.04866e-06	0.444747	20.0068	0.0222298	1.33971e-08	4.44219e-07	0.261897	4.71142	0.0555877	0.00151876	0.0188282	0.290231	2.23321	0.129961	0.0606824
CHAF1B	ENSG00000159259	8208	Q13112	21	q22.12	36385392	36419015	1.16847	0.00943	0.18769	0.568189	12.4967	0.0454671	1.10364e-06	2.95869e-05	0.568821	13.4818	0.0421919	6.64455e-07	8.38891e-06	-0.131666	-2.17507	0.060534	0.060662	0.214925	0.4188	3.49616	0.119788	0.0106558	0.0571396	-0.487704	-16.2043	0.0300971	1.32992e-07	5.47793e-06	-0.316437	-9.827	0.0322008	5.15314e-06	3.25416e-05	0.00600092	0.0848199	0.070749	0.934489	0.970011	-0.631715	-5.54459	0.113934	0.000864778
PSAT1	ENSG00000135069	29968	Q9Y617;Q9Y617-2	9	q21.2	78297125	78330093	1.16637	0.00955	0.189248	-0.490701	-24.3237	0.0201738	4.96775e-09	1.84099e-06	-0.307521	-10.2725	0.0299364	5.56913e-06	4.12285e-05	0.538623	8.17238	0.0659078	3.32812e-05	0.00237259	-0.120316	-1.22459	0.0982496	0.261756	0.395911	0.304918	15.1775	0.0200901	2.26045e-07	7.39461e-06	0.610636	22.4136	0.027244	5.05329e-09	2.22627e-07	0.256206	2.81658	0.0909636	0.0226121	0.102539	0.414196	5.69329	0.0727516	0.00074043
KIF1B	ENSG00000054523	23095	O60333-2;O60333;A0A087WWA3;Q4R9M9;O60333-4;O60333-3	1	p36.22	10210570	10381603	1.16516	0.00962	0.189807	0.222724	5.67387	0.0392542	0.000404599	0.00166181	0.394996	7.7796	0.0507733	4.52817e-05	0.000212416	-0.246937	-3.23407	0.076355	0.0116628	0.0825944	0.485078	2.91279	0.166534	0.0235175	0.0870161	-0.305107	-2.10646	0.144843	0.0668044	0.107387	-0.253127	-1.74071	0.145416	0.116741	0.158609	-0.176226	-1.4427	0.12215	0.187087	0.390035	-0.228027	-1.53387	0.148661	0.16893
TMEM192	ENSG00000170088	201931	Q8IY95;Q8IY95-2	4	q32.3	165070608	165208549	1.1645	0.00969	0.19036	-0.337989	-8.05072	0.0419825	3.31436e-05	0.000265655	-0.49026	-11.9536	0.0410138	1.71463e-06	1.73111e-05	0.00390391	0.0800208	0.0487862	0.938148	0.971726	-0.901621	-5.68343	0.15864	0.000851622	0.0199302	0.0915769	2.6167	0.034997	0.0297218	0.0547667	0.380015	9.71414	0.0391198	5.65661e-06	3.48695e-05	-0.0567713	-1.09522	0.0518354	0.305292	0.52551	0.405199	2.56485	0.157982	0.0372865
GCC2	ENSG00000135968	9648	Q8IWJ2;B8ZZW2	2	q12.3	108449107	108509415	1.16241	0.00976	0.190909	-0.142535	-3.97791	0.0358315	0.00375697	0.00993416	-0.0907578	-1.96492	0.0461891	0.0839476	0.127438	-0.099904	-2.47116	0.040428	0.0380687	0.162532	-0.92265	-3.65721	0.252282	0.00863722	0.0517659	0.291459	8.02132	0.0363356	3.35214e-05	0.000238897	0.0933655	2.7004	0.0345746	0.0250202	0.0409207	0.038824	0.812407	0.0477889	0.440061	0.647946	0.612861	2.90663	0.210849	0.0227692
MKLN1	ENSG00000128585	4289	Q9UL63;C9J7E8;Q9UL63-2;F8WEY7	7	q32.3	131110096	131496632	1.16031	0.00987	0.192232	0.172748	2.83407	0.0609543	0.0211434	0.0416344	0.351971	6.62634	0.053117	0.000144038	0.00055467	-0.053108	-0.415221	0.127903	0.688679	0.837158	0.67689	2.01255	0.336335	0.0855728	0.188324	-0.200614	-3.6374	0.0551532	0.00614923	0.0147525	-0.23465	-4.1329	0.0567762	0.00271766	0.00578616	-0.0893913	-0.697914	0.128083	0.505006	0.703126	-0.234572	-0.866858	0.2706	0.414743
MORF4L2	ENSG00000123562	9643	Q15014;A0A0A0MT59;Q5JXX2;Q5JXX1	X	q22.2	103675496	103688158	1.15976	0.00993	0.192574	0.388198	6.97958	0.0556191	9.46914e-05	0.000562462	0.33483	8.55373	0.0391443	2.23983e-05	0.000119787	-0.12014	-1.75969	0.0682735	0.115746	0.312938	0.224553	2.07452	0.108243	0.0781972	0.178605	-0.205704	-4.15124	0.0495524	0.00291732	0.00798743	-0.195012	-4.43884	0.0439331	0.00174995	0.00395293	-0.213757	-2.66654	0.0801627	0.028514	0.119018	-0.296607	-3.74533	0.0791939	0.00721192
CRBN	ENSG00000113851	51185	J3QT87;A0A1W2PPJ5;Q96SW2-2;Q96SW2;J3QT51	3	p26.2	3144628	3179727	1.15767	0.01015	0.192818	-0.259441	-4.95159	0.0523956	0.00099364	0.00339844	-0.357754	-7.33358	0.048783	6.96844e-05	0.000305506	-0.0368811	-0.425606	0.0866556	0.681393	0.8318	0.0405436	0.423742	0.09568	0.684934	0.775002	0.232437	4.29108	0.0541674	0.00239712	0.00680467	0.582704	10.2814	0.0566758	3.57276e-06	2.47073e-05	0.187241	1.63505	0.114517	0.140676	0.330939	0.458619	4.32523	0.106034	0.00345785
POP7	ENSG00000172336	10248	C9JYM0;O75817	7	q22.1	100706121	100707486	1.15723	0.01017	0.192818	0.151279	2.79424	0.0541395	0.0225094	0.0437682	0.0907967	1.20789	0.0751696	0.260602	0.337263	0.149701	2.52374	0.0593171	0.0350477	0.154113	0.100078	0.954692	0.104827	0.372675	0.510281	-0.165997	-2.65291	0.0625716	0.0280651	0.0522643	-0.200567	-2.56425	0.0782169	0.0311841	0.0495609	-0.105752	-1.28803	0.0821036	0.233737	0.445885	-0.282387	-2.99474	0.0942943	0.0200906
CAST	ENSG00000153113	831	P20810-10;P20810-6;P20810-5;A0A0C4DGB5;F8W7E0	5	q15	96525267	96779595	1.15657	0.01019	0.192818	-0.374536	-19.7112	0.0190012	2.78504e-08	3.82725e-06	-0.00727885	-0.296031	0.0245881	0.774528	0.823549	0.0972433	3.00784	0.03233	0.0164812	0.102509	-0.203753	-3.11789	0.0653498	0.0177106	0.0744643	0.53932	25.7753	0.0209239	2.96015e-09	7.29439e-07	0.578674	27.4772	0.0210602	8.72466e-10	7.5295e-08	0.473095	11.4344	0.0413746	3.09379e-06	0.000499891	0.378418	6.69336	0.0565363	0.000279116
TMA7	ENSG00000232112	51372	Q9Y2S6	3	p21.31	48440257	48444208	1.15624	0.01021	0.192818	0.545847	4.41611	0.123604	0.00202967	0.00604012	0.496608	6.14861	0.0807675	0.00024295	0.000855553	-0.0950548	-1.52171	0.0624658	0.165826	0.388467	0.562726	5.66296	0.0993697	0.000869342	0.0200279	-0.870731	-6.68118	0.130326	0.000127971	0.000665746	-0.733309	-5.6831	0.129033	0.000335817	0.000963848	0.0287038	0.30771	0.093282	0.766161	0.881205	-0.27213	-3.28083	0.0829452	0.0134712
NOM1	ENSG00000146909	64434	Q5C9Z4	7	q36.3	156949712	156973176	1.15591	0.01021	0.192818	0.175212	6.1541	0.0284708	0.000231467	0.00108824	0.150941	6.0545	0.0249304	0.000270191	0.000932716	0.0181879	0.269846	0.0674009	0.793974	0.899977	0.0284764	0.402678	0.0707175	0.699637	0.785534	-0.243946	-7.42996	0.0328327	5.91765e-05	0.000371697	-0.497232	-13.7219	0.0362365	3.28544e-07	4.17304e-06	-0.103498	-1.22259	0.0846548	0.256278	0.471546	-0.473563	-6.9813	0.0678331	0.000215087
IK	ENSG00000113141	3550	Q13123;E7EQZ7	5	q31.3	140647058	140662480	1.15546	0.01024	0.192818	0.166573	7.52719	0.0221295	5.45739e-05	0.000371291	0.232452	9.95652	0.0233467	7.08074e-06	4.90205e-05	0.0710844	1.43197	0.0496409	0.189303	0.419914	0.11346	1.53172	0.0740736	0.171037	0.296497	-0.22525	-7.50075	0.0300303	5.51843e-05	0.000354756	-0.30582	-9.28841	0.0329249	8.10832e-06	4.57318e-05	-0.0560904	-0.852278	0.0658124	0.418841	0.631708	-0.194759	-2.80368	0.0694657	0.0263841
DNPEP	ENSG00000123992	23549	A0A024R442;E7ETB3;Q9ULA0;E7EMB6;C9JBE1;F8WAN0	2	q35	219372043	219400022	1.15546	0.01023	0.192818	0.0121203	0.169267	0.0716045	0.869627	0.900649	-0.275731	-10.195	0.0270457	5.90325e-06	4.29699e-05	-0.0520369	-0.982904	0.052942	0.353883	0.597577	-0.537991	-5.56255	0.0967168	0.000962474	0.0208982	0.109873	2.65904	0.0413204	0.0277938	0.0518051	0.421616	10.1916	0.0413689	3.8365e-06	2.61895e-05	0.0512912	0.959579	0.0534517	0.365366	0.582384	0.570756	5.77562	0.0988215	0.000680253
LARP4B	ENSG00000107929	23185	Q92615;H0Y4V9	10	p15.3	806933	931821	1.15337	0.01039	0.193142	0.0970974	4.56593	0.0212657	0.00165501	0.00510357	0.175652	9.30443	0.0188783	1.18753e-05	7.3061e-05	0.0514509	0.88511	0.0581294	0.401414	0.638587	0.205137	3.60407	0.0569183	0.00925312	0.0533718	-0.201026	-9.64122	0.0208506	8.26531e-06	8.72219e-05	-0.463385	-21.7211	0.0213335	6.61805e-09	2.65565e-07	-0.0845159	-1.30073	0.0649756	0.229563	0.441855	-0.281639	-4.92174	0.0572235	0.00171018
PPP1CB	ENSG00000213639	5500	P62140;E7ETD8;C9J9S3;C9JP48	2	p23.2	28751640	28802940	1.15304	0.01042	0.193142	-0.205464	-5.93487	0.0346198	0.000297582	0.00129921	-0.160387	-3.60329	0.0445111	0.00661166	0.014163	-0.0671611	-1.41492	0.0474664	0.194083	0.425162	-0.33874	-4.80711	0.0704664	0.00215909	0.0286411	0.149078	5.64536	0.0264072	0.000414438	0.00162392	0.201247	4.37408	0.0460091	0.00191868	0.00426975	0.0131445	0.194836	0.0674646	0.850378	0.93022	0.287716	3.66522	0.078499	0.00801456
STUB1	ENSG00000103266	10273	Q9UNE7;Q9UNE7-2;H3BTA3;H3BS86	16	p13.3	680224	682870	1.15282	0.01043	0.193142	0.154738	4.39096	0.0352402	0.00210107	0.00621152	0.266805	8.57398	0.031118	2.20051e-05	0.000118281	0.067661	1.55653	0.0434691	0.157439	0.376152	-0.125845	-1.30256	0.0966132	0.235416	0.367139	-0.278339	-7.32871	0.0379793	6.54518e-05	0.000396029	-0.422679	-10.4976	0.0402641	3.01573e-06	2.15165e-05	-0.190606	-3.86905	0.0492642	0.00474744	0.0381658	-0.19659	-2.45607	0.0800424	0.0437158
ABHD14B	ENSG00000114779	84836	Q96IU4;F8W9U3;B4DQI4	3	p21.2	51968510	51983409	1.15205	0.01047	0.193142	0.0848972	3.04078	0.0279196	0.0153075	0.0317645	-0.340969	-8.68033	0.0392807	2.0062e-05	0.000110096	-0.0658129	-1.30577	0.0504017	0.227224	0.46366	-0.688458	-4.40682	0.156226	0.00342115	0.0358391	0.0963011	3.8153	0.0252408	0.00473029	0.011906	0.212286	7.95332	0.0266915	2.75994e-05	0.000120664	0.166603	3.13684	0.0531119	0.0138707	0.0750823	0.645256	4.92598	0.130991	0.00170195
MSH6	ENSG00000116062	2956	P52701;P52701-3;P52701-2;A0A087WWJ1;P52701-4	2	p16.3	47695530	47810063	1.15183	0.01047	0.193142	0.239378	9.57028	0.0250127	8.92156e-06	0.00011152	0.212643	10.4282	0.0203913	4.95928e-06	3.76246e-05	-0.0432291	-1.14414	0.0377829	0.285	0.528192	0.0613087	1.22047	0.0502335	0.263215	0.39725	-0.318381	-11.4066	0.027912	2.22077e-06	3.48899e-05	-0.214864	-8.76278	0.0245201	1.28962e-05	6.62692e-05	-0.262445	-6.12364	0.0428577	0.000282003	0.00692599	-0.33467	-7.50034	0.0446207	0.000137253
PRPF19	ENSG00000110107	27339	Q9UMS4;F5GY56	11	q12.2	60890547	60906585	1.14941	0.01061	0.194932	0.194345	7.60778	0.0255455	5.04537e-05	0.000352393	0.105442	4.78666	0.0220282	0.00126863	0.00340826	0.266594	4.46289	0.0597357	0.00199986	0.0280329	0.50713	4.22325	0.12008	0.00425861	0.0386079	-0.135906	-4.28064	0.031749	0.00243229	0.00687459	-0.0598005	-1.76631	0.0338563	0.112169	0.153156	-0.00900972	-0.140208	0.0642597	0.891961	0.949531	-0.370828	-2.98164	0.12437	0.0204668
CCDC86	ENSG00000110104	79080	Q9H6F5	11	q12.2	60842113	60851081	1.14907	0.01066	0.195006	0.243646	11.4529	0.0212738	2.2009e-06	4.49286e-05	0.116804	5.03965	0.023177	0.000915267	0.00257764	0.182162	4.44508	0.0409806	0.00204846	0.0285205	0.0794146	1.23672	0.0642139	0.2575	0.391537	-0.0599861	-2.09139	0.0286824	0.0684144	0.109616	-0.33083	-10.0636	0.0328741	4.25092e-06	2.82536e-05	-0.0429403	-0.72807	0.0589783	0.487331	0.687548	-0.475307	-8.52962	0.0557243	6.03935e-05
DTX3L	ENSG00000163840	151636	Q8TDB6;Q8TDB6-2	3	q21.1	122564338	122575203	1.14841	0.0107	0.195006	-0.258912	-3.40969	0.0759343	0.00869141	0.0196964	-0.489121	-6.60859	0.0740128	0.000146792	0.000563551	-0.140854	-2.10759	0.0668317	0.0674384	0.22839	0.368901	1.95791	0.188415	0.092645	0.197358	0.506985	6.67652	0.0759356	0.000128611	0.000667424	0.692296	8.33035	0.0831053	1.92221e-05	9.13955e-05	0.0935641	1.69844	0.0550884	0.127854	0.312012	0.138067	1.03709	0.13313	0.334187
CANX	ENSG00000127022	821	P27824;P27824-2;P27824-3	5	q35.3	179678628	179731641	1.14742	0.01076	0.195316	-0.101634	-5.98014	0.0169952	0.000282393	0.00124847	-0.0649337	-4.69645	0.0138261	0.00142845	0.00378148	0.0524258	0.912096	0.0574784	0.387858	0.627138	-0.544383	-3.16478	0.172013	0.0166115	0.0720967	0.471104	23.2294	0.0202805	6.97908e-09	1.16129e-06	0.559459	28.8975	0.0193601	5.6421e-10	6.236e-08	0.401409	4.15395	0.0966331	0.00319138	0.03038	0.147593	1.11689	0.132146	0.300904
TOE1	ENSG00000132773	114034	Q96GM8;Q96GM8-2	1	p34.1	45340052	45343973	1.14379	0.01099	0.198696	0.271285	3.91856	0.069231	0.00409248	0.010654	0.20452	4.24718	0.0481543	0.00262562	0.00637678	0.0874612	0.8158	0.107209	0.437767	0.669207	0.157785	2.11283	0.0746797	0.0739596	0.172284	-0.0448571	-1.20442	0.0372437	0.261449	0.338637	-0.231673	-4.96083	0.0467005	0.000852173	0.00212285	-0.0761869	-0.790105	0.0964263	0.452247	0.658477	-0.316326	-5.02544	0.0629449	0.00152105
MED27	ENSG00000160563	9442	Q6P2C8;Q6P2C8-2	9	q34.13	131852928	132079867	1.14268	0.01106	0.199168	0.170793	4.85052	0.0352113	0.0011334	0.00376355	0.217564	4.06039	0.053582	0.00341141	0.00799548	0.0347405	0.414398	0.0838338	0.689257	0.83753	0.0432118	0.532455	0.0811558	0.611486	0.714285	-0.143463	-4.28387	0.0334891	0.00242135	0.00685287	-0.275184	-5.23285	0.0525877	0.000594931	0.00155715	-0.254771	-3.03186	0.0840312	0.0162627	0.0834192	-0.199092	-2.4891	0.0799857	0.0416511
SART3	ENSG00000075856	9733	Q15020;Q15020-4;F8VV04	12	q23.3	108522214	108561400	1.1407	0.01123	0.200384	-0.376946	-18.9395	0.0199027	3.85862e-08	4.44123e-06	-0.164044	-6.54261	0.0250731	0.000157549	0.000598648	-0.0442326	-1.36885	0.0323137	0.207522	0.439527	-0.176102	-3.4082	0.0516699	0.0119702	0.0600634	0.275315	11.7025	0.0235262	1.81369e-06	3.00868e-05	0.0719351	2.8338	0.0253846	0.0201791	0.0338982	0.359591	8.7572	0.0410623	2.26433e-05	0.00159805	0.0463184	0.977509	0.0473841	0.360882
GTF2B	ENSG00000137947	2959	Q00403;B1APE1;B1APE2	1	p22.2	88852633	88891944	1.14059	0.01123	0.200384	0.198239	7.78403	0.0254674	4.25898e-05	0.000314878	0.0941626	3.40834	0.0276271	0.00884338	0.0181773	0.0587989	1.20827	0.0486635	0.260774	0.502401	0.714181	2.94382	0.242604	0.0225223	0.085047	-0.0905533	-3.98946	0.0226981	0.00367446	0.00968988	-0.339638	-12.8286	0.026475	5.76739e-07	6.16886e-06	0.00575174	0.110672	0.0519708	0.914602	0.961347	-0.689868	-3.60214	0.191516	0.00871468
ANO6	ENSG00000177119	196527	Q4KMQ2-3;Q4KMQ2;Q4KMQ2-2;Q4KMQ2-4	12	q12	45215987	45482280	1.14037	0.01126	0.200384	-0.21915	-7.19194	0.0304717	7.61862e-05	0.000479493	-0.269356	-8.81004	0.0305738	1.79451e-05	0.000100973	-0.0488379	-0.65061	0.0750648	0.533177	0.737487	0.322279	3.22842	0.0998255	0.0152355	0.068451	0.29314	11.9576	0.0245149	1.52874e-06	2.7168e-05	0.715656	21.2745	0.0336392	7.91068e-09	2.98427e-07	0.177768	2.23835	0.0794194	0.0555677	0.184226	0.410795	4.75511	0.0863902	0.00207108
KPNA2	ENSG00000182481	3838	P52292;J3QLL0;J3KS65	17	q24.2	68035636	68047364	1.13949	0.01134	0.200868	1.04955	15.213	0.0689906	2.28351e-07	1.13345e-05	1.11455	33.977	0.032803	3.74762e-10	9.17103e-08	-0.31748	-6.08156	0.0522037	0.000272325	0.00866361	-0.116995	-1.58752	0.0736967	0.158012	0.281136	-0.702346	-16.6917	0.0420776	1.04535e-07	4.67073e-06	-0.885637	-19.7619	0.0448154	1.48876e-08	4.76101e-07	-0.422344	-7.83987	0.0538713	5.04863e-05	0.00243738	-0.480849	-7.40585	0.0649283	0.000148669
IDI1	ENSG00000067064	3422	Q13907;Q13907-2	10	p15.3	1039152	1049119	1.13872	0.01139	0.200868	0.429418	10.8788	0.0394729	3.29647e-06	5.78758e-05	0.319717	8.78727	0.0363841	1.8298e-05	0.000102378	0.303421	6.02849	0.0503311	0.000289098	0.00887531	-0.25189	-3.67679	0.0685081	0.00842177	0.0510828	-0.373973	-8.67475	0.0431105	1.85718e-05	0.000152984	-0.345908	-8.95471	0.0386286	1.08579e-05	5.77744e-05	-0.247196	-3.33974	0.0740164	0.0102346	0.0617901	0.0689615	0.86371	0.0798434	0.416357
EIF2A	ENSG00000144895	83939	Q9BY44-3;Q9BY44;F8WAE5;Q9BY44-4;Q9BY44-2	3	q25.1	150546678	150586016	1.1374	0.01142	0.200868	0.315366	8.34893	0.0377732	2.52336e-05	0.000219877	0.420249	20.3753	0.0206254	2.42106e-08	9.65358e-07	-0.0547839	-1.4326	0.038241	0.18913	0.419709	0.0568135	1.23338	0.0460633	0.258666	0.392542	-0.166462	-6.6085	0.0251891	0.000138378	0.000706466	-0.339027	-11.9186	0.0284452	1.06267e-06	9.87435e-06	-0.239656	-5.31842	0.0450616	0.000712317	0.011632	-0.221187	-4.87302	0.0453901	0.0018079
RPS5	ENSG00000083845	6193	M0R0F0;P46782;M0R0R2;M0QZN2	19	q13.43	58386400	58394806	1.13563	0.01157	0.200919	0.170403	7.92298	0.0215074	3.73423e-05	0.000287249	0.192509	10.0521	0.0191512	6.58025e-06	4.66842e-05	0.0704577	1.81634	0.038791	0.106099	0.298555	0.38236	7.33425	0.0521335	0.000188856	0.0127382	-0.179263	-8.56188	0.0209373	2.05121e-05	0.00016504	-0.319632	-15.8514	0.0201642	9.73945e-08	1.74314e-06	-0.0702116	-0.548322	0.128048	0.598434	0.768539	-0.364561	-6.45203	0.0565033	0.00034957
DCAF11	ENSG00000100897	80344	Q8TEB1;Q8TEB1-2;H0YN92;H0YM86;H0YMN6;H0YNS2;H0YKR8;H0YLH4;Q8TEB1-3;H0YL98;H0YN21;H0YL64	14	q12	24114195	24125242	1.13563	0.01157	0.200919	0.0769347	1.72305	0.0446504	0.121689	0.180938	-0.0416785	-0.935055	0.0445733	0.376342	0.459272	0.120323	1.37451	0.0875392	0.20583	0.437397	1.24024	3.80136	0.326262	0.00718073	0.0470764	-0.249822	-7.09943	0.0351891	8.25588e-05	0.000471739	-0.0867436	-1.87962	0.0461494	0.0938579	0.130849	-0.120356	-1.29536	0.0929126	0.23132	0.443985	-0.897022	-3.12596	0.286959	0.0167036
CDK12	ENSG00000167258	51755	Q9NYV4-2;Q9NYV4;J3QSD7;Q9NYV4-3	17	q12	39461486	39567559	1.1353	0.0116	0.200919	0.202555	6.69468	0.0302561	0.000127759	0.000707275	0.305271	4.97213	0.0613965	0.000997695	0.00277627	0.0232219	0.316296	0.0734182	0.759714	0.878801	0.188386	3.14043	0.0599873	0.0171729	0.0730341	-0.17983	-5.70058	0.031546	0.000387928	0.00154876	-0.508804	-11.3863	0.0446856	1.54955e-06	1.293e-05	-0.003089	-0.0444617	0.0694754	0.965626	0.985693	-0.25502	-4.19013	0.060862	0.00408525
TNFRSF10B	ENSG00000120889	8795	O14763-2;O14763	8	p21.3	23020133	23069031	1.13519	0.0116	0.200919	-0.528974	-7.1457	0.0740269	7.98476e-05	0.000496895	-0.372742	-4.99223	0.0746645	0.000972349	0.00271844	-0.012933	-0.173166	0.0746857	0.866738	0.938732	-0.135613	-1.46986	0.0922621	0.186625	0.314763	0.519527	9.08968	0.0571557	1.30043e-05	0.000117206	0.486546	7.89518	0.0616257	2.92176e-05	0.000126771	-0.00247884	-0.0300715	0.0824315	0.976747	0.989096	0.0660122	0.783496	0.0842534	0.45902
DNMT1	ENSG00000130816	1786	P26358;P26358-2;P26358-3	19	p13.2	10133342	10231286	1.13277	0.01176	0.201258	0.661595	23.4281	0.0282393	6.76203e-09	2.03834e-06	0.762269	20.3976	0.0373704	2.39965e-08	9.65358e-07	-0.115442	-2.90253	0.0397727	0.0193929	0.112439	-0.0700483	-0.82714	0.0846874	0.436428	0.570841	-0.716804	-17.2795	0.041483	7.88746e-08	4.13021e-06	-0.646331	-14.8416	0.0435487	1.69881e-07	2.55808e-06	-0.277341	-6.69378	0.0414327	0.000153667	0.00492314	-0.215074	-3.13971	0.0685012	0.0163855
XPOT	ENSG00000184575	11260	O43592	12	q14.2	64404392	64451125	1.13244	0.01177	0.201258	-0.507724	-12.1122	0.0419184	1.41427e-06	3.41374e-05	-0.123726	-5.65347	0.021885	0.000430387	0.00136322	0.276735	5.83837	0.0473993	0.000359173	0.010202	-0.348251	-5.29301	0.0657944	0.00127289	0.0233297	0.496648	11.0809	0.0448202	2.79051e-06	3.9955e-05	0.196205	6.64376	0.0295322	0.000108418	0.000374675	0.345074	6.46935	0.0533398	0.000194264	0.00565299	0.383	4.70712	0.0813661	0.00219011
MICU2	ENSG00000165487	221154	Q8IYU8	13	q12.11	21492691	21604181	1.13167	0.0118	0.201258	0.204727	4.75719	0.0430352	0.00128155	0.00416175	0.199171	4.69639	0.0424094	0.00142856	0.00378148	-0.0457441	-0.766675	0.0596656	0.464865	0.690605	0.647041	3.15402	0.205148	0.0168572	0.0725718	-0.172495	-4.07126	0.0423688	0.00326827	0.00878792	-0.185779	-4.78415	0.0388322	0.00108236	0.0026166	-0.0611808	-1.15886	0.0527941	0.279933	0.498249	-0.536657	-2.59642	0.206691	0.0356099
NFATC2IP	ENSG00000176953	84901	Q8NCF5;H3BSZ7;Q8NCF5-3;Q8NCF5-2	16	p11.2	28950807	28967092	1.131	0.01182	0.201258	0.187461	4.31611	0.0434329	0.00233012	0.00675241	0.167997	4.34547	0.0386603	0.00229242	0.0056592	0.0587535	0.596746	0.0984564	0.566853	0.761997	0.57745	4.60637	0.125359	0.00271178	0.0317268	-0.130106	-3.47385	0.037453	0.00785546	0.0181072	-0.0162094	-0.391184	0.0414368	0.705032	0.749527	-0.174199	-1.72615	0.100918	0.122596	0.304506	-0.194654	-1.65769	0.117425	0.141346
SEL1L	ENSG00000071537	6400	Q9UBV2	14	q31.1	81471547	81533853	1.13034	0.01187	0.201258	-0.289244	-10.7684	0.0268603	3.57041e-06	6.07935e-05	-0.18835	-6.94462	0.0271217	0.000103187	0.000418595	-0.0224108	-0.481084	0.046584	0.643086	0.80764	-0.199778	-1.03103	0.193765	0.33806	0.477071	0.193701	7.06002	0.0274363	8.59687e-05	0.000484509	0.268179	8.84465	0.030321	1.19792e-05	6.24745e-05	0.0482714	0.887396	0.0543967	0.400756	0.616085	0.187642	1.24272	0.150994	0.253982
MIPEP	ENSG00000027001	4285	Q99797	13	q12.12	23730189	23889400	1.13012	0.01189	0.201258	0.156263	5.99672	0.0260581	0.000277046	0.00123523	0.0736388	2.43649	0.0302233	0.0399326	0.0668017	0.0361809	0.726899	0.0497743	0.487605	0.70769	0.229995	2.54136	0.0905009	0.0397894	0.116323	-0.154712	-5.50816	0.0280877	0.000489281	0.00186393	-0.427361	-11.9871	0.0356517	1.01342e-06	9.58496e-06	-0.0681636	-1.29359	0.0526933	0.231903	0.444347	-0.366026	-5.03839	0.0726475	0.00149912
WARS1	ENSG00000140105	7453	P23381;P23381-2	14	q32.2	100333790	100376805	1.12957	0.01193	0.201258	-0.361511	-16.8566	0.0214462	9.95634e-08	6.84076e-06	-0.397312	-30.8418	0.0128822	8.27697e-10	1.40239e-07	0.277202	3.81028	0.072751	0.00496959	0.0499399	-0.0740563	-0.933661	0.0793182	0.382675	0.519596	0.389506	16.9606	0.0229654	9.17916e-08	4.44836e-06	0.641626	27.566	0.023276	8.48449e-10	7.42392e-08	0.450783	6.35601	0.0709223	0.000219165	0.00600748	0.22258	3.11471	0.0714609	0.0169684
RPS28	ENSG00000233927	6234	P62857	19	p13.2	8321158	8323340	1.12671	0.01218	0.204714	0.163947	5.87021	0.0279287	0.000320845	0.00138096	0.169308	6.7509	0.0250793	0.00012624	0.000496449	0.0629818	0.865501	0.0727692	0.411474	0.646809	-0.0296955	-0.484826	0.0612497	0.643141	0.742019	-0.156213	-6.41708	0.0243433	0.000170522	0.000815709	-0.209484	-7.04715	0.029726	6.97382e-05	0.000257539	-0.186212	-2.27322	0.0819152	0.0526239	0.177729	-0.385731	-7.10384	0.0542989	0.000192995
EEF1D	ENSG00000104529	1936	P29692-2;E9PRY8;A0A087X1X7;H0YE72;P29692;P29692-4;E9PQZ1;E9PK01;E9PQ49;E9PI39;P29692-3;E9PL71;E9PIZ1;H0YCK7;E9PPR1;E9PL12;E9PMW7;E9PK06	8	q24.3	143579697	143599541	1.12572	0.01225	0.205131	0.0995368	2.46157	0.0404364	0.038097	0.0680111	0.207765	8.02582	0.0258871	3.5987e-05	0.000176847	0.0584906	1.6099	0.0363319	0.145328	0.359513	0.381668	6.01161	0.0634886	0.000616413	0.0175617	-0.0653665	-2.34074	0.0279256	0.0460715	0.0788296	-0.0481685	-1.79046	0.0269028	0.108006	0.14805	-0.213754	-3.52031	0.0607204	0.007842	0.0520539	-0.432342	-6.67167	0.0648028	0.000284749
NUF2	ENSG00000143228	83540	Q9BZD4;E9PQC4	1	q23.3	163266576	163355764	1.12506	0.01232	0.205545	0.447911	4.73214	0.094653	0.00132481	0.00426702	0.758941	5.80487	0.130742	0.000360132	0.00118376	-0.125135	-2.49872	0.0500795	0.0364535	0.157783	0.0472087	0.469576	0.100535	0.653453	0.750134	-0.379034	-5.38842	0.0703423	0.000566753	0.00209539	-0.220628	-2.49678	0.0883648	0.0347844	0.0545264	-0.460735	-8.35429	0.0551495	3.19187e-05	0.00185029	-0.196629	-2.54082	0.0773882	0.0386173
DHX38	ENSG00000140829	9785	Q92620	16	q22.2	72093613	72112912	1.1223	0.01261	0.208418	0.240776	9.47559	0.0254102	9.63099e-06	0.000116942	0.139774	6.41789	0.0217789	0.000180337	0.000666346	-0.0581032	-1.40476	0.0413618	0.19698	0.428886	0.416682	3.43449	0.121323	0.0115598	0.0593428	-0.171955	-6.33781	0.0271316	0.000186167	0.000873307	-0.178465	-6.93936	0.0257179	7.83224e-05	0.000283581	-0.109433	-2.3244	0.0470803	0.0485838	0.169203	-0.511805	-3.65916	0.13987	0.00807908
RNASEH2B	ENSG00000136104	79621	Q5TBB1;A0A2R8YEH2;A0A2R8Y7R8;A0A2R8Y6Y1;A0A2R8Y6Q6;A0A2R8YCJ4;A0A2R8Y4S2;A0A2R8Y687;A0A087WZJ6;A0A2R8Y761;A0A2R8Y6M7;A0A087WXR7;A0A2R8Y7Q3;A0A2R8Y883;A0A2R8YE60;A0A2R8YEC1;A0A2R8Y459;Q5TBB1-2;A0A2R8YCX2;A0A2R8YGP2;A0A2R8YEU9;A0A2R8YCP1;A0A2R8YEB4	13	q14.3	50909747	51024120	1.12219	0.01261	0.208418	0.134013	2.19258	0.061121	0.0583777	0.0972447	0.192233	1.68755	0.113912	0.128865	0.184301	0.230346	4.73036	0.0486952	0.00140223	0.0226803	0.0927425	1.14694	0.0808609	0.290444	0.426129	-0.0925479	-1.3075	0.0707823	0.22589	0.30017	-0.106753	-1.51798	0.0703257	0.164348	0.213263	-0.124057	-2.1929	0.0565722	0.0596496	0.19256	-0.258952	-4.05286	0.0638936	0.00485302
LAMTOR2	ENSG00000116586	28956	Q9Y2Q5;Q9Y2Q5-2	1	q22	156054782	156058506	1.12208	0.01263	0.208418	-0.128713	-3.92988	0.0327524	0.00402606	0.0105115	-0.164765	-2.7679	0.0595272	0.0236923	0.0425447	-0.156796	-2.10073	0.0746391	0.0681681	0.229595	-0.158931	-1.29737	0.122502	0.237096	0.36907	0.18084	6.21525	0.0290962	0.000213549	0.000964416	0.276824	8.49103	0.0326019	1.6541e-05	8.12855e-05	0.340175	4.29513	0.0792002	0.00263286	0.0268534	0.323149	3.01109	0.107319	0.0196314
NAXD	ENSG00000213995	55739	Q8IW45;Q8IW45-4;Q8IW45-2	13	q34	110615545	110639996	1.12142	0.01269	0.208649	-0.3674	-6.5202	0.056348	0.000154185	0.00081696	-0.320746	-7.72668	0.0415114	4.76092e-05	0.000221887	-0.0337851	-0.557087	0.0606461	0.592409	0.77787	-0.0445426	-0.355033	0.12546	0.733402	0.812163	0.205897	6.35214	0.0324138	0.000183225	0.000863365	0.310741	7.78137	0.039934	3.2696e-05	0.000138617	0.157961	1.73488	0.09105	0.120981	0.302453	0.509146	5.16305	0.0986135	0.00130499
SIAE	ENSG00000110013	54414	Q9HAT2;Q9HAT2-2	11	q24.2	124633113	124695707	1.12065	0.01278	0.208781	-0.345498	-10.3148	0.0334955	4.99544e-06	7.62016e-05	-0.737559	-13.139	0.0561353	8.14634e-07	9.81245e-06	-0.185503	-1.70563	0.108759	0.125711	0.329578	-0.283492	-2.52668	0.112199	0.040636	0.117622	0.162525	4.54642	0.0357479	0.00168721	0.00506164	0.233627	6.36518	0.036704	0.000148695	0.000488923	0.599176	3.28777	0.182244	0.0110583	0.0648501	0.850526	6.86199	0.123947	0.000239366
UBL5	ENSG00000198258	59286	Q9BZL1	19	p13.2	9827892	9830115	1.12054	0.01279	0.208781	0.562328	11.4798	0.0489841	2.16054e-06	4.47266e-05	0.515056	12.582	0.040936	1.14647e-06	1.26938e-05	-0.0980845	-1.36963	0.0716139	0.207288	0.439486	0.274953	3.71194	0.0740725	0.00804941	0.0497936	-0.348357	-11.4238	0.0304939	2.19446e-06	3.45627e-05	-0.404833	-9.53813	0.0424436	6.55379e-06	3.88053e-05	-0.0428084	-0.508456	0.0841929	0.624854	0.787158	-0.172127	-2.47012	0.0696837	0.0428246
JPT1	ENSG00000189159	51155	Q9UK76;J3KT51;Q9UK76-2	17	q25.1	75135248	75168281	1.11999	0.01284	0.208846	0.236505	2.87589	0.0822371	0.0198004	0.039351	0.857617	21.4475	0.0399869	1.5977e-08	7.68361e-07	0.0405436	0.504369	0.0803848	0.62733	0.797804	0.26148	4.51863	0.0578672	0.00300135	0.0335245	-0.156566	-3.85263	0.0406388	0.00447939	0.0113653	-0.398268	-12.9536	0.0307458	5.31957e-07	5.82839e-06	-0.183834	-2.58882	0.071011	0.0321715	0.129916	0.22641	4.04642	0.0559533	0.00489274
SCYL1	ENSG00000142186	57410	E9PS17;Q96KG9-2;Q96KG9;E9PK59;Q96KG9-4;Q96KG9-3;E9PPN3;Q96KG9-5;Q96KG9-6	11	q13.1	65525077	65538704	1.1158	0.01322	0.21398	0.056486	2.54054	0.0222338	0.0336108	0.061252	0.141481	6.24307	0.022662	0.000218612	0.000780755	0.17178	3.8125	0.0450571	0.00495375	0.0498623	0.215036	3.50927	0.0612767	0.0104736	0.0564917	-0.139372	-5.03144	0.0277003	0.000888919	0.00298041	-0.139859	-4.6286	0.0302163	0.00134099	0.0031453	-0.13306	-2.30052	0.0578391	0.0504287	0.173658	-0.179415	-2.82683	0.0634687	0.0255216
EXOSC8	ENSG00000120699	11340	Q96B26	13	q13.3	36998816	37025881	1.11503	0.01325	0.21398	0.0854509	3.02743	0.0282256	0.0156283	0.0323238	0.138602	4.53072	0.0305917	0.0017819	0.00454861	0.103917	1.85274	0.0560881	0.100306	0.288198	0.130945	0.791173	0.165508	0.455748	0.586656	-0.143294	-4.73294	0.0302758	0.00131336	0.00408803	-0.173615	-5.0545	0.0343486	0.000752085	0.00191285	-0.156791	-3.2541	0.0481827	0.0116291	0.0669189	-0.245788	-2.19027	0.112218	0.0646522
CTSB	ENSG00000164733	1508	P07858	8	p23.1	11842524	11869533	1.11161	0.01346	0.216601	-0.215139	-6.50101	0.0330932	0.00015744	0.000824508	-0.893037	-19.9734	0.0447114	2.84474e-08	1.05423e-06	-0.0529456	-0.959056	0.055206	0.365068	0.6068	-0.544391	-3.91718	0.138975	0.00620461	0.0443974	0.480971	15.169	0.0317076	2.27081e-07	7.39461e-06	1.12969	24.5619	0.0459938	2.29766e-09	1.40537e-07	0.544566	12.8073	0.0425199	1.30301e-06	0.000307711	0.332891	2.28086	0.14595	0.0565638
KIF4A	ENSG00000090889	24137	O95239;O95239-2	X	q13.1	70290104	70420886	1.11073	0.01354	0.217118	0.365334	8.73234	0.0418369	1.79743e-05	0.000176109	0.722165	35.1553	0.0205421	2.83445e-10	8.11685e-08	-0.185564	-4.06226	0.04568	0.00347131	0.039839	0.113597	1.35875	0.0836037	0.217894	0.349576	-0.305917	-10.7249	0.0285241	3.60656e-06	4.70287e-05	-0.282564	-9.80782	0.0288101	5.23509e-06	3.29152e-05	-0.184989	-3.95268	0.0468008	0.00421987	0.0358368	-0.228532	-3.38907	0.0674322	0.0116139
CDCA2	ENSG00000184661	157313	E9PEI0;Q69YH5	8	p21.2	25459199	25507911	1.10985	0.01362	0.217632	0.52407	8.14299	0.0643583	3.0436e-05	0.000250977	0.579351	9.93451	0.058317	7.20197e-06	4.95332e-05	-0.0687864	-0.711543	0.0966721	0.496573	0.713541	0.428237	4.4775	0.095642	0.00314875	0.0338581	-0.415161	-8.52741	0.0486855	2.11487e-05	0.000168868	-0.267348	-4.33546	0.0616655	0.00202754	0.00447878	0.045738	0.525373	0.0870581	0.613569	0.778854	-0.329276	-3.33067	0.0988619	0.0125793
SDE2	ENSG00000143751	163859	Q6IQ49;Q6IQ49-2;Q6IQ49-3	1	q42.12	225982702	225999343	1.10908	0.01369	0.217983	0.250863	4.56536	0.0549493	0.00165628	0.00510498	0.405253	3.40523	0.119009	0.00888492	0.0182567	0.0650234	1.42189	0.0457303	0.192116	0.423857	0.291514	1.72824	0.168676	0.129177	0.245814	-0.355087	-6.0251	0.0589347	0.000265195	0.00114277	-0.509057	-8.72207	0.0583643	1.33808e-05	6.848e-05	0.110159	1.58011	0.0697161	0.152735	0.347976	-0.522738	-4.20588	0.124287	0.00400605
WRAP53	ENSG00000141499	55135	Q9BUR4;E9PMG4;E9PMR3	17	p13.1	7686071	7703502	1.10809	0.01381	0.219125	0.410496	6.40263	0.0641137	0.000175364	0.000888095	0.462457	6.28234	0.0736121	0.000209293	0.000750881	-0.000132669	-0.00160375	0.0827246	0.998759	0.998922	0.276456	2.95385	0.0935916	0.0222102	0.0845559	-0.231759	-3.59506	0.064466	0.00654955	0.0155648	-0.194106	-2.72499	0.0712319	0.0240467	0.0394927	-0.0229129	-0.304063	0.0753556	0.768838	0.882219	-0.149408	-1.75945	0.0849172	0.121899
SERPINE2	ENSG00000135919	5270	P07093-2;P07093;P07093-3	2	q36.1	223975045	224039318	1.10754	0.01388	0.219468	-0.542033	-7.56084	0.0716896	5.28102e-05	0.000362818	-0.657	-4.48322	0.146547	0.0018999	0.00481085	-0.74314	-14.1461	0.0525334	4.98195e-07	0.000185543	0.293239	3.29905	0.088886	0.0138505	0.0646137	0.821647	17.5688	0.0467675	6.8894e-08	3.8073e-06	1.24296	8.81114	0.141067	1.23455e-05	6.39609e-05	1.92872	17.6786	0.109099	1.0714e-07	8.15436e-05	-0.337425	-3.23275	0.104377	0.0143966
RRM2	ENSG00000171848	6241	P31350;P31350-2;A0A286YFD6;C9JXC1	2	p25.1	10120698	10211725	1.1071	0.01395	0.219727	0.635908	9.63972	0.0659675	8.43828e-06	0.000106248	0.6196	21.992	0.0281739	1.30356e-08	6.9597e-07	-0.126387	-1.65913	0.0761769	0.134915	0.344153	-0.0586458	-0.432523	0.13559	0.678847	0.77121	-0.482838	-9.517	0.0507343	9.13579e-06	9.40449e-05	-0.264405	-6.13763	0.0430794	0.000193838	0.000610894	-0.189682	-2.53538	0.0748142	0.0349604	0.136986	-0.465333	-4.09933	0.113515	0.00457676
TRIM24	ENSG00000122779	8805	O15164;O15164-2	7	q33	138460259	138589996	1.10643	0.01408	0.219727	0.201303	6.97903	0.028844	9.47458e-05	0.000562462	0.366151	10.6187	0.0344816	4.31168e-06	3.43843e-05	0.0743642	0.862429	0.0862264	0.413067	0.64832	0.431372	3.30753	0.130421	0.0136935	0.0641848	-0.29709	-9.4379	0.0314784	9.74284e-06	9.89998e-05	-0.232082	-6.29675	0.0368575	0.000160926	0.000522342	0.102331	1.37984	0.0741615	0.204968	0.412873	-0.163055	-1.572	0.103725	0.159946
PTPN11	ENSG00000179295	5781	Q06124;Q06124-2;Q06124-3;A0A1W2PPU4	12	q24.13	112418351	112509918	1.10643	0.01408	0.219727	-0.392239	-15.7597	0.0248888	1.71707e-07	9.80026e-06	-0.13038	-5.73398	0.0227382	0.000391328	0.00126062	-0.0913874	-1.68276	0.0543081	0.130163	0.336653	-0.383668	-4.24905	0.0902951	0.00412829	0.0383811	0.390129	13.5905	0.028706	5.50362e-07	1.32901e-05	-0.0420051	-1.4313	0.0293475	0.187134	0.238604	0.395469	6.83077	0.0578952	0.000133552	0.00445659	0.083381	1.12494	0.0741201	0.297701
POFUT2	ENSG00000186866	23275	Q9Y2G5-1;Q9Y2G5;Q9Y2G5-2;A0A0C4DGX7	21	q22.3	45263928	45287898	1.1061	0.01409	0.219727	-0.126804	-2.18155	0.0581258	0.0594064	0.098655	0.0420185	0.4414	0.0951937	0.670274	0.733494	-0.20109	-3.34485	0.0601192	0.00986628	0.0738768	-0.391291	-3.31532	0.118025	0.013551	0.0638711	0.0733111	1.22196	0.0599946	0.25509	0.332245	0.431013	5.18748	0.0830871	0.000631217	0.00163919	0.0400747	0.613462	0.0653255	0.556606	0.737495	0.511938	4.59859	0.111325	0.00248823
NUSAP1	ENSG00000137804	51203	Q9BXS6-7;Q9BXS6-3;Q9BXS6-5;Q9BXS6-2;Q9BXS6;Q9BXS6-4;Q9BXS6-6	15	q15.1	41320794	41381050	1.10555	0.01415	0.219907	0.570669	12.5332	0.0455326	1.07835e-06	2.94095e-05	0.653835	10.5223	0.0621378	4.6266e-06	3.57201e-05	-0.144726	-2.65664	0.054477	0.0284499	0.137154	0.365966	2.90551	0.125956	0.0237578	0.0872636	-0.669018	-10.2815	0.0650699	5.01706e-06	5.99763e-05	-0.544834	-8.32596	0.065438	1.93016e-05	9.17043e-05	0.056298	1.04951	0.053642	0.324609	0.545701	-0.426944	-4.63354	0.0921421	0.00238761
OGDH	ENSG00000105953	4967	Q02218;A0A0D9SFS3;E9PCR7;E9PDF2;Q02218-2;E9PFG7	7	p13	44606572	44709066	1.10423	0.01426	0.220593	-0.186922	-8.81269	0.0212105	1.67667e-05	0.000168739	-0.341671	-13.4516	0.0254	6.76337e-07	8.4879e-06	0.0611207	1.463	0.0417776	0.180872	0.409346	-0.27495	-3.7376	0.0735633	0.00778894	0.0488994	0.289663	9.36304	0.0309369	1.03589e-05	0.00010245	0.489963	14.7451	0.0332289	1.79481e-07	2.65429e-06	0.0154399	0.370277	0.0416981	0.720787	0.850893	0.236046	3.4973	0.0674937	0.0100292
CSDE1	ENSG00000009307	7812	O75534-2;O75534;O75534-3;O75534-4;E9PLT0	1	p13.2	114716913	114758676	1.10357	0.0143	0.220593	0.559764	9.66033	0.0579446	8.30047e-06	0.000106071	0.505618	26.8379	0.0188397	2.57756e-09	2.31155e-07	-0.154232	-4.82256	0.0319813	0.00124372	0.0211536	-0.0761289	-0.742006	0.102599	0.483106	0.609289	-0.408253	-10.2333	0.0398944	5.20422e-06	6.16289e-05	-0.52168	-13.0273	0.040045	5.07337e-07	5.64703e-06	-0.288183	-6.98881	0.0412349	0.000113888	0.00413769	-0.284489	-3.83097	0.0742605	0.0064495
SUFU	ENSG00000107882	51684	Q9UMX1;Q9UMX1-2;Q9UMX1-3	10	q24.32	102503972	102633535	1.10324	0.01434	0.220593	0.192466	3.63693	0.0529198	0.00618247	0.0148833	0.368193	4.24095	0.0868184	0.00264842	0.00641979	-0.109704	-1.56889	0.0699247	0.154555	0.372437	0.786869	5.07494	0.15505	0.00160711	0.0255821	-0.452392	-4.93788	0.0916166	0.00100321	0.00326794	-0.154814	-1.67216	0.092583	0.129848	0.174052	-0.0442058	-0.532025	0.0830898	0.609162	0.776276	-0.407334	-2.51796	0.161772	0.0399292
PAIP2	ENSG00000120727	51247	Q9BPZ3;D6R9Y1	5	q31.2	139341587	139369720	1.10126	0.01448	0.221994	0.561976	13.9122	0.0403945	4.68604e-07	1.72644e-05	0.646242	13.5664	0.0476354	6.32308e-07	8.1463e-06	-0.132048	-0.869761	0.151821	0.409274	0.644344	0.155063	2.31432	0.0670014	0.0551984	0.143048	-0.400393	-6.85403	0.0584171	0.000106517	0.000576509	-0.385088	-5.94627	0.0647613	0.00024349	0.000737849	-0.0837807	-0.742278	0.11287	0.479142	0.681319	-0.178726	-2.98115	0.059952	0.020481
SAAL1	ENSG00000166788	113174	Q96ER3;J3KND1;E9PRZ1	11	p15.1	18069935	18106087	1.10048	0.01458	0.222484	0.231417	6.64491	0.0348261	0.000134748	0.000736265	0.31154	8.8153	0.0353409	1.78646e-05	0.000100668	0.292018	5.33797	0.0547058	0.000650549	0.0144724	-0.426311	-2.53702	0.168036	0.0400373	0.116701	-0.174938	-4.70367	0.0371918	0.00136556	0.00423104	-0.297563	-7.03066	0.0423236	7.09816e-05	0.000261053	-0.213736	-3.58266	0.0596585	0.00716015	0.0493603	-0.106365	-0.832268	0.127801	0.43273
CTSA	ENSG00000064601	5476	X6R5C5;X6R8A1;P10619-2;P10619	20	q13.12	45890144	45898949	1.10015	0.01461	0.222484	-0.205577	-8.08041	0.0254414	3.22445e-05	0.000259836	-0.650115	-12.4774	0.0521036	1.22437e-06	1.32763e-05	-0.357491	-4.65225	0.0768427	0.00155372	0.0240907	-0.239068	-3.7224	0.0642243	0.00794212	0.0493997	0.637118	16.0139	0.0397853	1.46385e-07	5.73745e-06	1.27823	21.506	0.0594363	7.20865e-09	2.83841e-07	0.758231	16.2603	0.0466308	2.05791e-07	9.71965e-05	0.0672056	1.11674	0.0601801	0.300964
PACSIN3	ENSG00000165912	29763	Q9UKS6;A0A0C4DGG1;E9PIY1;E9PNM9;E9PJ75	11	p11.2	47177522	47186443	1.09883	0.01476	0.223478	0.2525	9.13274	0.0276477	1.27753e-05	0.000141698	0.287099	11.1282	0.0257992	2.99758e-06	2.6012e-05	0.304229	6.29722	0.0483117	0.000214375	0.00752002	-0.0281007	-0.320523	0.0876713	0.758269	0.831542	-0.385162	-11.7611	0.032749	1.74341e-06	2.92893e-05	-0.275183	-7.93622	0.0346743	2.80649e-05	0.000122529	-0.255039	-4.06534	0.062735	0.00360641	0.032232	0.336155	4.80482	0.0699621	0.00195528
IRS2	ENSG00000185950	8660	Q9Y4H2	13	q34	109752695	109786583	1.09817	0.0148	0.223478	-0.00489836	-0.0357866	0.136877	0.972296	0.978022	-0.0963299	-0.965813	0.0997396	0.361617	0.444784	-0.0761696	-1.07533	0.070834	0.312979	0.557868	-0.241674	-2.5802	0.0936648	0.0376362	0.112756	0.0743058	0.698069	0.106445	0.504105	0.580808	0.542773	5.63181	0.0963763	0.000357916	0.00101662	0.182803	2.45658	0.0744136	0.039528	0.148442	0.396279	4.01114	0.0987944	0.00511668
RGS10	ENSG00000148908	6001	O43665-3;O43665-2;O43665	10	q26.11	119499817	119542719	1.09751	0.01489	0.223478	0.146732	4.35893	0.0336623	0.00219598	0.0064198	0.0827885	2.56597	0.0322641	0.0325484	0.0558895	0.0897695	1.09435	0.0820298	0.305034	0.549886	0.415756	4.76045	0.0873355	0.00227538	0.0292832	-0.376947	-8.40515	0.0448471	2.35891e-05	0.000181455	-0.158645	-3.63356	0.0436611	0.00573463	0.011161	0.000442916	0.00540272	0.0819802	0.995822	0.997772	-0.3324	-3.61654	0.0919109	0.00854915
EIF3E	ENSG00000104408	3646	P60228;E5RGA2	8	q23.1	108162787	108443496	1.09729	0.01491	0.223478	0.159424	6.04137	0.0263888	0.00026319	0.00118775	0.349486	25.235	0.0138492	4.25848e-09	3.17249e-07	0.0981173	2.33323	0.0420522	0.0473002	0.186408	-0.00634505	-0.12644	0.0501824	0.903069	0.936281	-0.0726925	-2.30493	0.0315379	0.0487689	0.0826147	-0.242797	-8.22779	0.0295094	2.1182e-05	9.79809e-05	-0.181727	-2.83308	0.0641446	0.0220446	0.100785	-0.161371	-3.42474	0.0471192	0.0110636
EIF3D	ENSG00000100353	8664	O15371-3;O15371;O15371-2	22	q12.3	36510855	36529184	1.09652	0.01499	0.223478	0.136532	3.41238	0.0400107	0.00865615	0.0196518	0.308063	16.8605	0.0182713	1.11534e-07	2.34222e-06	0.0271185	0.545309	0.0497305	0.600118	0.780998	0.192052	3.69678	0.0519511	0.00820775	0.050365	-0.108759	-3.59995	0.0302112	0.00650188	0.0154924	-0.188287	-8.98798	0.0209487	1.05422e-05	5.63993e-05	-0.105249	-1.72908	0.0608701	0.122052	0.303893	-0.248455	-4.7439	0.0523735	0.00209825
HS2ST1	ENSG00000153936	9653	Q7LGA3;Q7LGA3-2;Q7LGA3-3	1	p22.3	86914635	87109982	1.09652	0.01499	0.223478	-0.160165	-4.93358	0.0324642	0.00101711	0.0034562	-0.231721	-7.0139	0.0330374	9.61049e-05	0.000394694	-0.385361	-3.1783	0.121248	0.0126942	0.0866989	-0.26765	-2.44831	0.10932	0.0454829	0.126413	0.0670185	1.84969	0.0362323	0.0999651	0.151619	0.272303	7.37554	0.0369197	4.93501e-05	0.000194925	0.102806	0.692716	0.14841	0.508093	0.704856	-0.00151385	-0.013645	0.110946	0.989494
RPS19	ENSG00000105372	6223	P39019;A0A075B6E2	19	q13.2	41860255	41872925	1.09575	0.01502	0.223478	0.172096	7.54772	0.0228011	5.34902e-05	0.000366292	0.202675	11.6832	0.0173476	2.05092e-06	1.94884e-05	0.020036	0.44955	0.0445691	0.664731	0.822413	0.0340573	0.570433	0.0597042	0.586867	0.694573	-0.171598	-7.85243	0.0218529	3.92936e-05	0.000274142	-0.310397	-14.4985	0.0214089	2.06878e-07	2.96887e-06	-0.0952856	-1.53057	0.0622552	0.164407	0.362705	-0.351869	-7.60338	0.046278	0.000125916
BAZ2A	ENSG00000076108	11176	J3KPG5;F8VU39;Q9UIF9-2;Q9UIF9-3;Q9UIF9	12	q13.3	56595596	56636816	1.09398	0.01516	0.224239	0.362258	10.012	0.0361822	6.29564e-06	8.933e-05	0.410526	9.58324	0.0428379	9.48501e-06	6.02374e-05	-0.0668206	-0.985605	0.0677965	0.352632	0.596299	0.710245	2.63164	0.269887	0.0349709	0.108885	-0.136626	-4.254	0.0321171	0.00252456	0.00708767	-0.339536	-7.15236	0.0474719	6.23448e-05	0.000234771	0.0325743	0.502687	0.0648005	0.628728	0.790901	-0.516275	-2.22768	0.231755	0.0611793
PCYOX1	ENSG00000116005	51449	Q9UHG3;Q9UHG3-2;F8W8W4	2	p13.3	70257386	70281185	1.09365	0.01517	0.224239	-0.340969	-8.80381	0.0387297	1.68957e-05	0.000169495	-0.429781	-13.1941	0.0325738	7.88119e-07	9.58523e-06	-0.145456	-3.53849	0.0411067	0.00739156	0.0627809	-0.124731	-2.45544	0.0507978	0.0450178	0.125414	0.222137	4.2342	0.0524626	0.00259559	0.00725477	0.652917	11.6984	0.0558124	1.2398e-06	1.10791e-05	0.023309	0.57626	0.0404488	0.580285	0.75515	0.624812	11.6313	0.0537181	7.8365e-06
CDC34	ENSG00000099804	997	P49427	19	p13.3	531760	542092	1.09277	0.01526	0.224704	0.300849	6.10565	0.0492739	0.000244556	0.00112707	0.361118	6.77841	0.0532747	0.000122645	0.000485951	-0.0764362	-1.04729	0.072985	0.324981	0.570272	0.166332	2.21133	0.0752183	0.0640932	0.157115	-0.07538	-2.7889	0.0270286	0.022639	0.0437233	-0.38106	-7.07161	0.0538859	6.79366e-05	0.000251913	-0.129816	-2.03817	0.0636924	0.0758874	0.223502	-0.364837	-5.07822	0.0718436	0.00143381
STEEP1	ENSG00000018610	63932	Q9H5V9-2;Q9H5V9-3;Q9H5V9	X	q24	119538149	119565409	1.09222	0.01531	0.224704	0.431582	11.1821	0.0385958	2.65683e-06	5.07214e-05	0.456417	10.5441	0.0432866	4.55347e-06	3.53722e-05	-0.00840721	-0.130711	0.064319	0.899167	0.954345	0.359711	1.85431	0.193986	0.107673	0.218296	-0.329608	-6.37486	0.0517044	0.000178666	0.000846314	-0.55807	-9.61613	0.0580347	6.13811e-06	3.70997e-05	0.196105	2.20897	0.0887768	0.0581737	0.189389	-0.449375	-3.07583	0.146099	0.0179197
HAUS8	ENSG00000131351	93323	Q9BT25-3;Q9BT25;Q9BT25-2	19	p13.11	17049729	17075625	1.09211	0.01535	0.224704	0.368569	4.01952	0.0916947	0.00353935	0.00948764	0.366515	5.22152	0.0701931	0.00072792	0.00211918	-0.126023	-1.5548	0.081054	0.157846	0.376671	0.0565561	0.703925	0.080344	0.505039	0.630367	-0.343699	-4.9094	0.0700084	0.0010411	0.00337047	-0.28911	-4.605	0.0627819	0.00138574	0.0032322	-0.190492	-2.32667	0.0818732	0.0484119	0.168796	-0.243719	-3.03457	0.0803139	0.0189913
HINT1	ENSG00000169567	3094	P49773;D6REP8;D6RE99;D6RD60;D6RC06	5	q31.1	131155383	131224468	1.09101	0.0155	0.225591	-0.181188	-5.80542	0.0312101	0.000346175	0.00146665	-0.0570632	-2.1857	0.0261076	0.0593476	0.093895	0.438702	4.77805	0.0918161	0.00131766	0.021866	-0.733407	-4.12369	0.177852	0.00480572	0.0410014	0.449722	14.0288	0.0320571	4.26476e-07	1.13367e-05	0.48047	16.348	0.0293901	7.49857e-08	1.4144e-06	0.162419	1.47703	0.109963	0.177914	0.379303	0.491051	3.09309	0.158757	0.0174905
PRKAB1	ENSG00000111725	5564	Q9Y478;F5H2X8	12	q24.23	119667864	119681624	1.0909	0.01551	0.225591	-0.39108	-7.99354	0.0489245	3.49549e-05	0.00027527	-0.228224	-5.19073	0.0439675	0.000756446	0.00218506	0.123023	1.39263	0.0883388	0.200487	0.431624	0.0649139	0.668113	0.09716	0.526246	0.646881	0.609472	11.4727	0.0531237	2.12172e-06	3.39259e-05	0.583211	11.4524	0.0509248	1.47742e-06	1.24936e-05	0.240294	2.31829	0.103652	0.0490496	0.170438	0.41884	4.40465	0.0950904	0.00313898
ECI1	ENSG00000167969	1632	P42126;Q96DC0;P42126-2;H3BS70	16	p13.3	2239402	2252300	1.08991	0.01557	0.225608	-0.481008	-15.7313	0.0305766	1.74227e-07	9.80026e-06	-0.513751	-16.5326	0.0310749	1.30579e-07	2.57883e-06	0.0964579	1.40036	0.068881	0.198247	0.429465	-0.00411831	-0.0336011	0.122565	0.974167	0.983471	0.221754	6.83227	0.0324568	0.000108985	0.000587347	0.464636	13.5827	0.0342078	3.57833e-07	4.42029e-06	0.315189	3.94178	0.0799611	0.00428492	0.03622	0.192737	2.09852	0.0918441	0.0740319
RIOK1	ENSG00000124784	83732	Q9BRS2	6	p24.3	7389793	7418037	1.08958	0.01564	0.225608	0.481817	11.0504	0.043602	2.91592e-06	5.37759e-05	0.085362	3.23611	0.0263779	0.0114789	0.0227627	-0.0924175	-1.54032	0.059999	0.161295	0.381199	0.72751	4.34868	0.167294	0.00366483	0.0368088	-0.220982	-9.0027	0.0245462	1.3997e-05	0.000123298	-0.367028	-12.6173	0.0290892	6.62291e-07	6.8953e-06	-0.0187902	-0.13869	0.135484	0.893123	0.950214	-0.926276	-6.79873	0.136243	0.000253481
AURKA	ENSG00000087586	6790	A3KFJ2;Q5QPD1;Q5QPD2;A3KFJ1;Q5QPD4;A3KFJ0;O14965	20	q13.2	56369389	56392337	1.08881	0.01571	0.225608	0.837001	8.74744	0.0956852	1.77401e-05	0.000174863	1.12022	21.8128	0.0513563	1.3931e-08	7.25331e-07	-0.228929	-2.44366	0.093683	0.0397525	0.166154	0.466199	3.8957	0.11967	0.00637409	0.0448155	-0.711263	-12.9836	0.0547815	7.9352e-07	1.7062e-05	-0.599879	-9.77765	0.0613521	5.36691e-06	3.35987e-05	0.0612191	0.765959	0.0799248	0.465697	0.669957	-0.381725	-3.80917	0.100212	0.0066349
NRGN	ENSG00000154146	4900	Q92686	11	q24.2	124739942	124747210	1.08881	0.01571	0.225608	0.423641	3.08284	0.137419	0.0143405	0.0300849	0.330419	1.20585	0.274012	0.261346	0.337947	0.712976	10.9569	0.0650709	3.64664e-06	0.000722271	-0.348868	-2.97563	0.117242	0.0215483	0.0834309	-1.06564	-6.56291	0.162373	0.000145378	0.000728625	-0.186872	-0.692165	0.269982	0.506814	0.567128	-0.00700955	-0.0483554	0.144959	0.962618	0.984103	-0.332781	-3.65067	0.0911563	0.00817047
PYGB	ENSG00000100994	5834	P11216	20	p11.21	25248085	25298012	1.08572	0.01596	0.227042	-0.542954	-28.2696	0.0192063	1.43989e-09	1.10074e-06	-0.326749	-21.7485	0.015024	1.42685e-08	7.28632e-07	-0.151223	-3.7814	0.0399912	0.00518126	0.0507384	0.191985	2.14272	0.0895989	0.0708141	0.167688	0.461389	24.291	0.0189943	4.82914e-09	9.81405e-07	0.815325	41.8648	0.0194752	2.26244e-11	1.29576e-08	0.33436	8.55222	0.0390963	2.692e-05	0.00174254	-0.219219	-2.47417	0.088603	0.0425718
POLR1C	ENSG00000171453	9533	O15160;A0A2R8YEY5;A0A2R8YEZ4;A0A2R8Y5D3;O15160-2;E7EQB9	6	p21.1	43509702	43562419	1.08528	0.01597	0.227042	0.196733	6.68625	0.0294234	0.000128914	0.00071117	0.117463	4.67473	0.0251272	0.0014701	0.00386707	-0.0126265	-0.214876	0.0587615	0.835134	0.923536	0.204373	3.13761	0.0651365	0.0172392	0.0731154	-0.171913	-5.97995	0.0287482	0.000279376	0.00119084	-0.213483	-6.72975	0.0317223	9.853e-05	0.000345816	-0.0978224	-1.34755	0.0725928	0.214719	0.42491	-0.395881	-6.8337	0.0579307	0.000245566
LAMP1	ENSG00000185896	3916	P11279;P11279-2	13	q34	113297239	113323672	1.08517	0.01601	0.227042	-0.327515	-5.68217	0.0576391	0.000400612	0.0016485	-0.416072	-11.8736	0.0350418	1.80722e-06	1.78456e-05	-0.15149	-3.23329	0.0468533	0.0116765	0.0825962	0.467517	5.47845	0.0853373	0.00104913	0.0215435	0.208803	3.53988	0.0589859	0.00711309	0.0165849	0.459291	12.6887	0.0361969	6.31926e-07	6.62418e-06	0.255202	4.49499	0.0567747	0.00201524	0.0226106	0.0380903	0.542951	0.0701542	0.604013
ARHGAP29	ENSG00000137962	105378858;9411	Q52LW3;F8VWZ8	1	p22.1	94148988	94275068	1.08495	0.01601	0.227042	0.39717	19.5378	0.0203283	2.99353e-08	3.82725e-06	0.19656	7.58574	0.0259118	5.44809e-05	0.000248259	0.32527	6.95543	0.046765	0.00010686	0.00492157	-0.203131	-3.25837	0.0623413	0.0146308	0.0668838	-0.742231	-22.5356	0.032936	8.95811e-09	1.34372e-06	-0.939423	-24.8484	0.0378061	2.07898e-09	1.33649e-07	-0.103047	-2.05164	0.0502265	0.0743178	0.220653	0.0570979	0.918318	0.0621766	0.388997
DLG1	ENSG00000075711	1739	Q12959-3;A0A0C4DFT3;Q12959;Q12959-6;Q12959-7;Q12959-5;Q12959-8;Q12959-9;E7EQD7;Q12959-4;Q12959-2	3	q29	197042560	197299330	1.08341	0.01618	0.22732	-0.251121	-9.21159	0.0272614	1.19623e-05	0.000135788	-0.334611	-16.0814	0.0208073	1.63021e-07	2.98555e-06	-0.118338	-2.51569	0.0470402	0.035494	0.154626	0.0735686	1.11439	0.0660169	0.303225	0.440301	0.26839	12.7435	0.021061	9.21159e-07	1.91528e-05	0.53771	22.6524	0.0237374	4.61301e-09	2.06113e-07	0.042928	0.741284	0.0579103	0.479713	0.681905	0.0381472	0.661928	0.0576305	0.529198
SCAF1	ENSG00000126461	58506	Q9H7N4	19	q13.33	49642209	49658642	1.08341	0.01618	0.22732	0.071933	2.5959	0.0277102	0.030788	0.0567512	0.223343	6.52219	0.0342435	0.000161052	0.000608655	0.0463697	0.66554	0.0696722	0.524059	0.732348	0.593958	1.75982	0.337511	0.123432	0.23833	-0.154539	-3.19964	0.0482988	0.0119315	0.0256056	-0.269233	-5.22251	0.0515524	0.000603001	0.001575	0.0352932	0.48626	0.072581	0.639823	0.797667	-0.475036	-1.75954	0.269978	0.121884
TYMS	ENSG00000176890	7298	P04818;P04818-2;P04818-3	18	p11.32	657653	673578	1.0833	0.01619	0.22732	0.876978	10.6873	0.0820581	3.78799e-06	6.24582e-05	1.11949	22.8846	0.0489189	9.43611e-09	5.7716e-07	-0.0795095	-1.47033	0.0540761	0.178931	0.406497	-0.236649	-1.21621	0.194579	0.264733	0.398422	-0.817857	-19.5392	0.0418572	2.89024e-08	2.46061e-06	-0.573409	-14.249	0.040242	2.39408e-07	3.29317e-06	-0.338649	-6.23572	0.054308	0.000249512	0.00643699	-0.225923	-1.65862	0.136212	0.141155
GMPS	ENSG00000163655	8833	P49915;P49915-2	3	q25.31	155870650	155944020	1.08297	0.01623	0.22732	0.206614	11.6629	0.0177154	1.90699e-06	4.08641e-05	0.159946	9.02663	0.0177194	1.49412e-05	8.8136e-05	0.143655	4.17274	0.034427	0.00297457	0.0358064	-0.204824	-3.35063	0.06113	0.0129249	0.062772	-0.222203	-10.8026	0.0205694	3.40799e-06	4.50588e-05	-0.254578	-10.5767	0.0240697	2.83666e-06	2.0565e-05	-0.135936	-3.43506	0.0395731	0.00888792	0.0564926	-0.213508	-4.16195	0.0512999	0.00423127
EPS15	ENSG00000085832	2060	P42566;B1AUU8;P42566-2	1	p32.3	51354263	51519328	1.08076	0.0165	0.230391	-0.518001	-17.2372	0.0300513	8.30581e-08	6.53129e-06	-0.139528	-4.89768	0.0284887	0.00109805	0.00301687	-0.197928	-1.7622	0.112319	0.115303	0.312564	-0.263754	-3.2332	0.0815767	0.0151372	0.0682468	0.10096	4.4009	0.0229407	0.00205866	0.0059795	0.0386452	1.59332	0.0242545	0.146576	0.193064	-0.692596	-8.29296	0.0835162	3.36711e-05	0.00189372	-0.552747	-9.03646	0.0611685	4.15452e-05
AMFR	ENSG00000159461	267	Q9UKV5;R4GNG2	16	q13	56361452	56425545	1.08032	0.01656	0.230519	0.274689	5.63608	0.0487375	0.000423317	0.00172169	0.503498	10.7366	0.0468955	3.95856e-06	3.22625e-05	0.0972474	1.94253	0.0500624	0.0872731	0.264432	0.0497932	0.656086	0.0758943	0.533493	0.65326	-0.19154	-3.869	0.0495064	0.00437388	0.011138	-0.38519	-7.49301	0.0514066	4.37301e-05	0.000176602	-0.103982	-1.89784	0.0547894	0.0942797	0.256481	0.116198	1.58547	0.0732893	0.156877
PTPA	ENSG00000119383	5524	Q15257-2;Q15257;A6PVN5;F6WIT2;Q15257-3;Q15257-4;A6PVN9;Q5T949;Q5T948;A6PVN8;A6PVN6	9	q34.11	129110950	129148946	1.07845	0.01677	0.232729	-0.0387751	-1.16077	0.0334047	0.277927	0.35961	-0.0961189	-4.56753	0.021044	0.00169594	0.00436098	-0.105985	-1.39437	0.0760092	0.199981	0.431334	-0.489918	-6.82322	0.0718015	0.000292032	0.0136653	0.144954	4.04901	0.0357999	0.00337377	0.0089872	0.240124	7.34313	0.0327006	5.10374e-05	0.000200035	0.00600341	0.108614	0.0552728	0.916183	0.962588	0.458171	5.59723	0.0818567	0.000818268
SMC2	ENSG00000136824	10592	O95347;O95347-2	9	q31.1	104094260	104141419	1.07647	0.01693	0.233501	0.120932	4.89662	0.0246971	0.00106717	0.00359913	0.279885	17.9459	0.0155961	6.75183e-08	1.73868e-06	0.0463228	1.15554	0.0400875	0.280565	0.523608	-0.0172683	-0.290063	0.059533	0.780479	0.847164	-0.191932	-7.201	0.0266534	7.44374e-05	0.000434621	-0.123153	-5.25311	0.0234439	0.000579465	0.00152237	-0.396179	-7.92632	0.0499827	4.66647e-05	0.0023307	-0.221017	-4.34617	0.0508533	0.00337043
CDS2	ENSG00000101290	8760	O95674	20	p12.3	5126879	5197887	1.07636	0.01697	0.233501	-0.178652	-4.44311	0.0402089	0.00195592	0.00587055	-0.250644	-4.00103	0.0626449	0.00371133	0.00859926	0.0859951	0.979735	0.0877738	0.355354	0.597959	-1.01511	-4.103	0.247405	0.00492889	0.0413604	0.131258	2.82492	0.0464643	0.0213906	0.0417087	0.295625	4.38429	0.0674283	0.00189096	0.00422298	0.00987835	0.155455	0.0635446	0.880313	0.944753	0.662607	3.11314	0.212842	0.0170058
KIF11	ENSG00000138160	3832	P52732	10	q23.33	92574105	92655395	1.07613	0.01698	0.233501	0.303352	8.34335	0.0363585	2.53608e-05	0.000220376	0.383217	11.4132	0.0335768	2.46176e-06	2.23571e-05	-0.157877	-4.16976	0.0378624	0.00298692	0.0358197	0.110198	1.46154	0.0753982	0.188818	0.317197	-0.316715	-5.93235	0.0533878	0.000295236	0.00124664	-0.130991	-2.54453	0.0514795	0.0321958	0.0509276	-0.217795	-3.36886	0.0646496	0.00980166	0.0598555	-0.412603	-5.44027	0.0758423	0.000965915
RPS4X	ENSG00000198034	6191	P62701	X	q13.1	72255679	72277248	1.07316	0.0173	0.237182	0.165339	4.05743	0.0407498	0.00335284	0.00904234	0.145722	7.29955	0.0199631	7.20732e-05	0.000314229	0.0321082	0.913385	0.035153	0.387219	0.626818	0.171258	3.07435	0.0557056	0.0188011	0.0772618	-0.0712043	-2.46055	0.0289383	0.0380824	0.067054	-0.13261	-4.48903	0.0295408	0.00163016	0.00372506	-0.223879	-6.01617	0.0372129	0.000317582	0.00744257	-0.333456	-5.15627	0.06467	0.0013148
FIS1	ENSG00000214253	51024	Q9Y3D6	7	q22.1	101239458	101252316	1.07239	0.01739	0.237698	-0.107133	-4.52681	0.0236662	0.00174503	0.00533416	-0.276422	-9.89983	0.0279219	7.39769e-06	5.03298e-05	0.0482134	0.851349	0.0566318	0.418846	0.652766	-0.676331	-5.52997	0.122303	0.000995051	0.0210205	0.152709	5.34354	0.0285782	0.000599159	0.0021895	0.0822992	2.55392	0.0322247	0.0317098	0.050257	0.205819	2.75934	0.0745898	0.0246991	0.108271	0.231414	1.54602	0.149684	0.166019
NPM3	ENSG00000107833	10360	O75607	10	q24.32	101781325	101783446	1.07096	0.01751	0.23862	0.259965	4.86914	0.0533904	0.00110614	0.00369104	0.172101	3.98872	0.0431469	0.00377696	0.00873847	0.018618	0.237784	0.0782983	0.817908	0.913827	0.188346	1.87363	0.100525	0.104701	0.213586	-0.0883745	-2.48538	0.0355578	0.0366096	0.0648777	-0.225164	-4.88009	0.0461394	0.000950033	0.00233341	-0.0449899	-0.735967	0.0611303	0.482768	0.683884	-0.483531	-5.08142	0.0951568	0.0014287
BZW1	ENSG00000082153	9689	Q7L1Q6;Q7L1Q6-4;Q7L1Q6-3;Q7L1Q6-2;C9IZ80	2	q33.1	200810594	200827338	1.07019	0.01763	0.239536	0.202289	6.12622	0.0330202	0.000238901	0.00111158	0.379876	19.1746	0.0198114	3.95693e-08	1.26542e-06	-0.0154127	-0.437526	0.0352268	0.673074	0.826777	0.0870479	1.18964	0.0731715	0.274358	0.409166	-0.0909547	-3.54051	0.0256898	0.00710638	0.0165754	-0.515403	-19.6213	0.0262675	1.58259e-08	4.86355e-07	-0.101822	-2.56437	0.0397064	0.033418	0.133473	-0.246177	-4.1803	0.0588898	0.00413554
TSR1	ENSG00000167721	55720	Q2NL82	17	p13.3	2322396	2336657	1.06886	0.01772	0.24004	0.217795	6.61575	0.0329207	0.000139039	0.000751885	0.236513	8.6628	0.0273021	2.03686e-05	0.000111294	0.0717268	1.88295	0.0380927	0.0957264	0.278956	0.118083	2.11012	0.0559605	0.0742516	0.172515	-0.159337	-7.4593	0.0213608	5.74844e-05	0.000365892	-0.26911	-9.13063	0.0294733	9.29853e-06	5.1073e-05	-0.000486739	-0.00797153	0.0610596	0.993835	0.997083	-0.365972	-6.89987	0.0530405	0.000231338
CAMK4	ENSG00000152495	814	Q16566	5	q22.1	111223653	111494886	1.06545	0.01814	0.243817	0.190728	4.86995	0.0391642	0.00110496	0.00368923	0.41886	3.95363	0.105943	0.0039711	0.00911761	0.299354	1.50013	0.199552	0.171221	0.396457	0.11678	0.723848	0.161332	0.493484	0.619339	-0.166339	-4.05011	0.0410703	0.00336846	0.00898009	0.255039	3.95172	0.0645388	0.00354934	0.00734829	-0.115542	-0.81457	0.141844	0.438891	0.647619	-0.283783	-2.51639	0.112774	0.0400206
MRI1	ENSG00000037757	84245	Q9BV20;Q9BV20-2	19	p13.13	13764522	13774282	1.06534	0.01814	0.243817	0.274245	7.12	0.0385176	8.19654e-05	0.000505761	0.0553954	1.04137	0.0531948	0.327284	0.409268	-0.0100509	-0.205975	0.0487965	0.841854	0.926185	0.113626	1.27796	0.0889122	0.243468	0.37564	-0.220542	-4.46326	0.0494126	0.00188966	0.00557084	-0.297999	-4.98309	0.0598021	0.000827148	0.00206951	-0.220827	-4.30504	0.0512949	0.00259781	0.0266573	-0.187144	-2.55867	0.0731409	0.0376238
AHCTF1	ENSG00000153207	25909	Q8WYP5;Q8WYP5-3;Q8WYP5-2	1	q44	246839098	246931948	1.06523	0.01816	0.243817	0.114817	5.31843	0.0215885	0.000623881	0.00235356	0.136721	8.14437	0.0167872	3.22827e-05	0.000161799	0.0272927	0.577105	0.0472925	0.579431	0.769566	0.321651	3.41386	0.0942192	0.0118806	0.0600629	-0.108132	-5.14811	0.0210042	0.000765806	0.00264651	-0.251315	-11.5994	0.0216663	1.32997e-06	1.16534e-05	-0.0738246	-1.46763	0.050302	0.180387	0.382582	-0.284285	-3.35772	0.084666	0.0121217
SUMO2	ENSG00000188612	6613	P61956-2;P61956	17	q25.1	75165586	75182959	1.06457	0.01824	0.244168	-0.00749346	-0.171798	0.043618	0.867698	0.899243	0.15928	4.24382	0.0375323	0.00263789	0.00639673	0.0535468	1.34268	0.0398807	0.215511	0.450234	0.501235	3.55443	0.141017	0.00987172	0.0550082	-0.227356	-6.32728	0.0359327	0.000188361	0.000880975	-0.32693	-8.41068	0.0388708	1.78261e-05	8.62555e-05	-0.00451363	-0.0805119	0.0560617	0.937808	0.97146	-0.41191	-2.58605	0.159281	0.0361515
RPP25L	ENSG00000164967	138716	Q8N5L8	9	p13.3	34610486	34612104	1.06302	0.01842	0.245853	0.131214	3.4354	0.0381948	0.00836015	0.0191315	-0.0632997	-1.52475	0.0415148	0.164728	0.227934	0.186235	1.89414	0.0983217	0.094082	0.27613	0.0909119	0.784655	0.115862	0.459312	0.588683	-0.186959	-3.38696	0.0551998	0.00895941	0.020202	-0.2682	-4.6879	0.0572112	0.0012353	0.00293786	-0.122288	-1.67395	0.0730536	0.132673	0.318831	-0.295583	-2.69943	0.109498	0.0306636
PPID	ENSG00000171497	5481	Q08752	4	q32.1	158709127	158723396	1.06203	0.01855	0.246862	0.21918	11.1202	0.0197101	2.77523e-06	5.22729e-05	0.20491	11.9892	0.0170912	1.67509e-06	1.69937e-05	-0.0265023	-0.509984	0.051967	0.623561	0.794659	0.142998	2.15272	0.0664268	0.0697916	0.16613	-0.113791	-3.83606	0.0296635	0.00458895	0.0115966	-0.294749	-10.0461	0.0293396	4.31107e-06	2.85292e-05	-0.0800072	-1.13589	0.0704357	0.288882	0.509109	-0.429643	-7.90819	0.0543289	9.81051e-05
SLC33A1	ENSG00000169359	9197	O00400;A0A2R8YF57;H7C562	3	q25.31	155821024	155854456	1.05994	0.0188	0.248745	-0.248027	-3.79571	0.0653439	0.00489281	0.0123102	-0.376756	-12.3409	0.030529	1.33496e-06	1.41111e-05	-0.110665	-2.11268	0.0523812	0.0669029	0.227775	-0.00602465	-0.0407031	0.148015	0.968711	0.980135	0.175168	4.03873	0.043372	0.00342373	0.00910488	0.347639	9.83036	0.0353638	5.1389e-06	3.25416e-05	-0.0588675	-1.13677	0.0517849	0.288536	0.508938	0.282804	2.57772	0.109711	0.0365929
RPL19	ENSG00000108298	6143	J3QR09;J3KTE4;P84098	17	q12	39200283	39204840	1.05917	0.01887	0.248745	0.015687	0.570528	0.0274956	0.583382	0.657832	0.01617	0.611008	0.0264645	0.557665	0.633939	0.0642426	1.41257	0.0454792	0.194748	0.42599	0.543445	9.95518	0.0545892	2.81062e-05	0.0104521	-0.0798637	-2.71273	0.0294403	0.0255307	0.0483013	-0.213068	-8.05435	0.0264538	2.5017e-05	0.000111304	-0.216931	-4.50149	0.048191	0.00199799	0.0225336	-0.522317	-8.89589	0.0587144	4.6003e-05
CLTB	ENSG00000175416	1212	P09497-2;P09497	5	q35.2	176392501	176416539	1.05906	0.01888	0.248745	-0.125124	-4.19188	0.0298492	0.00277167	0.00778838	0.332343	8.61619	0.0385719	2.12099e-05	0.000114993	0.363163	9.31939	0.0389685	1.25122e-05	0.00141501	0.0230928	0.433224	0.0533046	0.678363	0.770956	0.449371	18.8825	0.0237983	3.82341e-08	2.69427e-06	0.410671	11.8709	0.0345948	1.09853e-06	1.01033e-05	0.1221	2.14414	0.0569461	0.0643591	0.201835	0.144698	3.19195	0.0453321	0.015235
RFC3	ENSG00000133119	5983	P40938;P40938-2	13	q13.2	33818069	33966558	1.05862	0.01893	0.248745	0.103143	4.56256	0.0226065	0.00166256	0.00511932	0.0734527	3.50115	0.0209796	0.00769523	0.0161331	0.0304179	0.455642	0.0667583	0.660522	0.819149	0.236635	2.579	0.0917544	0.037701	0.112848	-0.205683	-8.80354	0.0233636	1.66025e-05	0.000140586	-0.129664	-5.41017	0.0239667	0.000473365	0.00128599	-0.108813	-2.14942	0.0506245	0.0638317	0.201204	-0.526078	-5.30742	0.0991213	0.0011143
TLN2	ENSG00000171914	83660	Q9Y4G6;A0A1B0GVU7;H0YMT1	15	q22.2	62390526	62844631	1.05818	0.01901	0.248745	-0.144449	-3.60471	0.0400723	0.00648582	0.0154483	-0.415886	-6.47163	0.064263	0.000170101	0.00063712	-0.156044	-3.1592	0.0493935	0.0130689	0.087986	0.126074	2.13818	0.0589633	0.0712829	0.168461	0.107854	2.39447	0.0450429	0.0423001	0.0733124	0.420308	6.02057	0.069812	0.00022273	0.000683156	0.100083	1.91195	0.0523458	0.0922525	0.252984	0.142251	2.37924	0.0597886	0.0489361
HAUS6	ENSG00000147874	54801	Q5VY60;Q7Z4H7;Q7Z4H7-3;Q5SYF9;Q7Z4H7-2	9	p22.1	19053141	19102904	1.05796	0.01905	0.248745	0.212881	4.92373	0.0432357	0.0010302	0.00349313	0.0239413	0.496562	0.0482141	0.632469	0.700396	-0.0475633	-0.755153	0.0629849	0.471379	0.696575	0.338202	3.63283	0.0930962	0.00891408	0.0525611	-0.243254	-5.28022	0.0460689	0.000648362	0.00232216	-0.18076	-3.49063	0.0517845	0.00714443	0.0135695	-0.191164	-3.29115	0.0580841	0.0110027	0.0647092	-0.311311	-3.68128	0.0845659	0.00784612
MEX3D	ENSG00000181588	399664	S4R446;Q86XN8;Q86XN8-2;Q86XN8-3	19	p13.3	1554672	1568325	1.05773	0.0191	0.248745	0.259177	5.78854	0.0447742	0.000353124	0.00149107	0.294055	5.41603	0.0542935	0.000572714	0.00172884	-0.0785869	-1.2346	0.0636536	0.251331	0.490986	0.170467	1.20518	0.141445	0.268693	0.402699	-0.284945	-4.86981	0.0585127	0.00109637	0.00351688	-0.458504	-6.89922	0.0664574	8.18093e-05	0.000294345	-0.0898406	-1.12878	0.0795906	0.291698	0.511429	-0.123553	-1.15248	0.107206	0.286957
MAN2B1	ENSG00000104774	4125	O00754;O00754-2	19	p13.13	12646511	12666742	1.05729	0.01913	0.248745	-0.187697	-6.62594	0.0283276	0.000137523	0.00074625	-0.069624	-2.52279	0.027598	0.0348433	0.0593278	-0.41244	-7.33004	0.0562671	7.34566e-05	0.00387628	0.121884	1.65065	0.0738397	0.144397	0.264571	0.298577	11.0694	0.0269731	2.81332e-06	4.01903e-05	0.423161	13.5106	0.0313207	3.74162e-07	4.57713e-06	0.187506	2.4237	0.0773635	0.0416081	0.152843	0.0305847	0.427238	0.071587	0.68204
RPS20	ENSG00000008988	6224	P60866;P60866-2;E5RJX2;G3XAN0;E5RIP1	8	q12.1	56067254	56074510	1.05663	0.0192	0.248942	0.105902	5.15604	0.0205395	0.000764811	0.00276121	0.0835343	4.38387	0.0190549	0.00217488	0.00540076	-0.0424165	-0.844295	0.0502389	0.422554	0.655648	0.761533	8.4406	0.0902226	7.95102e-05	0.0104521	-0.145263	-5.67519	0.0255962	0.000399881	0.00158543	-0.191958	-7.22726	0.0265604	5.7607e-05	0.000219821	-0.141947	-1.91509	0.0741204	0.0918068	0.25232	-0.47377	-4.68368	0.101153	0.00225101
BRD2	ENSG00000204256	6046	P25440-2;P25440;A0A0G2JK44;A0A140T9E9;H0Y6K2;P25440-3;P25440-4;A0A140T9V2;A0A0G2JHL0;A0A140T9F7;U3KQA6;A0A0G2JHN8;A0A140T9I1	6	p21.32	32968594	32981505	1.0552	0.01947	0.251723	0.213527	6.39684	0.0333801	0.000176485	0.000892339	0.0551905	2.23224	0.0247242	0.0551446	0.0880859	-0.00466221	-0.0780384	0.0597425	0.939676	0.972789	0.310908	2.69983	0.115159	0.0317381	0.102728	-0.364585	-13.0475	0.0279429	7.62989e-07	1.65183e-05	-0.478595	-15.3168	0.0312463	1.30191e-07	2.11199e-06	0.00240126	0.0299337	0.0802191	0.976853	0.989096	-0.331224	-2.97986	0.111154	0.0205184
DENR	ENSG00000139726	8562	O43583;F8VVL1	12	q24.31	122752824	122771064	1.05311	0.01961	0.252813	-0.42091	-15.7861	0.0266633	1.69393e-07	9.79059e-06	-0.154857	-6.72933	0.0230123	0.000129141	0.000505961	0.0382657	0.844127	0.0453317	0.422642	0.655648	-0.132002	-1.54138	0.0856389	0.168714	0.293674	0.488843	19.0481	0.0256635	3.55976e-08	2.66132e-06	0.243176	9.894	0.0245781	4.87782e-06	3.12157e-05	0.401563	6.07551	0.0660954	0.000297362	0.00712371	-0.0174023	-0.246438	0.0706154	0.812414
DDX47	ENSG00000213782	51202	Q9H0S4;Q9H0S4-2	12	p13.1	12813316	12829981	1.05256	0.01968	0.252997	0.400731	10.1386	0.0395254	5.71128e-06	8.29057e-05	0.26064	9.9954	0.026076	6.87214e-06	4.80516e-05	-0.040299	-0.650377	0.0619625	0.53332	0.737519	0.408261	3.82758	0.106663	0.00694592	0.0463989	-0.104582	-4.87161	0.0214677	0.00109378	0.00351035	-0.40549	-14.3824	0.0281935	2.21363e-07	3.11436e-06	0.058103	0.984682	0.0590069	0.353619	0.572549	-0.816733	-10.3837	0.0786549	1.66803e-05
OAS3	ENSG00000111331	4940	Q9Y6K5	12	q24.13	112938051	112976460	1.05201	0.01978	0.253564	-0.394862	-12.7819	0.0308922	9.22278e-07	2.6653e-05	-0.440849	-14.9511	0.0294861	2.91954e-07	4.59828e-06	0.136941	1.81066	0.0756308	0.107032	0.299701	0.0158323	0.139828	0.113227	0.892878	0.930441	0.428088	13.6527	0.0313556	5.30565e-07	1.30569e-05	0.70012	28.5845	0.024493	6.19957e-10	6.30882e-08	0.314991	2.81815	0.111772	0.0225575	0.102367	0.0964346	1.05101	0.0917543	0.328178
TBCEL	ENSG00000154114	219899	Q5QJ74;A0A2R8YFB7	11	q23.3	121024072	121090776	1.05101	0.0199	0.254103	-0.128761	-2.40315	0.0535802	0.0417992	0.0735983	-0.0799345	-1.02325	0.0781185	0.335282	0.417528	-0.0407406	-0.407168	0.100058	0.694352	0.84056	-0.176227	-0.973004	0.181116	0.364132	0.502134	0.146628	2.72042	0.0538988	0.0252223	0.0478328	0.196926	2.53661	0.0776332	0.032611	0.0515557	0.0939549	0.9452	0.0994022	0.372225	0.586931	0.392554	2.72788	0.143904	0.0294282
NCAPG2	ENSG00000146918	54892	Q86XI2;Q86XI2-2;H0Y6U5	7	q36.3	158631169	158704804	1.04969	0.02008	0.254103	0.175655	3.97845	0.0441517	0.00375408	0.0099331	0.326846	5.71509	0.05719	0.000400128	0.00128416	-0.0339075	-0.774968	0.0437534	0.460214	0.687856	-0.0304492	-0.175411	0.173588	0.865904	0.910992	-0.187433	-3.54321	0.0528992	0.00707765	0.0165289	-0.192947	-3.11108	0.0620194	0.012954	0.0228985	-0.184764	-3.56097	0.0518858	0.00738989	0.0500054	-0.478906	-3.20222	0.149554	0.0150192
TRIO	ENSG00000038382	7204	O75962;O75962-4;O75962-5;O75962-2;E7EWP2;E7EPJ7;F5H228	5	p15.2	14143342	14532128	1.04947	0.0201	0.254103	0.00569619	0.13768	0.0413728	0.893765	0.918701	0.400385	5.43181	0.0737111	0.000561806	0.00169917	0.108955	2.43072	0.0448243	0.0405702	0.168425	0.0955483	1.23618	0.0772929	0.257687	0.391537	0.261236	4.49391	0.0581312	0.00181215	0.00538517	0.724883	9.63026	0.0752713	6.06597e-06	3.68166e-05	0.00516781	0.112361	0.045993	0.913305	0.960386	0.135859	2.01398	0.0674583	0.0838715
GINS1	ENSG00000101003	9837	Q14691	20	p11.21	25391008	25452700	1.04914	0.02013	0.254103	0.414913	5.86725	0.0707167	0.000321958	0.00138453	0.503063	7.32494	0.068678	7.02821e-05	0.000307484	-0.265713	-3.56814	0.0744682	0.00707481	0.0611664	-0.0802685	-0.943575	0.0850684	0.377936	0.515644	-0.441877	-6.69635	0.0659878	0.00012591	0.000656647	-0.496366	-7.82085	0.063467	3.14404e-05	0.000134106	-0.166866	-1.93282	0.0863329	0.0893298	0.247959	-0.411752	-5.51971	0.0745967	0.00088778
DDX5	ENSG00000108654	1655	J3KTA4;P17844;P17844-2	17	q23.3	64498254	64508199	1.04903	0.02015	0.254103	0.394185	9.13999	0.0431275	1.26981e-05	0.000141201	0.571858	31.6112	0.0180904	6.76605e-10	1.25371e-07	-0.139328	-3.39003	0.0410992	0.0092194	0.0708475	0.0841934	1.24496	0.0676273	0.254642	0.387926	-0.183111	-4.83981	0.0378342	0.00114037	0.00362588	-0.422732	-11.3502	0.0372444	1.5906e-06	1.32026e-05	-0.0537305	-1.18767	0.0452403	0.269026	0.487251	-0.525925	-8.37406	0.0628041	6.79985e-05
PDCL	ENSG00000136940	5082	Q13371-2;Q13371	9	q33.2	122798389	122828588	1.04859	0.02021	0.254103	0.39938	7.76983	0.0514014	4.31703e-05	0.000316247	0.478516	8.22425	0.0581835	3.00256e-05	0.000152427	-0.171106	-1.5744	0.10868	0.153285	0.370832	1.36051	3.84143	0.354168	0.00682523	0.0462834	-0.375809	-7.55577	0.049738	5.22871e-05	0.000339947	-0.415278	-7.57034	0.0548559	4.04163e-05	0.000166747	0.128815	0.864178	0.149061	0.412649	0.62668	-1.13549	-3.65864	0.310358	0.00808459
PSME3	ENSG00000131467	10197	P61289;P61289-2;P61289-3;K9J957;K7ESG5;A0A087WTV2;B3KQ25;K7ENH2	17	q21.31	42824385	42843760	1.04815	0.02027	0.254103	0.331221	14.7603	0.02244	2.91287e-07	1.2873e-05	0.305761	14.1351	0.0216313	4.56464e-07	6.31905e-06	-0.0694459	-1.7739	0.0391488	0.113253	0.308506	-0.0421799	-0.745112	0.0566088	0.481345	0.607972	-0.152704	-6.82725	0.0223668	0.000109565	0.000588957	-0.475724	-20.0401	0.0237386	1.32076e-08	4.40254e-07	-0.204893	-5.25527	0.038988	0.000768821	0.0123252	-0.282048	-5.28391	0.0533786	0.00114311
CTH	ENSG00000116761	1491	P32929;P32929-3;P32929-2	1	p31.1	70411218	70439851	1.04804	0.02027	0.254103	-0.190557	-4.00186	0.0476171	0.00363003	0.00966694	-0.965968	-22.3214	0.0432755	1.15536e-08	6.44137e-07	-0.0525081	-0.428381	0.122573	0.679452	0.830877	0.200555	2.36103	0.0849437	0.0515898	0.13685	0.0560926	1.26252	0.0444293	0.240876	0.316877	0.508496	11.5636	0.0439737	1.36424e-06	1.18497e-05	0.385227	3.15665	0.122037	0.0134622	0.0733431	0.203011	2.5332	0.0801403	0.0390493
TTC19	ENSG00000011295	54902	Q6DKK2	17	p12	15999784	16045015	1.04385	0.02084	0.259813	-0.23762	-7.59296	0.0312948	5.1185e-05	0.000355139	-0.125064	-3.66969	0.0340803	0.00599499	0.0130687	-0.0525744	-1.10328	0.0476529	0.301363	0.545509	-0.166755	-1.73375	0.0961815	0.128157	0.244564	0.0886918	2.38012	0.0372637	0.0432762	0.0746959	0.199148	5.1292	0.0388263	0.00068138	0.00175284	0.0919395	1.56302	0.0588218	0.156674	0.352632	0.250555	2.89247	0.0866231	0.0232338
MINK1	ENSG00000141503	50488	Q8N4C8-2;Q8N4C8;Q8N4C8-5;Q8N4C8-3;Q8N4C8-4	17	p13.2	4833340	4898061	1.04385	0.02084	0.259813	0.120289	3.41845	0.0351881	0.00857703	0.019515	0.0160822	0.459194	0.0350226	0.657963	0.721777	-0.0323841	-0.489761	0.0661223	0.637192	0.803524	0.774409	5.15253	0.150297	0.00147809	0.0250067	-0.243426	-8.03633	0.0302906	3.30557e-05	0.000235883	-0.265275	-7.36983	0.0359947	4.9643e-05	0.000195837	-0.0872285	-1.16435	0.0749158	0.277825	0.49614	-0.427915	-2.79763	0.152956	0.0266143
SPEN	ENSG00000065526	23013	Q96T58	1	p36.21	15836095	15940456	1.04121	0.02114	0.262831	0.170939	6.673	0.0256166	0.000130753	0.000718856	0.137765	4.3764	0.0314791	0.0021972	0.00544976	0.0665662	1.41712	0.0469728	0.193459	0.424836	0.247283	2.70848	0.0912998	0.0313511	0.102283	-0.144678	-4.91448	0.0294391	0.00103423	0.00335166	-0.23207	-6.3515	0.0365377	0.000151056	0.000494365	0.0116631	0.157299	0.0741461	0.878907	0.944454	-0.288847	-2.59762	0.111197	0.0355474
PPP1R12A	ENSG00000058272	4659	O14974;O14974-3;O14974-2;O14974-4;O14974-5;F8VZN8	12	q21.31	79773563	79935460	1.03812	0.02161	0.266854	-0.34264	-18.1982	0.0188282	5.34254e-08	5.08208e-06	0.0372933	2.46175	0.0151491	0.03837	0.0644101	0.00248942	0.0554596	0.0448872	0.957106	0.980187	-0.123572	-1.95529	0.0631986	0.0929986	0.197827	0.333644	14.8128	0.022524	2.75144e-07	8.10004e-06	0.223494	9.68643	0.0230729	5.78834e-06	3.54733e-05	0.275655	6.1973	0.0444799	0.00026016	0.00657358	0.229228	4.43396	0.0516983	0.0030296
CTSL	ENSG00000135047	1514	P07711;Q5T8F0;Q5NE16	9	q21.33	87724051	87731469	1.03812	0.02161	0.266854	-0.155559	-3.95367	0.0393453	0.00389029	0.0102163	-0.246888	-4.87652	0.0506278	0.00112852	0.00308622	-0.111363	-1.61447	0.0689778	0.14433	0.35849	0.0689062	0.603007	0.114271	0.566211	0.678987	0.227168	5.38903	0.0421537	0.000566328	0.00209539	0.202722	4.00116	0.0506658	0.00329841	0.00687168	0.210892	2.11063	0.0999189	0.067806	0.209316	0.0428204	0.478303	0.0895258	0.647012
ANLN	ENSG00000011426	54443	Q9NQW6;Q9NQW6-2	7	p14.2	36389821	36453791	1.03768	0.02164	0.266854	0.588767	10.5954	0.0555681	4.05225e-06	6.51254e-05	0.900487	24.1527	0.037283	6.0853e-09	4.2129e-07	-0.0495414	-1.08557	0.0456362	0.308681	0.553049	-0.0586213	-0.470089	0.124703	0.653105	0.749928	-0.697502	-17.5902	0.0396529	6.82121e-08	3.8073e-06	-0.481392	-10.7849	0.0446357	2.419e-06	1.82512e-05	-0.186533	-3.05069	0.0611445	0.0158039	0.0817489	-0.0201524	-0.211504	0.0952813	0.83852
SRPK1	ENSG00000096063	6732	Q96SB4;H3BLV9;Q96SB4-3;Q96SB4-4	6	p21.31	35832966	35921342	1.03647	0.0218	0.268099	0.115111	3.85163	0.0298863	0.00450958	0.0115162	0.169324	4.27109	0.0396441	0.00254001	0.00620235	-0.0604278	-1.43986	0.0419679	0.187129	0.416898	0.216962	2.89227	0.0750145	0.0242015	0.0876822	-0.19448	-6.20116	0.0313619	0.000216969	0.000975662	-0.283612	-7.24928	0.0391228	5.62902e-05	0.000216105	-0.108837	-1.83034	0.0594631	0.104582	0.274299	-0.330633	-4.86824	0.0679163	0.00181782
NSD3	ENSG00000147548	54904	Q9BZ95-3;Q9BZ95-4;Q9BZ95-2;Q9BZ95-5;Q9BZ95;E9PKA2	8	p11.23	38269704	38382272	1.03592	0.02189	0.268366	0.196513	3.24283	0.0605992	0.0112064	0.0243281	0.109653	1.75029	0.0626486	0.117073	0.169906	-0.0436871	-0.543373	0.0803998	0.601391	0.781655	0.548305	6.40638	0.0855873	0.000424814	0.0153758	-0.312772	-4.32323	0.0723467	0.00229223	0.00654328	-0.320154	-4.31559	0.0741854	0.00208609	0.00459042	-0.01872	-0.233189	0.0802782	0.82147	0.913802	-0.240471	-2.27583	0.105663	0.0569851
CCDC137	ENSG00000185298	339230	Q6PK04;I3L0U5	17	q25.3	81666737	81673904	1.03548	0.02194	0.268366	0.19211	4.77004	0.0402743	0.00125997	0.00410647	0.170513	2.64365	0.0644991	0.0287981	0.0503442	0.017747	0.239073	0.0742327	0.816941	0.913827	0.460603	2.64012	0.174463	0.0345507	0.10788	-0.10704	-3.19931	0.0334573	0.0119375	0.0256065	-0.313004	-5.41765	0.0577749	0.000468871	0.00127708	0.0174241	0.181692	0.095899	0.860343	0.936117	-0.435123	-3.51283	0.123867	0.0098216
GINS3	ENSG00000181938	64785	Q9BRX5;Q9BRX5-3;Q9BRX5-2	16	q21	58295080	58406147	1.03416	0.02216	0.270328	0.362017	9.53292	0.0379754	9.1943e-06	0.000113577	0.443079	9.7065	0.0456476	8.60305e-06	5.58179e-05	-0.0853755	-1.24806	0.0684066	0.246615	0.485793	-0.115129	-1.17463	0.0980127	0.279925	0.414599	-0.383279	-10.4267	0.0367593	4.49698e-06	5.51186e-05	-0.354387	-8.94924	0.0395996	1.09108e-05	5.7958e-05	-0.291002	-3.38747	0.0859055	0.00953522	0.0588707	-0.176585	-2.23425	0.0790355	0.0605889
STBD1	ENSG00000118804	8987	O95210	4	q21.1	76306733	76311130	1.0325	0.02243	0.270983	-0.250177	-4.74921	0.0526777	0.00129517	0.00419298	-0.0838138	-1.20021	0.0698329	0.263416	0.340206	-0.144254	-1.08709	0.132697	0.308047	0.552794	-0.293275	-2.90516	0.10095	0.0237695	0.0872636	0.00884012	0.179929	0.0491312	0.861498	0.893259	0.28887	3.87943	0.074462	0.00395339	0.00806554	-0.0350743	-0.361239	0.0970945	0.727275	0.855371	0.47861	5.27147	0.0907926	0.0011587
LPCAT2	ENSG00000087253	54947	Q7L5N7;Q7L5N7-2	16	q12.2	55509072	55586666	1.03228	0.02244	0.270983	-0.164796	-3.81729	0.0431708	0.00474095	0.0120097	0.191143	5.79484	0.0329851	0.000364376	0.00119229	-0.509929	-9.04959	0.0563483	1.56025e-05	0.00159754	-0.558598	-7.44597	0.0750202	0.00017225	0.0127382	0.179818	3.87439	0.046412	0.00433969	0.0110599	0.845593	18.11	0.046692	3.13901e-08	7.66502e-07	0.164449	3.27777	0.0501711	0.0112247	0.0654508	0.48305	7.55814	0.0639112	0.000130759
CMAS	ENSG00000111726	55907	Q8NFW8;Q8NFW8-2	12	p12.1	22046218	22065674	1.03107	0.02254	0.270983	-0.189011	-5.38472	0.0351013	0.000574723	0.0022024	-0.457853	-17.2189	0.0265901	9.41838e-08	2.11159e-06	0.0998178	2.13662	0.0467176	0.0644366	0.222896	-0.309294	-3.46157	0.0893507	0.0111529	0.0583779	0.569395	13.3381	0.0426893	6.39623e-07	1.4671e-05	0.518602	14.4618	0.0358602	2.1134e-07	3.00552e-06	0.456188	8.77563	0.0519836	2.22976e-05	0.00159805	-0.191812	-2.11366	0.0907487	0.0723957
RRP15	ENSG00000067533	51018	Q9Y3B9	1	q41	218285293	218337983	1.03085	0.02257	0.270983	0.165665	4.80272	0.0344941	0.00120683	0.00395372	0.221491	6.37011	0.0347703	0.000190008	0.000691937	0.101918	1.34196	0.0759472	0.215732	0.450347	0.234698	2.97337	0.0789333	0.0216158	0.083474	-0.229556	-7.46778	0.0307396	5.70058e-05	0.000363867	-0.535523	-14.7905	0.0362072	1.74887e-07	2.60469e-06	0.0490014	0.511216	0.0958527	0.623006	0.785635	-0.621495	-7.78512	0.079831	0.000108401
CKAP4	ENSG00000136026	10970	Q07065	12	q23.3	106237881	106304279	1.02986	0.0227	0.270983	-0.682986	-22.654	0.0301486	8.91064e-09	2.13516e-06	-0.165483	-9.84638	0.0168065	7.71094e-06	5.16797e-05	-0.0217075	-0.602385	0.0360358	0.563271	0.759272	0.163695	3.37567	0.0484924	0.0124999	0.06151	0.46952	19.7656	0.0237543	2.62993e-08	2.40124e-06	0.553556	26.1067	0.0212036	1.35745e-09	1.01809e-07	0.274603	5.89688	0.0465676	0.000362978	0.00819368	0.0117331	0.220239	0.0532743	0.83197
HGH1	ENSG00000235173	51236	Q9BTY7	8	q24.3	144137774	144140851	1.02931	0.02278	0.270983	0.128745	4.13322	0.0311489	0.00301073	0.00829366	0.0661024	2.19916	0.0300581	0.0581007	0.0922931	0.0417316	0.831141	0.05021	0.42953	0.661977	0.311244	4.11701	0.0755995	0.00484512	0.0410933	-0.131654	-4.11672	0.0319804	0.00306359	0.00833	-0.163911	-4.84908	0.0338025	0.000990786	0.00241936	-0.106334	-2.05986	0.0516222	0.073375	0.219428	-0.245482	-3.57909	0.068588	0.00898687
KAT7	ENSG00000136504	11143	O95251-4;O95251;O95251-2;E7EUP3;O95251-3;O95251-5	17	q21.33	49788624	49835026	1.02909	0.02281	0.270983	0.113046	3.97974	0.0284053	0.00374711	0.009923	0.0737229	2.70873	0.0272168	0.0259971	0.0460579	0.0790352	0.698586	0.113136	0.504221	0.718978	0.537424	2.29202	0.234476	0.0570108	0.146232	-0.123115	-2.70434	0.045525	0.0258715	0.0487558	-0.122786	-2.60056	0.0472154	0.0294037	0.0470223	-0.0180604	-0.278484	0.0648525	0.787703	0.893992	-0.533821	-3.29753	0.161885	0.0131651
HPS6	ENSG00000166189	79803	Q86YV9	10	q24.32	102065349	102068036	1.02898	0.02282	0.270983	0.125944	3.22781	0.0390185	0.0114675	0.024801	0.0313075	0.818742	0.0382386	0.435964	0.516953	0.0931165	0.979608	0.0950549	0.355413	0.597959	0.334	3.07719	0.108541	0.0187278	0.0771528	-0.0839702	-2.39881	0.035005	0.0420094	0.0728872	-0.117934	-2.95883	0.0398584	0.0165116	0.0283905	-0.136741	-1.29956	0.105221	0.229947	0.442356	-0.257581	-3.10683	0.082908	0.0171568
MAFG	ENSG00000197063	4097	O15525;I3L2F8	17	q25.3	81918270	81927735	1.02898	0.02282	0.270983	0.265981	5.67129	0.0468995	0.000405848	0.00166461	0.197319	3.26924	0.0603561	0.0109143	0.0218077	0.000744063	0.0072704	0.102342	0.994374	0.996795	0.535842	1.85882	0.288271	0.106972	0.217173	-0.328837	-6.05464	0.0543116	0.000256341	0.00111381	-0.371418	-5.5458	0.0669728	0.000398612	0.00111019	0.291633	3.0097	0.0968975	0.0168205	0.0852402	-0.408814	-1.73185	0.236056	0.126907
SLC30A1	ENSG00000170385	7779	Q9Y6M5	1	q32.3	211571568	211579161	1.02854	0.02292	0.270983	-0.282811	-4.85646	0.0582341	0.00112463	0.00374284	-0.371546	-7.85593	0.047295	4.21432e-05	0.000200682	-0.178847	-3.73233	0.0479183	0.00556315	0.0527216	-0.0333446	-0.399314	0.0835048	0.701998	0.78764	0.277618	6.8259	0.0406713	0.00010972	0.00058929	0.901288	16.6383	0.0541694	6.45795e-08	1.27141e-06	0.0583407	1.01875	0.0572669	0.338137	0.55805	0.348501	4.81013	0.0724515	0.00194334
NUDCD3	ENSG00000015676	23386	Q8IVD9	7	p13	44379119	44490658	1.0281	0.02296	0.270983	0.314011	13.0082	0.0241394	8.01906e-07	2.39432e-05	0.424017	10.8652	0.0390253	3.60964e-06	2.9922e-05	0.0493209	1.01358	0.0486602	0.339878	0.583802	-0.127286	-1.47015	0.0865805	0.186549	0.314725	-0.427734	-13.8513	0.0308805	4.72458e-07	1.22489e-05	-0.581069	-14.9651	0.0388284	1.58411e-07	2.44605e-06	-0.065278	-1.16894	0.0558437	0.276075	0.494775	-0.0516352	-0.753963	0.0684851	0.475463
PRPS2	ENSG00000101911	5634	P11908;P11908-2	X	p22.2	12791355	12824222	1.02799	0.02298	0.270983	0.0962583	3.57415	0.0269318	0.00678799	0.0160046	0.00365072	0.115672	0.031561	0.910681	0.930171	-0.125345	-1.50672	0.083191	0.169559	0.394951	0.409491	4.12794	0.0991998	0.00478084	0.0410014	-0.385101	-10.8255	0.0355735	3.35176e-06	4.45487e-05	-0.283401	-7.13204	0.0397362	6.37028e-05	0.000239015	-0.415861	-4.04186	0.102889	0.00372587	0.0328659	-0.383253	-3.6391	0.105315	0.00829672
EXOSC3	ENSG00000107371	51010	Q9NQT5;Q9NQT5-2	9	p13.2	37759234	37832117	1.02766	0.02299	0.270983	0.0652059	2.36303	0.0275942	0.0445482	0.0777864	0.0760571	2.36957	0.0320974	0.0443878	0.0728997	0.0650975	1.49707	0.0434833	0.172	0.39777	0.430368	2.40987	0.178586	0.048075	0.130913	-0.147791	-4.86367	0.0303868	0.00110523	0.00353448	-0.188616	-5.1197	0.0368412	0.00068996	0.00177201	-0.0279115	-0.507603	0.0549869	0.625426	0.787393	-0.43241	-3.49354	0.123774	0.0100802
SERF2	ENSG00000140264	10169	P84101-4;P84101;F8WBN3;B9A031;C9JQZ0;B8ZZY7;F8WBV6;P84101-3;P84101-2	15	q15.3	43777087	43804427	1.02655	0.02314	0.272045	0.807483	12.2231	0.0660619	1.31565e-06	3.23773e-05	0.642289	10.9811	0.0584907	3.32434e-06	2.84556e-05	0.00814824	0.0775244	0.105106	0.940073	0.973036	0.0175332	0.273805	0.0640352	0.792426	0.856051	-1.09687	-9.3186	0.117707	1.07449e-05	0.000104303	-0.829993	-7.51687	0.110417	4.26772e-05	0.000173574	0.0438801	0.367082	0.119538	0.723078	0.852641	-0.146209	-2.31027	0.0632865	0.0541647
WTAP	ENSG00000146457	9589	Q15007;A0A087X1R4;Q15007-2	6	q25.3	159725585	159756319	1.02578	0.02324	0.272515	0.117353	2.75093	0.0426594	0.0240982	0.0462579	0.107619	2.98221	0.036087	0.0169622	0.0320234	0.0693903	1.25207	0.0554206	0.245225	0.484857	0.45589	2.72294	0.167425	0.0307147	0.101073	-0.127016	-3.63279	0.0349639	0.00619156	0.0148371	-0.236062	-5.80234	0.0406839	0.000289964	0.000852269	0.0452415	0.736918	0.0613928	0.482221	0.68352	-0.470168	-3.28345	0.143193	0.0134227
SARS1	ENSG00000031698	6301	P49591;Q5T5C7	1	p13.3	109213918	109238182	1.02534	0.02331	0.272631	-0.288898	-14.6907	0.0196653	3.0258e-07	1.31466e-05	-0.0935003	-6.1652	0.0151658	0.000238468	0.000842594	0.0984177	2.76952	0.035536	0.023848	0.125509	-0.0700996	-0.85515	0.0819734	0.421791	0.557616	0.432438	23.3565	0.0185146	6.67228e-09	1.16129e-06	0.363697	17.8156	0.0204146	3.60986e-08	8.48587e-07	0.294012	5.39748	0.054472	0.000647895	0.0108273	0.212873	2.81044	0.0757435	0.0261289
TXNRD2	ENSG00000184470	10587	Q9NNW7-2;Q9NNW7;A0A182DWF2;A0A182DWF3;D3YTF8;A0A096LPK7;E7EWK1;Q9NNW7-3;A0A096LPD9	22	q11.21	19875517	19941820	1.02314	0.02363	0.275305	-0.211757	-6.56103	0.032275	0.000147502	0.000790862	-0.386815	-6.64035	0.0582523	0.000141904	0.000547121	-0.0593946	-1.28175	0.0463388	0.235133	0.473012	-0.313468	-2.45681	0.127591	0.0449294	0.125286	0.353156	8.61903	0.040974	1.95031e-05	0.000158746	0.400918	9.37108	0.0427825	7.55271e-06	4.31779e-05	0.10964	2.17743	0.0503528	0.0611057	0.195897	-0.0410275	-0.414828	0.0989025	0.690686
CASK	ENSG00000147044	8573	O14936;O14936-3;A0A2R8YE77;O14936-2;O14936-6;O14936-4;A0A2R8Y6F8;A0A2R8YEK3;A0A2R8YFN5;A0A2R8Y3B3;Q5JS74;O14936-5;Q5JS72	X	p11.4	41514934	41923554	1.02281	0.02366	0.275305	-0.236914	-9.65591	0.0245357	8.32978e-06	0.00010623	-0.268945	-13.8714	0.0193885	5.3012e-07	7.09078e-06	-0.0780236	-1.50593	0.0518111	0.169757	0.395264	0.137189	0.925229	0.148275	0.386741	0.5235	0.184618	8.36766	0.0220633	2.43987e-05	0.000185642	0.277532	12.3331	0.0225031	8.00437e-07	8.00437e-06	0.250113	5.69262	0.0439363	0.00045821	0.00913444	0.0218574	0.152284	0.14353	0.883259
DIABLO	ENSG00000184047	56616	Q9NR28-2;Q9NR28;A0A024RBT2;Q9NR28-3;H7BZK7	12	q24.31	122207668	122226062	1.02204	0.02382	0.276024	-0.310949	-6.6158	0.047001	0.000139032	0.000751885	-0.0989627	-3.66583	0.026996	0.00602909	0.0131339	0.0180212	0.283215	0.0636307	0.784061	0.894987	-0.488738	-5.4259	0.090075	0.00110772	0.0220192	0.208507	4.47054	0.0466402	0.00187093	0.00552989	0.0904149	2.25283	0.0401339	0.0516287	0.0772224	0.300661	4.53307	0.0663262	0.00191645	0.0219066	0.350992	2.90549	0.120803	0.0228063
FDFT1	ENSG00000079459	2222	P37268;E9PNM1;A0A1W2PQ47;P37268-2;P37268-5;P37268-4;P37268-3;E9PJG4	8	p23.1	11795573	11839395	1.02126	0.02392	0.276024	0.6804	10.0964	0.0673903	5.89903e-06	8.51663e-05	0.55433	7.27365	0.0762107	7.39519e-05	0.000320866	0.176899	3.14247	0.0562931	0.0134069	0.0895169	-0.411897	-4.84458	0.0850221	0.00207045	0.0281262	-0.478622	-8.64044	0.0553933	1.91393e-05	0.000156595	-0.503309	-6.00589	0.0838027	0.000226676	0.000692938	-0.141806	-2.05328	0.0690632	0.0741286	0.220305	0.144985	1.6023	0.0904852	0.153122
SART1	ENSG00000175467	9092	O43290	11	q13.1	65961728	65980137	1.02093	0.02394	0.276024	0.0378586	1.98202	0.019101	0.081376	0.129071	0.0949324	4.41811	0.0214871	0.00207553	0.00519088	0.0904505	1.9763	0.0457675	0.0828028	0.257044	0.423348	3.42065	0.123762	0.0117739	0.0597503	-0.144727	-4.54945	0.0318121	0.00168029	0.00504326	-0.211302	-6.33162	0.0333725	0.000154561	0.000504787	-0.00845242	-0.172481	0.0490048	0.867343	0.938908	-0.3889	-3.42044	0.113699	0.0111285
DUT	ENSG00000128951	1854	P33316-2;H0YNW5;P33316;A0A0C4DGL3;H0YKC5;H0YNJ9;H0YMM5;H0YKI0	15	q21.1	48331011	48343373	1.02005	0.02408	0.276024	0.361649	12.444	0.0290622	1.14136e-06	2.9992e-05	0.514501	19.073	0.0269754	4.13056e-08	1.27099e-06	0.0577219	1.09395	0.0527646	0.3052	0.550024	-0.521002	-4.12666	0.126253	0.00478835	0.0410014	-0.654032	-26.4723	0.0247062	2.3746e-09	6.8e-07	-0.91053	-32.6086	0.027923	1.9812e-10	3.79529e-08	-0.242611	-2.88873	0.0839855	0.020238	0.0953654	0.0171166	0.131508	0.130157	0.899074
GGA2	ENSG00000103365	23062	Q9UJY4	16	p12.2	23463542	23521995	1.0195	0.02413	0.276024	0.183105	5.36742	0.0341141	0.000587128	0.00224176	0.115812	3.10722	0.037272	0.0139842	0.0269915	-0.0393916	-0.727968	0.0541117	0.486985	0.707378	0.957649	4.48609	0.213471	0.00311729	0.0338581	-0.281433	-7.76777	0.0362308	4.25944e-05	0.000289809	0.0509425	1.2158	0.0419005	0.255897	0.31512	-0.111971	-2.16504	0.0517177	0.0622972	0.198394	-1.20871	-4.806	0.251501	0.00195263
PABPN1	ENSG00000100836	8106	Q86U42-2;Q86U42;B4DEH8;G3V4T2	14	q11.2	23321457	23326163	1.01906	0.02419	0.276024	-0.126023	-5.78983	0.0217663	0.00035259	0.00148982	-0.0696651	-2.83187	0.0246004	0.0214353	0.0390408	-0.00030795	-0.00613977	0.0501567	0.995249	0.997035	-0.908383	-4.70701	0.192985	0.00241721	0.0299288	0.115911	5.37257	0.0215746	0.000577975	0.00212938	0.0617226	2.58088	0.0239153	0.0303552	0.0484147	0.135701	1.32207	0.102643	0.222694	0.433801	0.369333	1.88985	0.19543	0.100698
AGAP3	ENSG00000133612	116988	Q96P47;Q96P47-2;Q96P47-4;C9J975;E7ESL9;Q96P47-3;Q96P47-6;Q96P47-5	7	q36.1	151085831	151144436	1.01884	0.02422	0.276024	0.155825	2.62206	0.0594284	0.0295389	0.0547984	0.328475	2.40043	0.13684	0.0422746	0.0700869	-0.0131548	-0.193476	0.0679919	0.851313	0.931242	0.299818	2.35843	0.127126	0.0517839	0.137287	-0.234047	-3.36266	0.0696018	0.00929649	0.0208501	-0.247634	-2.91063	0.085079	0.0178368	0.0303626	-0.0454033	-0.631238	0.0719273	0.545493	0.731181	-0.254827	-2.51619	0.101275	0.0400322
PPP1CC	ENSG00000186298	5501	P36873;P36873-2;F8VYE8;F8W0W8;F8VR82;A0A087WYY5	12	q24.11	110719680	110742939	1.01818	0.02431	0.276024	0.312846	7.66226	0.0408295	4.78639e-05	0.000338812	0.391996	8.46945	0.0462835	2.41207e-05	0.000126765	-0.188946	-3.05805	0.0617864	0.0152567	0.0971744	0.500952	3.7937	0.132048	0.00725099	0.0472495	-0.309734	-7.94589	0.0389804	3.59744e-05	0.000253511	-0.449768	-10.9453	0.0410923	2.14357e-06	1.67135e-05	0.0351538	0.522898	0.0672288	0.615214	0.779746	-0.282104	-2.40768	0.117168	0.0469328
DYNLL1	ENSG00000088986	8655	P63167;F8VXL2;F8VRV5	12	q24.31	120469850	120498493	1.01807	0.02431	0.276024	0.0804291	3.65278	0.0220186	0.00603884	0.0146213	0.210812	6.16097	0.0342174	0.000239603	0.000845658	0.0252011	0.434153	0.0580465	0.675423	0.829088	0.295021	1.17741	0.250567	0.278887	0.413787	-0.0545974	-1.61932	0.0337162	0.142448	0.203175	-0.079802	-2.21338	0.0360543	0.0550242	0.0817769	-0.147582	-1.76023	0.0838425	0.116405	0.295219	-0.513415	-2.27771	0.225408	0.0568271
FAR1	ENSG00000197601	84188	Q8WVX9;E9PNW8	11	p15.3	13668668	13732346	1.01785	0.02433	0.276024	0.401347	9.6356	0.0416526	8.46613e-06	0.000106248	0.590626	17.6856	0.0333959	7.59505e-08	1.89126e-06	-0.0827754	-1.31584	0.0629067	0.223973	0.459778	0.106647	1.4047	0.0759221	0.204436	0.334372	-0.672849	-29.0964	0.0231248	1.08674e-09	4.37276e-07	-0.994288	-30.9564	0.0321189	3.10915e-10	4.71523e-08	0.0599171	0.883281	0.0678346	0.402845	0.617596	-0.381278	-5.17775	0.0736378	0.00128401
CHEK1	ENSG00000149554	1111	J3KN87;O14757;O14757-3;E7EPP6;O14757-2	11	q24.2	125625163	125676255	1.01763	0.0244	0.276109	0.690156	12.3408	0.0559249	1.21938e-06	3.1008e-05	0.53274	19.4559	0.027382	3.51765e-08	1.16638e-06	-0.00724997	-0.0944472	0.0767622	0.927031	0.964741	-0.16675	-1.33578	0.124833	0.224913	0.356584	-0.579335	-10.9603	0.0528574	3.04123e-06	4.18335e-05	-0.44981	-8.51546	0.0528227	1.61707e-05	8.01434e-05	-0.138865	-1.59037	0.0873162	0.150415	0.34478	-0.0616309	-0.550485	0.111957	0.599105
PFDN6	ENSG00000204220	10471	O15212;A2AB88	6	p21.32	33289302	33298401	1.0173	0.02446	0.276109	0.113013	4.88659	0.0231272	0.00108122	0.00362902	0.196692	8.14847	0.0241384	3.21623e-05	0.000161324	0.0819681	2.30386	0.0355786	0.0495384	0.191179	0.867029	9.19632	0.09428	4.64504e-05	0.0104521	-0.0691599	-2.5732	0.026877	0.0318444	0.0578489	-0.182493	-6.05924	0.0301181	0.000212698	0.000659024	0.0430613	0.844399	0.0509964	0.422977	0.635137	-0.368118	-3.11683	0.118107	0.0169183
TXLNA	ENSG00000084652	200081	P40222	1	p35.2	32179675	32198285	1.01664	0.02452	0.276109	0.278675	11.9219	0.0233751	1.60322e-06	3.69409e-05	0.395523	18.2329	0.0216928	5.94129e-08	1.61337e-06	-0.165163	-4.22379	0.0391029	0.00277138	0.0343534	0.127237	1.07998	0.117814	0.317233	0.454507	-0.201183	-7.37075	0.0272947	6.27613e-05	0.000387425	-0.291051	-10.7754	0.0270108	2.43659e-06	1.8318e-05	-0.334637	-6.68197	0.0500806	0.000155552	0.00492314	-0.0764942	-0.782494	0.0977569	0.459571
STXBP3	ENSG00000116266	6814	O00186	1	p13.3	108746674	108809523	1.01587	0.0247	0.277447	-0.203314	-3.27955	0.0619945	0.0105939	0.0231661	-0.238367	-6.9652	0.0342227	0.000101025	0.000411149	-0.0431948	-0.908831	0.0475279	0.38948	0.628821	-0.0377696	-0.717694	0.0526263	0.497034	0.622871	0.225135	3.40319	0.0661541	0.00874134	0.0198238	0.252247	5.65642	0.0445948	0.000347122	0.000991777	0.00129683	0.0259279	0.0500167	0.97995	0.990924	0.226362	4.69591	0.0482042	0.00221902
MOV10	ENSG00000155363	4343	Q9HCE1;Q5JR04;Q9HCE1-2	1	p13.2	112673141	112700756	1.01234	0.02524	0.281423	-0.100996	-3.42327	0.0295028	0.00851477	0.0194148	0.11598	7.458	0.0155511	6.16658e-05	0.000274363	0.201852	5.58194	0.0361616	0.000484929	0.0120545	0.16973	2.83854	0.0597948	0.0260936	0.0920584	-0.120242	-5.62633	0.0213714	0.00042403	0.00165616	-0.302573	-13.3996	0.0225808	4.0091e-07	4.78358e-06	-0.133398	-2.47802	0.0538324	0.0382285	0.144779	-0.283268	-5.24673	0.0539894	0.0011904
TMEM11	ENSG00000178307	8834	P17152	17	p11.2	21197954	21214176	1.01223	0.02524	0.281423	-0.0591159	-1.34084	0.0440888	0.215395	0.291199	-0.148426	-1.94005	0.0765064	0.0872704	0.131911	0.0406656	0.745836	0.0545235	0.47669	0.700545	-0.657669	-3.88902	0.169109	0.00642774	0.044818	0.130747	2.27608	0.0574442	0.0510562	0.0857638	0.263762	2.98514	0.0883583	0.0158314	0.0274155	0.0614501	1.08639	0.0565636	0.308953	0.529141	0.522823	4.08059	0.128124	0.00468604
RPSA	ENSG00000168028	3921	C9J9K3;A0A0C4DG17;P08865;F8WD59	3	p22.1	39406716	39426255	1.01212	0.02524	0.281423	0.12504	3.91453	0.0319425	0.00411635	0.0107073	0.130128	5.67321	0.0229373	0.000420433	0.00133572	0.048396	1.20367	0.040207	0.262454	0.50446	0.0195597	0.222224	0.0880178	0.830715	0.885936	-0.131848	-4.28991	0.0307344	0.00240106	0.0068077	-0.216654	-8.10927	0.0267169	2.37258e-05	0.000107457	-0.167132	-2.84681	0.0587085	0.021584	0.0992702	-0.248021	-3.06551	0.0809069	0.0181815
MCCC1	ENSG00000078070	56922	Q96RQ3;E9PHF7;F5GYT8;E9PG35;G5E9X5	3	q27.1	183015218	183116075	1.0108	0.02549	0.283514	-0.172014	-3.3707	0.051032	0.00922052	0.0206723	-0.401136	-10.5164	0.0381438	4.64678e-06	3.5832e-05	-0.0695668	-0.46025	0.15115	0.657348	0.817553	-0.258967	-1.12617	0.229954	0.298547	0.435641	0.149073	3.64725	0.0408728	0.00605986	0.014616	0.330562	7.56627	0.0436889	4.05839e-05	0.000167079	-0.0108031	-0.0718099	0.15044	0.944516	0.974677	-0.0233595	-0.129795	0.179973	0.90038
ISG15	ENSG00000187608	9636	P05161;A0A096LNZ9;A0A096LPJ4	1	p36.33	1001138	1014540	1.0097	0.02563	0.283707	-0.331794	-8.91702	0.0372091	1.53311e-05	0.000157821	-0.502507	-13.5937	0.036966	6.22305e-07	8.06605e-06	0.0601762	1.33802	0.0449742	0.21696	0.451724	-0.758695	-3.55217	0.213586	0.00990089	0.0550877	0.581352	12.8288	0.0453162	8.73369e-07	1.82193e-05	0.688073	13.9399	0.04936	2.87847e-07	3.77224e-06	0.000620067	0.0129814	0.0477658	0.989961	0.99552	0.785976	4.24436	0.185181	0.0038195
CHMP2A	ENSG00000130724	27243	O43633;M0R1L7;M0R1T5	19	q13.43	58551452	58555105	1.0087	0.02576	0.283707	0.165662	2.60772	0.0635275	0.0302171	0.0559411	0.146573	3.97846	0.0368416	0.00383269	0.0088479	-0.0967318	-1.57131	0.0615611	0.153997	0.371674	0.0920071	0.521431	0.176451	0.618737	0.720219	-0.243537	-8.35202	0.0291591	2.47456e-05	0.000187602	-0.323204	-8.33673	0.0387687	1.91068e-05	9.10537e-05	-0.111915	-1.88417	0.0593977	0.0962847	0.259381	-0.497428	-3.70031	0.134429	0.00765167
CCDC124	ENSG00000007080	115098	Q96CT7;M0R2F5	19	p13.11	17933015	17943991	1.00859	0.02577	0.283707	0.334115	13.9359	0.0239751	4.62244e-07	1.71302e-05	0.419295	19.5824	0.0214118	3.33807e-08	1.15549e-06	-0.0613141	-1.42051	0.0431634	0.192504	0.424186	0.1059	1.82554	0.0580102	0.112253	0.224431	-0.34437	-10.2628	0.0335551	5.08892e-06	6.06053e-05	-0.607888	-17.3291	0.035079	4.56977e-08	1.00312e-06	0.00276903	0.0429774	0.06443	0.966773	0.985964	-0.20563	-3.8963	0.0527758	0.00592689
PRORP	ENSG00000100890	9692	O15091;O15091-4;O15091-2	14	q13.2	35121846	35277622	1.00837	0.0258	0.283707	0.0523525	1.94412	0.0269287	0.0863573	0.135911	0.0310202	1.04787	0.0296031	0.32445	0.406449	0.0327284	0.429853	0.0761385	0.678423	0.830612	0.211508	2.39862	0.0881791	0.0488624	0.132191	-0.202545	-7.29068	0.0277814	6.79959e-05	0.000407143	-0.4249	-13.1167	0.0323938	4.7919e-07	5.47973e-06	-0.0602378	-1.05991	0.0568329	0.320133	0.541045	-0.426692	-4.78137	0.0892405	0.00200899
CUEDC2	ENSG00000107874	79004	Q9H467	10	q24.32	102423245	102432584	1.00837	0.02582	0.283707	0.559359	9.77121	0.0572456	7.60069e-06	9.90707e-05	0.413494	7.32146	0.0564769	7.05249e-05	0.000308332	0.211115	3.12377	0.0675834	0.0137954	0.0910387	-0.194846	-0.95031	0.205034	0.374742	0.51164	-0.686027	-11.9485	0.0574151	1.53797e-06	2.7168e-05	-0.501425	-8.34264	0.0601039	1.90009e-05	9.06174e-05	0.145027	1.61001	0.0900784	0.146061	0.33906	-0.21365	-1.40276	0.152308	0.203451
NLE1	ENSG00000073536	54475	Q9NVX2;A0A0A0MRH0;K7EN33	17	q12	35128730	35142304	1.00705	0.02601	0.285105	0.209488	6.84891	0.030587	0.000108513	0.000620918	-0.00295031	-0.079977	0.0368894	0.938163	0.952988	0.117113	1.71438	0.0683119	0.124046	0.32773	0.0274879	0.281505	0.0976463	0.78676	0.852107	-0.147833	-3.31488	0.044597	0.00999879	0.0220615	-0.42665	-8.50739	0.0501505	1.62919e-05	8.05014e-05	-0.105504	-1.54876	0.0681217	0.16003	0.357434	-0.171754	-1.97802	0.0868309	0.0884383
INCENP	ENSG00000149503	3619	Q9NQS7;Q9NQS7-2	11	q12.3	62123998	62153169	1.0065	0.02608	0.285183	0.459988	8.79633	0.0522931	1.70051e-05	0.000170051	0.512631	11.5914	0.044225	2.18125e-06	2.04188e-05	-0.0725389	-0.9831	0.0737859	0.353792	0.597577	0.271179	3.07222	0.088268	0.0188562	0.0772618	-0.458714	-10.9097	0.0420466	3.15401e-06	4.29164e-05	-0.454263	-10.0175	0.0453471	4.41199e-06	2.90486e-05	0.159931	1.6801	0.0951914	0.131447	0.317002	-0.350044	-4.57776	0.0764662	0.00255042
NDRG1	ENSG00000104419	10397	Q92597;Q92597-3;Q92597-2;E5RJY1;E7ESM1	8	q24.22	133237175	133302022	1.00573	0.02623	0.285385	-0.47049	-8.92835	0.0526961	1.51835e-05	0.000157251	-0.250455	-7.51221	0.0333397	5.84961e-05	0.000263421	0.13215	2.77231	0.0476678	0.0237446	0.125251	0.0325879	0.106193	0.306876	0.918517	0.948352	0.253177	8.16135	0.0310214	2.94428e-05	0.000215937	0.301612	9.63415	0.0313066	6.04632e-06	3.68166e-05	0.337295	5.48214	0.0615262	0.00058591	0.0103674	0.655999	2.8152	0.23302	0.0259509
TFG	ENSG00000114354	10342	Q92734-2;Q92734;Q92734-4;Q92734-3;C9JJP5;C9JUE0	3	q12.2	100709295	100748964	1.0054	0.0263	0.285385	-0.221739	-11.374	0.0194953	2.32405e-06	4.63339e-05	-0.140178	-6.89679	0.0203251	0.000108412	0.000436698	0.0627733	0.857637	0.0731934	0.415559	0.649907	-0.481624	-5.1122	0.0942107	0.00154365	0.0255471	0.167405	8.08875	0.020696	3.14844e-05	0.000227468	0.201798	9.43611	0.0213858	7.14512e-06	4.12596e-05	0.00941143	0.160166	0.0587604	0.87672	0.943404	0.451177	3.71045	0.121596	0.00755015
UCK2	ENSG00000143179	7371	A0A2R8Y653;Q9BZX2	1	q24.1	165827614	165911618	1.0054	0.0263	0.285385	0.512487	10.8639	0.0471733	3.33202e-06	5.78758e-05	0.257685	5.1354	0.0501782	0.000810833	0.00231772	-0.0709198	-1.05535	0.0672	0.321491	0.566415	-0.00769755	-0.110756	0.0695003	0.915032	0.945539	-0.405314	-6.7105	0.0603999	0.000124019	0.000648015	-0.452856	-6.95042	0.0651552	7.73902e-05	0.000281358	-0.0279317	-0.415138	0.067283	0.688951	0.830459	-0.398191	-5.68097	0.0700921	0.00074993
EHMT1	ENSG00000181090	79813	Q9H9B1;A0A1B0GV09;Q9H9B1-3;A0A1B0GU48;Q9H9B1-4;A0A0C4DGF8;A0A1B0GVZ8;A0A1B0GUD1	9	q34.3	137618992	137870016	1.00507	0.02635	0.285385	0.253441	7.50444	0.0337721	5.58031e-05	0.000378021	0.254773	6.85434	0.0371695	0.000113295	0.000453755	-0.0245278	-0.372547	0.0658382	0.718972	0.856849	0.115335	1.45248	0.079406	0.191234	0.319713	-0.217092	-6.94978	0.0312372	9.63608e-05	0.000530996	-0.371615	-9.81147	0.0378756	5.21937e-06	3.28492e-05	-0.0619755	-0.602084	0.102935	0.563788	0.742527	-0.103278	-1.39255	0.0741648	0.206387
NT5E	ENSG00000135318	4907	P21589;P21589-2;Q96B60	6	q14.3	85449584	85495791	1.00441	0.02644	0.285542	-0.445359	-17.3681	0.0256423	7.81068e-08	6.22877e-06	-0.237263	-8.31557	0.0285323	2.7657e-05	0.000142585	-0.0745801	-1.97184	0.0378225	0.0833803	0.257782	0.346934	1.72524	0.201093	0.129737	0.246563	1.17406	35.4593	0.0331102	2.10901e-10	1.66084e-07	0.55396	17.6299	0.0314216	3.94689e-08	9.04197e-07	0.247188	4.44441	0.0556178	0.00215509	0.0235869	-0.0728262	-0.450185	0.161769	0.666188
PCK2	ENSG00000100889	5106	Q16822;Q16822-3;H0YML5;H0YM31;A0A0A0MS74;Q16822-2	14	q11.2	24094053	24110598	1.00342	0.02665	0.285542	-0.78232	-30.8311	0.0253744	7.03579e-10	8.96023e-07	-0.514864	-16.1629	0.0318548	1.56552e-07	2.93973e-06	0.592886	8.63651	0.0686487	2.21152e-05	0.00193982	0.153282	1.22129	0.125509	0.262927	0.397175	0.426823	11.3974	0.0374492	2.23497e-06	3.50256e-05	0.518638	13.198	0.0392968	4.55091e-07	5.27036e-06	0.166387	3.39107	0.0490662	0.00948444	0.0588227	0.623707	5.06737	0.123083	0.00145127
TPX2	ENSG00000088325	22974	Q9ULW0;Q9ULW0-2	20	q11.21	31739271	31801805	1.00209	0.02685	0.285542	0.281431	8.2255	0.0342145	2.82212e-05	0.000237794	0.512222	20.3277	0.0251982	2.46729e-08	9.72439e-07	-0.156162	-3.50559	0.0445467	0.00776065	0.0640609	0.373305	5.22524	0.0714426	0.0013676	0.0241677	-0.522734	-15.2481	0.034282	2.17725e-07	7.3506e-06	-0.327273	-8.53979	0.0383233	1.5811e-05	7.86802e-05	0.0958242	1.7694	0.0541563	0.11479	0.292574	-0.502535	-8.9512	0.0561416	4.41874e-05
AFG2A	ENSG00000145375	166378	Q8NB90;Q8NB90-2;Q8NB90-3	4	q28.1	122923070	123319433	1.00198	0.02686	0.285542	0.135174	5.88271	0.0229783	0.000316199	0.00136629	0.204249	10.6972	0.0190938	4.073e-06	3.28973e-05	0.0174923	0.40391	0.0433075	0.696653	0.842149	0.0272573	0.370001	0.0736681	0.722721	0.803476	-0.195585	-8.37471	0.0233542	2.42441e-05	0.000185186	-0.369846	-15.4756	0.0238988	1.19326e-07	2.01138e-06	-0.0938281	-2.11865	0.0442868	0.0669648	0.207523	-0.165728	-2.82437	0.0586778	0.0256118
NNT	ENSG00000112992	23530	Q13423;E9PCX7	5	p12	43602692	43707405	1.00176	0.02689	0.285542	-0.222864	-3.53398	0.0630631	0.00720818	0.0168503	-0.295687	-2.97836	0.0992784	0.0170638	0.0321765	0.148103	3.40199	0.0435341	0.00905587	0.0702946	-0.0277106	-0.358387	0.0773204	0.731003	0.810704	1.4811	25.7228	0.0575792	3.01038e-09	7.29439e-07	2.79868	31.0924	0.0900116	2.99328e-10	4.71523e-08	0.182111	4.46631	0.0407745	0.0020933	0.0232841	0.314763	4.83343	0.0651221	0.0018919
RABGGTB	ENSG00000137955	5876	P53611;Q5T4U8	1	p31.1	75786197	75795086	1.00154	0.02693	0.285542	0.353495	6.87012	0.0514539	0.000106126	0.000609474	0.370328	12.0533	0.0307241	1.60645e-06	1.63997e-05	0.0204353	0.36917	0.0553547	0.721393	0.857408	0.275348	1.36178	0.202197	0.216984	0.348748	-0.128309	-3.44005	0.0372985	0.0082668	0.0189178	-0.20374	-6.11246	0.0333319	0.000199687	0.000626195	0.122557	1.88518	0.0650109	0.0961358	0.259347	-0.42288	-2.26429	0.186761	0.0579632
ARFIP2	ENSG00000132254	23647	A0A087X1E4;P53365-3;P53365;P53365-2	11	p15.4	6474683	6481479	1.00022	0.02711	0.285542	0.0766603	3.08925	0.0248152	0.0141987	0.0298571	0.066125	2.05276	0.0322128	0.0731585	0.113021	0.169258	3.10838	0.054452	0.0141239	0.092256	0.781693	5.87744	0.132999	0.000702395	0.018044	-0.0857629	-3.5417	0.0242152	0.0070937	0.016553	-0.36197	-12.0957	0.0299256	9.40495e-07	9.07369e-06	0.0985451	1.66187	0.0592978	0.135113	0.321674	-0.843786	-5.05485	0.166926	0.00147173
CTDSPL2	ENSG00000137770	51496	Q05D32-2;Q05D32;H0YNU2;H0YNW9;H0YMH7	15	q15.3	44427622	44529038	0.999229	0.02724	0.285542	0.0814398	2.61924	0.0310929	0.0296709	0.0550269	0.0847182	2.25341	0.0375956	0.0533322	0.0855378	0.0832541	1.24977	0.0666156	0.246021	0.485619	0.124958	1.39814	0.0893745	0.206308	0.33676	-0.177541	-3.71345	0.0478103	0.00549401	0.0134521	-0.179282	-3.37949	0.05305	0.0084905	0.0158302	-0.223722	-3.57935	0.0625034	0.0071947	0.0495241	-0.0871021	-1.17167	0.0743401	0.27966
BZW2	ENSG00000136261	28969	E7ETZ4;Q9Y6E2;B5MCH7;Q75MG1;B5MCE7;E9PFD4	7	p21.1	16646131	16706523	0.998788	0.0273	0.285542	0.452186	13.2828	0.0340429	6.78756e-07	2.18172e-05	0.308275	10.7937	0.0285606	3.79911e-06	3.1246e-05	-0.0438071	-0.918067	0.0477167	0.384904	0.624884	-0.133917	-2.15538	0.0621315	0.0695219	0.165764	-0.34318	-14.4808	0.023699	3.30367e-07	9.29316e-06	-0.689942	-22.9615	0.0300477	4.1052e-09	1.91424e-07	-0.243395	-4.37423	0.0556429	0.00236686	0.0251427	-0.0634836	-0.933461	0.0680089	0.381653
RPF1	ENSG00000117133	80135	Q9H9Y2	1	p22.3	84479259	84498352	0.998678	0.02731	0.285542	0.03939	1.12617	0.0349768	0.291496	0.374169	0.122684	3.15082	0.0389372	0.0130781	0.0255399	0.00641985	0.0905225	0.07092	0.930054	0.967231	0.530443	2.31852	0.228785	0.0548635	0.142453	-0.118983	-3.79091	0.0313864	0.00490221	0.012275	-0.412086	-10.3661	0.0397533	3.34202e-06	2.33681e-05	-0.00658745	-0.0869882	0.075728	0.932819	0.969163	-0.777513	-3.16554	0.245617	0.0158053
ERCC6L	ENSG00000186871	54821	Q2NKX8;B5MDQ0	X	q13.1	72204657	72239027	0.998678	0.02731	0.285542	0.304212	8.23209	0.0369544	2.80521e-05	0.000237263	0.485344	22.0449	0.0220162	1.27841e-08	6.88956e-07	0.0568491	1.16546	0.0487782	0.276752	0.519809	-0.293582	-3.21382	0.0913497	0.0155399	0.0695887	-0.341426	-9.98028	0.0342101	6.32355e-06	7.20404e-05	-0.288205	-8.58171	0.0335837	1.52118e-05	7.63619e-05	-0.277237	-5.49657	0.0504382	0.000576008	0.0103148	0.013098	0.144738	0.0904947	0.888997
SDSL	ENSG00000139410	113675	Q96GA7;F8VYZ3;H0YID3	12	q24.13	113422380	113438276	0.998568	0.02732	0.285542	-0.587937	-14.6045	0.0402572	3.17256e-07	1.34438e-05	-0.17841	-5.86204	0.0304348	0.000336957	0.0011226	0.031925	0.522016	0.0611571	0.615523	0.790485	0.124836	1.49333	0.0835961	0.180564	0.308287	0.743926	18.4586	0.0403024	4.60315e-08	2.98968e-06	0.241155	8.98759	0.026832	1.05458e-05	5.63993e-05	0.608847	9.54609	0.0637797	1.19913e-05	0.00113272	0.0992651	1.19948	0.082757	0.269362
PSAP	ENSG00000197746	5660	P07602;C9JIZ6;P07602-2;P07602-3	10	q22.1	71816298	71851251	0.998568	0.02732	0.285542	-0.956431	-31.7912	0.0300847	5.4606e-10	8.96023e-07	-1.25304	-48.066	0.0260691	2.17636e-11	2.28518e-08	-0.432776	-9.20331	0.047024	1.37494e-05	0.00150753	0.811015	2.93445	0.276378	0.0228181	0.085618	0.70383	14.3329	0.0491059	3.5886e-07	9.95956e-06	1.14694	25.3619	0.0452231	1.74271e-09	1.16798e-07	0.77192	17.1994	0.0448805	1.32807e-07	8.15436e-05	-1.01094	-4.49736	0.224785	0.00280707
SLC4A1AP	ENSG00000163798	22950	A0A087X0M4;Q9BWU0	2	p23.3	27663426	27695366	0.998457	0.02733	0.285542	0.222263	5.60985	0.0396201	0.000436869	0.00176881	0.334431	13.5286	0.0247202	6.46433e-07	8.29435e-06	-0.0256186	-0.503927	0.050838	0.627628	0.797854	0.0340629	0.579689	0.0587607	0.580954	0.690473	-0.196037	-5.33196	0.0367665	0.000607847	0.00221355	-0.248665	-6.5677	0.0378618	0.000118075	0.000403621	-0.117209	-2.56184	0.0457518	0.0335501	0.133555	-0.143078	-2.69118	0.0531658	0.0310324
BUD23	ENSG00000071462	114049	O43709;O43709-3;H7C170	7	q11.23	73683597	73698212	0.998127	0.02737	0.285542	0.591388	8.87843	0.0666095	1.58455e-05	0.000162057	0.597965	8.13166	0.0735355	3.2659e-05	0.000163165	0.0321607	0.474542	0.0677722	0.647548	0.811184	-0.104614	-0.761398	0.137397	0.472185	0.599544	-0.594196	-12.8777	0.0461414	8.47202e-07	1.78507e-05	-0.621366	-12.0781	0.0514456	9.51882e-07	9.16951e-06	0.0603496	0.579624	0.104119	0.578121	0.753651	-0.241226	-2.27721	0.10593	0.0568691
MPP1	ENSG00000130830	4354	Q00013-2;Q00013-3;Q00013;C9J9J4;C9JB34;A8MTH1	X	q28	154778684	154821007	0.998017	0.02738	0.285542	0.0791255	1.77723	0.0445218	0.11195	0.168568	0.30905	6.0257	0.0512886	0.000279183	0.000956937	0.100982	1.7877	0.0564872	0.110878	0.305168	0.0726999	0.585458	0.124176	0.577286	0.687892	-0.196498	-3.94475	0.0498125	0.00391902	0.0102235	0.0124851	0.22388	0.055767	0.827999	0.857114	-0.466468	-8.08149	0.0577206	4.05858e-05	0.00214825	-0.079787	-0.903779	0.0882816	0.396149
CDC20	ENSG00000117399	991	Q12834	1	p34.2	43358981	43363203	0.997135	0.02748	0.285542	1.04872	10.1859	0.102958	5.50833e-06	8.12233e-05	1.27965	13.9194	0.0919333	5.15773e-07	6.98789e-06	-0.159613	-2.47091	0.0645971	0.038084	0.162532	0.0392303	0.211058	0.185875	0.839074	0.892119	-0.890016	-9.37033	0.0949823	1.0297e-05	0.000102159	-0.913608	-10.8602	0.0841248	2.28521e-06	1.75357e-05	0.0122979	0.168133	0.0731436	0.870651	0.940933	-0.401021	-3.05471	0.13128	0.0184601
SERINC1	ENSG00000111897	57515	Q9NRX5	6	q22.31	122443351	122471807	0.996805	0.02756	0.285542	-0.273129	-5.72782	0.0476846	0.000379429	0.00157887	-0.230399	-3.48916	0.0660328	0.00783425	0.0163918	-0.0338658	-0.54841	0.0617527	0.598083	0.780311	-0.695202	-5.34142	0.130153	0.00120972	0.022727	0.278975	5.39649	0.0516957	0.00056113	0.00208071	0.374019	5.4287	0.0688965	0.00046231	0.00126139	0.00118886	0.0219147	0.0542494	0.983053	0.99233	0.257361	2.52879	0.101772	0.0393019
LGALS3BP	ENSG00000108679	3959	Q08380	17	q25.3	78971238	78979947	0.996695	0.02756	0.285542	-0.244744	-8.97167	0.0272797	1.46339e-05	0.00015547	-0.379409	-16.9153	0.0224299	1.08664e-07	2.31278e-06	0.289322	4.99224	0.0579543	0.00100058	0.0181951	0.0237669	0.180283	0.131831	0.862225	0.908412	0.422414	20.4159	0.0206904	2.01696e-08	2.12029e-06	0.481324	22.2201	0.0216617	5.44446e-09	2.30202e-07	0.188968	2.71484	0.0696055	0.0264583	0.113381	0.284809	2.85506	0.0997561	0.0245099
LIPA	ENSG00000107798	3988	A0A0A0MT32;P38571-2;P38571;Q5T073	10	q23.31	89213569	89414557	0.996033	0.02772	0.286203	-0.084265	-1.81526	0.0464204	0.105556	0.160473	-0.491821	-14.0479	0.0350104	4.79475e-07	6.56672e-06	-0.172181	-2.94476	0.0584701	0.018166	0.109414	-0.31384	-1.39658	0.22472	0.206756	0.337189	0.211698	4.22636	0.05009	0.0026243	0.00732524	0.580978	13.4733	0.0431205	3.82905e-07	4.63905e-06	0.0282305	0.463688	0.0608827	0.655226	0.808029	-0.368772	-1.65657	0.222612	0.141576
SYAP1	ENSG00000169895	94056	Q96A49	X	p22.2	16719612	16765340	0.995703	0.02775	0.286203	0.168711	6.04955	0.0278882	0.000260732	0.00118004	0.389711	20.0523	0.0194348	2.75543e-08	1.03947e-06	0.0138118	0.325903	0.0423802	0.752695	0.875046	0.0948458	1.1218	0.0845479	0.300275	0.437194	-0.0255502	-0.78167	0.0326867	0.455997	0.534996	-0.0650767	-2.09868	0.0310084	0.0661839	0.0960955	-0.465097	-5.44888	0.0853565	0.000609451	0.0105467	-0.30543	-4.52602	0.0674832	0.00271247
GHITM	ENSG00000165678	27069	Q9H3K2	10	q23.1	84139482	84154841	0.994822	0.02794	0.287031	-0.0222976	-0.61657	0.036164	0.553996	0.63045	-0.0830736	-2.95819	0.0280826	0.0176063	0.0330946	0.135407	2.93794	0.0460892	0.0183585	0.109959	-0.568638	-5.58601	0.101797	0.00093975	0.0208364	0.216824	6.03392	0.0359341	0.000262517	0.00113511	0.331613	8.55302	0.0387715	1.56192e-05	7.79105e-05	0.219932	3.34368	0.0657756	0.0101749	0.06149	1.28086	14.0126	0.0914079	2.23221e-06
CDC42EP4	ENSG00000179604	23580	Q9H3Q1;J3KRZ9;Q9H3Q1-2	17	q25.1	73283624	73312005	0.994381	0.028	0.287031	0.250375	4.5575	0.0549371	0.00167398	0.00514945	0.110996	1.85336	0.0598892	0.0998633	0.148137	0.258885	2.72285	0.0950789	0.0256506	0.130377	0.910675	1.99469	0.45655	0.0878239	0.191103	-0.194123	-1.35559	0.143202	0.210749	0.284004	0.119928	0.879695	0.136329	0.402577	0.46622	0.0445072	0.402652	0.110535	0.697749	0.836239	-0.483311	-1.31565	0.367356	0.229742
LAMB2	ENSG00000172037	3913	P55268	3	p21.31	49121114	49133118	0.99416	0.02802	0.287031	-0.443586	-10.9387	0.040552	3.15764e-06	5.61953e-05	-0.517742	-9.47603	0.0546371	1.03343e-05	6.45254e-05	-0.0993359	-2.03247	0.0488745	0.075854	0.244931	0.403	3.07613	0.131009	0.0187551	0.0772114	0.414112	7.75405	0.0534059	4.31575e-05	0.000292672	0.87112	13.4047	0.064986	3.99619e-07	4.77723e-06	0.0788629	1.43639	0.0549034	0.188818	0.392466	-0.0476862	-0.429321	0.111073	0.680594
SERPINB6	ENSG00000124570	5269	A0A024QZX5;A0A087X1N8;P35237;A0A2R8YD12;A0A2R8Y6A7	6	p25.2	2948159	2972165	0.993499	0.02817	0.287271	0.290109	10.2847	0.0282078	5.1101e-06	7.66515e-05	-0.121284	-6.9751	0.0173881	0.000100002	0.00040857	0.280627	5.27527	0.0531966	0.000702499	0.0150721	0.48567	1.75557	0.276646	0.124191	0.239094	0.384475	16.8829	0.022773	9.52855e-08	4.51352e-06	0.057679	2.99302	0.0192712	0.0156334	0.0271175	0.0936988	1.46952	0.0637617	0.179888	0.381655	0.00630982	0.0318748	0.197957	0.975462
BASP1	ENSG00000176788	10409	P80723;P80723-2	5	p15.1	17065598	17276843	0.993499	0.02817	0.287271	0.391377	9.87076	0.0396501	7.02791e-06	9.54221e-05	-0.319131	-11.629	0.0274426	2.12676e-06	2.00161e-05	0.12618	1.2826	0.098378	0.234848	0.47283	-0.50946	-4.89812	0.104011	0.0019508	0.0276948	1.29444	42.8705	0.0301942	4.35647e-11	6.86144e-08	3.60236	101.759	0.0354009	9.82689e-15	6.19094e-11	0.336735	2.51096	0.134106	0.036316	0.140327	0.581525	5.81385	0.100024	0.000654186
BRAT1	ENSG00000106009	221927	Q6PJG6	7	p22.3	2537810	2555694	0.991626	0.02842	0.288994	0.315606	8.39923	0.0375756	2.41178e-05	0.000213102	0.346144	10.0233	0.034534	6.72679e-06	4.74035e-05	-0.0438489	-0.807404	0.0543085	0.44232	0.672406	0.193714	2.38591	0.0811908	0.0497676	0.133616	-0.219914	-9.52321	0.0230924	9.08989e-06	9.38792e-05	-0.391401	-11.5004	0.0340335	1.4273e-06	1.22413e-05	-0.00848822	-0.150566	0.0563755	0.884045	0.945188	-0.111747	-1.47132	0.0759497	0.184676
CCT7	ENSG00000135624	10574	Q99832;Q99832-3;Q99832-4;Q99832-2	2	p13.2	73233420	73253021	0.991296	0.02849	0.288994	0.153026	7.11877	0.0214961	8.20685e-05	0.000505902	0.244859	19.6907	0.0124353	3.1925e-08	1.12594e-06	0.0499658	1.55674	0.0320964	0.15739	0.376152	0.194805	3.038	0.0641229	0.0197665	0.0794561	-0.0154812	-0.770458	0.0200934	0.462266	0.540877	-0.132184	-6.38041	0.0207172	0.000146113	0.000481944	-0.1078	-2.37542	0.0453814	0.0448644	0.160249	-0.264994	-4.32808	0.0612267	0.0034458
RNPS1	ENSG00000205937	10921	Q15287;H3BTC0;H3BMM9;Q15287-2;Q15287-3;H3BV80;H3BMS0;H3BPG5;H3BNU7;H3BUL0;H3BTY0;H3BUG0;H3BTR6;H3BP82;H3BNI3	16	p13.3	2253116	2268397	0.991075	0.02853	0.288994	0.0594415	2.48283	0.023941	0.036833	0.0661481	0.114349	4.83416	0.0236544	0.00119235	0.00323239	0.0989657	2.1423	0.046196	0.0638649	0.221747	0.450363	4.63121	0.0972451	0.00263554	0.0314314	-0.104456	-4.13099	0.025286	0.0030022	0.00818781	-0.157147	-5.467	0.0287447	0.000440336	0.00121035	-0.0235053	-0.393528	0.0597297	0.70421	0.840398	-0.279731	-2.70459	0.103428	0.0304359
ENDOG	ENSG00000167136	2021	Q14249	9	q34.11	128818500	128822676	0.989974	0.02867	0.289765	0.375566	7.23823	0.0518865	7.27059e-05	0.00046361	0.292527	4.66997	0.06264	0.00147941	0.00388346	-0.0656806	-0.60503	0.108558	0.561596	0.758135	0.450644	3.95342	0.113989	0.00592983	0.0440295	-0.203961	-1.90112	0.107285	0.0922636	0.141323	-0.2493	-2.23804	0.111392	0.0528771	0.0789211	0.00463483	0.0314348	0.147443	0.975693	0.988706	-0.152965	-1.18346	0.129253	0.275254
ERBB2	ENSG00000141736	2064	P04626;P04626-4;P04626-5;J3QLU9;B4DTR1;P04626-3;P04626-2	17	q12	39687914	39730426	0.985456	0.02942	0.296684	-0.02161	-0.475019	0.0454929	0.646982	0.714116	0.105845	1.73817	0.0608946	0.11927	0.172656	0.000609428	0.00978544	0.0622791	0.992427	0.996224	0.87049	2.97035	0.29306	0.0217068	0.0836617	-0.0842716	-1.57442	0.0535254	0.152453	0.2153	-0.253364	-3.8149	0.0664143	0.0043554	0.00876085	-0.138336	-2.02164	0.0684276	0.0778596	0.226783	-0.521483	-2.07247	0.251623	0.0769345
GOT2	ENSG00000125166	2806	P00505;P00505-2	16	q21	58707131	58734342	0.984354	0.0296	0.297838	-0.112774	-5.77301	0.0195346	0.000359656	0.00150965	-0.356783	-17.473	0.0204192	8.3717e-08	1.99779e-06	0.0753173	2.1723	0.0346716	0.0609261	0.215387	-0.404936	-3.41057	0.11873	0.0119326	0.0600634	0.251316	8.79399	0.0285782	1.67402e-05	0.000141183	0.376801	13.1943	0.0285578	4.56144e-07	5.27286e-06	-0.060005	-1.12742	0.0532234	0.292242	0.512013	0.461681	4.59403	0.100496	0.0025017
UBR5	ENSG00000104517	51366	O95071-2;O95071;E7EMW7	8	q22.3	102252273	102412759	0.979837	0.03037	0.303423	0.267903	13.1739	0.0203359	7.24896e-07	2.25856e-05	0.299882	13.1359	0.0228293	8.16147e-07	9.81245e-06	-0.0326253	-0.57748	0.056496	0.579189	0.769535	0.0652102	0.769645	0.0847276	0.467593	0.595942	-0.250077	-9.39483	0.0266186	1.00921e-05	0.000101566	-0.375054	-12.7167	0.0294931	6.2043e-07	6.5363e-06	-0.0650021	-1.0342	0.0628526	0.33129	0.55064	-0.0885793	-1.23539	0.0717016	0.256536
DDHD1	ENSG00000100523	80821	Q8NEL9-2;Q8NEL9;Q8NEL9-4;A0A087X0H7;Q8NEL9-3	14	q22.1	53036745	53153323	0.979396	0.03042	0.303423	0.108809	2.84147	0.0382931	0.020899	0.0412975	0.141258	3.70966	0.0380783	0.00565343	0.0124186	0.216533	2.22125	0.0974824	0.0564147	0.206233	-0.00540849	-0.039278	0.137698	0.969805	0.980739	-0.112087	-2.90001	0.0386505	0.0190108	0.0376866	-0.200649	-4.908	0.0408819	0.000914897	0.00225503	-0.174198	-1.11232	0.156608	0.298304	0.517668	-0.0342773	-0.316159	0.108418	0.7611
PRDX5	ENSG00000126432	25824	P30044-2;P30044;P30044-3	11	q13.1	64318121	64321811	0.978955	0.03049	0.303423	-0.366322	-8.23439	0.0444868	2.79934e-05	0.000237263	-0.541589	-19.1541	0.0282754	3.99133e-08	1.26997e-06	0.241324	5.9821	0.0403411	0.000304691	0.00926139	0.0626119	1.01766	0.0615253	0.343933	0.483171	0.380499	7.91736	0.0480589	3.69538e-05	0.000259542	0.407621	8.0652	0.0505407	2.4756e-05	0.00011069	0.366216	7.2378	0.0505978	8.90908e-05	0.00339762	0.158373	2.18406	0.072513	0.0652475
FOXK1	ENSG00000164916	221937	P85037;P85037-2	7	p22.1	4682295	4771442	0.978074	0.03061	0.303423	0.0875387	1.92004	0.045592	0.0896713	0.140394	-0.0946739	-2.63583	0.035918	0.0291548	0.0508558	0.15254	2.46435	0.0618987	0.038479	0.163361	0.379573	5.19185	0.0731093	0.00141715	0.0246027	-0.249224	-7.68971	0.03241	4.59105e-05	0.000306405	-0.388586	-12.3555	0.0314504	7.88442e-07	7.9348e-06	0.0253796	0.59222	0.042855	0.570058	0.747896	-0.315188	-4.43694	0.0710373	0.00301872
TPM1	ENSG00000140416	7168	H7BYY1;F5H7S3;B7Z596;P09493-2;H0YKJ4;H0YK48;P09493-5;H0YNC7;P09493-3;P09493-4;P09493-10;P09493-8;Q6ZN40;P09493-9;A0A0S2Z4G6;P09493;P09493-7;P09493-6;H0YKX5;H0YKP3	15	q22.2	63042620	63071915	0.977743	0.03066	0.303423	-0.0703702	-1.29509	0.0543362	0.230037	0.307237	-0.0995416	-1.50165	0.0662884	0.170489	0.234516	-0.147432	-2.84643	0.0517956	0.0211571	0.117881	0.243072	1.94926	0.1247	0.0938177	0.19914	0.0844075	1.47004	0.0574186	0.178193	0.245811	0.30488	4.5265	0.0673546	0.00154647	0.00355966	0.556573	7.7519	0.0717982	5.47351e-05	0.00254601	0.981015	12.1715	0.0805993	5.7796e-06
TAP1	ENSG00000168394	6890	Q03518;A0A140T9T7;A0A0S2Z4R8	6	p21.32	32845209	32853816	0.977633	0.03068	0.303423	-0.0900808	-2.9533	0.0305018	0.017542	0.035558	-0.128001	-2.99945	0.0426747	0.0165152	0.0312638	-0.0387561	-0.636615	0.0608783	0.54181	0.743605	-0.0837542	-0.436743	0.19177	0.675931	0.769193	0.17027	5.30056	0.032123	0.000632097	0.00227425	0.214596	5.03823	0.0425936	0.000768516	0.00194522	0.111627	1.80916	0.0617011	0.108029	0.281142	0.425218	2.92715	0.145267	0.0221133
ME1	ENSG00000065833	4199	P48163;P48163-2	6	q14.2	83210402	83431051	0.977523	0.03068	0.303423	-0.147415	-5.82485	0.025308	0.000338355	0.00143932	-0.322883	-21.6805	0.0148928	1.46359e-08	7.28632e-07	0.00822021	0.150801	0.0545105	0.883793	0.94757	-0.310386	-2.69869	0.115014	0.0317894	0.102838	-0.0940099	-4.48101	0.0209796	0.00184435	0.00546796	0.570818	27.0404	0.0211098	1.00206e-09	8.19114e-08	0.0866066	1.56917	0.0551925	0.155246	0.351478	0.316274	3.64354	0.086804	0.00824805
AHNAK	ENSG00000124942	79026	Q09666	11	q12.3	62433542	62556235	0.977413	0.03069	0.303423	-0.415275	-23.5148	0.0176602	6.56e-09	2.03834e-06	0.313037	12.1734	0.0257148	1.48623e-06	1.54e-05	0.663608	20.9359	0.0316971	2.19717e-08	2.69812e-05	0.243378	2.83624	0.0858101	0.0261779	0.0921364	0.192984	9.98869	0.0193202	6.28231e-06	7.17003e-05	0.61244	24.4815	0.0250164	2.36352e-09	1.43175e-07	-0.0435608	-0.828014	0.0526088	0.431668	0.641291	0.492767	6.82065	0.0722463	0.000248485
USP16	ENSG00000156256	10600	Q9Y5T5-2;Q9Y5T5-3;Q9Y5T5;Q9Y5T5-5	21	q21.3	29024629	29054488	0.976532	0.03085	0.304342	0.149988	3.07792	0.0487304	0.0144501	0.0302746	0.515258	8.47678	0.0607847	2.39651e-05	0.000126238	0.00837112	0.121726	0.0687701	0.906059	0.956306	0.211208	1.07395	0.196665	0.319743	0.456776	-0.106912	-2.98104	0.0358638	0.0167468	0.0339681	-0.227015	-5.2395	0.0433277	0.00058981	0.00154632	-0.152264	-1.66576	0.0914081	0.134323	0.320787	0.0474055	0.349572	0.13561	0.73694
KLC2	ENSG00000174996	64837	Q9H0B6;Q9H0B6-2;A8MZ87	11	q13.2	66257294	66267860	0.97543	0.03101	0.305257	0.124495	4.12115	0.0302088	0.00306258	0.00840343	0.297892	12.0512	0.0247189	1.60873e-06	1.63997e-05	0.23987	5.44622	0.0440435	0.000570465	0.0133689	-0.0483742	-0.810485	0.0596855	0.445301	0.577268	-0.135666	-4.39726	0.0308525	0.00206901	0.00600403	-0.216151	-8.04608	0.0268641	2.52181e-05	0.000112096	-0.112659	-2.18407	0.0515821	0.0604768	0.194802	0.0238082	0.406889	0.0585127	0.696243
CEP131	ENSG00000141577	22994	Q9UPN4-2;Q9UPN4-3;Q9UPN4;I3L2J8;I3L2X7	17	q25.3	81189593	81222999	0.973997	0.03122	0.306659	0.206814	7.89356	0.0262003	3.83909e-05	0.000294237	0.19745	6.96183	0.0283618	0.000101375	0.000412306	0.0375903	0.756263	0.0497054	0.470749	0.696323	0.170511	2.4846	0.0686272	0.0431679	0.122182	-0.119447	-3.02434	0.0394954	0.0156536	0.032123	0.0533538	1.38067	0.0386434	0.20168	0.255291	-0.213283	-3.3104	0.0644282	0.0106914	0.0634462	-0.208742	-3.41108	0.0611954	0.011271
DHX30	ENSG00000132153	22907	Q7L2E3-2;H7BXY3;Q7L2E3-3;Q7L2E3	3	p21.31	47802909	47850195	0.973226	0.03137	0.307467	0.27208	11.7738	0.023109	1.76972e-06	3.89834e-05	0.194517	10.0175	0.0194176	6.75642e-06	4.75061e-05	-0.0332293	-0.795851	0.0417531	0.448638	0.67865	0.0989569	1.4044	0.0704622	0.204521	0.334372	-0.193854	-8.38084	0.0231306	2.41108e-05	0.00018479	-0.317634	-14.3816	0.0220861	2.21466e-07	3.11436e-06	-0.114646	-2.5462	0.0450263	0.0343765	0.135563	-0.0728336	-1.34067	0.0543264	0.221901
CS	ENSG00000062485	1431	O75390;B4DJV2;A0A0C4DGI3	12	q13.3	56271699	56300391	0.971133	0.03167	0.309072	-0.0246032	-0.91284	0.0269524	0.38699	0.472396	-0.185739	-10.3977	0.0178634	5.07232e-06	3.8119e-05	-0.0193886	-0.456868	0.042438	0.659677	0.81883	-0.389558	-3.5667	0.109221	0.00971467	0.0547011	0.438114	13.7294	0.0319106	5.07217e-07	1.27309e-05	0.197256	6.25998	0.0315106	0.000167948	0.000540109	0.18206	3.83143	0.0475175	0.00500746	0.0392943	0.318875	3.09237	0.103117	0.0175084
MAP7D1	ENSG00000116871	55700	Q3KQU3-4;Q3KQU3;Q3KQU3-2;Q3KQU3-3	1	p34.3	36155579	36180849	0.971022	0.03167	0.309072	0.335365	9.30486	0.0360419	1.10738e-05	0.000128244	0.494033	11.4097	0.0432996	2.46766e-06	2.23571e-05	-0.102416	-1.54489	0.0662933	0.160199	0.379652	0.542382	5.66538	0.0957363	0.000867223	0.0200279	-0.222871	-6.1115	0.0364675	0.000240203	0.00105824	-0.108587	-2.41832	0.0449017	0.0394992	0.0610213	-0.0648127	-0.76059	0.0852138	0.468723	0.671778	-0.105085	-1.06113	0.0990312	0.323863
QDPR	ENSG00000151552	5860	P09417;P09417-2;B7Z415;D6RGG7	4	p15.32	17460261	17512206	0.970361	0.0318	0.3094	-0.116732	-4.34233	0.0268824	0.00224698	0.00653554	-0.308669	-13.4636	0.0229261	6.71577e-07	8.44499e-06	0.0182335	0.302036	0.0603686	0.770176	0.885658	-0.340253	-3.74886	0.0907617	0.00767755	0.0486108	0.239659	7.57907	0.0316212	5.11109e-05	0.000333755	0.235342	7.25427	0.0324418	5.59962e-05	0.000215502	0.0578686	0.733865	0.0788546	0.48398	0.684551	0.00254689	0.033813	0.0753227	0.97397
SNIP1	ENSG00000163877	79753	Q8TAD8	1	p34.3	37534449	37554293	0.970031	0.03184	0.3094	0.28835	4.47255	0.064471	0.00187875	0.00568225	0.172502	2.38921	0.0722002	0.0430308	0.0710973	0.164089	1.52736	0.107432	0.164437	0.386245	0.380091	2.8254	0.134526	0.0265795	0.093176	-0.188775	-2.01098	0.0938721	0.0776632	0.121954	-0.314479	-3.24285	0.0969761	0.0105179	0.0190247	0.346235	3.377	0.102528	0.00968421	0.0594016	-0.0480634	-0.436124	0.110206	0.67588
YME1L1	ENSG00000136758	10730	Q96TA2-3;Q96TA2-2;Q96TA2;Q96I63	10	p12.1	27110111	27155266	0.968929	0.032	0.310291	0.260498	9.58312	0.027183	8.82995e-06	0.000110594	0.34565	15.3961	0.0224505	2.30989e-07	3.86003e-06	0.0342976	0.703628	0.0487439	0.501237	0.71722	0.0140056	0.249063	0.0562331	0.810723	0.869943	-0.0841651	-3.04249	0.0276632	0.0152175	0.0314037	-0.34526	-11.4122	0.0302535	1.5208e-06	1.27894e-05	-0.0218096	-0.41625	0.0523955	0.688169	0.829967	-0.232542	-4.32565	0.053759	0.00345608
GID8	ENSG00000101193	54994	Q9NWU2	20	q13.33	62938147	62948475	0.968048	0.03213	0.310819	0.10019	3.43805	0.0291415	0.00832675	0.019062	0.176434	5.67273	0.0311021	0.000420672	0.0013358	0.0064544	0.119551	0.0539888	0.907729	0.956488	0.443194	3.82065	0.116	0.00700711	0.0466192	-0.090041	-2.90483	0.030997	0.0188676	0.0374499	-0.181234	-4.9864	0.0363457	0.000823494	0.00206379	-0.0263881	-0.453744	0.0581563	0.662069	0.813671	-0.370066	-3.0791	0.120186	0.0178375
KLHDC4	ENSG00000104731	54758	Q8TBB5;Q8TBB5-3;Q8TBB5-2;H3BQH3	16	q24.2	87696485	87765992	0.967717	0.03222	0.310819	0.285533	6.21397	0.0459501	0.000216345	0.00103964	0.236955	7.23419	0.0327548	7.69196e-05	0.000331233	0.0669814	0.829432	0.0807558	0.430443	0.662884	-0.0909282	-0.889516	0.102222	0.404322	0.540924	-0.183972	-5.98253	0.0307515	0.000278546	0.00118811	-0.411873	-11.3752	0.0362081	1.5621e-06	1.30003e-05	-0.0730119	-0.886699	0.0823413	0.401109	0.616473	-0.0468874	-0.594854	0.0788216	0.570661
SLC4A2	ENSG00000164889	6522	P04920-2;P04920-3;P04920	7	q36.1	151057210	151076526	0.967497	0.03226	0.310819	0.278973	5.50241	0.0507002	0.000497528	0.0019627	0.413486	8.90292	0.0464438	1.65819e-05	9.54897e-05	-0.0487349	-0.750904	0.0649016	0.473796	0.698688	0.268973	3.18539	0.0844396	0.016152	0.0709344	-0.0787671	-1.66732	0.0472417	0.132418	0.191558	0.0802133	1.60458	0.0499903	0.144073	0.190285	-0.385761	-7.63971	0.0504942	6.07407e-05	0.00264502	-0.299632	-2.86409	0.104617	0.0241953
LAMA4	ENSG00000112769	3910	A0A0A0MTC7;A0A0A0MQS9;Q16363-2;Q16363	6	q21	112107931	112254939	0.966836	0.03241	0.310972	-0.325833	-6.1627	0.0528718	0.000229225	0.00108336	-0.275315	-4.05211	0.0679438	0.00345165	0.00808079	-0.331462	-1.0864	0.305101	0.308335	0.552794	0.329784	2.33351	0.141325	0.0536856	0.140628	0.236158	2.72585	0.0866363	0.025007	0.0475224	0.324713	3.60463	0.0900822	0.00599431	0.011609	0.650513	1.98022	0.328506	0.0830198	0.236759	-0.202975	-1.60765	0.126255	0.151946
GNPDA2	ENSG00000163281	132789	Q8TDQ7;Q8TDQ7-2;Q8TDQ7-3;Q8TDQ7-5;Q8TDQ7-4	4	p12	44682200	44726588	0.966615	0.03245	0.310972	-0.151618	-3.82079	0.0396823	0.00471682	0.0119581	-0.198486	-5.3096	0.0373824	0.000652586	0.00193382	0.0143252	0.23399	0.0612215	0.820754	0.914597	-0.402658	-6.479	0.0621483	0.00039744	0.0153758	0.211043	4.92844	0.0428215	0.0010156	0.00330488	0.292868	6.74933	0.0433921	9.64191e-05	0.000339542	-0.130312	-1.50292	0.0867059	0.171263	0.371311	1.01424	15.1207	0.0670765	1.33031e-06
DHCR24	ENSG00000116133	1718	Q15392-2;Q15392;Q3LIE7	1	p32.3	54849627	54887195	0.966285	0.03252	0.310972	0.594514	19.2199	0.0309322	3.42252e-08	4.06828e-06	0.211216	6.34478	0.0332896	0.000195364	0.000707351	-0.0822891	-1.30596	0.0630104	0.22716	0.46366	-0.164433	-0.796935	0.206331	0.452614	0.584145	-0.65734	-13.2104	0.0497593	6.90876e-07	1.54994e-05	-0.234155	-5.22164	0.0448432	0.00060368	0.00157612	-0.808266	-8.53488	0.0947016	2.73211e-05	0.00174741	-0.193438	-1.21389	0.159354	0.26415
TOP2B	ENSG00000077097	7155	Q02880-2;Q02880;E9PCY5	3	p24.2	25597978	25664909	0.966064	0.03255	0.310972	0.225606	8.12207	0.0277769	3.10277e-05	0.000253863	0.206327	5.47459	0.0376881	0.00053337	0.0016276	-0.00601403	-0.156072	0.0385338	0.879767	0.946682	0.0586963	0.751397	0.0781162	0.477796	0.604726	-0.49281	-18.9733	0.0259739	3.67629e-08	2.66214e-06	-0.57761	-19.5575	0.0295339	1.62729e-08	4.92881e-07	-0.0965013	-2.0381	0.0473486	0.0758959	0.223502	0.0426642	0.688063	0.0620063	0.513561
FEN1	ENSG00000168496	2237	P39748;P39748-2	11	q12.2	61792911	61797238	0.965073	0.03265	0.311096	-0.0103806	-0.541912	0.0191555	0.602074	0.67484	0.113982	5.62096	0.0202781	0.000447358	0.00140707	0.296593	2.91707	0.101675	0.0189612	0.111302	0.100802	1.61674	0.0623489	0.151568	0.273062	-0.197679	-10.9766	0.0180091	3.00591e-06	4.14515e-05	0.148396	6.69808	0.022155	0.000102051	0.000356388	-0.345288	-7.04701	0.0489978	0.000107471	0.00397514	-0.483432	-8.29868	0.0582541	7.2069e-05
RAB21	ENSG00000080371	23011	Q9UL25	12	q21.1	71754863	71800286	0.964412	0.0327	0.311096	-0.404367	-7.94602	0.0508893	3.65436e-05	0.000283179	0.0642734	1.41226	0.0455112	0.194497	0.263229	0.0200695	0.368433	0.0544726	0.721921	0.857408	-0.276006	-2.96819	0.0929882	0.021772	0.0837829	0.382365	9.40586	0.0406518	1.00014e-05	0.000100814	0.115224	4.33082	0.0266056	0.00204104	0.00450544	0.23225	5.07316	0.0457801	0.000961141	0.0141861	0.147799	2.10909	0.0700769	0.0728851
CLUH	ENSG00000132361	23277	I3L2B0;O75153;K7EIG1	17	p13.3	2689386	2712663	0.963861	0.03282	0.311584	0.438604	4.24594	0.1033	0.00256939	0.00729384	0.419317	4.53737	0.0924142	0.00176604	0.00450994	-0.0498573	-1.21896	0.0409014	0.256905	0.49823	-0.26755	-2.36869	0.112953	0.0510214	0.135874	-0.342178	-4.9887	0.0685907	0.000939272	0.00311115	-0.559166	-6.64387	0.0841627	0.000108405	0.000374675	-0.145169	-3.24149	0.0447845	0.0118507	0.0676726	-0.187463	-1.78944	0.10476	0.116672
GFM2	ENSG00000164347	84340	Q969S9-3;Q969S9;Q969S9-4;Q969S9-5;Q969S9-2	5	q13.3	74721206	74767147	0.962539	0.03305	0.312953	-0.137402	-2.63595	0.0521262	0.0288969	0.0538504	-0.122763	-2.58216	0.0475426	0.0317277	0.0546731	0.254151	3.95549	0.0642528	0.00403683	0.043947	-0.163697	-1.43349	0.114194	0.196383	0.325838	0.41257	8.70964	0.0473693	1.80139e-05	0.000149129	0.462075	10.729	0.043068	2.52413e-06	1.87967e-05	0.333445	5.76212	0.0578685	0.000423029	0.00869912	0.196825	2.20623	0.0892132	0.0631471
RPL28	ENSG00000108107	6158	P46779;H0YKD8;P46779-2;P46779-3;H0YMF4;P46779-4;P46779-5;H0YLP6	19	q13.42	55385932	55403250	0.962208	0.03312	0.312953	0.0358607	1.01784	0.0352321	0.337409	0.422684	0.0133846	0.386365	0.0346423	0.70901	0.7663	0.0710309	1.83082	0.0387972	0.103757	0.294803	0.378396	4.40959	0.0858121	0.00340998	0.0357927	-0.0923634	-2.69686	0.0342486	0.0261797	0.0492106	-0.233161	-6.52249	0.0357473	0.000124258	0.000422235	-0.130251	-1.63413	0.0797064	0.140871	0.331144	-0.233964	-3.3612	0.0696074	0.0120643
HDHD2	ENSG00000167220	84064	Q9H0R4;K7ER15;K7EQD2;K7EMY7;Q9H0R4-2;K7EJQ8;A0A1B0GXB1	18	q21.1	47107408	47150500	0.961657	0.03319	0.312953	-0.40346	-6.31152	0.0639243	0.000193976	0.000958471	-0.629664	-7.88482	0.0798577	4.10186e-05	0.000195919	-0.0517744	-0.731944	0.0707355	0.484681	0.705959	-0.107539	-0.671288	0.160198	0.524343	0.645614	0.275768	4.06278	0.0678768	0.00330807	0.00886468	0.493855	6.22153	0.0793783	0.000175653	0.00056031	0.254123	2.98402	0.0851615	0.0174922	0.0864563	0.43638	3.2337	0.134948	0.0143776
FANCD2	ENSG00000144554	2177	Q9BXW9;Q9BXW9-1;Q9BXW9-3;H7BZJ7	3	p25.3	10026370	10101932	0.961547	0.03324	0.312953	0.278761	7.47731	0.0372809	5.73093e-05	0.000385736	0.34326	10.9229	0.0314258	3.46424e-06	2.92832e-05	-0.102279	-1.70865	0.0598596	0.125135	0.329144	0.0235306	0.193587	0.121551	0.852198	0.902296	-0.226367	-7.62223	0.0296983	4.90086e-05	0.00032229	-0.121315	-3.4899	0.0347617	0.00715247	0.0135765	-0.218053	-3.44778	0.0632444	0.00872278	0.0558476	-0.253062	-2.48842	0.101696	0.0416921
DHX57	ENSG00000163214	90957	Q6P158;Q6P158-2;H7C109	2	p22.1	38797729	38875934	0.960115	0.03348	0.31456	0.209733	5.24669	0.0399743	0.000682308	0.00253302	0.0550828	1.36505	0.0403523	0.208331	0.279134	-0.0510268	-1.01301	0.0503715	0.340134	0.583802	0.721799	3.47314	0.207823	0.010984	0.0580063	-0.104101	-2.59438	0.0401256	0.0307924	0.0562785	-0.119611	-2.63983	0.0453101	0.0275935	0.0445513	-0.114289	-2.09409	0.054577	0.0695734	0.21179	-0.453467	-2.53971	0.178551	0.0386801
PAICS	ENSG00000128050	10606	P22234;E9PBS1;P22234-2;D6RF62	4	q12	56435741	56464578	0.959454	0.03363	0.314666	0.0759468	3.9739	0.0191114	0.00377867	0.00997303	0.0671596	4.00779	0.0167573	0.00367579	0.00853889	0.0585502	0.933688	0.0627085	0.377253	0.618514	0.102283	2.02944	0.0503996	0.0834961	0.185408	-0.200079	-10.9849	0.018214	2.98816e-06	4.13746e-05	-0.248502	-11.4936	0.0216209	1.43429e-06	1.22745e-05	-0.0448649	-0.73687	0.0608859	0.482249	0.68352	-0.367792	-8.3007	0.0443086	7.19562e-05
RUVBL1	ENSG00000175792	8607	Q9Y265;Q9Y265-2;E7ETR0;H7C4G5	3	q21.3	128064778	128153914	0.959454	0.03361	0.314666	0.0949813	5.04749	0.0188175	0.000878182	0.00307807	0.132219	5.80431	0.0227794	0.000360367	0.00118376	0.0759944	2.30474	0.0329731	0.0494698	0.191171	0.366153	3.80144	0.0963197	0.00718005	0.0470764	-0.162301	-9.09817	0.0178389	1.29117e-05	0.000116705	-0.240963	-13.4352	0.0179352	3.9209e-07	4.72307e-06	0.0202703	0.43063	0.0470713	0.678104	0.824467	-0.260252	-3.01977	0.0861824	0.0193921
AKAP11	ENSG00000023516	11215	Q9UKA4	13	q14.11	42272152	42323261	0.958242	0.03379	0.315247	0.186628	5.68724	0.0328153	0.000398194	0.00164334	0.224895	4.10785	0.0547476	0.00319034	0.00753625	0.0553522	0.609826	0.0907672	0.558564	0.756761	-0.036181	-0.426607	0.084811	0.682945	0.774083	-0.123665	-2.69214	0.0459355	0.0263755	0.0495277	-0.0454284	-1.01669	0.0446826	0.336632	0.399728	-0.142581	-1.46507	0.0973199	0.181063	0.383487	-0.358583	-4.28808	0.0836232	0.00361909
TRNT1	ENSG00000072756	51095	Q96Q11-2;Q96Q11	3	p26.2	3126933	3153435	0.957691	0.03388	0.315247	-0.320375	-14.6297	0.021899	3.12895e-07	1.34438e-05	-0.271566	-8.57306	0.0316767	2.20228e-05	0.000118281	-0.0370607	-0.65326	0.0567319	0.531552	0.736567	0.12177	0.670481	0.181616	0.524826	0.645701	0.257805	11.8365	0.0217806	1.65732e-06	2.83957e-05	0.250384	8.57939	0.0291843	1.52443e-05	7.64033e-05	0.109779	2.09939	0.0522909	0.0690022	0.210678	0.0349474	0.264919	0.131918	0.798703
EXOSC6	ENSG00000223496	118460	Q5RKV6	16	q22.1	70246778	70251940	0.95725	0.03392	0.315247	0.0453008	1.89329	0.023927	0.0934956	0.145151	0.0640395	1.91381	0.0334619	0.0909134	0.136435	0.157273	3.24664	0.0484419	0.0114426	0.0816792	0.0341682	0.527175	0.0648137	0.614953	0.717105	-0.12565	-3.06176	0.0410386	0.0147683	0.030676	-0.196384	-4.12379	0.0476223	0.00275408	0.00584649	-0.174097	-3.61097	0.0482135	0.00687168	0.0480001	-0.167284	-2.92994	0.0570949	0.0220259
VDAC2	ENSG00000165637	7417	P45880;P45880-1;A0A0A0MR02;Q5JSD2;Q5JSD1;P45880-2	10	q22.2	75210154	75231448	0.956919	0.03397	0.315247	-0.0972185	-2.67514	0.0363414	0.0271603	0.050971	-0.295581	-16.0619	0.0184026	1.64611e-07	3.00594e-06	0.179192	6.44263	0.0278135	0.00018302	0.00676955	-0.22994	-2.11366	0.108788	0.0738703	0.172262	0.182089	6.56087	0.0277538	0.0001457	0.000729658	0.447381	16.3953	0.0272871	7.3171e-08	1.39984e-06	0.0516713	1.23725	0.041763	0.251076	0.465039	0.549137	6.9834	0.0786346	0.000214685
SRRM1	ENSG00000133226	10250	A9Z1X7;Q8IYB3-2;Q8IYB3;E9PCT1;M0R088	1	p36.11	24631716	24673281	0.956368	0.03408	0.315623	0.149239	6.79363	0.0219674	0.000115018	0.000651629	0.207794	8.87554	0.023412	1.69714e-05	9.66725e-05	0.0648856	1.09665	0.0591673	0.304088	0.549224	-0.0666788	-0.925671	0.0720329	0.386527	0.523385	-0.132433	-6.28153	0.0210829	0.00019823	0.000916251	-0.345623	-13.2811	0.0260237	4.31824e-07	5.02864e-06	-0.218302	-4.33218	0.0503908	0.00250442	0.0262408	-0.00875799	-0.102937	0.0850812	0.9209
MORC3	ENSG00000159256	23515	Q14149	21	q22.12	36320189	36386148	0.955156	0.03432	0.316466	0.126236	4.34443	0.029057	0.00224046	0.00652259	0.310884	10.9981	0.0282671	3.28453e-06	2.81531e-05	-0.00643355	-0.127988	0.0502669	0.901255	0.954573	0.691422	3.7804	0.182897	0.00737473	0.04761	-0.0413262	-1.41467	0.0292126	0.19335	0.263601	-0.0273926	-0.886173	0.0309111	0.399264	0.463149	-0.0672186	-1.24389	0.054039	0.24875	0.46228	-0.586913	-3.25519	0.180301	0.0139565
ITGA3	ENSG00000005884	3675	P26006;P26006-1	17	q21.33	50055968	50090481	0.954936	0.03439	0.316466	-0.628926	-13.7725	0.0456654	5.08086e-07	1.85025e-05	-0.613822	-17.0635	0.0359728	1.01306e-07	2.21606e-06	0.22682	5.72823	0.0395968	0.000408172	0.0109117	-0.407849	-3.83066	0.10647	0.00691882	0.0463989	0.495097	16.0868	0.0307766	1.41089e-07	5.69118e-06	1.13026	26.9775	0.0418962	1.02241e-09	8.19114e-08	-0.368811	-10.9383	0.0337174	4.32786e-06	0.000590512	0.659331	6.37753	0.103383	0.000375201
SLC25A24	ENSG00000085491	29957	Q6NUK1;Q6NUK1-2	1	p13.3	108134043	108200849	0.954716	0.03445	0.316466	-0.280892	-8.00845	0.0350745	3.44725e-05	0.000273178	-0.128809	-7.81024	0.0164923	4.39918e-05	0.000208069	0.141902	3.68972	0.0384589	0.00591916	0.0550661	0.0641691	0.923961	0.06945	0.387355	0.524147	0.336194	12.2784	0.0273809	1.23877e-06	2.39394e-05	0.488589	19.8633	0.0245975	1.42491e-08	4.6458e-07	0.162352	4.30189	0.0377397	0.00260891	0.0266573	0.554858	8.81136	0.0629707	4.89431e-05
PSPH	ENSG00000146733	5723	P78330;C9JBI3	7	p11.2	56011051	56051604	0.954606	0.03445	0.316466	-0.511066	-14.2301	0.0359146	3.90914e-07	1.53182e-05	-0.398121	-19.7157	0.0201931	3.15988e-08	1.1247e-06	-0.140822	-2.0956	0.0671988	0.0687175	0.230687	0.0761732	0.488132	0.15605	0.640917	0.740771	0.459682	17.4731	0.0263081	7.20304e-08	3.93786e-06	0.859238	31.6482	0.0271497	2.56734e-10	4.49284e-08	-0.104339	-1.23307	0.0846171	0.25255	0.466924	-0.0055667	-0.0452608	0.122992	0.965163
FDX1	ENSG00000137714	2230	P10109	11	q22.3	110429948	110464884	0.954055	0.03453	0.31656	0.144847	2.32145	0.062395	0.047588	0.0822734	-0.0948614	-1.39663	0.0679218	0.198986	0.268324	0.200854	2.10628	0.0953597	0.0675773	0.228609	0.101552	0.666198	0.152435	0.527396	0.64778	-0.124248	-1.69718	0.0732086	0.12651	0.184153	-0.167257	-2.2784	0.0734097	0.0495384	0.0744316	-0.184152	-1.99265	0.0924157	0.0814371	0.23322	-0.199767	-1.71576	0.11643	0.129916
CDC40	ENSG00000168438	51362	O60508;Q5SRN1	6	q21	110180141	110254275	0.953394	0.03468	0.317203	0.188483	4.89521	0.0385036	0.00106914	0.0036019	0.122894	4.63049	0.0265403	0.0015591	0.00406384	-0.0125625	-0.155339	0.0808712	0.880326	0.946742	0.285701	1.87127	0.152678	0.10506	0.214098	-0.126824	-4.68134	0.0270913	0.00140688	0.00432781	-0.201751	-6.48911	0.0310907	0.00012905	0.000434302	-0.0369049	-0.413719	0.0892027	0.689948	0.830806	-0.276945	-1.75167	0.158104	0.123292
CPNE8	ENSG00000139117	144402	E7ENV7;Q86YQ8;Q86YQ8-2	12	q12	38646822	38907430	0.952843	0.03474	0.317203	0.164476	3.44794	0.0477027	0.00820331	0.0188341	0.0742471	1.84607	0.0402189	0.100997	0.149643	0.043248	0.3699	0.116918	0.720869	0.857408	0.066404	0.489544	0.135644	0.639968	0.739963	0.107598	2.2304	0.0482417	0.0548962	0.0911548	0.195946	3.81957	0.0513005	0.00432489	0.00871341	0.139727	1.09346	0.127785	0.306021	0.525837	0.235755	1.65406	0.142532	0.142091
HAT1	ENSG00000128708	8520	O14929;O14929-2	2	q31.1	171922448	171983686	0.952182	0.03486	0.31766	0.234616	10.5781	0.0221793	4.10425e-06	6.56704e-05	0.335028	13.6989	0.0244566	5.85427e-07	7.67346e-06	-0.0866764	-1.64687	0.0526309	0.137441	0.348713	-0.0982688	-1.297	0.075766	0.237215	0.36907	-0.329262	-9.34711	0.0352261	1.04954e-05	0.000103153	-0.201415	-5.20715	0.0386805	0.000615202	0.00160156	-0.282303	-6.08644	0.0463822	0.000293794	0.00710195	-0.202012	-3.17514	0.0636231	0.0155955
C5orf22	ENSG00000082213	55322	Q49AR2;Q49AR2-2	5	p13.3	31532287	31555053	0.95141	0.03497	0.318024	0.194122	5.9765	0.0324809	0.000283585	0.00125286	0.188301	5.74307	0.0327875	0.000387163	0.00125212	-0.0578211	-0.548513	0.105414	0.598016	0.780311	0.291834	1.53294	0.190375	0.17074	0.296435	0.185238	4.74616	0.039029	0.00129048	0.00402877	0.479211	11.4547	0.0418353	1.47495e-06	1.24936e-05	0.0687959	0.935413	0.073546	0.376947	0.592084	0.0181245	0.143079	0.126675	0.890259
RPL27A	ENSG00000166441	6157	P46776;E9PJD9;E9PLL6;E9PLX7	11	p15.4	8682788	8714759	0.949978	0.03528	0.319454	0.0179419	0.676816	0.0265093	0.516878	0.597492	0.0214403	0.828142	0.0258897	0.430914	0.512509	0.0591341	1.72602	0.0342604	0.121863	0.323634	0.25202	3.21251	0.0784495	0.0155677	0.0696604	-0.0361273	-1.15521	0.0312733	0.279986	0.3583	-0.185698	-6.77821	0.0273963	9.33951e-05	0.000330556	-0.427287	-8.82618	0.0484113	2.13789e-05	0.0015627	-0.398518	-5.98839	0.0665484	0.00054854
HK2	ENSG00000159399	3099	E9PB90;P52789	2	p12	74834127	74893359	0.949868	0.03531	0.319454	0.27824	6.71919	0.0414098	0.000124465	0.00069298	0.261161	7.96461	0.0327902	3.80821e-05	0.000184836	-0.131706	-2.28708	0.0575871	0.0508642	0.194141	0.440255	2.95936	0.148767	0.0220407	0.0843414	-0.249564	-7.59995	0.0328376	5.00816e-05	0.000328318	-0.419	-10.6376	0.0393884	2.70674e-06	1.98515e-05	-0.0386219	-0.646212	0.0597666	0.536235	0.724418	-0.569687	-4.49036	0.126869	0.00283073
NPTN	ENSG00000156642	27020	Q9Y639-1;Q9Y639;Q9UFM8;Q9Y639-3;Q9Y639-4;Q9Y639-5;H3BU51	15	q24.1	73560014	73634134	0.949427	0.03541	0.319454	-0.383167	-11.525	0.0332465	2.09458e-06	4.37723e-05	-0.0476696	-1.37914	0.0345646	0.204114	0.274066	-0.00593122	-0.148908	0.0398315	0.885239	0.948136	-0.582516	-4.38944	0.132708	0.00349205	0.0362048	0.148951	4.08094	0.0364992	0.00322348	0.00868602	0.0343376	0.908666	0.0377891	0.38791	0.451391	0.0417703	0.672007	0.0621576	0.52051	0.712264	0.556477	5.42102	0.102652	0.000985983
TXNRD1	ENSG00000198431	7296	Q16881;Q16881-3;Q16881-4;A0A087WSY9;A0A087WSW9;Q16881-6;Q16881-2;Q16881-5;A0A182DWI3;F8W809;E9PIR7;Q16881-7;E2QRB9;E9PKD3	12	q23.3	104215779	104350307	0.948876	0.0355	0.319454	-0.294893	-6.02711	0.0489277	0.000267531	0.00120046	-0.130691	-6.14017	0.0212846	0.000245265	0.000861299	0.165204	2.22398	0.0742829	0.0561726	0.205788	0.122494	1.64408	0.074506	0.145761	0.266016	0.264578	11.0869	0.023864	2.77863e-06	3.98755e-05	0.878518	33.0186	0.0266068	1.77781e-10	3.61297e-08	0.326045	5.24869	0.0621194	0.000774989	0.0123275	0.495621	8.93914	0.0554439	4.45762e-05
DNAJC7	ENSG00000168259	7266	Q99615;Q99615-2;K7ESP1;K7EIH8;K7EPP7	17	q21.2	41976421	42021376	0.948766	0.03554	0.319454	0.332655	9.78962	0.0339804	7.49096e-06	9.85241e-05	0.477253	25.1833	0.0189512	4.33035e-09	3.17249e-07	0.107694	3.25175	0.0331187	0.0113544	0.0815449	-0.152077	-1.40921	0.107916	0.203155	0.333151	-0.115473	-5.36317	0.0215307	0.000584742	0.00214929	-0.275468	-10.9655	0.0251213	2.11144e-06	1.65038e-05	0.0289497	0.629444	0.0459925	0.546609	0.731409	-0.305912	-3.465	0.0882864	0.0104762
WDR74	ENSG00000133316	54663	Q6RFH5-2;Q6RFH5;E9PS41	11	q12.3	62832342	62841809	0.948325	0.0356	0.319454	0.115454	3.38238	0.034134	0.0090585	0.0203525	0.186537	6.5651	0.0284134	0.000153788	0.00058648	0.0637602	1.33568	0.0477361	0.21769	0.452172	0.529352	4.59462	0.115211	0.0027487	0.0319736	-0.227323	-8.08233	0.0281259	3.16721e-05	0.0002283	-0.423977	-13.411	0.0316141	3.98058e-07	4.76762e-06	0.0995628	1.69658	0.0586846	0.128214	0.312578	-0.553277	-5.38361	0.102771	0.00102632
TRIM28	ENSG00000130726	10155	Q13263;Q13263-2	19	q13.43	58544064	58550722	0.948105	0.03562	0.319454	0.332367	8.63795	0.0384776	1.95173e-05	0.000185762	0.33588	11.5345	0.0291195	2.26669e-06	2.09386e-05	-0.0362211	-0.775785	0.0466895	0.459757	0.687702	0.183449	2.49311	0.0735823	0.0426428	0.12131	-0.387739	-17.0754	0.0227074	8.68862e-08	4.27027e-06	-0.780553	-24.0117	0.0325072	2.79309e-09	1.55542e-07	0.0688504	1.52188	0.0452403	0.166533	0.364792	-0.106021	-1.57846	0.067167	0.158467
ACP2	ENSG00000134575	53	E9PQY3;P11117;E9PHY0;B7Z7D2;E9PP23	11	p11.2	47239302	47248906	0.947554	0.03576	0.319804	-0.268681	-8.66335	0.0310135	1.90882e-05	0.000183596	-0.293128	-8.33712	0.0351594	2.71288e-05	0.000140437	0.113979	1.85378	0.0614849	0.100146	0.287872	-0.200549	-2.64498	0.0758225	0.0343123	0.107532	0.422494	10.7227	0.0394019	3.61232e-06	4.70287e-05	0.39663	8.39028	0.0472725	1.81697e-05	8.73143e-05	-0.0208113	-0.348058	0.0597927	0.736778	0.861501	0.179156	2.67912	0.0668712	0.0315788
GAR1	ENSG00000109534	54433	Q9NY12-2;Q9NY12	4	q25	109815510	109824740	0.947334	0.0358	0.319804	-0.186569	-4.62697	0.0403221	0.00152441	0.004778	-0.283036	-8.20626	0.0344903	3.05183e-05	0.000154803	0.115884	2.86706	0.0404191	0.0204897	0.115697	-0.435265	-1.75841	0.247533	0.123683	0.238595	0.21288	7.95409	0.0267635	3.56986e-05	0.000252414	0.0859883	2.82989	0.0303857	0.0203066	0.0340696	0.137453	2.99364	0.0459151	0.0172373	0.0859767	0.105032	0.605932	0.173339	0.563683
HNRNPF	ENSG00000169813	3185	P52597	10	q11.21	43385617	43409186	0.945901	0.0361	0.32075	0.113761	5.45634	0.0208493	0.000526307	0.00204675	0.0683089	2.41006	0.0283432	0.0416357	0.0691914	0.0607118	1.60492	0.0378286	0.146421	0.360619	0.0423621	0.877944	0.0482515	0.410144	0.546243	-0.191975	-8.29446	0.023145	2.60698e-05	0.000196835	-0.292429	-9.24631	0.0316266	8.40856e-06	4.70461e-05	-0.186457	-3.23715	0.0575993	0.011928	0.0679339	-0.0548159	-1.20754	0.0453948	0.266437
NOLC1	ENSG00000166197	9221	A0A0A0MRM9;Q14978-2;Q14978;Q14978-3	10	q24.32	102152176	102163871	0.945791	0.03611	0.32075	0.398575	15.1335	0.0263372	2.38203e-07	1.15437e-05	0.344886	13.1683	0.0261907	8.00409e-07	9.69726e-06	-0.0905222	-1.6137	0.0560959	0.144497	0.358564	0.175768	3.74641	0.0469166	0.00770169	0.0486595	-0.422565	-21.3921	0.0197533	1.37461e-08	1.732e-06	-0.889481	-30.929	0.0287588	3.13313e-10	4.71523e-08	-0.0110895	-0.16064	0.0690333	0.876359	0.943404	-0.512155	-11.7344	0.0436456	7.38683e-06
ANXA1	ENSG00000135046	301	P04083	9	q21.13	73151865	73170393	0.945461	0.03621	0.32075	-0.252781	-12.9137	0.0195747	8.49942e-07	2.49053e-05	-0.565736	-45.6608	0.01239	3.31797e-11	2.42631e-08	0.124369	3.4321	0.0362371	0.00865736	0.0685003	-0.0465097	-0.524676	0.0886446	0.616598	0.718413	0.330503	13.7901	0.0239667	4.89569e-07	1.2487e-05	0.450028	19.3749	0.0232274	1.76333e-08	5.28999e-07	0.0534896	0.792224	0.0675183	0.45108	0.657017	0.140454	2.11186	0.0665074	0.0725884
PAIP1	ENSG00000172239	10605	Q9H074;Q9H074-2;D6REB4	5	p12	43526267	43557758	0.94524	0.03622	0.32075	0.0761721	2.83107	0.0269058	0.0212433	0.0417835	-0.195497	-10.5341	0.0185584	4.58672e-06	3.55428e-05	0.0697622	1.2475	0.0559217	0.24681	0.485865	-0.328956	-2.16757	0.151763	0.068301	0.1639	0.331926	9.17481	0.036178	1.21077e-05	0.000112524	0.599446	17.3805	0.0344896	4.45598e-08	9.85007e-07	0.115439	1.95789	0.0589611	0.085937	0.242519	0.355093	3.3271	0.106728	0.012641
FKBP2	ENSG00000173486	2286	P26885;F5H0N4	11	q13.1	64241003	64244132	0.944689	0.03633	0.32075	-0.24721	-8.73508	0.0283008	1.79315e-05	0.000175963	-0.104515	-3.3839	0.0308858	0.00917492	0.0187918	0.291509	6.02096	0.0484158	0.000291567	0.00890658	-0.0866593	-0.739302	0.117218	0.484642	0.610573	0.290807	10.8572	0.0267846	3.27562e-06	4.38185e-05	0.397921	12.2771	0.0324116	8.31227e-07	8.23386e-06	0.192323	3.29915	0.0582947	0.0108722	0.0641876	0.333567	3.83707	0.0869327	0.0063986
ESYT2	ENSG00000117868	57488	H7BXI1;A0FGR8-2;A0FGR8-6;A0A087WXU3;A0FGR8;A0FGR8-4	7	q36.3	158730995	158830253	0.944579	0.03633	0.32075	-0.124808	-6.10728	0.0204359	0.000244101	0.00112662	-0.106124	-5.28587	0.020077	0.000672011	0.00197927	-0.0373488	-0.881945	0.0423482	0.403025	0.640253	0.0664758	0.674134	0.0986092	0.522642	0.644575	0.14626	6.41736	0.0227914	0.000170468	0.000815709	0.308002	12.9176	0.0238437	5.44447e-07	5.91606e-06	0.236411	4.94129	0.0478439	0.00113311	0.0154922	0.186478	2.38119	0.078313	0.0487963
IQGAP3	ENSG00000183856	128239	F2Z2E2;Q86VI3	1	q22	156525405	156572604	0.941714	0.03693	0.325414	0.259358	5.5952	0.0463537	0.000444641	0.00179337	1.21863	12.267	0.0993426	1.39951e-06	1.46704e-05	0.220905	3.81935	0.0578383	0.00490504	0.049616	-0.140822	-2.70911	0.051981	0.0313231	0.102279	-0.233664	-5.99243	0.0389931	0.000275375	0.00117618	-0.125656	-2.68872	0.0467346	0.0254969	0.0416034	-0.372587	-6.00611	0.0620347	0.00032116	0.00746941	0.38072	7.57139	0.050284	0.000129319
SLFN5	ENSG00000166750	162394	Q08AF3	17	q12	35243071	35273655	0.939511	0.03723	0.326125	-0.901818	-29.2851	0.0307944	1.07607e-09	9.68462e-07	-0.745155	-38.9371	0.0191374	1.22662e-10	4.82982e-08	0.0986341	2.68603	0.0367211	0.0271704	0.133997	0.135994	1.11048	0.122465	0.304793	0.441816	0.76956	33.062	0.0232763	3.77003e-10	2.1592e-07	0.684699	27.4193	0.0249714	8.88512e-10	7.56436e-08	0.29819	6.972	0.0427696	0.000115819	0.0041831	-0.0377025	-0.427188	0.0882575	0.682075
TRIM21	ENSG00000132109	6737	P19474;P19474-2	11	p15.4	4384897	4393702	0.93929	0.03726	0.326125	-0.135452	-4.75955	0.0284589	0.00127756	0.00415564	-0.169201	-5.7341	0.0295078	0.000391271	0.00126062	0.401528	6.49906	0.0617824	0.000172242	0.00655225	-0.188636	-1.2202	0.154594	0.263312	0.39725	0.445792	14.5304	0.03068	3.21379e-07	9.20082e-06	0.599686	18.5688	0.0322953	2.53552e-08	6.61497e-07	0.16697	3.34715	0.0498843	0.0101226	0.0612342	0.147463	1.386	0.106394	0.20829
PFDN5	ENSG00000123349	5204	Q99471;H3BPF6;Q99471-3;H3BMQ1	12	q13.13	53295291	53299452	0.93907	0.03729	0.326125	0.0604738	1.42584	0.0424129	0.190304	0.262287	0.201308	6.84515	0.0294089	0.000114384	0.000457246	0.141881	2.85765	0.0496495	0.0207914	0.116351	0.279137	2.58169	0.108122	0.0375561	0.11263	-0.0435422	-1.00196	0.0434568	0.344506	0.425888	-0.155162	-4.55183	0.0340879	0.00149252	0.0034468	0.00290923	0.0287744	0.101105	0.977749	0.989351	-0.25938	-2.48388	0.104425	0.0419703
DAP	ENSG00000112977	1611	P51397;B4DQ75	5	p15.2	10679230	10761234	0.93874	0.03735	0.326125	-0.376678	-9.9756	0.03776	6.47604e-06	9.06646e-05	-0.570495	-16.3066	0.0349856	1.45828e-07	2.81709e-06	-0.11745	-0.364487	0.322233	0.724755	0.858706	0.931727	9.30589	0.100122	4.31056e-05	0.0104521	0.712894	11.7465	0.0606899	1.76058e-06	2.94991e-05	1.10028	17.7144	0.062112	3.78939e-08	8.74474e-07	0.228091	0.812081	0.280872	0.440237	0.647946	-0.285985	-2.72756	0.10485	0.0294419
GIGYF2	ENSG00000204120	26058	Q6Y7W6;Q6Y7W6-5;Q6Y7W6-4;Q6Y7W6-3;I1E4Y6;E7ESB6	2	q37.1	232697299	232860605	0.938519	0.03737	0.326125	0.211243	8.50265	0.0248444	2.19918e-05	0.000200215	0.243484	12.0706	0.0201716	1.5885e-06	1.6299e-05	-0.028808	-0.524489	0.0549258	0.613878	0.789446	-0.0259222	-0.376894	0.0687784	0.717824	0.800588	-0.227566	-9.81739	0.0231799	7.18463e-06	7.96886e-05	-0.256015	-10.5199	0.0243363	2.96415e-06	2.12206e-05	-0.0853011	-1.63118	0.052294	0.141496	0.332105	-0.202423	-3.52751	0.057384	0.00962968
ECD	ENSG00000122882	11319	O95905;O95905-3;O95905-2;C9J316;F2Z2R1;C9JGV1	10	q22.2	73130155	73169055	0.937968	0.03747	0.32618	0.457349	5.08226	0.0899892	0.000839993	0.00296634	0.444258	5.11952	0.0867773	0.000827214	0.00235705	-0.267765	-5.09224	0.052583	0.000881899	0.0168687	0.166175	2.18371	0.0760976	0.0667175	0.161806	-0.132948	-2.02918	0.0655181	0.0754693	0.118983	-0.324628	-4.55429	0.0712796	0.00148738	0.00343746	-0.00749932	-0.10706	0.0700479	0.917378	0.962906	-0.546293	-6.62259	0.0824894	0.00029797
CALCOCO2	ENSG00000136436	10241	Q13137-4;Q13137-5;Q13137;Q13137-3;D6REB0;Q13137-2	17	q21.32	48831018	48866522	0.937638	0.03752	0.32618	-0.357541	-7.18748	0.0497449	7.65308e-05	0.000480702	0.145331	4.70589	0.0308827	0.00141074	0.00374341	-0.0731335	-1.26456	0.0578333	0.240934	0.480207	-0.524811	-3.57852	0.146656	0.00956598	0.0542439	0.476519	11.1659	0.0426764	2.6276e-06	3.84081e-05	0.535883	12.3256	0.0434772	8.04471e-07	8.02457e-06	0.146631	2.46648	0.0594497	0.0389225	0.146706	0.468648	3.84063	0.122024	0.00636914
CASP7	ENSG00000165806	840	P55210;P55210-3;Q5SVL2;A0A0A0MRL7;P55210-4	10	q25.3	113679162	113730907	0.936646	0.03767	0.326615	-0.21763	-5.77634	0.0376762	0.000358245	0.00150664	-0.00616335	-0.160783	0.0383333	0.876135	0.906198	-0.143697	-2.55118	0.0563258	0.0335683	0.149898	0.192913	1.75154	0.110139	0.124914	0.240025	0.242432	6.09606	0.0397686	0.000244471	0.00107403	0.338166	8.82999	0.0382975	1.21379e-05	6.31453e-05	0.10541	1.60767	0.065567	0.146573	0.339863	0.203936	2.34371	0.0870144	0.0515622
DNAJC19	ENSG00000205981	131118	Q96DA6;Q96DA6-2;F2Z3A7;G5E9V2	3	q26.33	180983697	180989774	0.935985	0.03784	0.326615	-0.254219	-9.45048	0.0269001	9.82942e-06	0.000117953	-0.497881	-15.0142	0.0331607	2.82308e-07	4.50264e-06	0.0994504	1.65138	0.0602227	0.136507	0.347806	0.0971467	1.15618	0.0840242	0.2869	0.422499	0.42606	12.1514	0.0350626	1.34553e-06	2.50793e-05	0.40906	9.75352	0.0419397	5.47498e-06	3.40834e-05	0.16713	2.71674	0.0615187	0.0263808	0.113192	0.099589	1.38736	0.0717829	0.207894
BYSL	ENSG00000112578	705	Q13895	6	p21.1	41921499	41933046	0.935875	0.03787	0.326615	0.298814	10.8409	0.0275635	3.38773e-06	5.84731e-05	0.38207	18.875	0.0202421	4.49366e-08	1.35455e-06	0.0829898	1.09437	0.0758336	0.305028	0.549886	-0.217269	-2.52319	0.086109	0.04084	0.11788	-0.258801	-8.46216	0.0305833	2.24144e-05	0.000174982	-0.343338	-10.9404	0.0313826	2.15153e-06	1.67341e-05	0.00397956	0.0531848	0.0748252	0.958889	0.982542	-0.160149	-2.02969	0.0789031	0.0819499
CDK5RAP1	ENSG00000101391	51654	Q96SZ6-2;Q96SZ6-3;Q96SZ6;Q96SZ6-6;Q96SZ6-4;H0Y721;Q96SZ6-5	20	q11.21	33358839	33401561	0.935765	0.03793	0.326615	0.445898	6.52856	0.0682996	0.00015279	0.000812302	0.462344	8.3037	0.0556793	2.7953e-05	0.000143876	-0.166926	-1.25208	0.133319	0.245221	0.484857	0.136109	1.1395	0.119446	0.293324	0.429714	-0.386265	-8.13818	0.0474633	3.00781e-05	0.000219573	-0.559611	-9.69559	0.0577181	5.74443e-06	3.52728e-05	0.0425035	0.321128	0.132357	0.756342	0.87506	-0.276256	-2.96368	0.0932139	0.0209947
RAP1B	ENSG00000127314	5908	P61224;P61224-3;F5H7Y6;E7ESV4;A6NIZ1;F5GX62;P61224-4;P61224-2;F5H004;F5H6R7;F5GZG1;B7ZB78;F5H823;F5GYB5	12	q15	68610855	68671901	0.935765	0.03793	0.326615	-0.381375	-14.953	0.025505	2.62399e-07	1.23061e-05	-0.118271	-6.50596	0.0181789	0.000163898	0.000616453	-0.0836978	-0.695907	0.120271	0.505812	0.720184	-0.023291	-0.375546	0.062019	0.718781	0.801202	0.240436	12.3158	0.0195226	1.20913e-06	2.35109e-05	0.23036	10.1886	0.0226096	3.84568e-06	2.62205e-05	0.249235	1.72436	0.144538	0.122928	0.304604	0.22614	4.04561	0.0558977	0.00489778
RAB35	ENSG00000111737	11021	F5H157;Q15286	12	q24.23	120095099	120117502	0.934773	0.03813	0.327716	-0.429883	-17.9483	0.0239512	5.97915e-08	5.38124e-06	-0.0187063	-0.608297	0.0307519	0.559376	0.63554	0.0814414	1.9941	0.0408412	0.0805374	0.254111	-0.205264	-2.45198	0.0837136	0.0452431	0.125983	0.460458	20.4073	0.0225634	2.02397e-08	2.12029e-06	0.0876557	2.86785	0.030565	0.0191046	0.0322506	0.35574	7.72693	0.0460389	5.60122e-05	0.00254752	0.134502	1.90164	0.0707292	0.098966
SPTLC2	ENSG00000100596	9517	O15270;H0YJV2	14	q24.3	77505997	77616637	0.934332	0.03828	0.328383	0.25376	10.3438	0.0245325	4.88717e-06	7.49714e-05	0.792024	22.5516	0.0351205	1.06295e-08	6.03294e-07	0.117613	1.99876	0.0588427	0.0799532	0.252787	-0.0254707	-0.300516	0.0847567	0.772831	0.842233	-0.186444	-5.77978	0.032258	0.000353092	0.001437	-0.158905	-4.74003	0.033524	0.00114977	0.00276155	-0.175745	-3.13147	0.0561222	0.0139837	0.0753157	0.287464	3.75738	0.0765066	0.00709896
TRIM16	ENSG00000221926	10626	O95361;B3KP96;H0Y626;O95361-2;K7ENN8	17	p12	15627960	15684311	0.93323	0.0385	0.329176	-0.290609	-3.81594	0.0761564	0.00475028	0.0120188	-0.180285	-2.55873	0.0704588	0.0329222	0.056428	-0.213326	-2.28913	0.0931909	0.0507003	0.193836	0.288921	3.16361	0.0913264	0.0166382	0.0721596	0.405747	6.44512	0.0629542	0.000165338	0.000799798	1.05934	12.9754	0.0816423	5.24534e-07	5.77104e-06	0.000751515	0.0116117	0.0647204	0.99102	0.996049	0.445623	4.65925	0.0956427	0.00231645
RPL23A	ENSG00000198242	6147	P62750;H7BY10;K7ERT8;A8MUS3;K7EJV9;K7EMA7	17	q11.2	28719985	28724359	0.93301	0.03853	0.329176	-0.0118941	-0.619044	0.0192136	0.552442	0.62925	0.0438122	2.42309	0.0180811	0.0407868	0.0680141	0.0393913	1.28707	0.0306053	0.233359	0.47102	0.281058	3.90847	0.07191	0.00627272	0.0444193	-0.0916591	-4.26974	0.0214671	0.00246962	0.00696133	-0.1777	-7.78411	0.0228285	3.26073e-05	0.000138334	-0.245307	-4.69811	0.052214	0.0015451	0.0189405	-0.348232	-6.70882	0.0519066	0.000275178
POLRMT	ENSG00000099821	5442	O00411	19	p13.3	617221	633537	0.932569	0.03859	0.329176	0.184654	8.94149	0.0206514	1.50144e-05	0.000157251	0.151126	8.638	0.0174954	2.08116e-05	0.000113126	0.00376137	0.0558833	0.0673075	0.956778	0.980083	0.243128	2.20932	0.110046	0.0642808	0.157444	-0.157271	-7.29708	0.0215525	6.75599e-05	0.00040536	-0.315423	-14.0711	0.0224164	2.66078e-07	3.58948e-06	0.038598	0.523199	0.073773	0.615014	0.779746	-0.228515	-2.69791	0.0847009	0.0307315
RAD18	ENSG00000070950	56852	Q9NS91;F8WE49	3	p25.3	8775402	8963773	0.932239	0.03869	0.329409	0.403339	10.3926	0.0388103	4.71158e-06	7.32912e-05	0.395858	9.80072	0.0403907	7.99032e-06	5.28771e-05	-0.252702	-2.93401	0.0861286	0.0184705	0.110064	-0.183292	-0.814251	0.225105	0.443284	0.575744	-0.357149	-7.16289	0.049861	7.73769e-05	0.000447635	-0.412578	-7.77861	0.05304	3.27859e-05	0.000138904	-0.125722	-1.45419	0.0864546	0.183971	0.387374	-0.502776	-3.45583	0.145486	0.010607
PDCD10	ENSG00000114209	11235	C9J5C3;Q9BUL8;C9J6F3;H7C5M9;C9JSA3;C9JND6;C9J363	3	q26.1	167683298	167734939	0.931357	0.03879	0.329513	0.0171256	0.743327	0.0230391	0.477728	0.560671	0.0968804	2.35267	0.0411789	0.0455894	0.0746979	0.099279	1.69402	0.0586056	0.127954	0.333179	0.356705	3.95555	0.0901782	0.00591406	0.0440295	-0.0271833	-1.00787	0.0269712	0.341827	0.423585	-0.134072	-4.40654	0.0304258	0.00183204	0.00410742	-0.177309	-2.99719	0.0591586	0.0171444	0.0858101	-0.186931	-2.26558	0.0825088	0.0578523
MSH2	ENSG00000095002	4436	P43246;A0A2R8YFH0;E9PHA6;A0A2R8Y6P0;A0A2R8YG02;P43246-2;A0A2R8Y7S8	2	p21	47403067	47663146	0.930586	0.03892	0.329513	0.15951	7.21973	0.0220936	7.40751e-05	0.000469019	0.105227	6.76503	0.0155545	0.000124379	0.000490801	0.106084	2.92577	0.0362583	0.0187075	0.110475	-0.0249609	-0.341826	0.0730223	0.74288	0.819883	-0.119935	-4.89144	0.0245193	0.00106578	0.00343626	0.00358347	0.152393	0.0235146	0.882339	0.900491	-0.242569	-5.74048	0.0422559	0.000433655	0.00879263	-0.285767	-5.41772	0.0527468	0.000989472
ABCC1	ENSG00000103222	4363	P33527;P33527-9;I3L4X2;P33527-4;P33527-2;P33527-3;A0A0A0MS99;P33527-6;P33527-7;P33527-5;P33527-8	16	p13.11	15949138	16143257	0.930586	0.03892	0.329513	-0.233128	-6.501	0.0358602	0.000157442	0.000824508	-0.338143	-14.3887	0.0235007	3.96275e-07	5.68823e-06	0.022211	0.49434	0.0449305	0.634093	0.801921	0.26253	2.34852	0.111785	0.0525322	0.138588	0.361478	14.2289	0.0254044	3.80527e-07	1.04231e-05	0.675553	23.049	0.0293095	3.97313e-09	1.87452e-07	0.248949	4.13091	0.0602648	0.00329409	0.0306957	0.0314631	0.302686	0.103946	0.770925
RBP1	ENSG00000114115	5947	P09455;A0A0A0MTB9;H0YAK8;A0A0A0MQT0;P09455-2;P09455-3	3	q23	139517434	139539829	0.930256	0.03905	0.329998	-0.412645	-17.0227	0.024241	9.19511e-08	6.77117e-06	-0.491946	-20.2085	0.0243435	2.58762e-08	1.0063e-06	-0.375174	-5.35235	0.0700951	0.000639232	0.0144201	-0.748379	-1.16631	0.641664	0.283052	0.418395	0.315043	14.5227	0.0216931	3.22759e-07	9.20082e-06	-0.163421	-7.75751	0.0210661	3.34818e-05	0.000141378	0.363867	4.70201	0.0773855	0.00153734	0.0189405	1.19421	2.63234	0.453668	0.0337971
SMTN	ENSG00000183963	6525	P53814-5;P53814-6;A0A087WVP4;A0A087X1R1;P53814;P53814-2	22	q12.2	31064105	31104757	0.929595	0.03919	0.330242	0.216149	3.4956	0.0618345	0.00763537	0.0177044	0.513085	10.8135	0.0474485	3.74556e-06	3.08861e-05	-0.258911	-6.42128	0.0403208	0.000187289	0.00688594	0.254596	2.2139	0.114999	0.0638546	0.156854	0.0082411	0.178215	0.0462425	0.862802	0.893875	-0.267962	-5.13468	0.0521866	0.000676484	0.00174095	-0.21223	-3.3339	0.063658	0.0103238	0.0620846	-0.276571	-3.66945	0.0753713	0.00796977
CASP8	ENSG00000064012	841	Q14790-9;Q14790-4;Q14790;Q14790-2;Q14790-3;H7C0E2	2	q33.1	201233443	201361836	0.928713	0.03936	0.330242	-0.0857339	-3.41511	0.0251043	0.00862042	0.0195919	-0.193159	-7.14722	0.0270257	8.39363e-05	0.000355137	0.0173156	0.349766	0.0495063	0.735366	0.863152	-0.155641	-1.38142	0.112667	0.211157	0.342524	0.368242	14.1017	0.0261133	4.09065e-07	1.10133e-05	0.330916	11.3949	0.0290406	1.53991e-06	1.28666e-05	0.16252	2.82032	0.0576247	0.0224822	0.102101	-0.0412437	-0.430705	0.0957586	0.679634
CCDC127	ENSG00000164366	133957	Q96BQ5	5	p15.33	196868	218153	0.928713	0.03937	0.330242	-0.112247	-2.90132	0.0386881	0.0190269	0.0380781	-0.507808	-5.68161	0.0893774	0.000416269	0.00132516	0.0471905	0.835554	0.0564781	0.427181	0.659847	0.00497024	0.0586816	0.0846984	0.954906	0.972171	0.449431	7.80572	0.0575772	4.10782e-05	0.000283143	1.08106	11.0019	0.0982618	2.05491e-06	1.61824e-05	0.489308	8.57108	0.0570883	2.64911e-05	0.00174254	0.239659	2.76819	0.0865762	0.027766
PATL1	ENSG00000166889	219988	Q86TB9-4;Q86TB9;Q86TB9-2	11	q12.1	59636716	59669037	0.928713	0.03936	0.330242	0.132294	4.51465	0.0293033	0.00177409	0.00540985	0.116445	3.34999	0.0347598	0.00965661	0.0196088	0.221903	3.22647	0.0687757	0.0117979	0.0828212	0.196402	2.00423	0.0979937	0.0866139	0.189488	-0.131118	-4.35815	0.0300856	0.00218389	0.00628815	-0.0812486	-2.26026	0.0359465	0.0510122	0.0763729	-0.0774056	-0.988404	0.0783137	0.351902	0.571259	0.00558495	0.0765117	0.0729947	0.941153
ANKZF1	ENSG00000163516	55139	Q9H8Y5;B8ZZS4	2	q35	219229783	219236679	0.927721	0.03955	0.33114	0.189723	3.13218	0.0605722	0.0132866	0.0282408	0.225747	4.11908	0.0548053	0.00314032	0.00742643	-0.0558918	-1.05731	0.0528624	0.320651	0.565422	0.364356	2.2645	0.1609	0.0593327	0.14985	-0.298163	-4.27014	0.069825	0.00246823	0.00696053	-0.291036	-3.82069	0.0761736	0.00431756	0.00870142	-2.32716e-05	-0.000422956	0.0550213	0.999673	0.999673	-0.0831445	-0.758816	0.109571	0.472734
MTA2	ENSG00000149480	9219	O94776;O94776-2	11	q12.3	62593214	62601865	0.927171	0.03966	0.33145	0.130099	4.48579	0.0290026	0.00184514	0.00559767	0.21132	3.8105	0.0554572	0.00488053	0.0109149	0.0473294	1.25745	0.0376392	0.243368	0.482693	-0.0200515	-0.395986	0.0506369	0.704338	0.789861	-0.131827	-5.79225	0.0227591	0.000347923	0.0014178	-0.0931252	-3.81285	0.024424	0.0043688	0.00878502	-0.130222	-2.87071	0.0453625	0.0208057	0.0969249	-0.278669	-5.56758	0.050052	0.000844109
NAA15	ENSG00000164134	80155	A0A0B4J1W3;Q9BXJ9-4;Q9BXJ9	4	q31.1	139301446	139420033	0.92684	0.03974	0.331508	0.120886	2.67845	0.0451329	0.0270185	0.0507806	0.223931	2.64001	0.0848219	0.0289636	0.0505738	0.0722495	2.09647	0.0344625	0.0686248	0.230606	-0.16683	-1.75022	0.0953193	0.125152	0.240329	-0.112191	-2.41349	0.0464849	0.04104	0.0714035	-0.353575	-6.0739	0.0582122	0.000209023	0.000650375	-0.230699	-5.8371	0.0395229	0.000388375	0.00844824	-0.0838188	-1.06366	0.0788023	0.322793
NCAPG	ENSG00000109805	64151	Q9BPX3	4	p15.31	17810979	17844865	0.925959	0.03993	0.332481	0.226642	6.4591	0.0350888	0.000164816	0.000851798	0.383964	17.2523	0.0222558	9.2728e-08	2.10301e-06	0.0367507	0.908183	0.0404662	0.389803	0.628847	-0.275108	-3.92574	0.0700779	0.00613844	0.0443707	-0.21033	-6.1105	0.0344211	0.000240476	0.0010587	-0.164716	-4.95412	0.0332483	0.000859877	0.0021395	-0.37719	-7.92572	0.0475907	4.669e-05	0.0023307	-0.0706586	-1.05585	0.0669214	0.32611
RNASEH2A	ENSG00000104889	10535	O75792	19	p13.13	12806584	12813640	0.925738	0.04003	0.332704	0.14519	5.48437	0.0264734	0.000508587	0.00199508	0.0328382	0.959432	0.0342267	0.364636	0.447885	0.165083	3.23792	0.0509842	0.0115947	0.0823025	-0.0656766	-0.71533	0.0918131	0.498402	0.623925	-0.20823	-5.32683	0.0390908	0.00061174	0.00222515	-0.125218	-2.70019	0.0463737	0.0250289	0.0409207	-0.118125	-2.18232	0.054128	0.0606418	0.194943	-0.209965	-2.82442	0.074339	0.0256099
RPN2	ENSG00000118705	6185	P04844;P04844-2;Q5JYR7	20	q11.23	37178410	37241619	0.921551	0.04086	0.338981	-0.162855	-3.87992	0.0419737	0.00432795	0.0111472	-0.193299	-10.8756	0.0177737	3.58301e-06	2.98585e-05	-0.139284	-3.58944	0.0388039	0.00685622	0.0603911	-0.656403	-6.19615	0.105937	0.000516828	0.0166603	0.0133544	0.328183	0.0406921	0.750851	0.802845	0.18157	5.881	0.0308741	0.000263473	0.000787794	0.0233819	0.453474	0.0515618	0.662255	0.813737	0.535991	4.63476	0.115646	0.00238416
RAB3B	ENSG00000169213	5865	P20337	1	p32.3	51907956	51990700	0.92045	0.04108	0.340184	0.170038	3.65411	0.0465334	0.00602695	0.0145981	0.591759	8.46176	0.0699332	2.42848e-05	0.000127283	0.302438	4.2928	0.0704523	0.00252014	0.0327001	-0.625712	-4.7822	0.130842	0.00222031	0.0290802	-0.377744	-6.42698	0.0587747	0.000168672	0.000809933	-1.41637	-16.8213	0.0842009	5.88492e-08	1.1883e-06	-0.542818	-8.82711	0.0614943	2.13624e-05	0.0015627	0.642567	6.21082	0.103459	0.000440561
TP53I3	ENSG00000115129	9540	Q53FA7;Q53FA7-2;H7BZH6	2	p23.3	24077433	24085861	0.920229	0.04121	0.340639	-0.259918	-7.63644	0.0340365	4.90726e-05	0.000345814	-0.294736	-5.73154	0.0514235	0.000392451	0.00126274	0.0266406	0.500955	0.0531796	0.629628	0.799074	0.20346	2.91856	0.0697123	0.023329	0.0868057	0.708385	15.0701	0.0470061	2.39413e-07	7.50398e-06	0.196818	3.74864	0.0525039	0.00481351	0.00957232	0.0645681	1.54368	0.0418275	0.161243	0.358967	0.349857	5.00125	0.0699538	0.001563
CDC123	ENSG00000151465	8872	O75794;X6RA30;X6RF82;X6RKY7	10	p14	12195965	12250589	0.919127	0.04148	0.342248	0.499962	5.71286	0.0875152	0.000386233	0.00160084	0.304028	7.35237	0.041351	6.84022e-05	0.000300932	-0.264631	-5.11209	0.0517656	0.000860207	0.0167142	0.00694186	0.0556851	0.124663	0.957206	0.973715	-0.385097	-9.3146	0.0413434	1.07804e-05	0.000104327	-0.430733	-9.32411	0.0461957	7.86307e-06	4.46282e-05	-0.0202619	-0.272065	0.0744745	0.792462	0.897151	-0.451674	-4.18803	0.107849	0.00409595
RBM42	ENSG00000126254	79171	K7EP90;Q9BTD8-4;Q9BTD8-2;Q9BTD8-3;Q9BTD8;K7EQ03;K7ER08;K7EML2	19	q13.12	35629030	35637686	0.917364	0.0419	0.344036	0.0230917	0.856147	0.0269716	0.415869	0.500377	0.137963	3.63932	0.037909	0.00626915	0.0135537	0.130948	2.29735	0.0569994	0.0500485	0.192542	0.366782	5.88023	0.0623754	0.000700477	0.018044	-0.080567	-3.01994	0.0266784	0.0157613	0.0323019	-0.1537	-3.88239	0.0395891	0.00393592	0.0080377	-0.074105	-0.726358	0.102023	0.488323	0.688632	-0.0803708	-1.17339	0.0684947	0.279015
HEATR5A	ENSG00000129493	25938	F5H619;Q86XA9;Q86XA9-2;H7C5W6	14	q12	31291788	31420550	0.917144	0.04194	0.344036	-0.146661	-2.22259	0.0659864	0.0556669	0.0936109	0.0242781	0.237094	0.102399	0.818371	0.859863	-0.248789	-1.84734	0.134674	0.101146	0.289691	-0.440174	-3.08536	0.142665	0.0185188	0.0764512	0.164129	2.27032	0.0722934	0.051525	0.0864007	0.172473	1.56377	0.110293	0.15333	0.200577	0.0150592	0.126997	0.11858	0.902077	0.954464	0.561533	3.50339	0.160283	0.00994729
EXOSC9	ENSG00000123737	5393	Q06265;Q06265-2;D6RIY6;Q06265-3;Q06265-4;D6R905;D6RA17	4	q27	121801318	121817021	0.917034	0.04199	0.344036	0.115895	5.70019	0.0203318	0.000392098	0.00162301	0.0877329	2.12359	0.0413136	0.0654497	0.102341	0.0604791	1.08893	0.0555399	0.307282	0.551992	-0.0529984	-0.847256	0.062553	0.42588	0.560767	-0.192024	-6.01476	0.0319255	0.000268372	0.00115252	-0.215584	-4.92159	0.0438038	0.000898301	0.00222273	-0.0977723	-1.67227	0.0584666	0.13301	0.319247	-0.263135	-4.44741	0.0591659	0.00298082
FAU	ENSG00000149806	2197	P62861;E9PR30	11	q13.1	65120630	65122177	0.916924	0.042	0.344036	0.201294	7.7233	0.0260632	4.5135e-05	0.000325296	0.147607	3.92048	0.0376504	0.00416427	0.00948821	-0.0339798	-0.3903	0.0870607	0.706301	0.849665	-0.245474	-3.1739	0.0773415	0.0164065	0.0716801	-0.29637	-6.63247	0.0446848	0.000134846	0.000690676	-0.515318	-10.3737	0.0496755	3.32211e-06	2.32548e-05	-0.255255	-3.55846	0.0717321	0.00741702	0.0500054	-0.269871	-4.11077	0.0656497	0.00451136
RBM3	ENSG00000102317	5935	P98179	X	p11.23	48574449	48581162	0.916263	0.04216	0.344044	0.085931	1.49658	0.0574185	0.171406	0.241255	0.00696764	0.133501	0.0521918	0.896999	0.922628	-0.188438	-0.849439	0.221838	0.419848	0.65311	0.454728	3.87154	0.117454	0.00657078	0.0452172	-0.129983	-1.8009	0.0721764	0.107828	0.161858	-0.233776	-2.92215	0.0800015	0.0175105	0.0298959	-0.504226	-2.15191	0.234315	0.0635843	0.200928	-0.603494	-5.26818	0.114555	0.00116286
PGM1	ENSG00000079739	5236	P36871;P36871-2;P36871-3	1	p31.3	63593411	63660245	0.916152	0.04218	0.344044	-0.261926	-9.81316	0.0266913	7.35319e-06	9.75266e-05	-0.157532	-8.70178	0.0181034	1.96936e-05	0.000108169	-0.157333	-4.65853	0.0337732	0.00154091	0.0240742	-0.186138	-2.99674	0.0621136	0.0209268	0.0820983	0.207231	11.3384	0.0182769	2.32841e-06	3.56044e-05	0.222343	11.3332	0.0196187	1.61031e-06	1.33136e-05	-0.0390955	-1.00375	0.0389495	0.34489	0.563648	0.35677	6.77429	0.0526654	0.000259183
ZNF609	ENSG00000180357	23060	O15014	15	q22.31	64460578	64686068	0.915932	0.04225	0.344044	-0.0137923	-0.309029	0.044631	0.76489	0.814675	0.108694	2.22809	0.0487834	0.0555074	0.088598	0.214391	1.39406	0.153789	0.200071	0.431334	0.379271	3.44945	0.109951	0.0113331	0.0587167	-0.0682643	-1.20921	0.0564537	0.259701	0.336719	-0.0408148	-0.682398	0.0598108	0.512675	0.572338	-0.0873157	-0.607017	0.143844	0.560668	0.740004	-0.264287	-2.80244	0.0943059	0.0264308
LRRC59	ENSG00000108829	55379	Q96AG4	17	q21.33	50375059	50397523	0.915602	0.04232	0.344044	0.143668	6.99113	0.02055	9.35661e-05	0.00055909	0.221013	11.2839	0.0195865	2.6903e-06	2.38381e-05	0.0115512	0.331687	0.0348257	0.74848	0.872098	0.0022695	0.0399461	0.0568141	0.969292	0.980555	-0.077268	-3.22614	0.0239506	0.0114548	0.0247396	-0.145638	-5.37339	0.0271035	0.00049617	0.00133928	-0.289923	-6.17484	0.0469523	0.000266614	0.00668168	-0.189076	-3.86812	0.0488805	0.00614639
GTPBP4	ENSG00000107937	23560	Q9BZE4;Q9BZE4-2;Q9BZE4-3	10	p15.3	988434	1019932	0.915161	0.04238	0.344044	0.21081	5.8954	0.0357584	0.000311554	0.00134992	0.172571	8.53653	0.0202156	2.27383e-05	0.000120785	0.112111	3.16582	0.0354129	0.0129379	0.0876735	-0.214492	-1.63695	0.131032	0.147256	0.267737	-0.0885114	-3.52774	0.0250901	0.00724374	0.0168459	-0.300242	-10.4592	0.0287061	3.10732e-06	2.19956e-05	-0.0835904	-1.95169	0.0428298	0.0867648	0.244038	-0.205735	-1.94208	0.105935	0.0932476
EPHA2	ENSG00000142627	1969	P29317	1	p36.13	16124337	16156069	0.913949	0.04264	0.345536	-0.472817	-19.5556	0.0241781	2.97135e-08	3.82725e-06	0.0602829	2.48223	0.0242858	0.0371479	0.0626591	-0.0430831	-1.35821	0.0317204	0.210737	0.444557	-0.0891906	-1.21515	0.073399	0.265112	0.398629	0.448606	21.1008	0.0212602	1.53845e-08	1.79486e-06	0.783577	33.0262	0.023726	1.77427e-10	3.61297e-08	-0.100957	-2.75919	0.0365892	0.0247048	0.108271	0.584436	9.99018	0.0585011	2.15308e-05
MON2	ENSG00000061987	23041	A0A286YFF8;Q7Z3U7-2;Q7Z3U7-5;Q7Z3U7;Q7Z3U7-6;F8VZV1;Q7Z3U7-3	12	q14.1	62466817	62600476	0.912627	0.04299	0.347242	-0.226668	-9.20423	0.0246265	1.20357e-05	0.000136376	0.00743298	0.262886	0.0282745	0.799091	0.843685	-0.0326737	-0.627788	0.0520456	0.547297	0.748447	-0.0782829	-0.928618	0.0843004	0.385103	0.522174	0.306397	12.6756	0.0241723	9.61283e-07	1.9599e-05	0.28453	9.47309	0.0300357	6.92423e-06	4.03914e-05	0.0567367	1.06705	0.0531717	0.317089	0.537825	0.1325	1.65345	0.0801354	0.142216
CDK13	ENSG00000065883	8621	Q14004-2;Q14004;A0A2R8Y4Z0;A0A2R8Y7W5;A0A2R8YF61;A0A2R8YD28	7	p14.1	39950121	40099580	0.912406	0.04303	0.347242	-0.0484197	-0.968221	0.050009	0.360209	0.445576	0.0488673	0.648252	0.0753831	0.53446	0.612311	0.0719056	0.824265	0.0872361	0.433209	0.665641	0.220731	0.975964	0.226167	0.362765	0.501137	-0.086389	-1.6595	0.0520572	0.134007	0.193368	-0.187954	-3.32523	0.0565236	0.00924188	0.0170644	-0.159436	-1.95985	0.0813513	0.0856772	0.241977	-0.506688	-2.65469	0.190865	0.0327176
NFXL1	ENSG00000170448	152518	Q6ZNB6;Q6ZNB6-2	4	p12	47847233	47914667	0.912076	0.04308	0.347242	-0.26678	-12.4539	0.0214213	1.13412e-06	2.9992e-05	-0.401654	-17.9872	0.02233	6.628e-08	1.72805e-06	-0.0320639	-0.622664	0.0514947	0.550498	0.750957	0.0449108	0.151172	0.297084	0.88426	0.924411	0.219323	9.09412	0.024117	1.29558e-05	0.000116936	0.22394	9.51508	0.0235353	6.68251e-06	3.93089e-05	0.0498608	0.817944	0.0609586	0.43707	0.64678	0.0047972	0.0221085	0.216984	0.982978
ANAPC10	ENSG00000164162	10393	Q9UM13;D6RA92;D6R9Q5;A0A286YEY6;D6RD74	4	q31.21	144831908	145098541	0.911305	0.04326	0.347301	0.123969	2.38527	0.0519729	0.0430027	0.0753804	0.0596726	1.39186	0.0428726	0.200373	0.269906	0.0522813	0.580277	0.0900972	0.577389	0.768387	0.369428	3.8173	0.0967772	0.00703694	0.0466428	-0.218594	-3.93004	0.0556213	0.00400325	0.0103959	-0.205867	-3.55047	0.0579832	0.00651427	0.0125274	-0.106459	-1.36952	0.0777349	0.208044	0.416902	0.0847925	1.02407	0.0827991	0.339881
GIT2	ENSG00000139436	9815	Q14161;Q14161-3;F8VXI9;Q14161-6;Q14161-4;Q14161-5;R4GNG3;Q14161-11;Q14161-7;Q14161-8;F8WAK2;Q14161-10;Q14161-9;Q14161-2;F8W822	12	q24.11	109929804	109996389	0.911194	0.04328	0.347301	-0.227564	-5.81314	0.0391465	0.000343045	0.00145632	0.0989685	3.37798	0.0292981	0.00925713	0.0189166	-0.0910634	-2.07774	0.0438282	0.070668	0.234795	0.122817	0.612797	0.200421	0.560088	0.673927	0.301874	10.4916	0.0287731	4.28426e-06	5.39817e-05	0.429176	12.5222	0.0342733	7.05348e-07	7.21378e-06	0.165724	3.47163	0.0477366	0.00842213	0.0546637	0.208281	1.31451	0.158448	0.230104
SLC25A13	ENSG00000004864	10165	Q9UJS0-2;Q9UJS0	7	q21.3	96120220	96322147	0.910864	0.04334	0.347301	-0.158079	-7.73546	0.0204356	4.46122e-05	0.000322683	-0.470771	-16.4247	0.0286624	1.37625e-07	2.69204e-06	-0.196423	-4.46124	0.0440288	0.00200431	0.0280329	-0.0447756	-0.527138	0.084941	0.614977	0.717105	0.42576	19.028	0.0223754	3.59068e-08	2.66132e-06	0.598174	23.4753	0.025481	3.39318e-09	1.69659e-07	-0.0872457	-1.71495	0.0508735	0.124695	0.307645	0.334938	4.41124	0.0759283	0.00311401
UTP18	ENSG00000011260	51096	Q9Y5J1;J3KSR7	17	q21.33	51260546	51297936	0.910533	0.04346	0.347301	0.129837	4.26956	0.0304099	0.00248602	0.00710848	0.00734568	0.240103	0.0305938	0.816114	0.858064	0.0284077	0.518655	0.0547718	0.617763	0.791541	0.169766	1.99253	0.0852012	0.088099	0.191534	-0.132097	-4.65104	0.0284017	0.00146514	0.00447858	-0.265497	-7.44529	0.0356598	4.59239e-05	0.000183346	-0.0349172	-0.741172	0.0471108	0.479777	0.681905	-0.561077	-7.13587	0.0786278	0.000187651
NOP53	ENSG00000105373	29997	Q9NZM5	19	q13.33	47745546	47757058	0.910313	0.04347	0.347301	0.374462	7.84274	0.0477463	4.02794e-05	0.000302095	0.155068	3.93746	0.0393828	0.00406411	0.0092936	0.0531402	1.15557	0.0459861	0.280554	0.523608	0.310175	1.97267	0.157236	0.0906802	0.194926	0.0620063	2.38164	0.0260351	0.0431711	0.074535	-0.120979	-2.91892	0.0414466	0.0176014	0.0300349	-0.022707	-0.326801	0.0694827	0.752204	0.872244	-0.528162	-3.79573	0.139146	0.00675202
ASF1B	ENSG00000105011	55723	Q9NVP2;K7ES22;K7ELW9	19	p13.12	14119512	14136613	0.909652	0.04359	0.347647	0.62418	9.18362	0.0679667	1.2244e-05	0.000137991	0.619797	6.32559	0.0979825	0.000199533	0.000720281	-0.105088	-0.726815	0.144587	0.487654	0.70769	-0.279367	-2.03858	0.13704	0.0823934	0.183372	-0.703588	-5.81275	0.121042	0.000339609	0.00139112	-0.750594	-6.13345	0.122377	0.000194797	0.00061269	-0.10464	-0.714933	0.146364	0.494981	0.694966	-0.199475	-1.67204	0.119301	0.138436
TONSL	ENSG00000160949	4796	Q96HA7;Q96HA7-2	8	q24.3	144428775	144444440	0.909321	0.04369	0.347834	0.235557	7.3427	0.0320804	6.54785e-05	0.000426151	0.260545	6.23414	0.0417932	0.000220795	0.000788108	-0.0749478	-0.926083	0.08093	0.380964	0.62095	0.152964	1.13	0.135366	0.297038	0.434296	-0.302553	-8.79759	0.0343904	1.66882e-05	0.000140965	-0.165979	-3.86315	0.0429648	0.00405093	0.00824583	-0.0148385	-0.217911	0.0680943	0.832954	0.92029	-0.268594	-2.45703	0.109317	0.0436544
COPRS	ENSG00000172301	55352	J3QRX6;H9KV77;Q9NQ92	17	q11.2	31851871	31859291	0.90877	0.04388	0.348676	-0.055993	-1.00139	0.0559153	0.344844	0.430543	0.100458	1.55601	0.0645612	0.157212	0.218739	-0.136617	-1.20975	0.11293	0.260238	0.501841	-0.587377	-4.49887	0.130561	0.00307118	0.0337799	0.101271	1.28396	0.0788739	0.23363	0.308568	0.218617	2.61446	0.0836183	0.0287496	0.0461142	0.0339755	0.281077	0.120876	0.785784	0.893134	0.364825	2.57271	0.141806	0.0368615
STK3	ENSG00000104375	6788	Q13188;Q13188-2;A0A087WZ06;E5RFQ9	8	q22.2	98371228	98942827	0.90833	0.04397	0.348676	0.245878	11.0346	0.0222825	2.94881e-06	5.40044e-05	0.299488	11.5233	0.0259897	2.28394e-06	2.10363e-05	0.0555965	0.689166	0.0806722	0.509828	0.723612	0.222831	1.23369	0.180621	0.258559	0.392479	-0.239657	-8.99477	0.026644	1.40917e-05	0.000123818	-0.222251	-7.38302	0.030103	4.897e-05	0.00019391	0.0508968	0.654835	0.0777247	0.530947	0.721013	0.046554	0.309182	0.150572	0.766183
CHMP1A	ENSG00000131165	5119	Q9HD42;F8VUA2;F8VVT7;F5H875	16	q24.3	89640816	89657738	0.907669	0.04408	0.348676	0.320057	12.5167	0.0255703	1.08967e-06	2.94309e-05	0.43931	18.4607	0.023797	5.37511e-08	1.52537e-06	-0.0711422	-0.8995	0.0790908	0.394143	0.633187	0.0685639	0.995749	0.0688566	0.353731	0.49157	-0.358274	-10.5268	0.0340344	4.17334e-06	5.26895e-05	-0.520681	-15.1956	0.0342652	1.3923e-07	2.23194e-06	0.000990017	0.0142762	0.0693476	0.988959	0.995051	-0.113438	-2.087	0.0543545	0.0753021
GIPC1	ENSG00000123159	10755	O14908;O14908-2	19	p13.12	14477760	14496149	0.907118	0.04418	0.348676	0.128067	4.66119	0.0274751	0.0014561	0.00459828	0.225829	6.52414	0.0346143	0.000160714	0.000608349	-0.0734125	-1.75159	0.0419118	0.11719	0.315315	0.192638	3.03787	0.0634123	0.0197701	0.0794561	-0.109836	-4.17258	0.0263233	0.00283066	0.00780807	-0.147331	-3.86276	0.0381414	0.00405329	0.00824797	-0.259664	-3.85909	0.0672862	0.00481482	0.0384935	-0.146174	-2.59823	0.0562589	0.0355158
NME7	ENSG00000143156	29922	Q9Y5B8-2;Q9Y5B8;B4DXC8;E9PNU1	1	q24.2	169132531	169367948	0.907118	0.04418	0.348676	0.221702	6.03186	0.0367551	0.000266075	0.00119622	0.484319	8.95904	0.0540593	1.5814e-05	9.20665e-05	0.045334	0.338335	0.133991	0.743648	0.868721	0.352039	3.14487	0.111941	0.0170689	0.0730115	-0.131297	-3.73449	0.0351579	0.00532611	0.0131175	-0.0682185	-1.57282	0.0433734	0.151232	0.198203	0.00155043	0.0144068	0.107618	0.988858	0.995051	-0.0412478	-0.3546	0.116322	0.733332
AK6	ENSG00000085231	102157402	Q9Y3D8;Q9Y3D8-2;A0A087WVD7;D6RDH4;A0A087WY94	5	q13.2	69350984	69370013	0.906457	0.04433	0.349253	0.0895441	1.16155	0.0770899	0.277624	0.359366	0.552577	9.3765	0.0589321	1.1199e-05	6.93062e-05	0.0199726	0.269113	0.0742162	0.794519	0.899977	-0.355024	-1.95929	0.181201	0.0924599	0.197177	0.457064	5.86219	0.0779681	0.000320437	0.00132813	0.384196	5.77751	0.0664986	0.00029892	0.000875091	0.23832	3.56704	0.0668117	0.00732477	0.0499454	0.0845696	0.594349	0.14229	0.57098
TMEM33	ENSG00000109133	55161	P57088;D6RAA6;H0Y8N0	4	p13	41935129	41960803	0.905796	0.04449	0.349614	0.348767	7.13945	0.0488506	8.03566e-05	0.000499099	0.240879	5.28512	0.0455768	0.000672631	0.00198018	-0.0166407	-0.292762	0.0568402	0.777007	0.89091	-0.0124349	-0.0487918	0.254857	0.962498	0.9765	-0.248516	-7.75287	0.0320547	4.32061e-05	0.000292686	-0.403859	-9.40276	0.0429511	7.351e-06	4.22549e-05	0.00235285	0.0380235	0.0618789	0.970601	0.986885	-0.180036	-0.748419	0.240555	0.478594
GSR	ENSG00000104687	2936	P00390-2;P00390;P00390-3;P00390-4;P00390-5	8	p12	30678066	30727846	0.905685	0.04453	0.349614	-0.13476	-6.40319	0.0210457	0.000175255	0.000888095	-0.229932	-12.437	0.0184877	1.25594e-06	1.35024e-05	0.0924807	2.38441	0.0387855	0.0436378	0.176622	-0.503161	-3.88737	0.129435	0.00644115	0.044818	0.0569407	2.37588	0.0239661	0.0435684	0.0751179	0.161487	6.44671	0.0250495	0.000135432	0.000452158	0.0960582	2.10689	0.0455925	0.0682018	0.209904	0.27507	2.52904	0.108765	0.0392874
NUP50	ENSG00000093000	10762	Q9UKX7;Q9UKX7-2	22	q13.31	45163925	45188017	0.904914	0.04469	0.349752	0.14605	6.35878	0.0229683	0.000184065	0.000922916	0.328323	15.9522	0.0205816	1.739e-07	3.11242e-06	0.00755827	0.133396	0.0566604	0.89711	0.95282	-0.209377	-1.71704	0.121941	0.131276	0.24861	-0.20811	-7.4922	0.0277769	5.56506e-05	0.000357025	-0.367805	-12.7053	0.0289489	6.25061e-07	6.5741e-06	-0.219837	-3.6471	0.0602772	0.00652132	0.0467768	-0.0717916	-0.644577	0.111378	0.539741
ARMC10	ENSG00000170632	83787	Q8N2F6-3;Q8N2F6;A0A0J9YWR7;A0A0J9YXE4;H7C2M7;H7BXQ8;C9J5N7;Q8N2F6-6;Q8N2F6-4;Q8N2F6-5;Q8N2F6-2	7	q22.1	103074881	103099759	0.904584	0.04472	0.349752	-0.199453	-4.61824	0.0431881	0.00154239	0.00481555	-0.461268	-17.6269	0.0261685	7.80112e-08	1.92733e-06	-0.306801	-2.59626	0.11817	0.0312746	0.145145	0.231136	2.08506	0.110854	0.0770082	0.177113	0.135458	3.51644	0.0385214	0.00736772	0.0171027	0.237356	7.47847	0.0317386	4.43862e-05	0.000178858	0.456671	3.91708	0.116584	0.0044363	0.0367596	-0.185807	-1.7889	0.103867	0.116764
EDC3	ENSG00000179151	80153	Q96F86	15	q24.1	74630558	74696292	0.903702	0.04495	0.349752	0.0799168	2.67307	0.029897	0.0272494	0.0511078	0.0528935	1.66757	0.031719	0.132846	0.189351	0.108549	2.31644	0.0468602	0.0485666	0.189333	-0.0279391	-0.314474	0.088844	0.762661	0.834776	-0.181482	-5.17521	0.0350675	0.000739942	0.00257527	-0.194524	-4.90328	0.0396722	0.000920739	0.00226677	-0.129084	-2.22327	0.0580606	0.0568905	0.186696	-0.184174	-2.67104	0.068952	0.0319509
GNL2	ENSG00000134697	29889	Q13823	1	p34.3	37566816	37595937	0.903592	0.045	0.349752	0.452606	11.8217	0.0382862	1.71388e-06	3.82358e-05	0.0872646	2.90334	0.0300566	0.0191737	0.0355069	0.0882101	2.17898	0.0404822	0.0602899	0.214846	0.102602	1.18435	0.0866317	0.276312	0.410996	-0.0140001	-0.510697	0.0274137	0.622787	0.690282	-0.178023	-6.91233	0.0257544	8.0652e-05	0.000290347	0.00327692	0.0544453	0.0601874	0.957915	0.981769	-0.56027	-8.12898	0.0689225	8.22808e-05
NUCB2	ENSG00000070081	4925	A0A087WSV8;P80303-2;P80303;E9PKG6;Q2L696;A0A2R8Y6G7;H0YEG8	11	p15.1	17208153	17349980	0.903482	0.04501	0.349752	-0.40585	-12.5203	0.0324154	1.08723e-06	2.94309e-05	-0.106415	-4.69001	0.0226896	0.00144066	0.0038071	-0.00278692	-0.0589423	0.0472822	0.954415	0.97966	-0.146203	-1.60101	0.0913198	0.155007	0.277569	0.213624	9.74502	0.0219213	7.60832e-06	8.2405e-05	0.506	19.0756	0.026526	2.01441e-08	5.74244e-07	0.0226243	0.37722	0.0599765	0.71582	0.847664	0.21383	3.08948	0.0692122	0.0175794
MAK16	ENSG00000198042	84549	Q9BXY0;H0YBV6	8	p12	33485182	33501262	0.903482	0.045	0.349752	0.159798	4.75659	0.0335951	0.00128257	0.0041629	0.261968	10.2439	0.025573	5.68989e-06	4.18765e-05	-0.0381714	-0.492348	0.0775294	0.63544	0.802469	0.347595	2.46469	0.14103	0.0444226	0.124518	-0.160971	-5.35212	0.0300761	0.00059281	0.0021726	-0.52876	-17.1044	0.0309137	5.10644e-08	1.06525e-06	0.123012	1.52683	0.0805665	0.165318	0.363687	-0.261366	-1.93165	0.135307	0.094692
TP53BP2	ENSG00000143514	7159	Q13625-2;Q13625;Q13625-3	1	q41	223779893	223845954	0.90227	0.04524	0.350939	0.194877	4.16822	0.0467532	0.00286557	0.00799871	0.38348	7.27421	0.0527178	7.39108e-05	0.000320866	-0.0429291	-0.593376	0.0723473	0.569	0.763642	0.126926	1.14722	0.110638	0.290335	0.426129	-0.101308	-1.66506	0.0608437	0.132876	0.192056	-0.119791	-1.68593	0.0710532	0.127111	0.170674	-0.172788	-1.26387	0.136713	0.241856	0.455332	-0.116879	-1.36328	0.0857337	0.215016
UBA6	ENSG00000033178	55236	A0AVT1;A0AVT1-2	4	q13.2	67612652	67701155	0.901829	0.04534	0.351114	-0.176783	-8.95155	0.0197489	1.48864e-05	0.000156531	-0.158304	-9.15489	0.0172918	1.34282e-05	8.14224e-05	-0.0927449	-2.64475	0.0350676	0.0289849	0.138556	-0.0284095	-0.608502	0.0466876	0.562769	0.676466	0.151777	8.37308	0.0181268	2.42799e-05	0.000185186	0.266926	14.3546	0.0185951	2.24991e-07	3.15061e-06	0.0518877	1.35652	0.0382506	0.211971	0.421555	-0.0061634	-0.140925	0.0437353	0.891899
DNAJC10	ENSG00000077232	54431	Q8IXB1-2;Q8IXB1;E7EP04;Q8IXB1-3	2	q32.1	182716255	182794464	0.901168	0.04551	0.351252	-0.41357	-7.74882	0.053372	4.40454e-05	0.000320228	-0.500188	-13.8324	0.0361606	5.42085e-07	7.20493e-06	0.0811778	2.19151	0.0370419	0.0591149	0.212121	-0.242262	-4.27114	0.0567206	0.00402019	0.0379578	-0.0764216	-2.62558	0.0291066	0.0293066	0.05416	0.379599	11.4088	0.0332725	1.52458e-06	1.27894e-05	0.0872871	1.37296	0.0635757	0.207012	0.41565	0.229249	3.96271	0.0578515	0.00544259
PARP2	ENSG00000129484	10038	Q9UGN5-2;G3V167;Q9UGN5	14	q11.2	20343615	20357904	0.900837	0.04558	0.351252	0.155356	3.02842	0.0512993	0.0156044	0.0322973	0.14763	2.75175	0.0536495	0.0242995	0.0434906	-0.00154142	-0.0146232	0.10541	0.988684	0.995004	0.0140664	0.185758	0.0757245	0.858095	0.906708	-0.196798	-2.85489	0.0689336	0.0204058	0.0401363	-0.237252	-3.25128	0.0729717	0.0103793	0.0187987	-0.207869	-1.93365	0.107501	0.0892152	0.247865	-0.0483323	-0.641694	0.07532	0.541506
ZNF281	ENSG00000162702	23528	Q9Y2X9-2;Q9Y2X9	1	q32.1	200404940	200410056	0.900727	0.04559	0.351252	0.0744863	1.75317	0.0424868	0.116183	0.174149	0.261972	3.7929	0.069069	0.0050069	0.0111698	-0.119006	-1.15903	0.102677	0.279219	0.522365	0.404983	2.5325	0.159914	0.0402979	0.117058	0.0234424	0.44984	0.0521128	0.664274	0.727181	-0.313302	-4.71254	0.0664827	0.00119405	0.00285484	-0.225573	-1.87514	0.120296	0.0976314	0.261772	-0.288886	-2.48908	0.116061	0.0416523
RAB5B	ENSG00000111540	5869	P61020;P61020-2;F8VUA5	12	q13.2	55973913	55996683	0.900066	0.04575	0.351887	-0.112312	-2.64566	0.0424513	0.028456	0.0531021	0.0157296	0.547181	0.0287466	0.598753	0.670604	0.167619	2.81821	0.0594773	0.0221062	0.120973	0.0454568	0.372454	0.122047	0.720977	0.80214	0.262124	7.68968	0.0340877	4.59121e-05	0.000306405	0.144998	4.02013	0.0360681	0.00320724	0.00670169	0.444956	6.50265	0.0684269	0.000187554	0.00559022	0.424278	4.1009	0.10346	0.00456767
TELO2	ENSG00000100726	9894	Q9Y4R8;H3BRS3	16	p13.3	1493344	1510457	0.899295	0.04596	0.351962	0.279914	8.9987	0.031106	1.43021e-05	0.000153007	0.204586	7.21309	0.0283632	7.85604e-05	0.000336917	-0.01204	-0.245761	0.0489908	0.811933	0.910385	-0.0485925	-0.810892	0.0599248	0.445083	0.577257	-0.147621	-5.32386	0.0277283	0.000614006	0.0022306	-0.14276	-4.7368	0.0301385	0.00115488	0.00277171	-0.172062	-3.2993	0.052151	0.0108697	0.0641876	-0.180228	-3.25349	0.0553952	0.0139892
RBM28	ENSG00000106344	55131	Q9NW13;Q9NW13-2	7	q32.1	128297685	128343908	0.899074	0.04597	0.351962	0.144923	6.97744	0.0207702	9.49014e-05	0.000562462	-0.00298019	-0.125188	0.0238057	0.903374	0.925802	0.113136	3.23999	0.0349185	0.0115584	0.0821398	-0.0516828	-0.767136	0.0673711	0.468987	0.596563	-0.0955803	-3.83643	0.0249139	0.00458645	0.011595	-0.392792	-13.006	0.0302009	5.14338e-07	5.71487e-06	-0.112232	-2.82073	0.0397883	0.022468	0.102101	-0.243835	-3.74607	0.0650908	0.00720497
NANS	ENSG00000095380	54187	Q9NR45	9	q22.33	98056732	98083077	0.898634	0.04606	0.351962	-0.340215	-12.7017	0.026785	9.69695e-07	2.75184e-05	-0.287518	-15.411	0.0186566	2.2921e-07	3.85045e-06	0.204405	3.05979	0.0668036	0.0152159	0.0970152	-0.0107716	-0.116192	0.0927056	0.910883	0.942449	0.368165	14.409	0.025551	3.43865e-07	9.62823e-06	0.541458	23.0396	0.0235012	3.98708e-09	1.87452e-07	-0.0197284	-0.319935	0.0616637	0.757213	0.875572	0.714356	10.4004	0.0686855	1.65043e-05
ATXN2	ENSG00000204842	6311	A0A2R8Y7P6;V9GY86;Q99700-4;Q99700;H0YH87;A0A2R8YDM9;A0A2R8Y5A6;Q99700-2;F8VQP2;F8WB06;Q99700-5	12	q24.12	111443485	111599676	0.898634	0.04607	0.351962	-0.444925	-20.4965	0.0217073	2.02352e-08	3.18705e-06	-0.0745603	-4.20007	0.0177522	0.0028035	0.00673097	0.0432097	0.914637	0.0472424	0.386599	0.626209	-0.165084	-2.50812	0.0658197	0.0417331	0.1197	0.295961	10.9033	0.0271441	3.16843e-06	4.29658e-05	0.067731	2.50455	0.0270432	0.0343498	0.0539256	0.144178	2.78779	0.0517176	0.0236382	0.105786	0.0953624	1.37739	0.0692339	0.210817
ELMO2	ENSG00000062598	63916	Q5JVZ5;Q96JJ3;Q96JJ3-3;H0YCM7;Q5JW01	20	q13.12	46366050	46432985	0.897642	0.0463	0.352989	-0.121047	-3.7403	0.0323629	0.00530701	0.0131475	-0.126998	-3.05537	0.0415656	0.0151473	0.0289966	-0.00260638	-0.0627591	0.0415298	0.951468	0.97807	-0.00449822	-0.0814162	0.0552496	0.937473	0.960845	0.237048	3.51704	0.0673999	0.00736116	0.0170937	0.716825	10.8351	0.0661578	2.32888e-06	1.77841e-05	0.000457744	0.0102278	0.0447549	0.99209	0.996146	0.289254	5.77005	0.0501302	0.000684149
RPL34	ENSG00000109475	6164	P49207	4	q25	108620569	108630412	0.897422	0.04636	0.352989	0.0388074	1.22656	0.0316392	0.253534	0.333111	0.0063449	0.180774	0.0350985	0.860911	0.893826	0.099164	1.94837	0.0508958	0.0864828	0.263134	0.202435	3.00018	0.0674743	0.0208274	0.0818311	-0.128691	-5.03009	0.0255843	0.000890461	0.00298399	-0.263566	-8.03387	0.0328069	2.55181e-05	0.000113214	-0.247448	-2.7364	0.0904282	0.0255904	0.110807	-0.00216115	-0.0388594	0.0556147	0.970088
PDIA5	ENSG00000065485	10954	Q14554;Q14554-2	3	q21.1	123067025	123225227	0.89621	0.04676	0.355009	-0.340116	-7.40644	0.0459218	6.14606e-05	0.000408441	-0.430904	-20.1164	0.0214206	2.68517e-08	1.03128e-06	-0.0638776	-1.52328	0.0419342	0.165439	0.387857	0.0661318	0.644533	0.102604	0.540513	0.658115	0.107164	4.80095	0.0223214	0.00120023	0.00379209	0.0758554	3.12373	0.0242836	0.0126966	0.0225193	0.231519	4.52133	0.051206	0.00194633	0.0220896	0.132524	1.39501	0.0949987	0.205675
ARHGAP10	ENSG00000071205	79658	A1A4S6;H0Y8W5	4	q31.23	147732063	148072776	0.895879	0.0468	0.355009	0.168131	5.31374	0.0316408	0.000627532	0.00236168	0.0748824	1.87649	0.0399055	0.0963438	0.143525	0.0115591	0.190057	0.0608194	0.853906	0.931954	0.174717	2.29855	0.0760121	0.0564741	0.145296	-0.0396487	-1.17046	0.0338746	0.274133	0.352169	-0.331045	-8.09618	0.0408891	2.40267e-05	0.00010843	-0.192098	-1.7252	0.111348	0.122771	0.304604	-0.078559	-1.05089	0.0747547	0.328229
STXBP4	ENSG00000166263	252983	E7EPP7;Q6ZWJ1;B5MCT9;Q6ZWJ1-2	17	q22	54968727	55173632	0.895659	0.04686	0.355009	0.748329	5.67151	0.131945	0.000405745	0.00166461	0.725224	6.41129	0.113117	0.000181639	0.000669195	-0.0498419	-0.712498	0.0699537	0.496013	0.713455	-0.0479967	-0.266132	0.180349	0.798085	0.860438	-0.355205	-4.46727	0.0795128	0.00187934	0.00554559	-0.646995	-6.23811	0.103717	0.000172285	0.000550962	0.0467414	0.749337	0.062377	0.475108	0.67668	-0.302796	-2.30464	0.131386	0.0546159
ATP13A1	ENSG00000105726	57130	Q9HD20;Q9HD20-2	19	p13.11	19645198	19663676	0.895108	0.047	0.355477	-0.0814045	-2.56682	0.0317141	0.0322395	0.0591293	-0.260554	-9.80166	0.0265826	7.98445e-06	5.28771e-05	-0.327359	-7.6233	0.0429419	5.53307e-05	0.00308846	-0.114261	-1.07124	0.106662	0.320877	0.457843	0.135547	3.92659	0.0345204	0.00402323	0.0104239	0.125933	4.06381	0.0309888	0.00300727	0.0063258	-0.0412345	-0.87442	0.0471564	0.407372	0.621886	0.123008	1.46091	0.0842	0.187423
LASP1	ENSG00000002834	3927	Q14847;Q14847-2;C9J9W2;Q14847-3	17	q12	38869859	38921770	0.894888	0.0471	0.35564	-0.0137066	-0.567393	0.0241571	0.585414	0.659651	0.483346	23.3713	0.0206812	7.95211e-09	5.00983e-07	-0.0772015	-2.03477	0.0379411	0.0755814	0.244554	0.190858	4.41138	0.043265	0.00340282	0.035781	0.146246	6.1239	0.0238811	0.000236831	0.00104704	0.484902	19.1239	0.0253558	1.97138e-08	5.69712e-07	0.117531	1.75031	0.0671488	0.118176	0.297953	0.401708	9.29886	0.0431998	3.44715e-05
TRAPPC13	ENSG00000113597	80006	A5PLN9-7;A5PLN9-2;A5PLN9-4;A5PLN9;A5PLN9-5	5	q12.3	65625004	65666233	0.893896	0.04732	0.356708	0.243323	3.50749	0.0693725	0.00750026	0.0174425	0.082475	1.47658	0.0558554	0.176942	0.242238	0.0753382	0.780393	0.0965388	0.457188	0.68567	0.437636	3.02873	0.144495	0.020021	0.0801923	0.0469619	1.03664	0.045302	0.328986	0.411151	-0.0921115	-1.64085	0.0561363	0.136271	0.181771	-0.0846823	-0.939244	0.09016	0.375093	0.590077	-0.216079	-1.7479	0.123622	0.123972
TXN	ENSG00000136810	7295	P10599;P10599-2	9	q31.3	110243810	110256507	0.892904	0.04754	0.356825	-0.113421	-5.54923	0.020439	0.000470033	0.00187537	-0.139487	-9.74061	0.0143201	8.37543e-06	5.47357e-05	0.453048	15.5009	0.0292272	2.41894e-07	0.000123969	-0.279223	-2.3758	0.117528	0.0505002	0.134849	0.33728	11.8919	0.0283621	1.59703e-06	2.7808e-05	0.260325	9.61399	0.0270778	6.14916e-06	3.70997e-05	0.156591	2.45793	0.0637084	0.039445	0.14832	0.221034	2.26756	0.0974764	0.0576837
SAP30BP	ENSG00000161526	29115	Q9UHR5-2;Q9UHR5;J3QQJ0;X6R3T8;J3QLH3;F5H478;J3KRU5	17	q25.1	75667251	75708062	0.892904	0.04751	0.356825	0.106499	3.5961	0.0296152	0.00656949	0.0156004	0.183763	7.25872	0.0253161	7.50598e-05	0.000324778	-0.0276465	-0.640858	0.0431398	0.539184	0.741689	0.674418	2.26042	0.29836	0.0596846	0.150251	-0.110672	-3.53066	0.0313459	0.00721213	0.0167786	-0.131046	-3.82469	0.0342631	0.00429166	0.00865609	0.00656391	0.118879	0.0552153	0.908302	0.957421	-0.538485	-1.95468	0.275485	0.0915342
MNAT1	ENSG00000020426	4331	P51948;H0YJ92;H0YJF2;P51948-2	14	q23.1	60734742	60969965	0.892574	0.04762	0.356825	0.221476	5.964	0.0371354	0.000287709	0.00126664	0.191504	5.24138	0.0365371	0.000710145	0.00207606	0.0485985	0.719649	0.0675308	0.491826	0.711489	0.143839	1.69234	0.0849943	0.13602	0.253944	-0.0704765	-1.65599	0.0425584	0.134725	0.194093	-0.0514668	-1.04319	0.0493358	0.324869	0.388363	-0.040783	-0.620238	0.0657537	0.552354	0.735514	-0.3005	-3.97163	0.0756617	0.00538093
LPP	ENSG00000145012	4026	Q93052;A0A087WZF1;C9JUT4	3	q27.3	188153284	188890671	0.892353	0.04765	0.356825	-0.414277	-10.0504	0.0412201	6.11191e-06	8.69188e-05	-0.238975	-7.32557	0.0326221	7.02387e-05	0.000307484	0.0122981	0.329056	0.0373739	0.750396	0.873282	-0.0863395	-1.09716	0.0786937	0.310176	0.447284	0.236278	8.45123	0.0279578	2.26346e-05	0.000176264	0.297498	8.52818	0.0348841	1.59815e-05	7.9341e-05	-0.161299	-2.33537	0.0690678	0.0477586	0.166992	0.452023	6.72752	0.0671901	0.000270498
NACA	ENSG00000196531	4666	F8VZJ2;H0YHX9;Q13765;E9PAV3-2;E9PAV3;F8W0W4;F8W1N5;F8VNW4	12	q13.3	56712305	56731628	0.891252	0.04792	0.358255	0.348217	14.7418	0.023621	2.9424e-07	1.2873e-05	0.38029	18.4501	0.0206118	5.40017e-08	1.52561e-06	-0.053843	-1.03258	0.0521444	0.331419	0.577608	0.0718025	0.782992	0.0917027	0.460225	0.589215	-0.192054	-6.27703	0.0305964	0.000199231	0.000919528	-0.357251	-12.0115	0.0297426	9.96544e-07	9.46638e-06	0.00166773	0.0362943	0.0459501	0.971937	0.987212	-0.152776	-2.22816	0.0685656	0.0611356
SHMT2	ENSG00000182199	6472	P34897;P34897-3;P34897-2;H0YIZ0	12	q13.3	57229573	57234935	0.89037	0.04814	0.358968	0.0363781	1.85929	0.0195657	0.0985819	0.151245	0.0579156	3.39589	0.0170546	0.00901072	0.0184911	0.298808	8.19631	0.0364564	3.25723e-05	0.00237259	-0.101834	-2.16381	0.0470622	0.0686752	0.164398	0.31749	15.0209	0.0211365	2.45815e-07	7.66652e-06	0.038817	1.69759	0.022866	0.124837	0.167799	0.171533	3.8821	0.0441857	0.00466068	0.0376206	0.242407	5.28379	0.0458774	0.00114326
NAP1L4	ENSG00000205531	4676	Q99733-2;Q99733;C9JZI7;C9J6D1;E9PNW0;E9PJJ2;E9PS34;E9PNJ7;A8MXH2;E9PKT8	11	p15.4	2944431	2992377	0.89026	0.04818	0.358968	0.00725685	0.356093	0.0203791	0.730624	0.785483	0.0692273	3.19709	0.0216532	0.0121836	0.0240244	0.292311	5.70092	0.0512744	0.000421424	0.0111532	0.167062	3.20521	0.0521221	0.0157226	0.0700888	-0.0961936	-5.05345	0.0190352	0.000864141	0.00291991	-0.0681864	-3.37979	0.0201747	0.00848658	0.0158275	-0.148341	-3.18642	0.0465541	0.0128721	0.0712866	-0.153478	-2.8048	0.0547197	0.0263413
APP	ENSG00000142192	351	P05067-11;P05067-8;P05067;P05067-7;P05067-9;E9PG40;A0A0A0MRG2;P05067-4;P05067-6;P05067-3;P05067-5;H7C0V9;P05067-10	21	q21.3	25880535	26171128	0.89004	0.04827	0.358968	0.0307602	1.16988	0.0262935	0.274439	0.355886	0.00751982	0.214863	0.0349982	0.835095	0.872431	-0.183368	-2.91779	0.0628447	0.01894	0.111284	-0.243622	-1.29889	0.187561	0.236602	0.368407	0.176316	4.29102	0.0410895	0.00239735	0.00680467	0.632845	14.1528	0.044715	2.53432e-07	3.45589e-06	0.135593	1.79669	0.0754681	0.110107	0.284535	0.354589	2.40516	0.147429	0.0471074
SLC25A20	ENSG00000178537	788	O43772;C9JPE1	3	p21.31	48856926	48898904	0.889379	0.04846	0.358968	-0.0503139	-1.24326	0.0404692	0.247631	0.326375	-0.198069	-5.46111	0.036269	0.000542153	0.00164849	-0.17141	-3.5298	0.0485609	0.00748713	0.0632338	-0.235046	-1.69697	0.138509	0.135118	0.253581	0.147679	4.0568	0.0364028	0.00333645	0.00891417	0.29706	6.51258	0.0456132	0.00012566	0.000426539	0.0708155	1.11793	0.0633454	0.296042	0.515512	0.219845	2.0005	0.109895	0.0855552
ACOT13	ENSG00000112304	55856	Q9NPJ3-2;Q9NPJ3	6	p22.3	24667035	24705065	0.889268	0.04847	0.358968	-0.130092	-2.87539	0.0452431	0.0198158	0.0393692	-0.352396	-7.75193	0.0454592	4.64827e-05	0.000217402	0.0425917	1.00112	0.042544	0.345514	0.588967	-0.137196	-1.07135	0.128059	0.320831	0.457843	0.145089	3.0272	0.0479283	0.0155839	0.0320112	0.352223	6.74231	0.0522407	9.71703e-05	0.000341614	0.229724	3.74977	0.0612635	0.00562575	0.041617	0.352288	2.59548	0.135731	0.0356586
VIRMA	ENSG00000164944	25962	Q69YN4;Q69YN4-3;Q69YN4-2;Q69YN4-4	8	q22.1	94487689	94553529	0.889158	0.04849	0.358968	0.0903562	4.1239	0.0219104	0.0030507	0.00837448	0.103362	4.2936	0.0240734	0.0024622	0.00603338	-0.0368647	-0.928438	0.0397062	0.379812	0.619911	0.329409	3.0944	0.106453	0.0182901	0.0758247	-0.134118	-6.25963	0.0214258	0.000203153	0.000934206	-0.240308	-9.2067	0.0261014	8.70223e-06	4.84091e-05	-0.0616296	-1.18706	0.0519178	0.269253	0.487251	-0.242863	-2.73547	0.0887826	0.0291072
UBE2S	ENSG00000108106	27338	Q16763;K7EPJ1	19	q13.42	55399745	55407788	0.888717	0.0486	0.359008	0.435054	5.81919	0.0747619	0.000340612	0.00144697	0.51449	12.1603	0.0423092	1.4989e-06	1.54805e-05	-0.170841	-2.72737	0.0626394	0.0254699	0.129958	0.116837	0.757508	0.154239	0.474363	0.60172	-0.319273	-6.35291	0.0502562	0.000183068	0.000863268	-0.272737	-4.74736	0.0574501	0.00113826	0.00273807	-0.00152509	-0.0218308	0.0698594	0.983118	0.99233	-0.191979	-1.45498	0.131946	0.189002
FNBP1	ENSG00000187239	23048	Q96RU3-3;Q96RU3-5;Q96RU3-2;Q96RU3;B7ZL14;H0Y7W6;Q96RU3-4	9	q34.11	129887187	130043189	0.888277	0.04872	0.359008	-0.0107883	-0.235852	0.0457417	0.819245	0.860466	0.342513	7.98219	0.0429096	3.7467e-05	0.000182695	0.268648	6.50236	0.0413155	0.000171634	0.00655225	0.183711	3.20565	0.0573085	0.0157133	0.0700888	-0.173711	-3.09542	0.0561187	0.0140166	0.0293663	-0.123796	-2.1174	0.0584659	0.064223	0.0935719	-0.166576	-2.56324	0.0649865	0.0334769	0.133473	0.238504	4.41139	0.0540657	0.00311346
GRIPAP1	ENSG00000068400	56850	Q4V328;A0A087WT45;Q4V328-4;A0A075B793;Q4V328-3;Q4V328-2	X	p11.23	48973720	49002265	0.887726	0.04886	0.359008	-0.344318	-11.4417	0.0300933	2.2179e-06	4.49286e-05	-0.226395	-9.35306	0.0242055	1.14141e-05	7.04299e-05	0.00863534	0.183442	0.0470739	0.858925	0.933514	0.175596	2.60942	0.0672929	0.0360972	0.110679	0.269157	11.2513	0.0239223	2.47438e-06	3.70276e-05	0.311516	11.7789	0.0264471	1.17155e-06	1.06046e-05	0.0860934	1.84019	0.046785	0.103014	0.271812	0.113707	1.77355	0.0641126	0.119415
NFIC	ENSG00000141905	4782	A0A286YEX4;P08651-4;P08651-5;P08651-3;P08651-6;P08651-2;P08651	19	p13.3	3314403	3469217	0.887726	0.04886	0.359008	-0.0380947	-1.16789	0.0326183	0.275196	0.356589	0.118274	3.24608	0.0364359	0.0113058	0.0224832	0.0128329	0.229419	0.0559365	0.824187	0.916758	0.363158	2.9722	0.122185	0.021651	0.083501	-0.214692	-6.90619	0.031087	0.000100846	0.000550546	-0.0139536	-0.49074	0.0284339	0.635702	0.687423	-0.217406	-4.67555	0.0464985	0.00159089	0.0191907	-0.308555	-2.42544	0.127216	0.0457252
RPUSD2	ENSG00000166133	27079	Q8IZ73;Q8IZ73-2	15	q15.1	40569299	40574949	0.886955	0.04896	0.359008	0.145646	5.96308	0.0244246	0.000288015	0.00126711	0.0287478	0.912618	0.0315004	0.387357	0.470565	-0.0274169	-0.32434	0.0845313	0.753835	0.875519	0.430452	2.01367	0.213765	0.0854336	0.188157	-0.359229	-13.5618	0.0264883	5.59778e-07	1.34603e-05	-0.357205	-10.9054	0.0327547	2.20863e-06	1.71149e-05	0.0911614	1.18016	0.0772447	0.271833	0.490755	-0.53545	-3.09059	0.173252	0.017552
SMC5	ENSG00000198887	23137	Q8IY18	9	q21.12	70258978	70354873	0.886955	0.04897	0.359008	0.0577538	2.00827	0.028758	0.0780893	0.124611	0.0991963	2.64012	0.0375726	0.0289586	0.0505738	0.0631333	0.837786	0.0753574	0.425996	0.658846	0.231232	0.795585	0.290644	0.453346	0.584708	-0.120862	-3.62492	0.0333419	0.00626442	0.0149832	-0.00647758	-0.179737	0.0360392	0.861459	0.883476	-0.195919	-2.52323	0.077646	0.035628	0.138278	-0.16765	-0.853703	0.19638	0.421519
CIT	ENSG00000122966	11113	O14578;O14578-4;H7BYJ3;O14578-3	12	q24.23	119685791	119877320	0.885963	0.04919	0.360039	0.149345	2.3429	0.0637437	0.0459949	0.0800463	0.3437	2.48836	0.138123	0.03679	0.0621719	0.129695	2.90623	0.0446264	0.019282	0.112004	0.187026	3.06269	0.0610662	0.0191052	0.0777875	-0.164843	-2.55489	0.0645207	0.0327836	0.0591456	0.186838	3.05812	0.0610957	0.0140918	0.0247225	0.00130858	0.0282835	0.0462665	0.978129	0.989572	-0.28519	-5.31418	0.0536659	0.00110617
LGALS1	ENSG00000100097	3956	P09382	22	q13.1	37675636	37679802	0.884971	0.04958	0.362237	-0.369827	-17.8255	0.020747	6.32262e-08	5.53229e-06	0.388336	20.5615	0.0188866	2.24911e-08	9.44626e-07	0.160191	3.88491	0.0412343	0.00446438	0.0470176	0.113404	1.80059	0.0629813	0.116376	0.229879	0.406386	17.9923	0.0225866	5.67273e-08	3.39291e-06	0.460926	19.0487	0.0241972	2.03886e-08	5.76002e-07	-0.0155903	-0.158733	0.0982171	0.877813	0.944083	0.258319	4.89591	0.0527623	0.00176125
HSPA9	ENSG00000113013	3313	P38646	5	q31.2	138553756	138575675	0.884531	0.04965	0.362237	-0.245361	-15.0616	0.0162906	2.47534e-07	1.18141e-05	-0.192603	-12.9219	0.0149052	9.29195e-07	1.08607e-05	0.23992	7.6275	0.0314547	5.51103e-05	0.00308846	-0.229776	-3.17	0.0724845	0.0164939	0.0718508	0.398905	17.5721	0.0227011	6.87873e-08	3.8073e-06	0.377549	16.0594	0.0235096	8.72137e-08	1.59723e-06	0.21389	6.42646	0.0332827	0.0002033	0.00576315	-0.0700469	-0.837601	0.0836281	0.429921
CHD4	ENSG00000111642	1108	Q14839-2;A0A2R8Y212;A0A2R8Y425;A0A0C4DGG9;A0A2R8YFK9;A0A2R8Y5J0;Q14839;A0A2R8Y521;F5GWX5;A0A2R8YFD8;A0A2R8YDJ9;A0A2R8YD40;A0A2R8Y8C1;A0A2R8YER1;A0A2R8Y4X2;A0A2R8YDW2;A0A2R8Y5Z7;A0A2R8Y685;A0A2R8Y8B3	12	p13.31	6570082	6614524	0.882768	0.05009	0.364347	0.117281	7.64647	0.0153379	4.85991e-05	0.000343245	0.103024	7.18437	0.01434	8.0856e-05	0.000344184	0.00749853	0.185994	0.0403159	0.856988	0.933384	-0.0757166	-1.127	0.0671845	0.298221	0.435489	-0.178183	-10.8571	0.0164116	3.27596e-06	4.38185e-05	-0.28635	-16.3874	0.0174738	7.34727e-08	1.39984e-06	-0.167198	-3.80885	0.0438972	0.00517079	0.039735	-0.208467	-3.43201	0.060742	0.010955
TMEM43	ENSG00000170876	79188	Q9BTV4	3	p25.1	14125015	14143680	0.882547	0.05013	0.364347	-0.300039	-9.78382	0.0306669	7.52533e-06	9.877e-05	-0.2049	-5.22345	0.039227	0.000726168	0.00211505	0.131329	1.73385	0.0757443	0.120415	0.320898	-0.591071	-6.54575	0.0902985	0.000374025	0.0152705	0.131637	3.28985	0.0400131	0.0103886	0.0227568	0.485956	10.2834	0.0472562	3.56692e-06	2.4694e-05	-0.137	-2.24566	0.0610066	0.054937	0.182877	0.726672	5.94574	0.122217	0.000572474
USP14	ENSG00000101557	9097	P54578-2;P54578;A6NJA2;P54578-3	18	p11.32	158383	214629	0.882437	0.05018	0.364347	-0.145777	-7.59507	0.0191937	5.10804e-05	0.000354803	-0.0512081	-3.23278	0.0158402	0.0115374	0.0228714	0.0422419	0.830818	0.0508438	0.429703	0.662076	-0.623116	-5.03593	0.123734	0.00167668	0.0256485	0.0636333	3.37077	0.018878	0.00918253	0.0206176	0.10884	5.26532	0.0206711	0.000570358	0.00150724	0.112648	1.43081	0.0787303	0.190362	0.394738	0.313552	2.62376	0.119505	0.0342209
NT5C2	ENSG00000076685	22978	P49902;P49902-2	10	q24.33	103087185	103277605	0.880895	0.0505	0.366085	-0.143609	-7.16254	0.0200501	7.84922e-05	0.000489605	0.318992	14.3959	0.0221586	3.94703e-07	5.68823e-06	-0.114162	-2.9256	0.0390217	0.0187125	0.110475	-0.236939	-2.78327	0.0851298	0.028204	0.0964617	0.230234	10.2979	0.0223573	4.95511e-06	5.93773e-05	0.430283	17.2547	0.0249372	4.74032e-08	1.01925e-06	-0.00916946	-0.216868	0.0422813	0.833739	0.92029	0.449287	5.94087	0.0756264	0.000575278
MESD	ENSG00000117899	23184	Q14696	15	q25.1	80946289	80989828	0.880013	0.05073	0.366653	-0.227364	-6.70795	0.0338947	0.000125963	0.000699178	-0.162656	-4.27832	0.0380187	0.00251473	0.00614777	0.0208972	0.426223	0.0490287	0.680961	0.8318	-0.647892	-4.69739	0.137926	0.00244378	0.0299527	0.228309	7.29369	0.0313022	6.77903e-05	0.000406355	0.414031	11.8437	0.0349578	1.11953e-06	1.02218e-05	-0.0420704	-0.835194	0.050372	0.427844	0.638383	0.145711	1.21118	0.120305	0.265125
RPL35	ENSG00000136942	11224	P42766;F2Z388	9	q33.3	124857880	124861981	0.879903	0.05074	0.366653	-0.078754	-2.95739	0.0266296	0.0174302	0.0353999	-0.0315233	-1.22972	0.0256345	0.252744	0.328922	0.0286772	0.52585	0.0545349	0.612974	0.788861	0.356353	3.93632	0.0905293	0.00605776	0.0441106	-0.10237	-3.3955	0.0301487	0.00884391	0.0199988	-0.244232	-8.37983	0.0291452	1.83485e-05	8.81063e-05	-0.286489	-4.31632	0.0663735	0.00255855	0.0264804	-0.66252	-8.38118	0.0790485	6.76276e-05
ELOA	ENSG00000011007	6924	A0A024RAC6;Q14241	1	p36.11	23743448	23762059	0.879462	0.05083	0.366719	0.177499	6.30469	0.0281534	0.000195457	0.000962769	0.109792	2.81668	0.038979	0.0219502	0.0398245	-0.000605408	-0.00649872	0.093158	0.994971	0.996919	-0.0397209	-0.521403	0.0761808	0.618756	0.720219	-0.130468	-4.59508	0.0283931	0.00157969	0.00478004	-0.339609	-8.98145	0.0378123	1.06033e-05	5.66258e-05	-0.128606	-1.15941	0.110924	0.279721	0.498249	-0.187394	-3.02781	0.0618909	0.0191733
CALCOCO1	ENSG00000012822	57658	Q9P1Z2-4;Q9P1Z2-2;Q9P1Z2-3;Q9P1Z2	12	q13.13	53708517	53727745	0.878471	0.05109	0.366977	-0.0768883	-1.13089	0.0679889	0.289614	0.371981	-0.0684598	-1.08776	0.0629366	0.307483	0.388389	0.209393	3.46305	0.0604649	0.00826702	0.0663523	-0.269401	-2.37859	0.113261	0.0502968	0.13461	0.592845	7.09439	0.0835653	8.29864e-05	0.00047252	0.277188	3.25327	0.0852027	0.0103468	0.0187582	0.25607	4.47114	0.0572717	0.00207992	0.0231773	0.199255	2.16215	0.0921558	0.067393
POLR2B	ENSG00000047315	5431	C9J2Y9;P30876;A0A1W2PPT5;C9J4M6	4	q12	56977722	57031158	0.87792	0.05126	0.366977	0.221573	12.2917	0.0180262	1.25854e-06	3.14751e-05	0.0970985	6.30738	0.0153944	0.000203581	0.000733312	-0.064435	-1.61328	0.0399404	0.14459	0.358564	0.2121	3.01155	0.0704287	0.0205021	0.0811192	-0.176237	-8.40296	0.0209732	2.36356e-05	0.000181591	-0.156605	-7.14442	0.0219199	6.28719e-05	0.000236332	-0.109875	-2.72169	0.0403702	0.0261793	0.112642	-0.162654	-2.317	0.0702001	0.0536301
PPFIBP1	ENSG00000110841	8496	Q86W92-4;Q86W92;Q86W92-3;Q86W92-2	12	p11.23	27523431	27695564	0.87792	0.05125	0.366977	0.157721	6.61658	0.0238372	0.000138915	0.000751885	0.427242	19.07	0.0224039	4.13577e-08	1.27099e-06	-0.0481909	-1.26277	0.0381627	0.241543	0.480737	0.239079	1.33736	0.178769	0.224425	0.355995	0.258522	11.6326	0.022224	1.90181e-06	3.1283e-05	0.383725	18.1888	0.0210968	3.02489e-08	7.44406e-07	0.387697	8.89749	0.0435737	2.01538e-05	0.00150907	-0.692006	-5.39376	0.128298	0.0010152
CDCA3	ENSG00000111665	83461	Q99618;F5GX58;F8WDL1;J3KMY0	12	p13.31	6844793	6851292	0.87792	0.05125	0.366977	0.379965	5.06649	0.0749956	0.000857085	0.00301151	0.676782	10.8398	0.0624349	3.67568e-06	3.03895e-05	-0.0519882	-1.19829	0.0433853	0.26443	0.5069	0.533925	2.76241	0.193283	0.0290469	0.0980376	-0.103435	-1.45432	0.0711225	0.182385	0.250989	-0.0903196	-1.24797	0.0723731	0.244457	0.302748	0.115872	1.56692	0.0739486	0.155767	0.351645	-0.666133	-4.4612	0.149317	0.00293168
PPIL2	ENSG00000100023	23759	Q13356-2;Q13356	22	q11.21	21666000	21700015	0.87781	0.05127	0.366977	0.290728	4.82547	0.0602486	0.00117125	0.00386734	0.397868	8.88249	0.0447924	1.68715e-05	9.63646e-05	-0.00985912	-0.120789	0.0816224	0.906778	0.956306	0.0312651	0.273167	0.114454	0.792896	0.856246	-0.261703	-5.46923	0.0478501	0.000513123	0.00194038	-0.116191	-1.9446	0.0597507	0.0846685	0.119599	-0.17037	-1.935	0.0880461	0.0890294	0.247827	0.0657361	0.774656	0.0848584	0.4639
JPT2	ENSG00000206053	90861	A6NGP5;Q9H910;Q9H910-3;H3BMV3;H3BTV5	16	p13.3	1678256	1702280	0.877259	0.05141	0.367399	0.13998	4.27081	0.032776	0.00248169	0.00710342	0.146588	5.63398	0.0260186	0.000440477	0.00138959	-0.15198	-3.32885	0.0456554	0.0101066	0.0751268	0.382279	4.3198	0.0884947	0.00379296	0.0370534	-0.277199	-7.51529	0.0368846	5.44021e-05	0.000350443	-0.172221	-4.2738	0.0402969	0.00221525	0.00482243	-0.0866012	-1.41929	0.0610171	0.193579	0.398639	-0.157892	-2.1284	0.0741831	0.0708363
CCT4	ENSG00000115484	10575	P50991;P50991-2	2	p15	61868085	61888671	0.876598	0.05172	0.367983	0.0680442	2.84131	0.0239482	0.0209044	0.0412975	0.236795	20.0192	0.0118284	2.79243e-08	1.04716e-06	0.0588153	1.7906	0.0328467	0.110386	0.304478	0.056956	1.25733	0.0452992	0.250404	0.383047	-0.0282234	-1.28336	0.0219918	0.233832	0.308769	-0.207646	-12.3412	0.0168254	7.96059e-07	7.97325e-06	-0.0976435	-2.57227	0.0379601	0.0330101	0.132299	-0.224673	-5.56996	0.0403366	0.000842008
GSTZ1	ENSG00000100577	2954	G3V5T0;A0A0C4DFM0;G3V4T6;A0A0A0MR33;G3V267;O43708;O43708-2;O43708-3;G3V3B9	14	q24.3	77320996	77331597	0.875386	0.05202	0.367983	-0.0488846	-1.63573	0.0298855	0.139045	0.203198	-0.184947	-4.99719	0.0370102	0.000966202	0.00270296	-0.166095	-1.74384	0.0952465	0.118588	0.317685	0.030391	0.194095	0.156578	0.851815	0.902263	0.116619	4.04326	0.0288428	0.00340165	0.00905765	0.151885	3.98008	0.0381613	0.003403	0.00706855	0.166684	1.52282	0.109457	0.166302	0.364592	0.0670695	0.574609	0.116722	0.583542
REEP4	ENSG00000168476	80346	E5RGS2;Q9H6H4;Q9H6H4-2	8	p21.3	22138020	22141951	0.875165	0.05209	0.367983	0.278355	6.51347	0.0427353	0.000155318	0.000820206	0.458003	9.62232	0.0475979	9.1949e-06	5.86314e-05	-0.125687	-1.57749	0.0796756	0.152579	0.370076	0.269552	2.27457	0.118507	0.0584719	0.148309	-0.242034	-6.77947	0.035701	0.000115242	0.000612934	0.0335461	1.01305	0.0331139	0.338273	0.401417	-0.129389	-1.36787	0.0945915	0.208539	0.417054	-0.143652	-1.50219	0.0956283	0.176744
DDX21	ENSG00000165732	9188	Q9NR30;Q9NR30-2	10	q22.1	68956135	68985068	0.874614	0.05221	0.367983	0.187387	10.2778	0.0182322	5.13696e-06	7.66892e-05	0.127863	5.33021	0.0239883	0.000636217	0.00189601	-0.170703	-5.23489	0.0326087	0.000738349	0.0154199	-0.0398249	-0.385231	0.103379	0.711921	0.795382	-0.109733	-5.41689	0.0202576	0.000547195	0.00204105	-0.416399	-15.7498	0.0264385	1.02849e-07	1.82008e-06	-0.283995	-6.73967	0.0421378	0.000146578	0.00478716	-0.470384	-6.1119	0.076962	0.000485328
NONO	ENSG00000147140	4841	Q15233;Q15233-2;H7C367;C9JYS8	X	q13.1	71254814	71301522	0.874063	0.05232	0.367983	0.106379	4.96791	0.0214133	0.000972877	0.0033383	0.0981538	4.38752	0.0223711	0.00216403	0.00537807	0.0342959	1.1196	0.0306322	0.294738	0.538438	0.3121	5.25158	0.0594297	0.00132989	0.0237853	-0.0847771	-3.82587	0.0221589	0.00465775	0.0117516	-0.113525	-4.26411	0.0266235	0.00224642	0.00488016	-0.0440527	-1.1195	0.0393502	0.295407	0.515138	-0.278425	-4.13473	0.0673383	0.00437783
FAF1	ENSG00000185104	11124	Q9UNN5;B1ANM7;Q9UNN5-2;B3KT28	1	p32.3	50437028	50960267	0.873953	0.05235	0.367983	0.16363	6.1011	0.0268198	0.000245826	0.00112962	0.151736	5.06784	0.0299411	0.000883077	0.00249927	0.0820012	2.13398	0.0384265	0.0647048	0.223026	-0.29408	-3.12895	0.0939868	0.0174445	0.0736601	-0.167812	-4.92609	0.0340659	0.00101871	0.00330988	-0.168589	-4.68523	0.0359832	0.00123986	0.00294649	-0.160436	-3.62807	0.0442207	0.00670337	0.0474909	-0.191933	-2.60874	0.0735729	0.0349766
PPIL3	ENSG00000240344	53938	Q9H2H8;B8ZZ77;H7BZ14;Q9H2H8-2;C9K058	2	q33.1	200870907	200889303	0.873843	0.05238	0.367983	-0.210656	-7.16532	0.0293994	7.82705e-05	0.000488706	-0.170215	-6.99288	0.0243412	9.81951e-05	0.000401968	-0.0122966	-0.225725	0.0544762	0.826964	0.918184	0.113847	1.3192	0.0863001	0.230104	0.36181	0.35363	12.5669	0.0281397	1.02958e-06	2.07232e-05	0.401171	14.4798	0.0277056	2.09144e-07	2.98778e-06	0.0508194	0.887578	0.0572563	0.400664	0.616085	0.0797526	1.14863	0.069433	0.288441
TTC39C	ENSG00000168234	125488	Q8N584;Q8N584-2;G3V1P2	18	q11.2	23992773	24135610	0.873733	0.05238	0.367983	-0.0175236	-0.220529	0.0794619	0.83077	0.868545	-0.194158	-2.17778	0.0891542	0.0600935	0.0949636	-0.0830002	-1.01858	0.0814859	0.337633	0.582946	-0.391155	-4.18876	0.093382	0.00443994	0.0392284	-0.00237186	-0.0288108	0.0823254	0.977692	0.982235	0.0629143	0.648675	0.096989	0.533229	0.592059	0.0559471	0.68823	0.0812913	0.510767	0.705632	0.516646	5.77468	0.0894675	0.000680913
NUDCD2	ENSG00000170584	134492	Q8WVJ2;E5RFP0	5	q34	163446526	163460102	0.873623	0.0524	0.367983	-0.00207272	-0.0499834	0.0414682	0.961314	0.970868	-0.033597	-1.15042	0.029204	0.282249	0.361063	0.130764	2.35552	0.0555138	0.0456685	0.181845	0.472398	2.86143	0.165092	0.0252689	0.0897372	0.349676	9.06981	0.0385539	1.3224e-05	0.000118511	0.396716	11.5023	0.0344901	1.42538e-06	1.22413e-05	0.18685	2.98945	0.062503	0.0173478	0.0862474	-0.108535	-0.71582	0.151623	0.497279
ARAP1	ENSG00000186635	116985	Q96P48-3;Q96P48;E7EU13;Q96P48-7;Q96P48-2;Q96P48-4;Q96P48-1;A0A0A0MSJ2;Q96P48-5	11	q13.4	72685069	72793599	0.873513	0.05243	0.367983	0.0890492	1.88044	0.0473556	0.0953885	0.147472	0.189461	1.7753	0.106721	0.112659	0.164374	0.318729	5.90808	0.0539479	0.000331518	0.00964703	0.327126	4.29546	0.0761561	0.0039048	0.037506	-0.111467	-2.60777	0.0427441	0.0301457	0.0553696	-0.0443721	-0.800333	0.055442	0.444738	0.506115	0.0249774	0.401493	0.0622113	0.698568	0.836756	-0.08611	-1.18153	0.0728801	0.275972
ACOT8	ENSG00000101473	10005	O14734;H0Y698;Q9BR14;E9PMC4;E9PIS4;H7C5A7;E9PJN0	20	q13.12	45841721	45857405	0.873072	0.05251	0.367983	-0.157862	-2.48168	0.0636107	0.0369001	0.066231	-0.385037	-5.75448	0.0669109	0.000382011	0.00123736	0.0343834	0.429601	0.0800356	0.6786	0.830662	0.0275311	0.250025	0.110114	0.810009	0.869943	0.385541	7.53667	0.0511554	5.32731e-05	0.000344226	0.457097	7.00018	0.0652979	7.33445e-05	0.000268802	0.103841	1.23203	0.0842844	0.252919	0.46743	0.261292	2.78378	0.0938623	0.0271497
IKBIP	ENSG00000166130	121457	Q70UQ0;Q70UQ0-2;Q70UQ0-4	12	q23.1	98613405	98645113	0.872411	0.05275	0.367983	-0.543486	-13.6159	0.0399155	5.56793e-07	1.95159e-05	0.00325251	0.0827217	0.0393186	0.936047	0.951297	0.189405	2.75641	0.0687145	0.0243408	0.12687	-0.183778	-2.80136	0.0656031	0.0274941	0.0951287	0.284162	8.9164	0.0318696	1.50659e-05	0.000130199	0.586045	14.8936	0.0393488	1.64938e-07	2.52825e-06	0.384876	5.88747	0.0653721	0.000366851	0.00825079	0.190076	3.49209	0.0544303	0.0100999
RRP36	ENSG00000124541	88745	Q96EU6-2;Q96EU6	6	p21.1	43021623	43034156	0.87175	0.05292	0.367983	0.321669	7.49442	0.0429211	5.63544e-05	0.000380121	0.257905	5.14149	0.0501615	0.000804644	0.0023063	0.0297875	0.259098	0.114966	0.801973	0.904171	-0.585197	-4.47737	0.130701	0.00314922	0.0338581	-0.263965	-8.48217	0.0311199	2.20175e-05	0.000172955	-0.380381	-8.08687	0.0470369	2.42434e-05	0.000109095	-0.145269	-1.38028	0.105246	0.204839	0.412873	-0.0610134	-0.572999	0.106481	0.584574
FAM114A2	ENSG00000055147	10827	Q9NRY5;E7ESJ7	5	q33.2	153990148	154038936	0.871639	0.05302	0.367983	-0.120648	-4.83687	0.0249435	0.00115387	0.00381995	-0.119542	-5.00821	0.0238692	0.000952684	0.0026687	0.00285188	0.0663985	0.0429509	0.948658	0.977473	-0.26193	-2.04515	0.128074	0.0816103	0.182725	0.294235	13.6899	0.0214929	5.19091e-07	1.28751e-05	0.267456	9.79429	0.0273073	5.29376e-06	3.32178e-05	0.122909	2.79344	0.043999	0.0234329	0.105097	0.158681	1.73477	0.0914708	0.126367
TRIM5	ENSG00000132256	85363	Q9C035-4;Q9C035-3;Q9C035-2;Q9C035;Q9C035-6;Q9C035-5;H7C134;E7EQQ5	11	p15.4	5663195	5938619	0.871419	0.05309	0.367983	0.248338	1.03397	0.240179	0.330239	0.414856	0.237205	0.811777	0.292204	0.439731	0.520501	0.0545088	1.01666	0.0536155	0.338494	0.583102	-0.0129023	-0.119084	0.108347	0.908677	0.940613	0.0533794	0.41952	0.127239	0.685421	0.745538	-0.466106	-2.24731	0.207406	0.0520914	0.0778406	-0.0681081	-1.24685	0.0546239	0.247717	0.461603	-0.221301	-1.51781	0.145803	0.172852
ISOC2	ENSG00000063241	79763	K7EKW4;Q96AB3;K7ENV7;Q96AB3-2;Q96AB3-3	19	q13.42	55452985	55462343	0.871309	0.05311	0.367983	-0.123907	-3.40129	0.0364293	0.00880264	0.0198912	-0.275012	-4.76549	0.0577092	0.00130431	0.0034937	-0.339603	-2.03258	0.16708	0.0758407	0.244931	0.401003	3.63445	0.110334	0.00889542	0.0525034	0.102081	2.82419	0.0361454	0.0214153	0.041744	0.045309	1.09521	0.04137	0.3027	0.365118	0.219758	1.38132	0.159093	0.204531	0.412692	0.21621	2.37728	0.0909485	0.0490771
RPL29	ENSG00000162244	6159	P47914	3	p21.2	51993522	51995895	0.870868	0.05318	0.367983	-0.111971	-3.88711	0.0288057	0.00428306	0.0110451	-0.00617102	-0.166219	0.0371259	0.87199	0.902948	0.0196322	0.348534	0.056328	0.736257	0.863454	1.00893	6.34117	0.159107	0.000451217	0.0159952	-0.0711004	-2.58417	0.0275138	0.0312952	0.057032	-0.288485	-11.2442	0.0256563	1.71821e-06	1.40035e-05	-0.240177	-3.93967	0.0609637	0.00429763	0.03622	-0.906507	-4.72239	0.191959	0.00215144
KPNA1	ENSG00000114030	3836	P52294;C9JYI4;C9J352;C9JWD9;F2Z3G4;C9J4U1	3	q21.1	122421902	122514945	0.870538	0.05324	0.367983	0.0500321	1.51277	0.0330732	0.167321	0.236403	0.119848	2.89614	0.0413822	0.0193901	0.0357919	0.147178	3.22547	0.04563	0.0118159	0.0828212	0.0234591	0.340937	0.0688076	0.74352	0.820435	-0.152806	-3.92563	0.0389251	0.00402884	0.0104323	-0.150136	-2.97599	0.0504491	0.0160646	0.0277203	-0.0780293	-1.33271	0.0585495	0.219334	0.430122	-0.128005	-2.21679	0.0577436	0.0621702
CDK1	ENSG00000170312	983	P06493;A0A024QZP7;P06493-2;A0A087WZZ9;E5RIU6	10	q21.2	60778331	60794852	0.870538	0.05324	0.367983	0.664728	20.1529	0.0329843	2.32364e-08	3.57047e-06	0.716582	25.773	0.0278036	3.5859e-09	2.85964e-07	-0.0527215	-1.38625	0.0380317	0.202353	0.433829	-0.0131671	-0.149413	0.0881255	0.885595	0.92497	-0.537396	-20.8032	0.0258324	1.72875e-08	1.96056e-06	-0.68036	-28.5103	0.0238637	6.34063e-10	6.30882e-08	0.0236708	0.452203	0.0523456	0.663132	0.814	-0.0821745	-1.09954	0.0747356	0.307904
CDCA8	ENSG00000134690	55143	Q53HL2	1	p34.3	37692481	37709719	0.870428	0.05327	0.367983	0.441417	11.4161	0.038666	2.25729e-06	4.52895e-05	0.597241	15.719	0.0379948	1.95661e-07	3.46254e-06	-0.0856364	-1.48749	0.057571	0.174454	0.401029	0.178587	1.68146	0.106209	0.13816	0.256396	-0.469866	-10.5937	0.0443533	3.97151e-06	5.06488e-05	-0.403788	-8.50537	0.0474744	1.63225e-05	8.05259e-05	0.154197	2.4938	0.061832	0.0372995	0.142336	-0.173268	-1.70767	0.101465	0.131454
SMARCA5	ENSG00000153147	8467	O60264	4	q31.21	143513702	143557486	0.870428	0.05327	0.367983	0.168555	8.60547	0.019587	2.00818e-05	0.000189678	0.122472	8.77341	0.0139595	1.85165e-05	0.000103234	0.0370122	1.09224	0.0338865	0.305908	0.550652	-0.011784	-0.231639	0.0508723	0.823686	0.880375	-0.177569	-8.28311	0.0214374	2.63401e-05	0.000197685	-0.279329	-12.9868	0.0215087	5.20709e-07	5.76532e-06	-0.0869028	-1.68456	0.0515879	0.130565	0.315867	-0.0742126	-1.63196	0.0454747	0.146708
PURA	ENSG00000185129	5813	Q00577	5	q31.3	140107777	140125619	0.869766	0.05337	0.367983	-0.320061	-14.7715	0.0216674	2.8951e-07	1.2873e-05	-0.15825	-7.34121	0.0215564	6.91605e-05	0.000303843	0.421266	4.24655	0.0992018	0.00268566	0.0338107	0.0675895	1.01356	0.0666856	0.345752	0.484886	0.530116	20.5746	0.0257656	1.89286e-08	2.05604e-06	0.558769	19.6372	0.0284547	1.57168e-08	4.86355e-07	0.494714	5.54195	0.0892672	0.000546051	0.0100986	0.122453	2.16918	0.0564513	0.0666974
TDP2	ENSG00000111802	51567	O95551;O95551-2;X6R5A3;O95551-3	6	p22.3	24649979	24666930	0.869436	0.05349	0.367983	0.121343	2.52143	0.0481247	0.034645	0.0627372	0.179186	3.19394	0.0561018	0.0122424	0.0241248	-0.078747	-1.21025	0.0650669	0.260057	0.501806	0.434409	2.54543	0.170663	0.0395579	0.115875	-0.227943	-4.11433	0.0554023	0.003074	0.0083475	-0.248168	-3.98072	0.0623425	0.0033998	0.00706422	0.0633397	0.950545	0.0666351	0.369664	0.585436	-0.375697	-2.86993	0.130908	0.0239938
CHD1	ENSG00000153922	1105	O14646-2;O14646	5	q21.1	98853985	98929007	0.869326	0.05352	0.367983	0.259599	9.94557	0.026102	6.62901e-06	9.19842e-05	0.222704	8.31858	0.0267719	2.75826e-05	0.000142395	-0.0113756	-0.17252	0.0659382	0.867229	0.938785	1.72157	5.34119	0.322319	0.00121001	0.022727	-0.117504	-3.28457	0.0357745	0.0104729	0.0229016	-0.0694393	-1.81271	0.0383069	0.1043	0.143469	0.141227	1.97447	0.0715264	0.0837615	0.238269	-1.46725	-3.70471	0.396051	0.00760741
FKBP8	ENSG00000105701	23770	Q14318-2;Q14318;U3KQ64;M0R2K9	19	p13.11	18531751	18544077	0.868995	0.05358	0.367983	0.179828	7.01071	0.0256505	9.16928e-05	0.000551715	0.293063	11.8213	0.024791	1.87071e-06	1.83289e-05	0.162357	3.20343	0.0506822	0.012218	0.0845568	-0.0157542	-0.249851	0.0630542	0.810138	0.869943	-0.281082	-11.4448	0.0245599	2.16296e-06	3.41521e-05	-0.270409	-9.53352	0.0283641	6.57934e-06	3.88835e-05	-0.0193782	-0.416019	0.04658	0.688332	0.829999	0.188824	3.61991	0.0521625	0.00851098
TIMELESS	ENSG00000111602	8914	Q9UNS1-2;Q9UNS1	12	q13.3	56416363	56449426	0.868995	0.0536	0.367983	0.277134	4.89555	0.0566095	0.00106867	0.0036019	0.202318	7.07451	0.0285982	9.03463e-05	0.000374462	0.0327717	0.1203	0.272418	0.907154	0.956448	-0.344106	-0.749586	0.459062	0.478817	0.605425	-0.248428	-4.17584	0.0594916	0.00281766	0.00778779	-0.310484	-8.16051	0.0380471	2.25869e-05	0.000103339	0.00738793	0.0247209	0.298854	0.980883	0.991514	-0.87993	-2.2815	0.38568	0.0565106
WDR3	ENSG00000065183	10885	Q9UNX4	1	p12	117929720	117966543	0.868114	0.05378	0.368242	0.158728	4.72645	0.0335829	0.00133485	0.00429496	-0.0129527	-0.73776	0.0175568	0.481134	0.561629	0.0165518	0.191378	0.0864877	0.852904	0.931954	0.294034	2.69517	0.109096	0.0319485	0.103072	-0.229108	-6.34702	0.0360969	0.00018427	0.000866989	-0.286608	-10.1915	0.0281223	3.83697e-06	2.61895e-05	-0.0537527	-0.471704	0.113954	0.649735	0.804471	-0.086442	-0.903921	0.0956301	0.396078
KIAA1143	ENSG00000163807	57456	Q96AT1	3	p21.31	44737661	44761619	0.868004	0.0538	0.368242	0.226267	6.50474	0.0347849	0.000156802	0.000823208	0.445054	12.6907	0.0350693	1.07135e-06	1.20312e-05	0.0430312	0.473797	0.0908221	0.648057	0.811558	0.449567	1.46549	0.306768	0.187774	0.315801	-0.276693	-4.6792	0.0591324	0.0014109	0.00433806	-0.368607	-5.89961	0.0624799	0.0002576	0.000773536	0.167662	1.03793	0.161536	0.329655	0.54946	-0.515492	-2.31268	0.222899	0.053973
MET	ENSG00000105976	4233	P08581;P08581-2	7	q31.2	116672196	116798377	0.867563	0.0539	0.368371	0.1474	4.19154	0.035166	0.002773	0.00778864	-0.0928603	-1.93421	0.0480094	0.0880686	0.132918	0.0901557	1.74975	0.0515249	0.117522	0.315717	-0.0116919	-0.135232	0.0864583	0.896374	0.932607	-0.261355	-5.2463	0.049817	0.000676517	0.00239846	-0.513113	-9.36665	0.0547808	7.58135e-06	4.33024e-05	-0.294507	-6.30235	0.0467296	0.000232167	0.00621256	0.0049813	0.076243	0.0653346	0.941359
PFDN2	ENSG00000143256	5202	Q9UHV9	1	q23.3	161100556	161118055	0.867342	0.05401	0.368567	-0.0393698	-1.7591	0.0223806	0.115124	0.172851	0.100553	5.02596	0.0200067	0.000931361	0.00261595	0.143988	3.74352	0.0384633	0.00547349	0.0523798	0.637194	8.08552	0.0788068	0.000103826	0.0111755	-0.0394115	-1.83638	0.0214615	0.102055	0.154295	-0.18263	-7.47966	0.0244169	4.43322e-05	0.000178805	-0.010397	-0.156395	0.0664792	0.879596	0.944516	-0.340043	-3.44485	0.0987106	0.0107659
CCNA2	ENSG00000145386	890	P20248	4	q27	121816444	121823883	0.866792	0.05414	0.368619	0.511631	8.24612	0.062045	2.76958e-05	0.00023617	0.486865	11.6328	0.0418526	2.12132e-06	2.00161e-05	-0.134891	-1.79567	0.0751205	0.109529	0.302932	0.201067	1.69639	0.118526	0.13523	0.253581	-0.398151	-6.95384	0.0572563	9.59546e-05	0.000529347	-0.266565	-5.33093	0.0500035	0.000523988	0.00140414	0.190316	1.68689	0.11282	0.130105	0.315252	-0.407612	-3.91457	0.104127	0.00578912
UBASH3B	ENSG00000154127	84959	Q8TF42	11	q24.1	122655722	122814473	0.866681	0.05418	0.368619	0.171985	3.46166	0.0496827	0.0080354	0.0184958	0.229595	3.37021	0.068125	0.00936631	0.0191149	-0.0184713	-0.341551	0.0540805	0.741314	0.867185	-0.162177	-1.20616	0.134458	0.26834	0.402477	-0.129874	-3.45518	0.0375883	0.00808002	0.0185375	-0.120612	-1.7356	0.0694932	0.117676	0.159569	-0.251694	-4.75693	0.052911	0.00143231	0.0182078	-0.385542	-3.65266	0.105551	0.00814889
GSK3B	ENSG00000082701	2932	P49841;P49841-2	3	q13.33	119821321	120094994	0.86591	0.05437	0.369281	0.24962	8.34372	0.0299171	2.53522e-05	0.000220376	0.259088	7.13425	0.0363161	8.50417e-05	0.000357441	-0.105745	-1.79626	0.0588694	0.109429	0.302793	0.0875608	1.56129	0.0560823	0.164016	0.288465	-0.254326	-7.24828	0.0350878	7.09615e-05	0.000419378	-0.234527	-6.16082	0.0380675	0.000188614	0.000596819	-0.235811	-3.70882	0.0635812	0.0059661	0.0434027	0.0645344	1.31942	0.0489111	0.228543
PGLS	ENSG00000130313	25796	O95336;M0R261;M0R0U3	19	p13.11	17511636	17521288	0.86558	0.05444	0.369281	-0.387488	-13.6135	0.0284636	5.57597e-07	1.95159e-05	-0.421561	-17.3915	0.0242395	8.69247e-08	2.05103e-06	0.135742	2.22892	0.0609001	0.055738	0.204806	0.246926	2.75825	0.0895227	0.0292182	0.0983913	0.281597	11.5543	0.0243717	2.00615e-06	3.25222e-05	0.21112	7.2735	0.0290259	5.48798e-05	0.000212064	0.227137	3.51255	0.0646644	0.00793154	0.0523467	0.302665	3.30385	0.09161	0.0130512
FAM83G	ENSG00000188522	644815	A6ND36	17	p11.2	18968789	19004764	0.864808	0.05466	0.37022	0.162095	3.84945	0.0421086	0.00452386	0.0115433	0.277487	5.94676	0.0466619	0.000305565	0.00103214	-0.0473866	-0.548262	0.0864305	0.59818	0.780311	0.125121	0.906682	0.137998	0.395799	0.532893	-0.0476342	-0.873621	0.0545249	0.406744	0.486802	-0.225754	-3.68242	0.0613058	0.00532265	0.0104268	-0.239	-2.38051	0.100399	0.0445093	0.159359	-0.0675828	-0.552198	0.122389	0.597993
COQ5	ENSG00000110871	84274	Q5HYK3;B4DP72;F8VVX6	12	q24.31	120503279	120534434	0.862494	0.05529	0.371574	-0.200478	-6.27498	0.0319488	0.000202045	0.000982162	-0.279358	-9.08728	0.0307417	1.42034e-05	8.46634e-05	-0.0107334	-0.134393	0.0798662	0.896346	0.952504	0.226555	1.67059	0.135614	0.140331	0.259047	0.309166	7.74593	0.0399133	4.34945e-05	0.000294008	0.555633	12.8957	0.0430866	5.52193e-07	5.96709e-06	0.161323	1.72469	0.0935372	0.122866	0.304604	-0.0529949	-0.518355	0.102237	0.620187
NR3C1	ENSG00000113580	2908	P04150;P04150-8;P04150-10;P04150-9;P04150-6;P04150-7;P04150-5;P04150-2;P04150-3;P04150-11;P04150-12;P04150-13;P04150-14;P04150-15;P04150-16;Q3MSN4;D6RDA9	5	q31.3	143277931	143435512	0.862494	0.05529	0.371574	-0.288215	-5.62734	0.0512169	0.000427783	0.00173425	-0.177783	-2.40751	0.0738449	0.0418037	0.0694341	0.118134	2.98796	0.0395368	0.0169939	0.104342	0.0281003	0.292029	0.0962244	0.779038	0.846587	0.598242	11.331	0.0527971	2.3405e-06	3.56163e-05	0.833824	10.8126	0.0771162	2.36887e-06	1.8024e-05	0.395521	4.09352	0.0966213	0.00346845	0.0315034	-0.0688322	-0.822946	0.0836412	0.437671
MLEC	ENSG00000110917	9761	Q14165;F5H1S8	12	q24.31	120687149	120701859	0.862384	0.05536	0.371574	-0.404089	-8.99847	0.0449064	1.43049e-05	0.000153007	-0.231854	-11.209	0.0206846	2.83353e-06	2.48625e-05	-0.00915892	-0.201148	0.0455332	0.845504	0.928527	-0.366823	-3.39235	0.108132	0.0122251	0.0606646	0.29439	9.92782	0.0296531	6.58766e-06	7.46084e-05	0.0558491	1.90787	0.0292731	0.0897531	0.125794	0.336845	5.22526	0.0644648	0.000797384	0.0124579	0.454295	4.43884	0.102346	0.00301179
SLC25A3	ENSG00000075415	5250	Q00325-2;Q00325;F8VVM2	12	q23.1	98593591	98606379	0.862274	0.05536	0.371574	-0.368275	-8.30301	0.0443544	2.6302e-05	0.000227302	-0.237683	-6.34188	0.0374783	0.000195988	0.000709204	0.0752417	1.71103	0.0439745	0.124681	0.3287	0.0493753	0.537429	0.0918731	0.608229	0.711624	0.342144	6.52076	0.05247	0.000152198	0.000749686	-0.0288528	-0.538607	0.0535693	0.603611	0.65837	0.2376	5.8191	0.0408311	0.000396401	0.0084805	0.302127	3.47126	0.0870369	0.0103879
BCL9L	ENSG00000186174	283149	A0A087WZX0;Q86UU0-4;Q86UU0-2;Q86UU0;Q86UU0-3	11	q23.3	118893875	118925926	0.861944	0.05546	0.371574	0.0484414	1.2912	0.0375165	0.231319	0.308726	0.237705	8.75234	0.027159	1.88545e-05	0.000104933	0.0795325	1.33732	0.0594718	0.217179	0.452028	0.422864	4.82906	0.0875666	0.00210668	0.028409	0.0178346	0.619314	0.0287973	0.552227	0.624826	-0.131478	-4.14266	0.0317377	0.0026792	0.00571394	-0.0107213	-0.177161	0.0605172	0.863785	0.93737	-0.303785	-3.25946	0.0932012	0.0138744
SSRP1	ENSG00000149136	6749	Q08945	11	q12.1	57325986	57335892	0.861503	0.05558	0.371574	0.10379	5.37352	0.0193152	0.00058272	0.00222898	0.032455	2.22475	0.0145882	0.0558012	0.0889995	0.120388	3.34609	0.0359788	0.0098479	0.0738292	-0.153354	-3.2642	0.0469805	0.014516	0.0665131	-0.192907	-9.73538	0.019815	7.66686e-06	8.27075e-05	-0.135798	-6.70234	0.0202612	0.00010157	0.000354903	-0.189686	-3.73583	0.0507747	0.00573921	0.0423543	-0.241343	-5.47643	0.0440693	0.000929433
SMURF2	ENSG00000108854	64750	Q9HAU4;J3QQM4	17	q24.1	64542282	64662307	0.861283	0.05559	0.371574	0.229255	7.18548	0.0319054	7.66867e-05	0.000480723	0.184644	8.11225	0.0227612	3.32429e-05	0.000165427	0.100456	1.88817	0.0532026	0.0949552	0.277391	0.0262646	0.27203	0.0965505	0.793734	0.856683	0.0975557	3.93827	0.0247712	0.00395587	0.0102856	-0.0565416	-2.19177	0.0257972	0.0569756	0.084319	0.112998	1.68104	0.0672193	0.131261	0.317002	0.14266	1.76202	0.0809641	0.121443
VHL	ENSG00000134086	7428	P40337-3;P40337;P40337-2	3	p25.3	10141778	10153667	0.860842	0.05573	0.371574	-0.136962	-2.18914	0.0625644	0.0586971	0.0976477	-0.239288	-2.82867	0.0845936	0.0215426	0.0391911	-0.0428227	-0.647501	0.0661353	0.535088	0.738912	-0.381229	-1.61851	0.235543	0.151185	0.272456	0.193034	3.0446	0.063402	0.0151675	0.0313605	0.206105	3.34417	0.0616312	0.00897196	0.0166245	0.105848	1.25644	0.0842443	0.244402	0.458627	0.323449	1.91167	0.169197	0.0975177
KLF16	ENSG00000129911	83855	Q9BXK1	19	p13.3	1852399	1863579	0.860621	0.05579	0.371574	0.453584	9.89284	0.0458497	6.90748e-06	9.41929e-05	0.41777	9.80899	0.0425905	7.93888e-06	5.28332e-05	0.044002	0.357415	0.123112	0.729845	0.860542	-0.362447	-2.3126	0.156727	0.055336	0.143177	-0.606598	-13.3457	0.0454526	6.36713e-07	1.4671e-05	-0.697905	-15.0877	0.0462567	1.47871e-07	2.32896e-06	-0.0627434	-0.602616	0.104118	0.563451	0.742242	0.0478948	0.34707	0.137998	0.738739
POLE3	ENSG00000148229	54107	Q9NRF9	9	q32	113407235	113410675	0.860291	0.05586	0.371574	0.270057	5.17997	0.0521349	0.000742031	0.00269907	0.267034	5.97117	0.0447206	0.000297125	0.0010069	-0.201511	-2.76661	0.0728367	0.0239565	0.125775	0.0738466	0.382114	0.193258	0.714126	0.797364	-0.281072	-6.66126	0.042195	0.000130734	0.000675101	-0.192098	-3.85004	0.0498949	0.00413133	0.00838955	-0.157148	-2.0709	0.0758841	0.0721272	0.217114	-0.081684	-0.637069	0.128219	0.544344
ZC3H11A	ENSG00000058673	9877	O75152;E9PQ61;E9PBY7	1	q32.1	203795623	203854999	0.85952	0.05597	0.371574	0.163052	6.47648	0.0251761	0.000161712	0.000841276	0.113628	5.03207	0.0225807	0.000924139	0.00259798	-0.03903	-0.9542	0.0409034	0.367378	0.60891	0.27689	2.50447	0.110558	0.0419527	0.119923	-0.177377	-7.28352	0.0243531	6.84867e-05	0.000408607	-0.187787	-6.96172	0.0269743	7.64504e-05	0.000278564	0.0174038	0.353356	0.0492528	0.732952	0.859005	-0.365135	-3.69485	0.0988227	0.00770692
HSPA12A	ENSG00000165868	259217	O43301;A0A1B0GTF3	10	q25.3	116671192	116850251	0.859299	0.05604	0.371574	-0.0456413	-1.35239	0.0337486	0.211826	0.287299	-0.228188	-10.3857	0.0219714	5.11798e-06	3.83392e-05	0.0531904	1.32472	0.0401523	0.221144	0.456483	-0.0859233	-0.246417	0.348691	0.812688	0.871736	0.123542	3.36428	0.0367216	0.00927358	0.0208061	0.318971	9.67223	0.032978	5.8572e-06	3.57908e-05	0.472467	8.69138	0.0543605	2.3928e-05	0.00165076	1.41934	5.62575	0.252294	0.000794246
SPTY2D1	ENSG00000179119	144108	Q68D10;Q68D10-2;Q68D10-3	11	p15.1	18606403	18634791	0.859299	0.05606	0.371574	0.257193	6.30578	0.0407869	0.000195221	0.000962769	0.303199	3.47025	0.0873711	0.00805898	0.0167846	-0.178598	-2.24549	0.0795363	0.0543043	0.201467	0.970277	5.37108	0.180648	0.00117276	0.0223959	-0.232319	-5.3662	0.043293	0.000582556	0.0021425	-0.163225	-2.53688	0.0643409	0.0325969	0.0515462	0.107587	1.14108	0.0942848	0.286839	0.507256	-0.716073	-3.80472	0.188207	0.00667343
GNG5	ENSG00000174021	2787	P63218	1	p22.3	84498323	84506581	0.859079	0.0561	0.371574	-0.0307135	-0.80531	0.0381387	0.443024	0.526813	0.0957229	1.89207	0.0505916	0.0940398	0.140491	0.539719	7.39479	0.0729864	6.89504e-05	0.0036831	0.838452	2.40302	0.348916	0.0485527	0.131729	-0.142337	-2.31675	0.061438	0.0478613	0.0814716	-0.180303	-2.52978	0.0712722	0.0329742	0.0520645	0.374762	4.23709	0.0884479	0.00284851	0.0281187	-0.829076	-3.15234	0.263003	0.016099
PYM1	ENSG00000170473	84305	Q9BRP8;Q9BRP8-2	12	q13.2	55901413	55932618	0.858859	0.05613	0.371574	-0.118662	-3.6304	0.0326857	0.00624273	0.0149997	-0.121288	-4.41609	0.0274651	0.00208127	0.00520111	0.0202795	0.380398	0.0533112	0.713357	0.853637	-0.407389	-3.64542	0.111754	0.00876993	0.0519391	0.425015	12.0461	0.0352823	1.44181e-06	2.62681e-05	-0.0128096	-0.361152	0.0354688	0.726567	0.769047	0.386751	4.68107	0.0826203	0.00157956	0.0191766	0.330668	3.66449	0.0902355	0.00802222
SELENOF	ENSG00000183291	9403	A0A087X1G7;O60613;A0A0J9YX89	1	p22.3	86862445	86914424	0.858638	0.05617	0.371574	-0.724105	-16.1078	0.0449536	1.43888e-07	8.82061e-06	-0.546596	-12.9023	0.0423642	9.40371e-07	1.09305e-05	-0.444297	-5.12152	0.086751	0.000850113	0.0165705	-0.140046	-1.10749	0.126454	0.305994	0.443231	0.473995	13.9697	0.0339302	4.41207e-07	1.16301e-05	0.771413	16.8388	0.0458116	5.83315e-08	1.18163e-06	0.147021	1.8791	0.0782403	0.097039	0.260297	0.0848059	0.499019	0.169945	0.633063
PXN	ENSG00000089159	5829	P49023-3;A0A1B0GTU4;P49023-2;P49023;F5GZ78;P49023-4;A0A1B0GU60	12	q24.23	120210439	120265771	0.858197	0.05627	0.371693	-0.600164	-32.183	0.0186485	4.93483e-10	8.96023e-07	0.0271195	1.5332	0.0176882	0.162665	0.225427	0.143114	3.12336	0.0458206	0.0138041	0.0910387	-0.490744	-8.98349	0.0546273	5.38281e-05	0.0104521	0.668853	22.6186	0.029571	8.69121e-09	1.34372e-06	0.172168	5.46385	0.0315103	0.000442103	0.00121457	0.321619	4.45688	0.0721622	0.00211965	0.0234077	-0.00672986	-0.132288	0.0508729	0.898479
CPSF3	ENSG00000119203	51692	Q9UKF6;G5E9W3	2	p25.1	9423651	9473101	0.857867	0.05638	0.371879	0.163293	6.18796	0.0263889	0.000222778	0.00106246	0.196235	9.2192	0.0212855	1.27344e-05	7.76636e-05	0.0711545	1.11582	0.063769	0.296264	0.539931	-0.120608	-1.7383	0.0693824	0.127319	0.243532	-0.204885	-7.57883	0.0270339	5.11228e-05	0.000333755	-0.284747	-10.795	0.0263777	2.40061e-06	1.81996e-05	-0.0785483	-1.36245	0.0576522	0.210171	0.418977	-0.0175172	-0.294481	0.059485	0.776931
ITPRID2	ENSG00000138434	6744	P28290;E9PHV5;P28290-3;P28290-2;E7EUL7	2	q31.3	181891730	181930738	0.855443	0.05696	0.374598	0.374624	9.91815	0.0377716	6.77223e-06	9.29522e-05	-0.016549	-0.456233	0.0362731	0.660004	0.72389	0.0362665	0.918618	0.0394794	0.384632	0.624884	0.0755181	1.14808	0.0657776	0.290004	0.425906	-0.471669	-17.0621	0.0276442	8.74388e-08	4.27027e-06	-1.22262	-32.3074	0.0378433	2.14721e-10	3.97866e-08	0.0973799	1.72434	0.0564739	0.122933	0.304604	-0.310486	-5.58218	0.0556209	0.000831279
CCNB1	ENSG00000134057	891	P14635;E9PC90;P14635-2;D6RHI0	5	q13.2	69167135	69178245	0.855223	0.05697	0.374598	0.762935	7.13879	0.106872	8.04104e-05	0.000499099	0.893928	19.2234	0.0465022	3.87659e-08	1.25244e-06	-0.247476	-5.80003	0.0426681	0.000375455	0.0104786	0.560684	5.94159	0.0943659	0.000659707	0.018044	-0.146493	-2.56987	0.0570039	0.0320131	0.058105	-0.242249	-4.02315	0.0602139	0.00319297	0.0066763	0.241295	4.73342	0.0509769	0.00147628	0.0185745	-0.660741	-6.30697	0.104764	0.000401436
STK10	ENSG00000072786	6793	O94804	5	q35.1	172042079	172188224	0.855002	0.05704	0.374598	0.00832873	0.361283	0.0230532	0.726882	0.782262	0.0247622	0.496666	0.0498569	0.632399	0.700396	0.215029	3.57509	0.0601466	0.00700265	0.0610681	0.0170085	0.294982	0.0576596	0.776876	0.845114	0.231729	9.26304	0.0250165	1.12503e-05	0.000107064	0.494589	11.6027	0.0426269	1.32676e-06	1.16415e-05	0.152322	1.99834	0.0762246	0.0807227	0.231823	-0.0380136	-0.717169	0.0530051	0.496497
BAIAP2	ENSG00000175866	10458	Q9UQB8;Q9UQB8-2;Q9UQB8-5;Q9UQB8-3;Q9UQB8-4;Q9UQB8-6;I3L4C2;B4DWA1	17	q25.3	81035122	81117434	0.854672	0.05713	0.374647	0.162542	1.77975	0.0913286	0.111517	0.168035	0.343692	4.07979	0.0842424	0.00331909	0.00781109	-0.159	-1.81215	0.0877411	0.106787	0.299395	0.0761917	0.906139	0.084084	0.396066	0.533028	-0.163126	-2.1748	0.0750074	0.0599557	0.0982369	-0.252569	-3.29305	0.0766975	0.00971989	0.0178061	-0.229646	-3.34801	0.0685917	0.0101097	0.0612163	-0.0564918	-0.800406	0.070579	0.449782
GNPDA1	ENSG00000113552	10007	P46926;D6R9P4;D6RFF8;D6RAY7;P46926-2	5	q31.3	141991749	142013041	0.8539	0.0574	0.375464	-0.0413795	-1.46871	0.0281742	0.178644	0.249271	-0.430049	-14.9135	0.0288362	2.97878e-07	4.66823e-06	-0.0841447	-1.61813	0.0520013	0.143538	0.357868	-0.020728	-0.429584	0.0482515	0.680882	0.772744	0.0898037	3.0256	0.0296813	0.0156228	0.0320807	0.452278	13.0548	0.0346446	4.98507e-07	5.58824e-06	0.172284	2.42791	0.0709597	0.0413357	0.152246	-0.124958	-2.53742	0.0492461	0.0388093
SLC38A2	ENSG00000134294	54407	Q96QD8;Q96QD8-2;F8VUY8	12	q13.11	46358188	46372773	0.85379	0.05742	0.375464	0.161456	3.31207	0.0487477	0.0100807	0.0222369	-0.166126	-4.57216	0.0363342	0.00168544	0.00434286	0.172011	2.7851	0.0617613	0.0232758	0.124316	-0.0605313	-0.539512	0.112196	0.606868	0.710574	0.0391571	0.994051	0.0393915	0.348125	0.429616	-0.579487	-14.3504	0.0403811	2.25543e-07	3.15061e-06	-0.657096	-8.9924	0.0730723	1.86429e-05	0.00147746	-0.493284	-4.31847	0.114226	0.00348656
TRIM32	ENSG00000119401	22954	Q13049	9	q33.1	116687305	116701300	0.853129	0.05769	0.376687	0.242078	8.37148	0.028917	2.47265e-05	0.000216658	0.381134	14.4759	0.0263288	3.77661e-07	5.52033e-06	-0.0407237	-0.72408	0.0562419	0.489244	0.709149	-0.0582959	-0.79178	0.0736264	0.455417	0.586357	-0.29146	-10.4718	0.0278329	4.34786e-06	5.41752e-05	-0.2988	-10.5221	0.0283974	2.95914e-06	2.12206e-05	-0.175765	-2.983	0.0589224	0.0175194	0.0864704	0.0799232	1.19918	0.0666482	0.26947
RPS11	ENSG00000142534	6205	P62280;M0QZC5	19	q13.33	49496365	49499708	0.852138	0.05794	0.377299	0.0739401	1.24985	0.0591591	0.245334	0.323994	0.0664823	2.62397	0.0253365	0.0297045	0.0516956	-0.0183478	-0.558062	0.0328778	0.591773	0.777828	0.275422	3.5371	0.0778667	0.0100981	0.0557049	-0.162509	-4.84542	0.0335387	0.001132	0.00360727	-0.0438036	-1.31132	0.0334042	0.223171	0.279185	-0.273676	-3.90154	0.0701457	0.00453452	0.0371226	-0.184194	-3.12857	0.058875	0.0166427
EDC4	ENSG00000038358	23644	Q6P2E9;Q6P2E9-2	16	q22.1	67873052	67884499	0.852027	0.05795	0.377299	0.0736362	3.37715	0.0218043	0.00913074	0.0204856	0.128764	6.43296	0.0200162	0.000177399	0.000657931	-0.0481119	-1.31115	0.0366945	0.225482	0.461232	0.633979	5.79907	0.109324	0.000758819	0.0186399	-0.0854376	-4.35101	0.0196362	0.00220556	0.00633898	-0.0993971	-4.72065	0.0210558	0.0011808	0.00282638	-0.0910744	-2.28309	0.0398908	0.0518194	0.176367	-0.350554	-2.93192	0.119565	0.0219639
DNTTIP2	ENSG00000067334	30836	Q5QJE6;J3KP30	1	p22.1	93866284	93879918	0.851587	0.05811	0.377798	0.0843355	3.73075	0.0226055	0.00538206	0.0133021	0.0405152	1.52268	0.0266079	0.165237	0.228439	0.0726688	1.52355	0.0476968	0.165372	0.387846	0.350242	3.33564	0.105	0.0131869	0.0631232	-0.0100492	-0.479359	0.0209639	0.643986	0.707924	-0.198452	-8.35368	0.0237563	1.88046e-05	8.99536e-05	-0.00503308	-0.0920777	0.0546613	0.9289	0.967294	-0.627711	-6.1151	0.102649	0.000483802
THUMPD3	ENSG00000134077	25917	Q9BV44;H7C0R6	3	p25.3	9362971	9386791	0.851366	0.05827	0.378145	0.120717	2.46986	0.048876	0.037599	0.0672936	0.219423	8.51675	0.0257637	2.31367e-05	0.000122798	0.132252	2.3717	0.0557624	0.0445203	0.17878	0.269919	3.53318	0.0763956	0.0101501	0.0557472	-0.0181622	-0.73868	0.0245874	0.480345	0.55778	-0.194891	-7.58374	0.0256985	3.98705e-05	0.000164711	-0.109339	-1.88289	0.0580701	0.0964751	0.259578	-0.0208367	-0.324434	0.0642248	0.755089
TBCA	ENSG00000171530	6902	E5RIW3;E5RJD8;O75347;E5RHG6;O75347-2;E5RIX8	5	q14.1	77691166	77868780	0.851146	0.05833	0.378145	0.167418	9.98482	0.0167672	6.42984e-06	9.02182e-05	0.144699	6.77325	0.0213633	0.000123311	0.000487672	0.112135	2.10541	0.0532603	0.0676698	0.228762	0.534273	9.56791	0.0558402	3.61619e-05	0.0104521	0.0127745	0.58016	0.0220189	0.577121	0.64877	0.121529	4.65347	0.0261158	0.00129552	0.00305571	0.277015	4.22638	0.0655442	0.00289036	0.0283949	-0.330275	-5.51391	0.0598985	0.000893236
DDX51	ENSG00000185163	317781	Q8N8A6	12	q24.33	132136594	132144319	0.850375	0.05852	0.378145	0.104787	2.83453	0.036968	0.021128	0.0416217	0.0501641	1.63487	0.0306839	0.139604	0.197598	0.0452759	0.854996	0.0529545	0.416937	0.651349	0.167236	2.15535	0.0775914	0.0695255	0.165764	-0.0639966	-2.64294	0.0242141	0.0285114	0.0529858	-0.216557	-7.2493	0.0298729	5.62889e-05	0.000216105	-0.0644285	-1.20235	0.0535856	0.263605	0.480992	-0.257951	-3.59727	0.0717073	0.0087714
RPL14	ENSG00000188846	9045	P50914;E7EPB3	3	p22.1	40457292	40468587	0.850264	0.05855	0.378145	-0.0442578	-2.27142	0.0194846	0.05152	0.0876522	-0.0229611	-0.9722	0.0236177	0.358614	0.441521	0.00910984	0.15644	0.0582323	0.879486	0.946682	0.952032	5.45731	0.174451	0.00107227	0.0218139	-0.107649	-3.80039	0.0283257	0.00483459	0.0121273	-0.172476	-5.19877	0.0331764	0.000621971	0.00161718	-0.161485	-3.40867	0.0473746	0.00924083	0.0577787	-0.874839	-4.29517	0.20368	0.0035877
ASL	ENSG00000126522	435	P04424;P04424-3;P04424-2;F8W943	7	q11.21	66075800	66094697	0.850154	0.05858	0.378145	-0.200444	-6.657	0.0301102	0.000133013	0.000728678	-0.267461	-8.62239	0.0310194	2.10958e-05	0.000114473	-0.121635	-2.37991	0.051109	0.0439482	0.177148	-0.176757	-1.5212	0.116195	0.173599	0.299623	0.0374833	1.62085	0.0231257	0.142119	0.202843	0.42951	12.8562	0.0334087	5.66495e-07	6.10072e-06	0.116246	2.38351	0.048771	0.0443012	0.159077	0.301386	3.73311	0.0807332	0.00732854
SEC63	ENSG00000025796	11231	Q9UGP8	6	q21	107867756	107958208	0.849603	0.05872	0.37851	-0.29384	-11.8031	0.0248951	1.73524e-06	3.8493e-05	-0.287867	-14.2922	0.0201415	4.18059e-07	5.89211e-06	0.130564	2.57884	0.0506288	0.0321415	0.146946	-0.130836	-2.02126	0.0647298	0.0844949	0.186785	0.213703	10.8882	0.0196271	3.20324e-06	4.31205e-05	0.377568	17.2476	0.021891	4.75684e-08	1.01932e-06	-0.015774	-0.276338	0.057082	0.789293	0.894863	0.177122	2.71413	0.0652591	0.0300186
RPL5	ENSG00000122406	6125	P46777;A0A2R8Y6J3	1	p22.1	92832013	92841924	0.848502	0.05904	0.379041	0.00433017	0.277816	0.0155865	0.787926	0.833574	0.0192901	1.32823	0.0145231	0.2197	0.291576	0.0789715	1.31874	0.0598838	0.223045	0.458471	0.229335	4.80889	0.0476898	0.00215477	0.0286411	-0.00221537	-0.125305	0.0176798	0.903246	0.92618	-0.157923	-8.12485	0.019437	2.3373e-05	0.000106424	-0.227236	-5.7664	0.0394069	0.000420966	0.00869912	-0.371441	-7.80944	0.0475631	0.000106274
IMPACT	ENSG00000154059	55364	Q9P2X3;J3KT25;Q9P2X3-2;J3QRS6	18	q11.2	24426634	24453531	0.848502	0.05904	0.379041	-0.05448	-1.05035	0.0518682	0.323078	0.407975	-0.218187	-5.73938	0.0380159	0.000388849	0.00125693	-0.059798	-0.756765	0.0790179	0.470464	0.696228	-0.493035	-2.48446	0.198447	0.0431764	0.122182	-0.0233185	-0.638432	0.0365247	0.540302	0.614312	-0.0889934	-2.20233	0.0404088	0.0560142	0.0830132	0.230596	2.43817	0.0945771	0.0406793	0.151468	0.265952	1.6139	0.164788	0.150583
ELAC2	ENSG00000006744	60528	Q9BQ52;G5E9D5;Q9BQ52-4;E7ES68;Q9BQ52-3	17	p12	12991612	13018065	0.848171	0.05913	0.379041	0.28717	11.0408	0.0260099	2.93583e-06	5.39233e-05	0.153809	9.144	0.0168208	1.35498e-05	8.20018e-05	-0.0484856	-1.17482	0.0412705	0.273191	0.515487	-0.0465908	-0.425821	0.109414	0.68349	0.774256	-0.194401	-9.80421	0.0198283	7.25983e-06	7.99597e-05	-0.146674	-6.9398	0.0211351	7.82849e-05	0.000283581	-0.134211	-2.78875	0.0481258	0.023603	0.105706	-0.240917	-2.82256	0.0853538	0.0256782
POP1	ENSG00000104356	10940	Q99575	8	q22.2	98117293	98159835	0.848061	0.05914	0.379041	0.248714	10.4475	0.0238059	4.52183e-06	7.08645e-05	0.102268	5.08153	0.0201255	0.000867887	0.00246181	0.00390276	0.0950502	0.04106	0.926567	0.964665	-0.172989	-1.81314	0.0954081	0.114284	0.226732	-0.239343	-10.6472	0.0224794	3.81796e-06	4.89881e-05	-0.379222	-16.3796	0.0231522	7.37694e-08	1.39984e-06	-0.145272	-3.20802	0.0452839	0.0124607	0.0701715	-0.0969096	-1.22655	0.0790097	0.259642
MRPL30	ENSG00000185414	51263	Q8TCC3;Q8TCC3-2;Q8TCC3-3;B8ZZV5	2	q11.2	99181152	99199561	0.84773	0.05922	0.379041	-0.0785613	-2.08592	0.0376628	0.0691011	0.112184	-0.356846	-7.89637	0.0451911	4.05785e-05	0.000194407	0.240821	5.13615	0.0468875	0.000834706	0.0164244	-0.422278	-2.52823	0.167025	0.0405454	0.117546	0.269503	6.49749	0.041478	0.000156114	0.000764194	0.202157	3.84892	0.0525231	0.00413831	0.00839414	0.124583	2.41667	0.0515513	0.0420672	0.153607	0.0635369	0.464155	0.136887	0.656626
PKM	ENSG00000067225	5315	P14618;P14618-3;B4DNK4;P14618-2;H3BTN5;H3BR70;H3BQ34	15	q23	72199029	72231819	0.847069	0.05941	0.379202	-0.257819	-17.1668	0.0150185	8.58674e-08	6.5438e-06	-0.235778	-11.357	0.0207606	2.55823e-06	2.29053e-05	-0.0944191	-2.05765	0.045887	0.0729259	0.237669	-0.0577433	-1.38133	0.0418027	0.211185	0.342524	0.31648	9.20891	0.0343667	1.1768e-05	0.000110647	0.555502	16.1379	0.0344222	8.36819e-08	1.54151e-06	0.515793	10.0261	0.0514449	8.32247e-06	0.000915825	0.153141	3.3302	0.0459855	0.0125873
BAIAP2L1	ENSG00000006453	55971	Q9UHR4	7	q22.1	98291650	98401090	0.846849	0.05945	0.379202	0.0247172	0.911259	0.0271242	0.387775	0.473171	0.24964	13.7325	0.0181788	5.74167e-07	7.57136e-06	0.0222456	0.350537	0.0634615	0.734809	0.862993	0.336481	2.50732	0.1342	0.0417811	0.119765	-0.0121268	-0.485802	0.0249625	0.639598	0.704083	-0.0959224	-3.57053	0.0268651	0.00631635	0.0121766	-0.0616475	-0.989294	0.0623146	0.351492	0.570982	-0.502222	-3.68736	0.136201	0.00778346
KRR1	ENSG00000111615	11103	Q13601;Q13601-2	12	q21.2	75490863	75511636	0.846188	0.05967	0.379202	-0.363914	-14.8079	0.0245757	2.83834e-07	1.2873e-05	-0.266805	-10.7904	0.0247261	3.80816e-06	3.12796e-05	0.0689741	1.43665	0.0480103	0.18801	0.417649	-0.323022	-3.80887	0.0848078	0.0071126	0.0467851	0.498344	21.8582	0.0227989	1.15142e-08	1.54339e-06	0.0507702	1.81408	0.0279868	0.104076	0.143287	0.0916188	1.56736	0.0584542	0.155665	0.351645	-0.122795	-1.77767	0.0690765	0.118698
DNAJC11	ENSG00000007923	55735	Q9NVH1;Q9NVH1-3;Q9NVH1-2;B1AK20	1	p36.31	6634168	6701924	0.846078	0.0597	0.379202	-0.073582	-2.9802	0.0246903	0.0168209	0.0344064	-0.196512	-5.66836	0.0346683	0.000422856	0.00134206	-0.0232259	-0.552998	0.0420001	0.595079	0.778893	-0.354999	-4.95369	0.0716635	0.00183466	0.0270381	0.0700913	2.7844	0.0251729	0.0228	0.043967	0.0866012	2.55042	0.0339557	0.03189	0.0504918	0.0313446	0.654726	0.0478744	0.531013	0.721013	0.188376	2.4065	0.078278	0.0470142
PHAX	ENSG00000164902	51808	Q9H814	5	q23.2	126600925	126627252	0.845857	0.05977	0.379202	0.196216	5.2612	0.037295	0.00067003	0.00249922	0.186846	4.82714	0.0387074	0.0012033	0.00325605	0.120216	2.1371	0.0562518	0.0643885	0.222855	-0.0660061	-0.780415	0.0845781	0.461641	0.590714	0.316973	9.73016	0.0325764	7.69874e-06	8.28244e-05	0.266425	7.64014	0.0348717	3.76611e-05	0.000156224	0.00130482	0.0210848	0.0618847	0.983694	0.992749	-0.0630194	-0.756322	0.0833235	0.474135
TPBG	ENSG00000146242	7162	Q13641	6	q14.1	82363206	82367420	0.845747	0.0598	0.379202	-0.127276	-2.91664	0.043638	0.0185763	0.0373066	-0.15296	-3.17624	0.0481575	0.0125785	0.0246791	-0.199749	-2.08511	0.0957976	0.0698568	0.233236	-0.188288	-1.79277	0.105027	0.1177	0.231336	-0.0619475	-1.22306	0.0506494	0.254695	0.331867	0.0826739	1.54387	0.0535499	0.158035	0.205877	0.509988	5.28641	0.0964714	0.000740367	0.0119656	-0.029346	-0.370897	0.0791217	0.721684
HCFC1	ENSG00000172534	3054	A6NEM2;P51610-4;P51610;P51610-2	X	q28	153947557	153971818	0.845637	0.05983	0.379202	-0.00891656	-0.500861	0.0178025	0.629437	0.699251	0.0525226	3.05872	0.0171714	0.0150691	0.0288612	0.0382629	1.10673	0.0345728	0.29995	0.544076	0.338742	3.88346	0.0872269	0.00647287	0.044818	-0.140232	-6.44888	0.0217451	0.000164657	0.000797339	-0.152047	-6.47871	0.0234687	0.000130585	0.000438999	-0.112566	-3.09278	0.0363964	0.0148265	0.0784107	-0.193669	-2.36435	0.0819121	0.0500194
MPHOSPH8	ENSG00000196199	54737	Q99549;Q99549-2;A0A0A0MT47	13	q12.11	19633659	19673441	0.845196	0.05992	0.379243	0.0101302	0.281475	0.0359897	0.785214	0.831543	0.060334	2.17658	0.0277196	0.0602069	0.0950873	0.0324681	0.458427	0.070825	0.658602	0.818421	0.30282	3.86709	0.0783069	0.00660771	0.0452751	-0.136271	-2.97963	0.0457342	0.0167838	0.0340212	-0.192347	-4.16628	0.0461676	0.00258852	0.00553178	-0.0754227	-1.03923	0.0725754	0.329083	0.549283	-0.201364	-2.74442	0.0733723	0.028734
BAZ1B	ENSG00000009954	9031	Q9UIG0-2;Q9UIG0	7	q11.23	73440406	73522293	0.844535	0.06011	0.379274	0.134716	6.98288	0.0192923	9.43686e-05	0.000562462	0.11753	7.82232	0.015025	4.34942e-05	0.000206189	-0.24533	-2.79276	0.0878448	0.0229996	0.12355	0.0754699	1.4491	0.0520806	0.192141	0.320778	-0.203129	-8.08634	0.02512	3.15548e-05	0.000227715	-0.212101	-8.51475	0.0249098	1.61813e-05	8.01434e-05	-0.262009	-1.79945	0.145605	0.109644	0.283796	-0.259014	-5.27741	0.0490798	0.00115123
PWP2	ENSG00000241945	5822	Q15269;A0A0B4J2E5	21	q22.3	44107373	44131181	0.843984	0.06032	0.379274	0.141993	7.0661	0.0200949	8.66125e-05	0.000528227	0.0540372	2.84166	0.0190161	0.02111	0.0385487	0.101555	1.45733	0.0696857	0.182388	0.411352	-0.171071	-1.56737	0.109145	0.162606	0.287609	-0.134405	-6.75831	0.0198875	0.000117861	0.000624495	-0.232999	-10.4535	0.0222889	3.121e-06	2.20676e-05	-0.154995	-1.85705	0.083463	0.100383	0.267051	-0.159348	-1.68186	0.0947456	0.136478
SH3BGRL	ENSG00000131171	6451	O75368	X	q21.1	81202102	81298547	0.843874	0.06037	0.379274	-0.335004	-9.69091	0.0345689	8.10054e-06	0.000104072	-0.508104	-21.6719	0.0234452	1.46828e-08	7.28632e-07	-0.183199	-3.54681	0.0516519	0.00730115	0.0623492	-0.41737	-5.42668	0.0769107	0.00110682	0.0220192	0.440298	16.2358	0.027119	1.30916e-07	5.47793e-06	0.805959	29.8559	0.026995	4.254e-10	5.4399e-08	0.271325	3.01266	0.0900616	0.0167449	0.0851811	0.712972	11.3804	0.0626489	9.06661e-06
EHBP1L1	ENSG00000173442	254102	Q8N3D4	11	q13.1	65576046	65592650	0.843874	0.06037	0.379274	0.134527	4.57437	0.0294089	0.00163625	0.00505809	0.226562	7.86565	0.0288039	4.17609e-05	0.000199045	0.167323	4.12011	0.0406114	0.00320096	0.0378688	0.118764	1.5174	0.0782684	0.174535	0.30045	-0.1432	-4.24217	0.0337563	0.00256676	0.00719011	-0.309577	-8.00038	0.0386953	2.63618e-05	0.000116264	-0.0139234	-0.287553	0.0484201	0.780997	0.890827	0.224208	2.8712	0.0780885	0.0239503
RPS24	ENSG00000138326	6229	E7ETK0;A0A2R8Y849;A0A087WUS0;A0A2R8YD14;P62847-2;P62847-3;P62847;P62847-4;A0A2R8Y8A0	10	q22.3	78033760	78056813	0.843764	0.06041	0.379274	0.18303	6.35788	0.028788	0.000184249	0.000922916	0.125527	4.22145	0.0297355	0.0027212	0.00657094	-0.00189879	-0.0244304	0.0777224	0.981096	0.990941	0.156592	2.91212	0.0537726	0.0235395	0.0870161	-0.171685	-6.36386	0.0269782	0.000180857	0.000855404	-0.149562	-4.80811	0.0311062	0.00104754	0.00253828	-0.0702522	-0.970283	0.0724038	0.360322	0.578096	-0.0889594	-1.5379	0.0578447	0.167959
PDXK	ENSG00000160209	8566	O00764;F2Z2Y4;O00764-3;O00764-2	21	q22.3	43719094	43762307	0.843543	0.06048	0.379274	-0.0739537	-3.36303	0.0219902	0.00932857	0.0208626	-0.0524052	-2.27441	0.0230412	0.0515916	0.0831058	-0.188836	-4.82497	0.0391373	0.00123986	0.0211464	-0.00798546	-0.0756551	0.105551	0.941888	0.964022	0.136451	5.75523	0.0237091	0.000363509	0.00146333	0.291571	10.8737	0.0268142	2.26196e-06	1.74423e-05	0.0292716	0.697492	0.0419669	0.505256	0.703126	0.545069	6.09569	0.0894188	0.000493141
MAD1L1	ENSG00000002822	8379	Q9Y6D9;Q9Y6D9-3	7	p22.3	1815793	2233243	0.843433	0.06051	0.379274	0.0914386	3.98386	0.0229522	0.00372497	0.00987683	0.192475	7.86548	0.0244709	4.17678e-05	0.000199045	0.153878	2.69031	0.0571971	0.0269892	0.133425	0.0067434	0.0882065	0.0764501	0.932273	0.957671	-0.111506	-3.4985	0.0318724	0.00756918	0.0175087	-0.147703	-4.32821	0.0341256	0.0020487	0.00452078	-0.0635233	-0.884386	0.0718277	0.402284	0.61721	-0.0551856	-0.865303	0.063776	0.41554
C9orf78	ENSG00000136819	51759	Q9NZ63	9	q34.11	129827290	129835863	0.842882	0.06073	0.380128	0.317267	12.9149	0.0245659	8.49263e-07	2.49053e-05	0.279344	9.87007	0.0283022	7.57033e-06	5.09542e-05	-0.0452616	-1.05369	0.0429554	0.322209	0.567028	-0.136873	-1.43929	0.0950975	0.194798	0.324024	-0.251803	-7.64879	0.0329207	4.77624e-05	0.000316074	-0.367494	-10.0173	0.0366859	4.41262e-06	2.90486e-05	-0.0214507	-0.423118	0.0506966	0.683354	0.827246	-0.246547	-3.09471	0.0796673	0.0174509
RPL13A	ENSG00000142541	23521	P40429;M0QYS1;Q8J015	19	q13.33	49487510	49493057	0.842331	0.0609	0.380667	-0.0842734	-2.88146	0.0292467	0.0196281	0.0390949	-0.00863936	-0.280647	0.0307837	0.785897	0.833247	0.0479207	1.35325	0.0354116	0.212253	0.446008	0.482756	7.50908	0.0642896	0.000163602	0.0127382	-0.0379951	-1.48853	0.0255253	0.17337	0.239998	-0.198271	-6.46138	0.0306855	0.000133186	0.000446552	-0.289278	-6.24549	0.0463179	0.00024688	0.00642307	-0.531572	-6.65698	0.0798519	0.000288635
SMARCC1	ENSG00000173473	6599	Q92922	3	p21.31	47585269	47782106	0.84156	0.06111	0.380695	0.225759	5.96681	0.0378358	0.000286777	0.00126342	0.186783	7.01143	0.0266398	9.63476e-05	0.000395176	0.0225601	0.445783	0.0506079	0.66734	0.82338	-0.167934	-1.12935	0.1487	0.297294	0.434497	-0.227413	-5.49794	0.0413634	0.00049542	0.00187908	-0.365344	-10.5495	0.0346315	2.89704e-06	2.09304e-05	-0.114938	-2.57986	0.0445519	0.0326225	0.131037	-0.0116405	-0.0988053	0.117812	0.924063
DCTN6	ENSG00000104671	10671	O00399;E5RK00	8	p12	30156319	30183639	0.84145	0.06116	0.380695	0.0588176	1.39804	0.0420715	0.198215	0.271882	0.195529	4.96017	0.0394198	0.00101312	0.0028105	0.14344	2.24939	0.0637686	0.0539724	0.201134	0.0347801	0.382532	0.0909208	0.71383	0.797184	0.13936	3.35033	0.0415961	0.00947262	0.0211653	0.131439	2.74263	0.0479244	0.0233717	0.0384991	-0.0177634	-0.204223	0.0869807	0.843279	0.92476	0.182576	2.09835	0.0870094	0.0740508
DCK	ENSG00000156136	1633	D6RFG8;P27707;D6RCP9	4	q13.3	70992538	71030914	0.84123	0.06123	0.380695	-0.0145708	-0.549194	0.0265313	0.597286	0.670272	0.00412868	0.177963	0.0231996	0.863048	0.895308	0.165108	2.78065	0.0593773	0.0234376	0.124703	0.257813	3.02648	0.0851858	0.0200835	0.0803881	-0.0431101	-1.73376	0.024865	0.119602	0.176019	-0.0358687	-1.43849	0.024935	0.185144	0.236498	-0.390698	-5.34771	0.0730589	0.000687664	0.0113024	-0.245977	-3.23646	0.0760018	0.0143227
MAD2L1	ENSG00000164109	4085	Q13257	4	q27	120055623	120066858	0.84123	0.06124	0.380695	0.551878	16.9875	0.0324873	9.35066e-08	6.77117e-06	0.571089	22.2214	0.0256999	1.19825e-08	6.62188e-07	-0.111394	-1.65842	0.0671687	0.135059	0.344378	-0.180307	-1.77766	0.101429	0.120295	0.234722	-0.533499	-16.638	0.032065	1.07309e-07	4.7171e-06	-0.448639	-13.7181	0.0327041	3.29297e-07	4.17418e-06	-0.246813	-3.88668	0.0635024	0.00463061	0.0375092	0.0479107	0.466184	0.102772	0.655242
EPB41L1	ENSG00000088367	2036	A0A0C4DH22;Q9H4G0;Q9H4G0-2;Q9H4G0-3;Q9H4G0-4;H7C2K6	20	q11.23	36091504	36232799	0.839907	0.06168	0.382206	-0.0452613	-2.10499	0.0215019	0.0670511	0.109492	-0.600877	-18.6124	0.0322837	5.03174e-08	1.47442e-06	-0.195861	-3.94933	0.0495936	0.00407233	0.0442551	-0.0197061	-0.316396	0.0622829	0.761264	0.833799	0.261845	8.50543	0.0307856	2.15659e-05	0.000171115	0.456711	12.9812	0.0351825	5.22585e-07	5.77104e-06	-0.115952	-2.13648	0.0542722	0.0651313	0.203411	0.684502	12.5631	0.0544852	4.6707e-06
ABHD16A	ENSG00000204427	7920	A0A0G2JJD3;O95870;O95870-2;A0A0G2JI89	6	p21.33	31686955	31703356	0.839907	0.06169	0.382206	-0.134896	-3.54958	0.0380033	0.00704186	0.0165166	0.0576162	1.63455	0.035249	0.139672	0.197649	-0.0475409	-0.630664	0.0753822	0.545506	0.746968	0.0409356	0.324618	0.126104	0.755302	0.829571	0.15496	3.08578	0.0502176	0.0142277	0.0297537	0.179197	3.48886	0.0513628	0.00716399	0.0135902	0.210074	2.93793	0.0715041	0.0187682	0.0905705	0.400301	3.82005	0.104789	0.00654165
ABCF2	ENSG00000033050	10061	Q9UG63;Q9UG63-2	7	q36.1	151211484	151227205	0.839577	0.06178	0.382206	0.45305	9.40212	0.048186	1.02246e-05	0.000121308	0.341791	16.8481	0.0202866	1.12195e-07	2.34784e-06	-0.184692	-3.64175	0.0507152	0.0063491	0.0576679	-0.330088	-4.69374	0.0703252	0.00245395	0.0300153	-0.287934	-7.82661	0.0367892	4.02694e-05	0.000278482	-0.315725	-8.44577	0.0373827	1.72519e-05	8.43187e-05	-0.227826	-5.44866	0.0418133	0.000609608	0.0105467	-0.222145	-2.38591	0.0931068	0.0484583
CDC5L	ENSG00000096401	988	Q99459	6	p21.1	44387706	44450425	0.839357	0.06182	0.382206	0.0827119	3.98905	0.0207347	0.00369734	0.00981182	0.101209	5.76424	0.0175582	0.000377662	0.00122706	0.121484	3.6206	0.0335535	0.00654921	0.0584479	0.256668	2.58921	0.0991297	0.0371547	0.111966	-0.0671319	-3.12503	0.021482	0.0133881	0.0282184	-0.115663	-5.04504	0.0229262	0.000761599	0.00193237	0.0351074	0.827813	0.0424099	0.431775	0.641291	-0.3287	-3.5693	0.0920911	0.00910524
SUZ12	ENSG00000178691	23512	Q15022;J3QQW9	17	q11.2	31937007	32001038	0.838585	0.06197	0.382277	0.230035	8.67736	0.0265098	1.88559e-05	0.000182196	0.321662	8.79328	0.0365805	1.82042e-05	0.000102034	-0.0755659	-1.03095	0.0732972	0.332136	0.57824	-0.11334	-1.24687	0.0909	0.253984	0.387319	-0.227922	-5.72236	0.0398301	0.000377988	0.00151484	-0.269225	-5.7031	0.0472068	0.000327603	0.000943713	-0.0986887	-1.30792	0.0754548	0.22723	0.439707	-0.169149	-2.3342	0.0724655	0.0522892
EIF3A	ENSG00000107581	8661	Q14152;Q14152-2	10	q26.11	119033670	119080817	0.838475	0.062	0.382277	0.149856	6.74619	0.0222135	0.000120942	0.00067788	0.335887	22.0426	0.0152381	1.27949e-08	6.88956e-07	0.0274119	0.954094	0.0287308	0.367428	0.60891	-0.102006	-1.74288	0.0585272	0.126484	0.242246	-0.132512	-5.75986	0.0230062	0.000361519	0.00145962	-0.281015	-12.5104	0.0224625	7.1087e-07	7.25847e-06	-0.0428815	-1.21228	0.0353725	0.259987	0.476203	-0.162628	-3.18877	0.0510004	0.0153025
LMAN2	ENSG00000169223	10960	Q12907;D6RBV2;D6RDX1;D6RIU4	5	q35.3	177315805	177351840	0.837924	0.06221	0.383052	-0.219166	-6.59742	0.03322	0.000141813	0.000766226	0.119107	5.75696	0.0206892	0.000380903	0.00123441	0.0471845	1.18974	0.0396593	0.267594	0.509424	-0.566247	-7.72944	0.0732585	0.000137047	0.0126769	0.230149	7.71803	0.0298196	4.46756e-05	0.000299741	0.129706	5.39753	0.0240307	0.000481073	0.00130355	0.197686	3.3685	0.0586867	0.00980695	0.0598555	0.232168	3.5079	0.0661842	0.00988697
ALDH3A2	ENSG00000072210	224	P51648-2;P51648;J3QRD1	17	p11.2	19648136	19685760	0.836933	0.06252	0.383989	-0.124281	-5.66472	0.0219395	0.00040905	0.00167447	-0.388013	-16.1822	0.0239778	1.55058e-07	2.93353e-06	0.0305919	0.624202	0.0490097	0.549536	0.750145	0.0275448	0.465794	0.059135	0.656023	0.752209	0.0422334	1.84933	0.0228371	0.100021	0.151619	0.228363	8.21419	0.0278011	2.1458e-05	9.88918e-05	0.492397	7.9737	0.0617527	4.47076e-05	0.00230676	0.394724	6.4024	0.0616524	0.000366418
AHSA1	ENSG00000100591	10598	O95433;O95433-2;G3V438;H0YJG7	14	q24.3	77457870	77469472	0.836712	0.06261	0.383989	0.257311	7.4953	0.0343296	5.63056e-05	0.000380121	0.299292	17.4598	0.0171417	8.42243e-08	2.00231e-06	-0.0923142	-2.01149	0.0458935	0.0783811	0.249358	0.224248	3.30407	0.0678701	0.0137573	0.0642806	-0.178793	-8.0201	0.0222931	3.35594e-05	0.000238897	-0.323913	-13.6072	0.0238045	3.52479e-07	4.37262e-06	0.0292586	0.564316	0.051848	0.588007	0.759437	-0.240863	-3.33912	0.0721337	0.0124343
CARD19	ENSG00000165233	84270	Q96LW7-2;Q96LW7	9	q22.31	93096217	93113283	0.836271	0.06272	0.383989	-0.180486	-2.80181	0.0644176	0.022243	0.0433896	-0.0375604	-0.529669	0.0709131	0.610308	0.681727	-0.0267168	-0.425514	0.0627872	0.681458	0.8318	-0.0593241	-0.652406	0.0909313	0.535724	0.654859	0.179215	2.7121	0.0660799	0.0255565	0.0483356	0.381372	4.98798	0.0764582	0.000821763	0.00206095	0.116424	1.40592	0.0828097	0.197376	0.40329	-0.023227	-0.295712	0.0785462	0.77603
PDAP1	ENSG00000106244	11333	Q13442	7	q22.1	99392048	99408597	0.836051	0.06278	0.383989	0.160128	7.92165	0.0202139	3.73892e-05	0.000287259	0.300872	13.0442	0.0230655	8.62563e-07	1.02919e-05	-0.0569887	-0.769112	0.0740968	0.463495	0.689404	-0.00692027	-0.0919423	0.0752675	0.929414	0.955729	-0.317026	-14.2025	0.0223219	3.86272e-07	1.05347e-05	-0.418552	-17.2779	0.0242246	4.68625e-08	1.01455e-06	-0.212319	-2.11842	0.100225	0.0669888	0.207523	0.117735	1.51755	0.0775825	0.172915
CETN2	ENSG00000147400	1069	P41208	X	q28	152826994	152830757	0.836051	0.06279	0.383989	0.0859896	2.98221	0.0288342	0.0167683	0.0343322	0.194639	5.80358	0.0335378	0.000360674	0.00118376	-0.00407546	-0.084862	0.0480245	0.934415	0.970123	0.325279	1.97201	0.164948	0.0907668	0.195042	-0.192554	-4.70726	0.0409057	0.00135902	0.00421351	-0.150234	-3.22867	0.0465312	0.0107556	0.0193822	0.0429823	0.809403	0.0531038	0.441689	0.648969	-0.246674	-1.7452	0.141344	0.12446
FAIM	ENSG00000158234	55179	Q9NVQ4;Q9NVQ4-3;Q9NVQ4-2;C9JDZ2	3	q22.3	138608606	138633376	0.835831	0.06287	0.383989	0.237848	1.59691	0.148943	0.147467	0.21323	0.078013	0.783838	0.0995269	0.455068	0.535974	0.185437	1.67498	0.11071	0.131709	0.338933	1.77456	6.28651	0.282281	0.000474776	0.0160942	-0.00525124	-0.0428667	0.122502	0.966815	0.975653	0.236472	1.91985	0.123172	0.0880631	0.123866	-0.0128638	-0.176354	0.0729434	0.864398	0.937821	-0.764661	-2.11527	0.361496	0.0722235
BSG	ENSG00000172270	682	P35613-2;P35613;P35613-4;A0A087WUV8;A0A087X2B5;I3L192;P35613-3	19	p13.3	571277	583494	0.834729	0.06323	0.385669	-0.136829	-3.95748	0.0345747	0.00386899	0.0101731	-0.00935114	-0.532778	0.0175517	0.608248	0.679908	0.00343552	0.0640557	0.0536333	0.950467	0.977777	-0.374208	-5.91853	0.0632266	0.000674709	0.018044	0.22389	6.05888	0.0369524	0.000255098	0.00111065	0.233768	10.2433	0.0228216	3.68206e-06	2.53796e-05	-0.0308372	-0.528225	0.0583789	0.611677	0.777209	0.215598	3.27967	0.0657378	0.0134929
VRK1	ENSG00000100749	7443	Q99986;H0YJ50	14	q32.2	96797304	96954846	0.834398	0.06333	0.38576	0.241592	7.75046	0.0311714	4.39765e-05	0.000320228	0.220893	8.29161	0.0266406	2.82579e-05	0.000145208	0.076671	1.31446	0.0583288	0.224417	0.460082	-0.457142	-4.00985	0.114005	0.00552814	0.0429857	-0.265337	-7.76915	0.0341526	4.25378e-05	0.000289809	-0.389211	-10.7858	0.0360857	2.41747e-06	1.82512e-05	-0.057815	-0.902148	0.0640859	0.393328	0.608926	-0.0630004	-0.475779	0.132415	0.648721
KIF20A	ENSG00000112984	10112	O95235;O95235-2	5	q31.2	138178719	138187723	0.833848	0.0635	0.386277	0.929139	6.29249	0.147658	0.000198133	0.00096988	1.03045	7.24526	0.142224	7.60741e-05	0.000328265	-0.0634094	-1.59691	0.0397076	0.148195	0.363509	0.160308	1.30885	0.12248	0.233395	0.365625	-0.572283	-5.75965	0.0993608	0.00036161	0.00145962	-0.37501	-5.60835	0.0668665	0.000368551	0.00104167	0.168024	3.70886	0.0453034	0.00596582	0.0434027	-0.089133	-0.866668	0.102846	0.41484
CHTF18	ENSG00000127586	63922	E7EXA6;Q8WVB6;Q8WVB6-2;A0A0D9SF58;Q8WVB6-3	16	p13.3	788046	800737	0.833407	0.06361	0.386429	0.0925731	3.18358	0.0290783	0.0122742	0.0263557	0.164162	6.07582	0.027019	0.000263739	0.000916973	-0.0440505	-0.805446	0.0546908	0.443387	0.673694	0.147149	1.68607	0.0872733	0.13725	0.255188	-0.137649	-3.32953	0.0413421	0.00977773	0.0216839	-0.204607	-4.98832	0.0410173	0.000821382	0.00206082	-0.135689	-2.35014	0.0577365	0.0466699	0.16412	-0.115903	-1.49681	0.0774332	0.178105
TIMM17A	ENSG00000134375	10440	Q99595	1	q32.1	201955503	201970664	0.832966	0.06376	0.386822	0.552565	7.61062	0.0726045	5.03151e-05	0.000352206	0.260424	6.1409	0.0424081	0.000245066	0.00086108	-0.00782281	-0.0956548	0.0817816	0.926101	0.964665	0.212683	1.70053	0.125068	0.134429	0.252966	-0.391782	-8.54784	0.045834	2.07689e-05	0.00016668	-0.178181	-3.98981	0.044659	0.00335431	0.00697431	-0.00343372	-0.0493226	0.0696177	0.961871	0.983823	0.122073	1.26461	0.0965296	0.246484
SNX17	ENSG00000115234	9784	Q15036;Q15036-2	2	p23.3	27370496	27377535	0.831974	0.06406	0.388123	0.36536	7.62991	0.0478852	4.93834e-05	0.00034684	0.377515	8.10705	0.0465662	3.34012e-05	0.000165819	-0.0490978	-0.670501	0.0732255	0.521051	0.731462	-0.120874	-1.80019	0.0671453	0.116445	0.229937	-0.210678	-4.85063	0.0434332	0.00112428	0.00358632	-0.217508	-4.57885	0.0475027	0.00143719	0.00333491	-0.160304	-2.49087	0.0643566	0.0374708	0.142812	-0.0348567	-0.49258	0.0707636	0.637382
KPNA3	ENSG00000102753	3839	O00505	13	q14.2	49699320	49792682	0.831424	0.06425	0.388755	0.158252	7.18412	0.022028	7.6792e-05	0.000480904	0.267774	11.7494	0.0227905	1.96227e-06	1.89315e-05	0.0226989	0.471801	0.0481112	0.649422	0.812375	-0.184842	-1.44644	0.127791	0.192858	0.321521	-0.207641	-9.32021	0.0222786	1.07307e-05	0.000104303	-0.268859	-10.6782	0.0251783	2.6239e-06	1.94021e-05	-0.242598	-3.17031	0.0765221	0.013188	0.0723633	0.0474017	0.417106	0.113644	0.689095
TCP1	ENSG00000120438	6950	F5H136;F5H676;F5H726;P17987;E7ERF2;E7EQR6;F5H282	6	q25.3	159778498	159789703	0.830983	0.06437	0.388963	0.217106	4.32652	0.0501802	0.0022967	0.00667092	0.265309	4.86934	0.0544856	0.00113908	0.00310911	0.0881619	2.63643	0.0334398	0.0293651	0.139552	0.21935	4.00371	0.0547868	0.00557035	0.0429857	0.104932	2.31865	0.0452559	0.0477176	0.0812927	-0.0653225	-1.16431	0.0561042	0.275113	0.336024	-0.07788	-2.22514	0.0350001	0.0567245	0.18655	-0.170102	-3.19587	0.0532255	0.0151522
MTCL1	ENSG00000168502	23255	Q9Y4B5;Q9Y4B5-2;Q9Y4B5-3	18	p11.22	8705556	8832778	0.830432	0.06458	0.389677	0.0242613	0.501721	0.0483561	0.628857	0.698977	0.30948	7.40701	0.041782	6.48217e-05	0.00028627	-0.0411657	-0.810203	0.0508091	0.440799	0.670591	0.056764	0.617964	0.0918565	0.556872	0.671422	-0.419864	-7.2197	0.0581554	7.30408e-05	0.000428423	-0.139467	-2.47826	0.0562762	0.0358438	0.0559921	-0.186023	-3.11403	0.0597371	0.0143572	0.0765219	-0.108937	-1.46348	0.074437	0.186741
LSM14B	ENSG00000149657	149986	Q5TBP9;Q9BX40-3;Q9BX40;Q9BX40-2;Q5TBQ0;Q5TBQ1	20	q13.33	62122461	62135374	0.830101	0.06466	0.389677	-0.0352526	-0.853425	0.0413072	0.417293	0.501612	0.127616	2.51767	0.0506881	0.035126	0.0596961	-0.0164664	-0.378635	0.0434889	0.714616	0.854478	0.261988	3.69783	0.0708489	0.00819664	0.050365	-0.125232	-3.08213	0.0406317	0.0143085	0.0298885	-0.409127	-8.28557	0.0493782	2.00521e-05	9.44155e-05	-0.0879952	-1.67217	0.0526233	0.13303	0.319247	-0.207428	-3.21886	0.0644416	0.0146763
MRTO4	ENSG00000053372	51154	Q9UKD2	1	p36.13	19251805	19260128	0.829661	0.06487	0.389992	0.193699	5.83983	0.0331686	0.000332461	0.00142	0.274882	12.7578	0.0215462	1.02774e-06	1.16662e-05	0.0530572	1.33631	0.0397042	0.217492	0.452065	-0.134382	-1.62811	0.0825384	0.149126	0.270225	-0.0541785	-1.58549	0.0341715	0.14993	0.212547	-0.441937	-11.8654	0.0372459	1.10276e-06	1.01197e-05	-0.0100938	-0.210373	0.0479804	0.838636	0.921833	-0.255872	-3.84817	0.0664918	0.00630721
SPATS2L	ENSG00000196141	26010	Q9NUQ6;Q9NUQ6-4;Q9NUQ6-3;B8ZZZ7;Q9NUQ6-2;F8W6C2;C9JGM8;C9JW67	2	q33.1	200305881	200482264	0.82944	0.06495	0.389992	0.335691	10.2815	0.0326501	5.12271e-06	7.66582e-05	0.714473	27.7982	0.0257021	1.93462e-09	1.96582e-07	-0.123289	-3.19773	0.038555	0.0123244	0.0848923	0.328492	0.848247	0.38726	0.425365	0.560299	-0.404271	-11.0457	0.0366	2.86133e-06	4.05381e-05	-0.33643	-9.01223	0.0373304	1.03184e-05	5.54184e-05	0.204034	4.37894	0.0465945	0.00235195	0.0250711	-0.139742	-0.566886	0.246509	0.588499
USP10	ENSG00000103194	9100	Q14694;Q14694-3;Q14694-2	16	q24.1	84699986	84779922	0.82933	0.06497	0.389992	0.177919	8.80862	0.0201983	1.68257e-05	0.000169062	0.207855	11.1187	0.0186942	3.0175e-06	2.61489e-05	0.0186765	0.460216	0.040582	0.657371	0.817553	-0.213169	-3.3045	0.0645086	0.0137493	0.0642806	-0.214059	-8.52383	0.025113	2.12161e-05	0.000169192	-0.336068	-12.6151	0.0266401	6.63262e-07	6.8953e-06	-0.150041	-3.43865	0.0436335	0.00884095	0.0562522	-0.026813	-0.451441	0.0593942	0.665326
EIF4ENIF1	ENSG00000184708	56478	Q9NRA8;Q9NRA8-3;B1AKL4;Q9NRA8-2	22	q12.2	31436977	31496108	0.828449	0.06517	0.390244	0.157183	4.76419	0.0329925	0.00126974	0.00413618	0.187095	4.8914	0.0382498	0.001107	0.00304014	0.0631085	0.873394	0.0722566	0.407404	0.643379	0.0567495	0.424939	0.133547	0.684102	0.774801	-0.202985	-5.61651	0.0361407	0.000429071	0.00167274	-0.226444	-5.30998	0.042645	0.000538337	0.00143486	0.0225164	0.273304	0.0823859	0.791543	0.896361	-0.0693985	-0.620273	0.111884	0.554726
COMT	ENSG00000093010	1312	P21964-2;P21964;E7EMS6;E7EUU8;H7BZ45	22	q11.21	19941371	19969975	0.828338	0.06521	0.390244	-0.154994	-6.07958	0.0254941	0.000251932	0.00115096	-0.0609493	-1.5147	0.0402386	0.167213	0.230714	0.247367	5.19543	0.0476123	0.000775313	0.0159746	-0.402526	-6.53127	0.0616306	0.000378967	0.015354	0.257846	8.50085	0.0303318	2.1654e-05	0.000171383	0.198813	7.553	0.0263224	4.11348e-05	0.000168717	0.032414	0.485257	0.0667976	0.640503	0.798353	0.482977	8.67525	0.0556729	5.41357e-05
TTC4	ENSG00000243725	7268	O95801	1	p32.3	54715861	54742657	0.828228	0.06527	0.390244	0.261142	11.7873	0.0221545	1.75375e-06	3.87671e-05	0.246523	9.05697	0.0272192	1.4567e-05	8.64143e-05	-0.0864736	-1.42067	0.060868	0.192458	0.424186	-0.139575	-0.920195	0.15168	0.389184	0.525971	-0.244542	-9.84005	0.0248517	7.0574e-06	7.85541e-05	-0.425278	-13.498	0.0315068	3.77097e-07	4.59519e-06	-0.213939	-3.40015	0.0629206	0.009358	0.0581547	-0.0350073	-0.234914	0.149022	0.820999
MCTS1	ENSG00000232119	28985	Q9ULC4;Q9ULC4-3;Q9ULC4-2	X	q24	120594010	120621159	0.827457	0.06553	0.391283	-0.226053	-10.7558	0.0210169	3.60339e-06	6.08616e-05	-0.0278692	-1.57114	0.0177382	0.153685	0.214729	0.0817757	1.34498	0.0608006	0.214797	0.449354	-0.00698212	-0.0573609	0.121723	0.955919	0.973013	0.388263	19.467	0.0199447	2.97925e-08	2.46571e-06	0.206696	9.214	0.0224328	8.64726e-06	4.82104e-05	0.417997	5.65251	0.0739489	0.000479972	0.0094456	0.129811	1.24562	0.104215	0.252979
SNW1	ENSG00000100603	22938	Q13573;G3V3A4;G3V4X8	14	q24.3	77717599	77761207	0.827126	0.06566	0.391544	0.116721	4.64798	0.0251122	0.00148207	0.00467086	0.196611	10.4799	0.0187607	4.77317e-06	3.65827e-05	-0.0445304	-0.980403	0.0454205	0.355044	0.597959	0.294981	3.31151	0.0890774	0.0136205	0.0640446	-0.134874	-5.37612	0.0250875	0.000575438	0.00212128	-0.239539	-11.4996	0.0208302	1.42815e-06	1.22413e-05	0.0400668	0.650828	0.0615629	0.5334	0.722731	-0.282422	-3.5466	0.0796318	0.00938618
PMVK	ENSG00000163344	10654	Q15126	1	q21.3	154924740	154936719	0.826465	0.06591	0.392069	-0.0820392	-2.3244	0.0352947	0.0473653	0.0819784	0.095541	2.46084	0.0388245	0.0384248	0.0644677	0.071139	0.972362	0.073161	0.358795	0.600169	0.246471	3.74223	0.0658621	0.00774296	0.0488161	-0.162976	-4.06278	0.0401143	0.00330805	0.00886468	-0.0791905	-1.8815	0.0420891	0.0935801	0.130519	-0.165554	-1.99928	0.0828068	0.080605	0.231773	-0.194229	-2.60112	0.0746712	0.0353669
MOCS2	ENSG00000164172	4338	O96033;E9PKT9;O96007	5	q11.2	53095679	53110063	0.826245	0.06594	0.392069	-0.0151167	-0.308426	0.0490123	0.765332	0.815009	0.106855	2.15856	0.049503	0.0619415	0.097523	0.214391	2.92223	0.0733657	0.0188103	0.11084	-0.143174	-1.67744	0.0853523	0.138959	0.257476	0.260472	5.51055	0.0472679	0.000487858	0.00186047	0.171729	3.25096	0.052824	0.0103846	0.0187996	0.190325	1.90667	0.0998208	0.0930062	0.254513	0.0907138	1.21689	0.0745455	0.263076
ADAM9	ENSG00000168615	8754	Q13443;A0AVL1;Q13443-2;F8WC54	8	p11.22	38996754	39105445	0.826025	0.06603	0.392069	0.0515965	1.88546	0.0273655	0.0946448	0.146502	0.463295	12.761	0.0363055	1.0257e-06	1.16641e-05	0.0497488	0.936556	0.0531189	0.375861	0.617551	-0.0724254	-0.602955	0.120117	0.566243	0.678987	-0.150027	-4.72292	0.0317658	0.00133097	0.0041367	-0.303666	-9.59311	0.0316546	6.25769e-06	3.74036e-05	-0.20357	-3.39948	0.0598827	0.00936726	0.0581547	0.0830176	0.749871	0.110709	0.477772
ATL2	ENSG00000119787	64225	Q8NHH9;Q8NHH9-5;Q8NHH9-2;Q8NHH9-3;Q8NHH9-4;B5MCN0;C9JQQ5;H7C3A2	2	p22.1	38293954	38377285	0.825804	0.06612	0.392069	0.250786	5.38018	0.0466129	0.000577951	0.00221343	0.479665	8.06707	0.0594596	3.46473e-05	0.000170796	0.107086	1.89899	0.0563912	0.0933767	0.275053	-0.00901182	-0.111042	0.0811566	0.914813	0.945477	-0.0802645	-2.30748	0.0347845	0.0485719	0.0824584	-0.189145	-4.17429	0.0453118	0.0025585	0.00547692	-0.0174436	-0.237908	0.0733207	0.817932	0.911983	0.0230308	0.290374	0.0793142	0.779944
TRUB2	ENSG00000167112	26995	O95900;O95900-2	9	q34.11	128305159	128322447	0.825584	0.06618	0.392069	0.101263	1.73941	0.0582166	0.118667	0.177199	0.0300536	0.358959	0.0837244	0.728648	0.783492	-0.0659683	-0.728582	0.0905435	0.486629	0.707126	0.524139	2.97387	0.176248	0.0216009	0.083474	-0.07003	-1.14493	0.0611655	0.283991	0.362836	-0.182235	-2.03508	0.0895467	0.0732881	0.105198	-0.0945717	-0.980326	0.0964697	0.355637	0.574605	-0.483267	-2.75198	0.175607	0.0284221
WAC	ENSG00000095787	51322	Q9BTA9;Q9BTA9-5;Q9BTA9-2;A0A0A0MRT2;Q9BTA9-3	10	p12.1	28532493	28623112	0.825033	0.06631	0.392255	0.205354	2.97941	0.0689245	0.0168415	0.0344262	0.169146	2.69365	0.0627943	0.0266201	0.0469635	-0.065139	-0.64467	0.101042	0.536831	0.739764	0.316461	3.34549	0.0945932	0.0130141	0.0628927	-0.165193	-3.28309	0.0503163	0.0104967	0.0229455	-0.245182	-4.40865	0.0556139	0.00182655	0.00410215	0.036597	0.231015	0.158418	0.823101	0.914061	-0.179804	-2.2045	0.0815622	0.0633085
TMX2	ENSG00000213593	51075	Q9Y320-2;Q9Y320	11	q12.1	57712593	57740973	0.824592	0.06641	0.392255	0.486071	8.60115	0.0565123	2.01583e-05	0.000189831	0.484183	11.5887	0.0417806	2.18526e-06	2.0426e-05	0.139279	2.24385	0.0620715	0.0544443	0.201561	-0.201293	-1.97725	0.101805	0.0900781	0.194338	-0.156918	-4.21288	0.0372473	0.00267445	0.00745864	-0.151313	-3.45046	0.0438531	0.00760305	0.0143411	-0.229041	-3.80857	0.0601383	0.00517284	0.039735	0.381783	4.19938	0.0909141	0.0040385
HMGB3	ENSG00000029993	3149	E7ES08;E7EQU1;O15347;E9PES6	X	q28	150980509	150990771	0.824041	0.06667	0.392255	-0.178578	-5.53251	0.032278	0.000479655	0.00190652	-0.144221	-5.25947	0.0274213	0.000694362	0.00203559	0.205587	3.94217	0.0521508	0.00411404	0.0446293	0.871561	6.30339	0.138269	0.000467357	0.0160942	-0.119944	-3.39079	0.0353735	0.00890737	0.020099	-0.347808	-9.05065	0.038429	9.97449e-06	5.39393e-05	-0.0816392	-1.35533	0.0602357	0.212334	0.421555	-0.458927	-3.14106	0.146106	0.0163546
NAMPT	ENSG00000105835	10135	P43490;A0A0C4DFS8	7	q22.3	106248298	106285966	0.823931	0.06668	0.392255	-0.332081	-14.1305	0.023501	4.13578e-07	1.57911e-05	0.0122128	0.507238	0.0240771	0.625278	0.695121	-0.0143979	-0.324377	0.0443863	0.753808	0.875519	-0.0930494	-1.70163	0.0546826	0.134217	0.252886	0.144191	8.04616	0.0179205	3.27546e-05	0.000234493	0.467068	17.0108	0.0274572	5.35049e-08	1.10882e-06	0.201207	3.4668	0.0580383	0.00848212	0.0549949	-0.106649	-2.15007	0.0496025	0.0686061
RAB8A	ENSG00000167461	4218	P61006;P61006-2	19	p13.11	16111889	16134234	0.823931	0.06668	0.392255	0.0758861	3.01127	0.0252007	0.0160261	0.0330488	0.297948	12.6945	0.0234707	1.06884e-06	1.20245e-05	0.0722193	1.16173	0.0621654	0.278182	0.521539	0.147959	2.53716	0.0583166	0.0400296	0.116701	-0.0439475	-2.03101	0.0216382	0.0752517	0.118759	-0.0574546	-2.18386	0.0263088	0.0577077	0.0852223	-0.132809	-1.5669	0.0847592	0.155771	0.351645	-0.0647432	-1.06521	0.0607796	0.322137
KIFC1	ENSG00000237649	3833	Q9BW19	6	p21.32	33391823	33409896	0.823821	0.06673	0.392255	0.264262	9.4464	0.027975	9.86214e-06	0.000118121	0.377675	10.6092	0.0355988	4.34172e-06	3.44929e-05	-0.132357	-3.03005	0.0436816	0.0159273	0.100096	-0.0837138	-1.07717	0.0777164	0.318401	0.455335	-0.46413	-12.9316	0.0358911	8.19397e-07	1.74399e-05	-0.302422	-7.31837	0.0413237	5.23689e-05	0.000204117	-0.0534422	-1.13253	0.0471882	0.290209	0.509838	-0.19565	-2.80191	0.0698272	0.0264511
BIRC6	ENSG00000115760	57448	Q9NR09	2	p22.3	32357023	32619571	0.82316	0.06691	0.392804	0.135193	6.79468	0.0198969	0.00011489	0.00065149	0.108883	5.32141	0.0204613	0.000643153	0.00191126	-0.00313932	-0.0741422	0.0423419	0.942682	0.97475	0.190513	3.41385	0.0558059	0.0118807	0.0600629	-0.0975878	-3.78917	0.0257544	0.00491474	0.0123015	-0.0971626	-3.54459	0.0274115	0.00657349	0.012626	-0.0892545	-2.15174	0.0414801	0.0636013	0.200928	-0.215124	-4.15941	0.0517199	0.00424473
PRDX3	ENSG00000165672	10935	P30048-2;P30048	10	q26.11	119167720	119178812	0.822168	0.06731	0.394543	-0.143792	-5.1647	0.0278413	0.000756481	0.00274056	-0.327595	-16.6965	0.0196206	1.20639e-07	2.43366e-06	0.0793401	1.91912	0.0413418	0.0905049	0.269836	-0.315202	-2.60934	0.120798	0.0361015	0.110679	0.0777619	2.89127	0.0268954	0.0192729	0.0381342	0.302762	11.8952	0.0254525	1.08012e-06	1.0007e-05	-0.0701269	-1.42291	0.0492842	0.192564	0.397302	0.404844	3.60103	0.112425	0.00872763
DPH5	ENSG00000117543	51611	Q9H2P9;Q9H2P9-5;Q9H2P9-3;Q9H2P9-2;Q9H2P9-4;Q9H2P9-6	1	p21.2	100989623	101026088	0.821948	0.06738	0.394543	0.201519	4.82404	0.0417739	0.00117346	0.00387096	0.211127	4.0883	0.0516417	0.00327946	0.00773098	0.0629822	0.84561	0.0744814	0.421861	0.65509	-0.200434	-1.01206	0.198046	0.346418	0.485199	-0.0068422	-0.199875	0.0342323	0.84636	0.881188	-0.183144	-3.94186	0.0464614	0.00360177	0.00743485	-0.166298	-2.4455	0.0680018	0.0402172	0.150166	-0.244012	-1.79462	0.135969	0.115792
MSI2	ENSG00000153944	124540	B4DHE8;Q96DH6-2;Q96DH6;J3KTC1;B4DM51;Q96DH6-3;J3QKT5	17	q22	57255851	57684689	0.821287	0.06763	0.395496	-0.367164	-15.4672	0.0237382	1.99757e-07	1.05901e-05	-0.628515	-29.531	0.0212832	1.18053e-09	1.51782e-07	-0.163094	-2.0714	0.0787359	0.0713726	0.236098	-0.0985613	-0.457196	0.215578	0.661885	0.757025	0.282074	12.6447	0.0223077	9.80155e-07	1.98552e-05	0.712329	29.5751	0.0240855	4.61666e-10	5.48772e-08	0.301173	2.77866	0.108388	0.0239733	0.10651	0.617889	3.86111	0.160029	0.00620236
IDH3G	ENSG00000067829	3421	P51553;P51553-2;G5E9Q7;E7EQB8;E9PF84;H7C1W2	X	q28	153785766	153794512	0.820516	0.06783	0.395721	-0.174372	-5.99552	0.0290837	0.000277428	0.00123607	-0.195265	-7.20799	0.0270901	7.89625e-05	0.000337951	0.0289137	0.623454	0.0463767	0.550004	0.75045	0.056625	0.607944	0.0931418	0.563118	0.676727	0.256902	9.99911	0.0256925	6.23165e-06	7.13807e-05	0.327014	11.1968	0.029206	1.77895e-06	1.435e-05	0.065734	1.00059	0.0656954	0.346325	0.565392	0.0857696	1.09499	0.078329	0.309759
ACAT2	ENSG00000120437	39	Q9BWD1;Q9BWD1-2	6	q25.3	159762045	159779112	0.820295	0.06785	0.395721	0.141069	4.59125	0.0307256	0.00159942	0.00496372	0.166164	4.94405	0.0336089	0.00103432	0.00286302	0.139237	3.68702	0.0377642	0.00594251	0.0551997	0.186513	1.76465	0.105694	0.122576	0.237451	-0.188932	-4.08385	0.0462633	0.00321018	0.0086576	0.145482	3.27616	0.0444062	0.00998113	0.0181948	-0.366395	-7.77266	0.047139	5.36976e-05	0.00251682	0.178663	1.49195	0.119751	0.17934
RPS19BP1	ENSG00000187051	91582	Q86WX3	22	q13.1	39529093	39532761	0.820185	0.06793	0.395721	0.030102	1.09262	0.0275503	0.305157	0.388774	-0.00911368	-0.120516	0.075622	0.90696	0.927422	0.0531175	0.55691	0.095379	0.592524	0.77787	0.496976	3.22311	0.154192	0.0153456	0.0688748	-0.0244259	-0.792805	0.0308094	0.449826	0.528812	-0.206114	-4.00955	0.0514057	0.00325774	0.00679594	-0.0718569	-0.919775	0.0781244	0.384584	0.599784	-0.408134	-3.34787	0.121908	0.0122862
BABAM2	ENSG00000158019	9577	Q9NXR7-4;Q9NXR7-3;Q9NXR7;Q9NXR7-1;F8W733	2	p23.2	27889941	28338901	0.818202	0.06851	0.398588	-0.057847	-1.04763	0.0552172	0.324262	0.409061	-0.00971213	-0.219923	0.0441616	0.831281	0.869656	0.0493063	0.54898	0.0898144	0.597709	0.780311	-0.611069	-3.02471	0.202025	0.0201324	0.0804208	0.175317	4.81543	0.0364073	0.00117753	0.00373161	0.0207474	0.519619	0.0399282	0.616238	0.669477	0.136024	1.52924	0.0889491	0.164731	0.363046	0.500997	3.10788	0.161202	0.0171318
COMMD5	ENSG00000170619	28991	Q9GZQ3;H0YEQ6;E9PJE4	8	q24.3	144841042	144853736	0.817761	0.06863	0.398775	0.041484	1.10022	0.0377053	0.302022	0.385403	-0.0048642	-0.127489	0.0381539	0.901609	0.924493	-0.251213	-2.42679	0.103516	0.0408218	0.169241	-0.14433	-1.62137	0.0890176	0.15057	0.271759	0.0802427	1.43302	0.0559954	0.188205	0.257592	0.153393	2.55791	0.059968	0.0315054	0.0500211	0.158793	1.34404	0.118146	0.215804	0.426301	0.350646	3.93321	0.0891502	0.00565218
AGFG2	ENSG00000106351	3268	O95081;A0A0C4DG34;O95081-2	7	q22.1	100539203	100568220	0.81721	0.06884	0.399483	-0.326195	-6.32991	0.0515324	0.000190052	0.000944266	-1.04806	-11.3859	0.0920491	2.50819e-06	2.25415e-05	-0.171465	-1.38134	0.12413	0.203802	0.435099	0.506034	1.98899	0.254418	0.0885544	0.1921	0.361141	4.17696	0.0864604	0.00281324	0.00778779	1.30677	12.0097	0.108809	9.97726e-07	9.46638e-06	0.0809972	0.594795	0.136177	0.568417	0.746479	-0.605307	-3.23071	0.187361	0.0144373
GAA	ENSG00000171298	2548	P10253	17	q25.3	80101533	80119881	0.815998	0.06926	0.401407	-0.386266	-6.87673	0.05617	0.000105394	0.000606926	-0.706432	-19.9216	0.0354606	2.90514e-08	1.06409e-06	-0.254076	-3.79153	0.0670116	0.00510592	0.0507384	-0.206216	-1.85027	0.111452	0.108305	0.219205	0.130245	2.14022	0.060856	0.0633307	0.102719	0.580893	11.6566	0.0498337	1.27698e-06	1.12975e-05	0.409099	4.27963	0.0955922	0.00268866	0.0272866	0.613302	6.62512	0.0925722	0.000297269
MTA1	ENSG00000182979	9112	E7ESY4;Q13330-3;Q13330;H0Y4T7;Q13330-2;F8W9Y9	14	q32.33	105419820	105470729	0.815117	0.06951	0.402119	0.102088	5.0316	0.0202894	0.000896258	0.00312729	-0.0320279	-1.53162	0.0209111	0.163048	0.225908	0.0360925	0.644605	0.0559917	0.536871	0.739764	0.141709	2.5462	0.0556554	0.0395143	0.115875	-0.249469	-11.955	0.0208674	1.53141e-06	2.7168e-05	-0.275514	-11.2319	0.0245295	1.73374e-06	1.40393e-05	-0.0557453	-1.30563	0.0426962	0.227972	0.440588	-0.155069	-2.95854	0.052414	0.0211483
CHMP4C	ENSG00000164695	92421	Q96CF2	8	q21.13	81732448	81759515	0.815007	0.06956	0.402119	0.0012485	0.0223514	0.0558578	0.982694	0.986295	-0.0789432	-0.898125	0.0878979	0.394597	0.477518	-0.70835	-1.888	0.375185	0.0949808	0.277391	0.0324951	0.322375	0.100799	0.756926	0.830893	0.202187	4.17139	0.0484699	0.00283543	0.00781077	-0.101888	-1.36103	0.0748605	0.207578	0.261705	0.658169	1.75002	0.376092	0.118228	0.297953	0.290175	3.13495	0.0925613	0.0164949
RFC2	ENSG00000049541	5982	P35250;P35250-2;A0A087WVY3;H7C5P4	7	q11.23	74231499	74254458	0.814676	0.06977	0.402769	0.113748	5.51687	0.0206182	0.000488855	0.00193454	0.0941976	5.1405	0.0183246	0.000805642	0.00230812	0.0838112	1.92686	0.0434964	0.0894248	0.268231	-0.231722	-3.68826	0.0628269	0.00829819	0.0507492	-0.188346	-9.33336	0.0201799	1.06149e-05	0.000103685	-0.191026	-8.99564	0.0212353	1.04709e-05	5.60939e-05	-0.183575	-3.12962	0.0586571	0.0140227	0.0753671	-0.123133	-2.00244	0.0614912	0.0853108
DCAF7	ENSG00000136485	10238	P61962;A0A087WWI6	17	q23.3	63550222	63594286	0.814566	0.06985	0.402769	0.243036	6.25533	0.0388527	0.000206534	0.000998591	0.286323	7.83694	0.0365351	4.29007e-05	0.000203981	-0.0508019	-1.01407	0.050097	0.339657	0.583802	0.0620173	0.59474	0.104276	0.571412	0.682712	-0.401445	-11.2684	0.0356257	2.44496e-06	3.67581e-05	-0.437977	-9.70962	0.0451076	5.67785e-06	3.49662e-05	-0.0666495	-1.14339	0.0582912	0.285936	0.506242	0.129143	1.51277	0.0853686	0.1741
MICAL3	ENSG00000243156	57553	Q7RTP6	22	q11.21	17787649	18024561	0.813795	0.07021	0.404331	0.110088	2.4463	0.0450017	0.0390315	0.0694236	0.134502	2.86833	0.0468922	0.0202491	0.0371273	0.0565145	0.801282	0.0705301	0.445661	0.676312	0.220037	2.43779	0.0902609	0.0461776	0.127803	-0.242182	-5.90436	0.0410174	0.00030502	0.00127853	-0.0147307	-0.29151	0.0505324	0.777465	0.812142	-0.0711744	-1.07403	0.0662684	0.314131	0.53458	-0.016468	-0.177186	0.0929417	0.86438
[truncated: 6,427 more rows]
[truncated: 31 more columns]

## Sheet: tmt_meta_data
cell_line	in_vitro_evolution	transferred_chromosome	replicates	experimental_method	experiment_details	facility	tmt_number
[truncated: 13 more rows]

[truncated: 2 more sheets: protein_fold_change_segments, arm_level_dosage_compenstation]
