# Supplementary material for: Proteogenomic analysis reveals adaptive strategies for alleviating the consequences of aneuploidy in cancer
Source: EMBO J. 2025 Feb 10;44(6):1829–65. doi: 10.1038/s44318-025-00372-w (PMC11914506; doi:10.1038/s44318-025-00372-w)
Supplement: Supplementary file 7 — Dataset EV5 [file 44318_2025_372_MOESM7_ESM.xlsx]

## Sheet: legends
Dataset EV5 - Sub selection of TCGA and CPTAC patients together with tumor aneuploidy scores.
Sheet: CPTAC_patient_AS
column name	description
patient_id	CPTAC patient id
aneuploidy_score	tumor aneuploidy score calculated as in (Taylor et al. 2018)
Sheet: TCGA_patient_AS
column name	description
patient_id	TCGA patient barcode (https://docs.gdc.cancer.gov/Encyclopedia/pages/TCGA_Barcode/)
aneuploidy_score	tumor aneuploidy score as derived from (Taylor et al. 2018)

## Sheet: CPTAC_patient_data
patient_id	aneuploidy_score
01CO001	3
01CO005	16
01CO006	0
01CO008	3
01CO013	7
01CO014	1
01CO015	11
01CO019	14
01CO022	0
05CO002	15
05CO003	0
05CO006	2
05CO007	0
05CO011	21
05CO015	2
05CO020	7
05CO026	15
05CO028	3
05CO029	9
05CO032	0
05CO033	1
05CO034	18
05CO035	11
05CO037	0
05CO039	3
05CO041	2
05CO044	0
05CO045	12
05CO047	12
05CO048	10
05CO049	2
05CO050	0
05CO053	0
05CO054	7
06CO001	13
06CO002	7
09CO005	3
09CO006	6
09CO008	11
09CO011	11
09CO013	18
09CO014	15
09CO015	14
09CO018	10
09CO019	9
09CO022	10
11CO005	0
11CO007	2
11CO008	10
11CO010	11
11CO018	0
11CO019	5
11CO020	16
11CO021	17
11CO022	9
11CO027	10
11CO030	9
11CO031	1
11CO032	14
11CO033	0
11CO036	0
11CO037	7
11CO039	10
11CO042	11
11CO043	21
11CO044	17
11CO045	7
11CO047	9
11CO048	9
11CO051	2
11CO052	2
11CO053	9
11CO054	8
11CO057	7
11CO058	10
11CO060	10
11CO061	0
11CO062	1
11CO070	1
11CO072	11
11CO077	8
11CO079	11
14CO002	14
14CO005	8
15CO001	3
15CO002	10
16CO002	9
16CO003	9
16CO006	9
16CO011	10
20CO001	1
20CO003	0
20CO004	8
20CO006
20CO007	1
21CO006	9
21CO007	13
22CO004	12
22CO006	0
27CO004	9
C3L-00004	2
C3L-00010	2
C3L-00011	11
C3L-00026	5
C3L-00079	1
C3L-00088	1
C3L-00096	18
C3L-00097	3
C3L-00103	3
C3L-00183	3
C3L-00360	1
C3L-00369	4
C3L-00416	2
C3L-00418	0
C3L-00447	1
C3L-00448	6
C3L-00561	5
C3L-00581	4
C3L-00583	6
C3L-00606	3
C3L-00607	9
C3L-00791	1
C3L-00814	3
C3L-00902	2
C3L-00907	4
C3L-00908	2
C3L-00910	7
C3L-00917	2
C3L-01281	1
C3L-01286	23
C3L-01287	8
C3L-01302	14
C3L-01313	13
C3L-01603	1
C3L-01607	5
C3L-01836	2
C3L-01861	6
C3L-01882	2
C3L-01885	4
C3N-00148	8
C3N-00149	8
C3N-00150	0
C3N-00168	1
C3N-00177	3
C3N-00194	4
C3N-00242	29
C3N-00244	6
C3N-00246	4
C3N-00310	0
C3N-00312	3
C3N-00317	11
C3N-00320	2
C3N-00390	12
C3N-00437	13
C3N-00491	2
C3N-00494	3
C3N-00495	3
C3N-00573	5
C3N-00577	13
C3N-00646	0
C3N-00733	9
C3N-00831	3
C3N-00834	4
C3N-00852	18
C3N-00953	6
C3N-01176	2
C3N-01178	0
C3N-01179	2
C3N-01200	3
C3N-01214	0
C3N-01220	3
C3N-01261	1
C3N-01361	2
C3N-01522	4
C3N-01524	1
C3N-01646	4
C3N-01648	0
C3N-01649	5
C3N-01651	5
C3N-01808	5
C3L-00994	2
C3L-00995	0
C3L-00997	8
C3L-00999	1
C3L-01237	14
C3L-02617	13
C3L-02621	0
C3L-02651	0
C3L-03378	10
C3L-04354	13
C3L-04844	23
C3N-00204	9
C3N-00295	0
C3N-00306	3
C3N-00307	2
C3N-00498	16
C3N-00519	1
C3N-00829	8
C3N-00857	16
C3N-01337	7
C3N-01338	6
C3N-01340	3
C3N-01620	10
C3N-01645	2
C3N-01754	14
C3N-01756	12
C3N-01758	5
C3N-01858	4
C3N-01859	3
C3N-01943	4
C3N-01944	6
C3N-01946	2
C3N-01947	2
C3N-02279	10
C3N-02713	16
C3N-02714	1
C3N-03008	7
C3N-03011	14
C3N-03012	18
C3N-03013	0
C3N-03015	2
C3N-03027	10
C3N-03028	9
C3N-03045	13
C3N-03488	9
C3N-03490	6
C3N-03619	2
C3N-03620	1
C3N-03781	11
C3N-03837	3
C3N-03841	17
C3N-03849	9
C3N-03876	10
C3N-03878	10
C3N-03888	5
C3N-03928	1
C3N-03933	1
C3N-04275	1
C3N-04276	11
C3N-04277	2
C3N-04278	17
C3N-04279	10
C3L-00081	20
C3L-00415	4
C3L-00445	19
C3L-00568	2
C3L-00603	14
C3L-00904	13
C3L-00923	1
C3L-00927	8
C3L-00993	8
C3L-01000	12
C3L-01285	25
C3L-01455	2
C3L-01606	1
C3L-01663	8
C3L-01884	9
C3L-02127	10
C3L-02130	1
C3L-02163	16
C3L-02164	0
C3L-02168	14
C3L-02349	20
C3L-02358	14
C3L-02546	5
C3L-02552	0
C3L-02619	5
C3L-02625	2
C3L-02627	9
C3L-02629	0
C3L-02646	2
C3L-02648	1
C3L-02649	22
C3L-02650	2
C3L-02660	4
C3L-02665	7
C3L-02669	10
C3L-02891	1
C3L-02951	2
C3L-02963	0
C3L-02964	2
C3L-02968	13
C3L-02969	0
C3L-03272	7
C3L-03961	1
C3L-03962	10
C3L-03963	1
C3L-03965	12
C3L-04013	17
C3L-04014	11
C3L-04071	3
C3L-04391	4
C3N-00221	19
C3N-00497	2
C3N-00555	14
C3N-01017	13
C3N-01020	3
C3N-01025	18
C3N-01028	2
C3N-01194	2
C3N-01411	32
C3N-01846	9
C3N-01892	9
C3N-01893	2
C3N-02252	12
C3N-02285	12
C3N-02288	13
C3N-02289	1
C3N-02339	6
C3N-02374	11
C3N-02375	17
C3N-02425	22
C3N-02426	1
C3N-02434	23
C3N-02435	18
C3N-02494	4
C3N-02523	11
C3N-02575	11
C3N-02675	3
C3N-03051	9
C3N-03072	13
C3N-03076	12
C3N-03092	3
C3N-03093	0
C3N-03204	29
C3N-03424	1
C3N-03425	9
C3N-03441	0
C3N-03486	8
C3N-03662	25
C3N-03848	0
C3N-03851	15
C3N-03875	6
C3N-03877	22
C3N-03880	5
C3N-03882	18
C3N-03886	9
C3N-04124	1
C3N-04127	1
C3N-04155	14
C3N-04162	6
C3L-00001	11
C3L-00009	1
C3L-00080	19
C3L-00083	0
C3L-00093	5
C3L-00094	13
C3L-00095	0
C3L-00140	4
C3L-00144	9
C3L-00263	0
C3L-00279	1
C3L-00368	5
C3L-00412	0
C3L-00422	23
C3L-00510	11
C3L-00604	10
C3L-00893	3
C3L-00913	1
C3L-00973	0
C3L-01330	10
C3L-01632	6
C3L-01682	0
C3L-01683	0
C3L-01889	3
C3L-01890
C3L-01924	7
C3L-02219	5
C3L-02345	6
C3L-02348	2
C3L-02350	1
C3L-02365	14
C3L-02508	0
C3L-02549	0
C3N-00167	9
C3N-00169	4
C3N-00175	11
C3N-00180	11
C3N-00199	8
C3N-00203	7
C3N-00217	17
C3N-00223	3
C3N-00293	1
C3N-00433	0
C3N-00546	9
C3N-00547	9
C3N-00549	27
C3N-00550	10
C3N-00551	5
C3N-00552	9
C3N-00556	4
C3N-00559	20
C3N-00560	13
C3N-00572	0
C3N-00574	4
C3N-00578	11
C3N-00579	7
C3N-00580	12
C3N-00704	7
C3N-00737	3
C3N-00738	0
C3N-00959	1
C3N-01016	7
C3N-01021	8
C3N-01023	1
C3N-01024	8
C3N-01030	10
C3N-01071	2
C3N-01072	5
C3N-01405	6
C3N-01410	11
C3N-01413	3
C3N-01414	14
C3N-01415	8
C3N-01416	3
C3N-01488	6
C3N-01489	1
C3N-01799	0
C3N-01823	3
C3N-02000	10
C3N-02002	12
C3N-02003	2
C3N-02067	10
C3N-02087	2
C3N-02089	5
C3N-02145	10
C3N-02149	5
C3N-02155	18
C3N-02158	5
C3N-02379	8
C3N-02380	11
C3N-02421	9
C3N-02423	0
C3N-02424	1
C3N-02433	9
C3N-02529	8
C3N-02572	17
C3N-02582	14
C3N-02586	5
C3N-02587	9
C3N-02588	2
C3N-02729	22
C3L-03388	8
C3N-02589	0
C3L-03356	0
C3N-02944	0
C3N-00436	0
C3L-00928	0
C3L-01124	0
C3N-02592	0
C3L-04853	0
C3L-00102	0
C3N-03884	0
C3N-03780	0
C3L-01637	5
C3N-04119	0
C3L-02899	0
C3N-02573	0
C3L-00819	0
C3N-00518	0
C3N-03840	0
C3L-02606	3
C3N-03061	1
C3L-04848	1
C3N-00514	0
C3L-03630	3
C3N-00709	2
C3L-01598	0
C3L-01051	1
C3N-03839	9
C3L-04479	0
C3L-01037	0
C3N-02585	6
C3N-00249	11
C3L-02610	1
C3L-02809	12
C3N-02768	5
C3L-03123	0
C3N-02010	8
C3L-01031	13
C3L-01971	0
C3L-00277	6
C3L-03639	4
C3N-04282	19
C3L-04072	11
C3N-03426	0

## Sheet: TCGA_patient_data
patient_id	aneuploidy_score
TCGA-BT-A20N	15
TCGA-BT-A20Q	6
TCGA-BT-A20U	0
TCGA-BT-A20W	3
TCGA-GC-A3WC	7
TCGA-GD-A3OP	16
TCGA-GD-A3OQ	0
TCGA-AJ-A3NC	3
TCGA-AJ-A3NE	0
TCGA-AX-A05Y	1
TCGA-AX-A0IZ	0
TCGA-AX-A0J0	0
TCGA-AX-A2HC	4
TCGA-AX-A2HD	0
TCGA-BG-A3EW	1
TCGA-CV-6934	10
TCGA-CV-6935	11
TCGA-CV-6936	9
TCGA-CV-6938	3
TCGA-CV-6939	5
TCGA-CV-6943	2
TCGA-CV-6955	0
TCGA-CV-6960	9
TCGA-CV-6961	7
TCGA-CV-7097	3
TCGA-CV-7103	10
TCGA-CV-7177	12
TCGA-CV-7183	0
TCGA-CV-7238	2
TCGA-CV-7242	9
TCGA-CV-7250	6
TCGA-CV-7252	3
TCGA-CV-7406	9
TCGA-CV-7425	1
TCGA-CV-7434	10
TCGA-CV-7438	2
TCGA-H7-A6C4	3
TCGA-HD-8635	8
TCGA-HD-A6I0	7
TCGA-CH-5761	8
TCGA-CH-5767	1
TCGA-CH-5768	0
TCGA-CH-5769	0
TCGA-EJ-7115	1
TCGA-EJ-7123	4
TCGA-EJ-7125	0
TCGA-EJ-7314	1
TCGA-EJ-7315	1
TCGA-EJ-7317	0
TCGA-EJ-7327	0
TCGA-EJ-7328	0
TCGA-EJ-7330	4
TCGA-EJ-7331	0
TCGA-EJ-7781	1
TCGA-EJ-7782	2
TCGA-EJ-7783	2
TCGA-EJ-7785	0
TCGA-EJ-7786	1
TCGA-EJ-7789	7
TCGA-EJ-7792	0
TCGA-EJ-7793	0
TCGA-EJ-7794	0
TCGA-EJ-7797	1
TCGA-EJ-A8FO	0
TCGA-G9-6333	1
TCGA-G9-6342	1
TCGA-G9-6348	1
TCGA-G9-6351	0
TCGA-G9-6356	2
TCGA-G9-6362	2
TCGA-G9-6363	1
TCGA-G9-6365	0
TCGA-G9-6384	1
TCGA-G9-6496	1
TCGA-HC-7211	2
TCGA-HC-7737	1
TCGA-HC-7740	0
TCGA-HC-7742	5
TCGA-HC-7745	3
TCGA-HC-7747	0
TCGA-HC-7752	0
TCGA-HC-7819	1
TCGA-HC-8259	0
TCGA-HC-8260	0
TCGA-HC-8262	1
TCGA-J4-A83J	1
TCGA-A4-A4ZT	13
TCGA-A4-A57E	16
TCGA-B9-4115	4
TCGA-BQ-5877	8
TCGA-BQ-5878	0
TCGA-BQ-5879	10
TCGA-BQ-5882	14
TCGA-BQ-5884	3
TCGA-BQ-5888	4
TCGA-BQ-5890	4
TCGA-BQ-5891	13
TCGA-BQ-7044	8
TCGA-BQ-7045	8
TCGA-BQ-7046	13
TCGA-BQ-7051	0
TCGA-BQ-7055	2
TCGA-BQ-7059	6
TCGA-BQ-7061	6
TCGA-DZ-6131	2
TCGA-DZ-6132	7
TCGA-DZ-6133	15
TCGA-DZ-6134	9
TCGA-GL-6846	10
TCGA-GL-7966	16
TCGA-GL-A59R	6
TCGA-GL-A9DE	0
TCGA-P4-A5E8	6
TCGA-P4-A5ED	0
TCGA-Y8-A8RY	6
TCGA-H6-8124	11
TCGA-H6-A45N	0
TCGA-HV-A5A3	11
TCGA-K1-A3PO	1
TCGA-FU-A3EO	4
TCGA-MY-A5BF	7
TCGA-A6-2678	7
TCGA-A6-2684	7
TCGA-A6-2685	11
TCGA-A6-5659	12
TCGA-A6-5662	8
TCGA-A6-5665	1
TCGA-AA-3489	9
TCGA-AA-3496	12
TCGA-AA-3514	4
TCGA-AA-3518	0
TCGA-AA-3520	8
TCGA-AA-3522	9
TCGA-AA-3525	0
TCGA-AA-3527	3
TCGA-AA-3531	6
TCGA-AA-3655	5
TCGA-AA-3660	15
TCGA-AA-3663	4
TCGA-AA-3713	2
TCGA-AZ-6598	11
TCGA-AZ-6599	0
TCGA-22-4609	14
TCGA-22-5472	9
TCGA-22-5489	11
TCGA-34-8454	7
TCGA-43-6647	9
TCGA-43-6771	6
TCGA-43-6773	4
TCGA-51-4079	8
TCGA-51-4080	10
TCGA-56-7579	12
TCGA-56-7731	10
TCGA-56-7823	8
TCGA-56-8082	14
TCGA-56-8083	8
TCGA-56-8309	12
TCGA-56-8623	0
TCGA-77-7335	12
TCGA-77-7337	14
TCGA-77-7338	9
TCGA-77-8008	14
TCGA-85-7710	8
TCGA-92-7340	6
TCGA-AF-2691	11
TCGA-AF-5654	8
TCGA-AG-3732	13
TCGA-AG-3742	10
TCGA-A3-3358	9
TCGA-A3-3387	3
TCGA-B0-4700	0
TCGA-B0-5690	2
TCGA-B0-5691	0
TCGA-B0-5694	5
TCGA-B0-5696	6
TCGA-B0-5697	7
TCGA-B0-5699	1
TCGA-B0-5701	7
TCGA-B0-5703	5
TCGA-B0-5705	2
TCGA-B0-5709	1
TCGA-B0-5711	2
TCGA-B0-5712	4
TCGA-B2-5641	3
TCGA-B8-4619	6
TCGA-B8-4622	8
TCGA-B8-5552	1
TCGA-CJ-5672	7
TCGA-CJ-5676	7
TCGA-CJ-5677	7
TCGA-CJ-5678	4
TCGA-CJ-5680	3
TCGA-CJ-5681	0
TCGA-CJ-5689	6
TCGA-CJ-6030	7
TCGA-CJ-6033	5
TCGA-CW-5580	3
TCGA-CW-5581	2
TCGA-CW-5584	2
TCGA-CW-5585	4
TCGA-CW-5587	7
TCGA-CW-5591	26
TCGA-CW-6088	3
TCGA-CZ-4863	1
TCGA-CZ-4864	5
TCGA-CZ-5451	4
TCGA-CZ-5452	5
TCGA-CZ-5453	3
TCGA-CZ-5454	4
TCGA-CZ-5455	3
TCGA-CZ-5458	2
TCGA-CZ-5462	6
TCGA-CZ-5463	7
TCGA-CZ-5466	11
TCGA-CZ-5467	4
TCGA-CZ-5470	5
TCGA-CZ-5982	2
TCGA-CZ-5985	6
TCGA-CZ-5986	6
TCGA-CZ-5987	9
TCGA-CZ-5988	6
TCGA-CZ-5989	3
TCGA-BC-A10T	3
TCGA-BC-A10U	9
TCGA-BC-A10W	4
TCGA-BC-A10X	0
TCGA-BC-A10Y	2
TCGA-BC-A10Z	2
TCGA-BC-A110	0
TCGA-BC-A216	5
TCGA-BD-A2L6	6
TCGA-DD-A114	9
TCGA-DD-A116	9
TCGA-DD-A119	6
TCGA-DD-A11B	9
TCGA-DD-A11C	5
TCGA-DD-A11D	7
TCGA-DD-A1EB	3
TCGA-DD-A1EC	8
TCGA-DD-A1EE	6
TCGA-DD-A1EH	6
TCGA-DD-A1EJ	11
TCGA-DD-A1EL	11
TCGA-DD-A39V	12
TCGA-DD-A39W	1
TCGA-DD-A39X	1
TCGA-DD-A39Z	9
TCGA-DD-A3A1	8
TCGA-DD-A3A2	2
TCGA-DD-A3A3	8
TCGA-DD-A3A4	2
TCGA-DD-A3A5	6
TCGA-DD-A3A6	1
TCGA-DD-A3A8	5
TCGA-EP-A26S	3
TCGA-EP-A3RK	8
TCGA-FV-A23B	6
TCGA-FV-A2QR	5
TCGA-FV-A3I1	9
TCGA-FV-A3R2	14
TCGA-G3-A3CH	5
TCGA-A7-A0CH	3
TCGA-A7-A0D9	7
TCGA-A7-A0DB	17
TCGA-A7-A13G	4
TCGA-AC-A2FB	4
TCGA-AC-A2FF	0
TCGA-AC-A2FM	11
TCGA-BH-A0AZ	3
TCGA-BH-A0B2	8
TCGA-BH-A0B3	8
TCGA-BH-A0B7	10
TCGA-BH-A0BC	3
TCGA-BH-A0BM	4
TCGA-BH-A0BQ	5
TCGA-BH-A0BS	2
TCGA-BH-A0BW	10
TCGA-BH-A0C3	11
TCGA-BH-A0DG	2
TCGA-BH-A0DH	9
TCGA-BH-A0DK	7
TCGA-BH-A0DL	10
TCGA-BH-A0DO	9
TCGA-BH-A0DQ	7
TCGA-BH-A0DT	11
TCGA-BH-A0DV	4
TCGA-BH-A0DZ	4
TCGA-BH-A0E1	3
TCGA-BH-A0H5	0
TCGA-BH-A0H9	12
TCGA-BH-A0HA	4
TCGA-BH-A0HK	5
TCGA-BH-A18J	5
TCGA-BH-A18M	4
TCGA-BH-A18R	4
TCGA-BH-A18S	4
TCGA-BH-A18V	16
TCGA-BH-A1ET	3
TCGA-BH-A1F8	16
TCGA-BH-A1FD	9
TCGA-BH-A1FE	6
TCGA-BH-A1FG	5
TCGA-BH-A1FJ	3
TCGA-BH-A204	7
TCGA-E2-A158	7
TCGA-E2-A15I	7
TCGA-E2-A15K	6
TCGA-E2-A1BC	7
TCGA-E2-A1IG	4
TCGA-E2-A1L7	6
TCGA-E2-A1LB	1
TCGA-E9-A1N4	6
TCGA-E9-A1N5	7
TCGA-E9-A1NG	5
TCGA-E9-A1R7	13
TCGA-E9-A1RI	6
TCGA-GI-A2C9	8
TCGA-KL-8324	16
TCGA-KL-8326	1
TCGA-KL-8329	13
TCGA-KL-8332	15
TCGA-KL-8336	19
TCGA-KN-8419	26
TCGA-KN-8423	20
TCGA-KN-8424	12
TCGA-KN-8426	23
TCGA-KN-8429	14
TCGA-KN-8431	11
TCGA-KN-8432	15
TCGA-KN-8433	15
TCGA-KN-8434	12
TCGA-KN-8435	12
TCGA-KN-8436	15
TCGA-KN-8437	0
TCGA-KO-8403	12
TCGA-KO-8415	15
TCGA-BJ-A28R	0
TCGA-BJ-A28X	0
TCGA-BJ-A290	2
TCGA-BJ-A2N7	0
TCGA-BJ-A2N8	0
TCGA-BJ-A2N9	8
TCGA-BJ-A2NA	0
TCGA-BJ-A3PR	0
TCGA-BJ-A3PU	0
TCGA-DO-A1JZ	0
TCGA-EL-A3H1	0
TCGA-EL-A3H2	1
TCGA-EL-A3H7	0
TCGA-EL-A3MW	0
TCGA-EL-A3MX	1
TCGA-EL-A3MY	0
TCGA-EL-A3N2	0
TCGA-EL-A3N3	0
TCGA-EL-A3T1	0
TCGA-EL-A3T2	1
TCGA-EL-A3T3	0
TCGA-EL-A3T6	0
TCGA-EL-A3T7	0
TCGA-EL-A3T8	0
TCGA-EL-A3TA	0
TCGA-EL-A3TB	0
TCGA-EL-A3ZG	0
TCGA-EL-A3ZH	2
TCGA-EL-A3ZK	0
TCGA-EL-A3ZL	1
TCGA-EL-A3ZM	6
TCGA-EL-A3ZO	4
TCGA-EL-A3ZP	0
TCGA-EL-A3ZQ	0
TCGA-EL-A3ZR	8
TCGA-EL-A3ZS	0
TCGA-EL-A3ZT	0
TCGA-EM-A1CS	1
TCGA-EM-A1CT	0
TCGA-EM-A1CU	0
TCGA-EM-A1CV	0
TCGA-EM-A1CW	0
TCGA-EM-A3ST	0
TCGA-ET-A2MX	0
TCGA-ET-A2N5	0
TCGA-ET-A3DP	0
TCGA-ET-A3DW	0
TCGA-FY-A3TY	0
TCGA-GE-A2C6	1
TCGA-H2-A2K9	0
TCGA-H2-A3RI	0
TCGA-KS-A41I	1
TCGA-KS-A41J	0
TCGA-KS-A41L	0
TCGA-38-4626	2
TCGA-38-4627	9
TCGA-44-2655	4
TCGA-44-2657	10
TCGA-44-2665	7
TCGA-44-2668	11
TCGA-44-3396	6
TCGA-44-3398	2
TCGA-44-5645	10
TCGA-44-6145	16
TCGA-44-6146	5
TCGA-44-6148	2
TCGA-44-6776	4
TCGA-44-6777	19
TCGA-49-6744	5
TCGA-50-5931	12
TCGA-50-5932	11
TCGA-50-5936	14
TCGA-50-5939	7
TCGA-55-6968	12
TCGA-55-6970	13
TCGA-55-6975	13
TCGA-55-6978	4
TCGA-55-6979	13
TCGA-55-6980	15
TCGA-55-6983	6
TCGA-55-6985	13
TCGA-55-6986	0
TCGA-73-4676	9
TCGA-91-6835	13
TCGA-91-6849	4
TCGA-P8-A5KC	0
TCGA-P8-A5KD	9
TCGA-SQ-A6I4	2
TCGA-X7-A8D6	0
TCGA-X7-A8D7	0
TCGA-W5-AA2I	6
TCGA-W5-AA2Q	6
TCGA-W5-AA2R	4
TCGA-W5-AA2U	8
TCGA-W5-AA30	10
TCGA-W5-AA34	12
TCGA-ZU-A8S4	3
TCGA-AJ-A2QL	1
TCGA-AX-A1CF	5
TCGA-AX-A1CI	2
TCGA-AX-A1CK	4
TCGA-AX-A2HA	3
TCGA-BK-A0CB	0
TCGA-BK-A13C	1
TCGA-DI-A2QU	10
TCGA-E6-A1M0	7
TCGA-IC-A6RE	8
TCGA-L5-A4OF	6
TCGA-L5-A4OJ	3
TCGA-L5-A4OM	9
TCGA-L5-A4OO	9
TCGA-BR-6453	5
TCGA-BR-6457	9
TCGA-BR-6564	12
TCGA-BR-6802	4
TCGA-BR-6852	2
TCGA-BR-7851	0
TCGA-CG-5720	0
TCGA-CG-5721	0
TCGA-CG-5722	17
TCGA-CG-5734	19
TCGA-HU-8238	15
TCGA-HU-A4GN	0
TCGA-HU-A4GP	9
TCGA-HU-A4GY	12
TCGA-HU-A4HB	0
TCGA-IN-7806	11
TCGA-IN-8462	7
TCGA-IN-AB1V	7
TCGA-IN-AB1X	4
TCGA-IP-7968	5
