# Supplementary material for: Proteogenomic analysis reveals adaptive strategies for alleviating the consequences of aneuploidy in cancer
Source: EMBO J. 2025 Feb 10;44(6):1829–65. doi: 10.1038/s44318-025-00372-w (PMC11914506; doi:10.1038/s44318-025-00372-w)
Supplement: Supplementary file 8 — Dataset EV6 [file 44318_2025_372_MOESM8_ESM.xlsx]

## Sheet: legends
Dataset EV6 - Multivariate and univariate gene set enrichment analysis of the protein abundance changes in model cell lines and AADEPT scores of cancer samples.
Sheet: AADAPT_CPTAC
column name	description
hgnc_symbol	Human Genome Numenclature gene symbol
ensembl_gene_id	Ensembl gene identifier
entrezgene_id	NCBI gene identifier
AADEPT_score	spearman correlation coefficent between the gene's transcript product abundance changes (primary tumor vs. normal tissue) and the aneuploidy score of CPTAC patient tumor samples
p_value	p-value from statistically testing spearman correlation coefficent (AADEPT_score) for difference from 0
FDR	FDR-adjusted p-value using Benjamini-Hochberg method
description	gene description
chromosome_name	chromosome name
band	chromosome band
start_position	start position of gene in bp
end_position	end position of gene in bp
Sheet: AADAPT_TCGA
column name	description
hgnc_symbol	Human Genome Numenclature gene symbol
ensembl_gene_id	Ensembl gene identifier
entrezgene_id	NCBI gene identifier
AADEPT_score	spearman correlation coefficent between the gene expression changes (primary tumor vs. normal tissue) and the aneuploidy score of TCGA patient tumor samples
p_value	p-value from statistically testing spearman correlation coefficent (AADEPT_score) for difference from 0
FDR	FDR-adjusted p-value using Benjamini-Hochberg method
description	gene description
chromosome_name	chromosome name
band	chromosome band
start_position	start position of gene in bp
end_position	end position of gene in bp

## Sheet: AADAPT_CPTAC
hgnc_symbol	ensembl_gene_id	entrezgene_id	AADEPT_score	p_value	FDR	description	chromosome_name	band	start_position	end_position
TRAC	ENSG00000277734	28755	-0.485591	7.57154e-08	8.0444e-07	T cell receptor alpha constant [Source:HGNC Symbol;Acc:HGNC:12029]	14	q11.2	22547506	22552156
TRAF3IP3	ENSG00000009790	80342	-0.479579	1.97787e-18	2.02625e-15	TRAF3 interacting protein 3 [Source:HGNC Symbol;Acc:HGNC:30766]	1	q32.2	209756032	209782320
ACAP1	ENSG00000072818	9744	-0.464721	7.18974e-19	1.41761e-15	ArfGAP with coiled-coil, ankyrin repeat and PH domains 1 [Source:HGNC Symbol;Acc:HGNC:16467]	17	p13.1	7336529	7351477
C1QTNF2	ENSG00000145861	114898	-0.459122	0.000254602	0.000863468	C1q and TNF related 2 [Source:HGNC Symbol;Acc:HGNC:14325]	5	q33.3	160347754	160370641
RCSD1	ENSG00000198771	92241	-0.450419	9.71333e-19	1.41761e-15	RCSD domain containing 1 [Source:HGNC Symbol;Acc:HGNC:28310]	1	q24.2	167630093	167708696
WIPF1	ENSG00000115935	7456	-0.450211	1.01209e-18	1.41761e-15	WAS/WASL interacting protein family member 1 [Source:HGNC Symbol;Acc:HGNC:12736]	2	q31.1	174559572	174682916
FNBP1	ENSG00000187239	23048	-0.445902	2.35055e-18	2.02625e-15	formin binding protein 1 [Source:HGNC Symbol;Acc:HGNC:17069]	9	q34.11	129887187	130043189
IL16	ENSG00000172349	3603	-0.445772	2.41105e-18	2.02625e-15	interleukin 16 [Source:HGNC Symbol;Acc:HGNC:5980]	15	q25.1	81159575	81314058
GNG2	ENSG00000186469	54331	-0.431514	3.60009e-17	2.16108e-14	G protein subunit gamma 2 [Source:HGNC Symbol;Acc:HGNC:4404]	14	q22.1	51826195	51979342
PTPRCAP	ENSG00000213402	5790	-0.429744	1.77469e-12	1.20278e-10	protein tyrosine phosphatase receptor type C associated protein [Source:HGNC Symbol;Acc:HGNC:9667]	11	q13.2	67435510	67437682
DENND1C	ENSG00000205744	79958	-0.429456	4.17855e-11	1.5202e-09	DENN domain containing 1C [Source:HGNC Symbol;Acc:HGNC:26225]	19	p13.3	6467207	6482557
GRB2	ENSG00000177885	2885	-0.427592	7.40844e-17	3.89128e-14	growth factor receptor bound protein 2 [Source:HGNC Symbol;Acc:HGNC:4566]	17	q25.1	75318076	75405709
GIMAP4	ENSG00000133574	55303	-0.427204	7.95205e-17	3.93112e-14	GTPase, IMAP family member 4 [Source:HGNC Symbol;Acc:HGNC:21872]	7	q36.1	150567369	150573953
ARHGAP25	ENSG00000163219	9938	-0.425293	1.12587e-16	4.97989e-14	Rho GTPase activating protein 25 [Source:HGNC Symbol;Acc:HGNC:28951]	2	p13.3	68679601	68826833
SEPTIN6	ENSG00000125354	23157	-0.420559	2.63976e-16	1.05641e-13	septin 6 [Source:HGNC Symbol;Acc:HGNC:15848]	X	q24	119615724	119693370
TRAPPC8	ENSG00000153339	22878	-0.419268	3.32231e-16	1.21394e-13	trafficking protein particle complex subunit 8 [Source:HGNC Symbol;Acc:HGNC:29169]	18	q12.1	31829197	31953136
DOCK2	ENSG00000134516	1794	-0.418853	3.57706e-16	1.25257e-13	dedicator of cytokinesis 2 [Source:HGNC Symbol;Acc:HGNC:2988]	5	q35.1	169637268	170083382
IKZF1	ENSG00000185811	10320	-0.415512	1.56167e-13	1.52608e-11	IKAROS family zinc finger 1 [Source:HGNC Symbol;Acc:HGNC:13176]	7	p12.2	50304068	50405101
BTK	ENSG00000010671	695	-0.412137	2.47736e-15	6.50617e-13	Bruton tyrosine kinase [Source:HGNC Symbol;Acc:HGNC:1133]	X	q22.1	101349338	101390796
RAB37	ENSG00000172794	326624	-0.407632	1.16581e-07	1.14859e-06	RAB37, member RAS oncogene family [Source:HGNC Symbol;Acc:HGNC:30268]	17	q25.1	74670578	74747335
PLCG2	ENSG00000197943	5336	-0.407426	2.61859e-15	6.66867e-13	phospholipase C gamma 2 [Source:HGNC Symbol;Acc:HGNC:9066]	16	q23.3	81779279	81962685
ANKRD44	ENSG00000065413	91526	-0.406197	3.22937e-15	7.56218e-13	ankyrin repeat domain 44 [Source:HGNC Symbol;Acc:HGNC:25259]	2	q33.1	196967017	197311173
PTPN7	ENSG00000143851	5778	-0.403912	1.94861e-13	1.77293e-11	protein tyrosine phosphatase non-receptor type 7 [Source:HGNC Symbol;Acc:HGNC:9659]	1	q32.1	202147013	202161588
PRKCB	ENSG00000166501	5579	-0.403631	4.98857e-15	1.12244e-12	protein kinase C beta [Source:HGNC Symbol;Acc:HGNC:9395]	16	p12.2	23835983	24220611
VAV3	ENSG00000134215	10451	-0.403301	3.21674e-12	1.94485e-10	vav guanine nucleotide exchange factor 3 [Source:HGNC Symbol;Acc:HGNC:12659]	1	p13.3	107571161	107965180
ARHGAP45	ENSG00000180448	23526	-0.402412	6.12617e-15	1.29046e-12	Rho GTPase activating protein 45 [Source:HGNC Symbol;Acc:HGNC:17102]	19	p13.3	1065923	1086628
ARHGEF6	ENSG00000129675	9459	-0.401979	6.58791e-15	1.34155e-12	Rac/Cdc42 guanine nucleotide exchange factor 6 [Source:HGNC Symbol;Acc:HGNC:685]	X	q26.3	136665547	136780932
PSTPIP1	ENSG00000140368	9051	-0.401837	1.85298e-13	1.71816e-11	proline-serine-threonine phosphatase interacting protein 1 [Source:HGNC Symbol;Acc:HGNC:9580]	15	q24.3	76993359	77037475
TNIP2	ENSG00000168884	79155	-0.400646	5.99736e-12	3.25173e-10	TNFAIP3 interacting protein 2 [Source:HGNC Symbol;Acc:HGNC:19118]	4	p16.3	2741648	2756342
ANXA6	ENSG00000197043	309	-0.399292	1.03198e-14	1.92728e-12	annexin A6 [Source:HGNC Symbol;Acc:HGNC:544]	5	q33.1	151100706	151157815
CD48	ENSG00000117091	962	-0.398669	3.59224e-14	5.03154e-12	CD48 molecule [Source:HGNC Symbol;Acc:HGNC:1683]	1	q23.3	160678746	160711831
SNX6	ENSG00000129515	58533	-0.397448	1.40116e-14	2.40911e-12	sorting nexin 6 [Source:HGNC Symbol;Acc:HGNC:14970]	14	q13.1	34561093	34630160
RASAL3	ENSG00000105122	64926	-0.397433	1.40464e-14	2.40911e-12	RAS protein activator like 3 [Source:HGNC Symbol;Acc:HGNC:26129]	19	p13.12	15451624	15464544
RASL12	ENSG00000103710	51285	-0.396752	1.89235e-08	2.45902e-07	RAS like family 12 [Source:HGNC Symbol;Acc:HGNC:30289]	15	q22.31	65053337	65076690
RAB8B	ENSG00000166128	51762	-0.395962	1.78992e-14	2.79444e-12	RAB8B, member RAS oncogene family [Source:HGNC Symbol;Acc:HGNC:30273]	15	q22.2	63189560	63267776
CAPZB	ENSG00000077549	832	-0.395754	1.85233e-14	2.79444e-12	capping actin protein of muscle Z-line subunit beta [Source:HGNC Symbol;Acc:HGNC:1491]	1	p36.13	19338775	19485539
SERPINB9	ENSG00000170542	5272	-0.393841	2.53398e-14	3.73607e-12	serpin family B member 9 [Source:HGNC Symbol;Acc:HGNC:8955]	6	p25.2	2887270	2903309
ARHGAP15	ENSG00000075884	55843	-0.393625	2.43255e-13	2.05134e-11	Rho GTPase activating protein 15 [Source:HGNC Symbol;Acc:HGNC:21030]	2	q22.2	143091362	143768352
CD38	ENSG00000004468	952	-0.392363	3.82096e-14	5.19198e-12	CD38 molecule [Source:HGNC Symbol;Acc:HGNC:1667]	4	p15.32	15778275	15853232
SEPTIN1	ENSG00000180096	1731	-0.392022	3.40677e-14	4.85263e-12	septin 1 [Source:HGNC Symbol;Acc:HGNC:2879]	16	p11.2	30378135	30395991
SH3KBP1	ENSG00000147010	30011	-0.390092	4.65515e-14	6.05079e-12	SH3 domain containing kinase binding protein 1 [Source:HGNC Symbol;Acc:HGNC:13867]	X	p22.12	19533977	19887600
ARHGAP30	ENSG00000186517	257106	-0.389316	1.43861e-13	1.4393e-11	Rho GTPase activating protein 30 [Source:HGNC Symbol;Acc:HGNC:27414]	1	q23.3	161046946	161069970
ARHGAP9	ENSG00000123329	64333	-0.388692	5.83063e-14	7.20597e-12	Rho GTPase activating protein 9 [Source:HGNC Symbol;Acc:HGNC:14130]	12	q13.3	57472264	57488814
FGD3	ENSG00000127084	89846	-0.388577	3.8354e-12	2.20772e-10	FYVE, RhoGEF and PH domain containing 3 [Source:HGNC Symbol;Acc:HGNC:16027]	9	q22.31	92947523	93036236
GIMAP7	ENSG00000179144	168537	-0.388483	1.38593e-13	1.40329e-11	GTPase, IMAP family member 7 [Source:HGNC Symbol;Acc:HGNC:22404]	7	q36.1	150514872	150521073
FLI1	ENSG00000151702	2313	-0.388375	2.68789e-11	1.05556e-09	Fli-1 proto-oncogene, ETS transcription factor [Source:HGNC Symbol;Acc:HGNC:3749]	11	q24.3	128686535	128813267
KCTD12	ENSG00000178695	115207	-0.387602	6.94274e-14	8.21786e-12	potassium channel tetramerization domain containing 12 [Source:HGNC Symbol;Acc:HGNC:14678]	13	q22.3	76880175	76886405
ICAM3	ENSG00000076662	3385	-0.385785	1.09269e-13	1.1773e-11	intercellular adhesion molecule 3 [Source:HGNC Symbol;Acc:HGNC:5346]	19	p13.2	10333776	10339661
CD6	ENSG00000013725	923	-0.385612	3.61224e-08	4.22803e-07	CD6 molecule [Source:HGNC Symbol;Acc:HGNC:1691]	11	q12.2	60971680	61020377
DOCK8	ENSG00000107099	81704	-0.384652	2.13012e-13	1.88437e-11	dedicator of cytokinesis 8 [Source:HGNC Symbol;Acc:HGNC:19191]	9	p24.3	214854	465259
RASA3	ENSG00000185989	22821	-0.382693	6.45181e-13	4.79832e-11	RAS p21 protein activator 3 [Source:HGNC Symbol;Acc:HGNC:20331]	13	q34	113977783	114132623
OPTN	ENSG00000123240	10133	-0.38211	1.65681e-13	1.58225e-11	optineurin [Source:HGNC Symbol;Acc:HGNC:17142]	10	p13	13099449	13138308
PREX1	ENSG00000124126	57580	-0.38036	2.17858e-13	1.90717e-11	phosphatidylinositol-3,4,5-trisphosphate dependent Rac exchange factor 1 [Source:HGNC Symbol;Acc:HGNC:32594]	20	q13.13	48624252	48827999
WDFY4	ENSG00000128815	57705	-0.380244	9.28175e-13	6.667e-11	WDFY family member 4 [Source:HGNC Symbol;Acc:HGNC:29323]	10	q11.23	48684873	48982956
BIN2	ENSG00000110934	51411	-0.37971	2.41051e-13	2.05134e-11	bridging integrator 2 [Source:HGNC Symbol;Acc:HGNC:1053]	12	q13.13	51281038	51324668
WAS	ENSG00000015285	7454	-0.379031	2.679e-13	2.22914e-11	WASP actin nucleation promoting factor [Source:HGNC Symbol;Acc:HGNC:12731]	X	p11.23	48676596	48691431
DEF6	ENSG00000023892	50619	-0.378443	2.93486e-13	2.37159e-11	DEF6 guanine nucleotide exchange factor [Source:HGNC Symbol;Acc:HGNC:2760]	6	p21.31	35297818	35321771
CHKB	ENSG00000100288	1120	-0.376151	6.66269e-13	4.91169e-11	choline kinase beta [Source:HGNC Symbol;Acc:HGNC:1938]	22	q13.33	50578959	50601455
ISG20	ENSG00000172183	3669	-0.374036	5.7787e-13	4.37515e-11	interferon stimulated exonuclease gene 20 [Source:HGNC Symbol;Acc:HGNC:6130]	15	q26.1	88635670	88656483
GAS7	ENSG00000007237	8522	-0.373965	2.71218e-12	1.67597e-10	growth arrest specific 7 [Source:HGNC Symbol;Acc:HGNC:4169]	17	p13.1	9910606	10198606
FGD2	ENSG00000146192	221472	-0.372839	5.38665e-11	1.8784e-09	FYVE, RhoGEF and PH domain containing 2 [Source:HGNC Symbol;Acc:HGNC:3664]	6	p21.2	37005646	37029069
PPP1R12C	ENSG00000125503	54776	-0.371366	8.66952e-13	6.28092e-11	protein phosphatase 1 regulatory subunit 12C [Source:HGNC Symbol;Acc:HGNC:14947]	19	q13.42	55090914	55117637
ZAP70	ENSG00000115085	7535	-0.37123	5.03469e-12	2.76546e-10	zeta chain of T cell receptor associated protein kinase 70 [Source:HGNC Symbol;Acc:HGNC:12858]	2	q11.2	97713576	97739862
CD53	ENSG00000143119	963	-0.370394	7.09984e-12	3.72919e-10	CD53 molecule [Source:HGNC Symbol;Acc:HGNC:1686]	1	p13.3	110871188	110899922
LSP1	ENSG00000130592	4046	-0.370122	1.04594e-12	7.38661e-11	lymphocyte specific protein 1 [Source:HGNC Symbol;Acc:HGNC:6707]	11	p15.5	1850904	1892267
ETS1	ENSG00000134954	2113	-0.369392	5.05072e-10	1.1472e-08	ETS proto-oncogene 1, transcription factor [Source:HGNC Symbol;Acc:HGNC:3488]	11	q24.3	128458761	128587558
COLEC12	ENSG00000158270	81035	-0.369053	4.87309e-10	1.1159e-08	collectin subfamily member 12 [Source:HGNC Symbol;Acc:HGNC:16016]	18	p11.32	316737	500722
DENND1A	ENSG00000119522	57706	-0.36875	5.35335e-11	1.87457e-09	DENN domain containing 1A [Source:HGNC Symbol;Acc:HGNC:29324]	9	q33.3	123379654	123930152
SIGLEC7	ENSG00000168995	27036	-0.368524	6.5552e-07	5.04015e-06	sialic acid binding Ig like lectin 7 [Source:HGNC Symbol;Acc:HGNC:10876]	19	q13.41	51142299	51153526
PTK2B	ENSG00000120899	2185	-0.36816	1.40412e-12	9.75227e-11	protein tyrosine kinase 2 beta [Source:HGNC Symbol;Acc:HGNC:9612]	8	p21.2	27311482	27459391
MEF2C	ENSG00000081189	4208	-0.36812	2.7317e-07	2.40894e-06	myocyte enhancer factor 2C [Source:HGNC Symbol;Acc:HGNC:6996]	5	q14.3	88717117	88904257
CR2	ENSG00000117322	1380	-0.367923	1.27847e-08	1.76135e-07	complement C3d receptor 2 [Source:HGNC Symbol;Acc:HGNC:2336]	1	q32.2	207453024	207489895
TLN1	ENSG00000137076	7094	-0.367678	1.50887e-12	1.03939e-10	talin 1 [Source:HGNC Symbol;Acc:HGNC:11845]	9	p13.3	35696948	35732195
CDKN1B	ENSG00000111276	1027	-0.366161	1.89133e-12	1.27158e-10	cyclin dependent kinase inhibitor 1B [Source:HGNC Symbol;Acc:HGNC:1785]	12	p13.1	12685498	12722369
AKNA	ENSG00000106948	80709	-0.36615	1.91392e-09	3.55068e-08	AT-hook transcription factor [Source:HGNC Symbol;Acc:HGNC:24108]	9	q32	114334156	114394405
MRGPRF	ENSG00000172935	116535	-0.365581	2.53926e-09	4.53077e-08	MAS related GPR family member F [Source:HGNC Symbol;Acc:HGNC:24828]	11	q13.3	69004398	69013246
PTPRC	ENSG00000081237	5788	-0.365454	2.10032e-12	1.35816e-10	protein tyrosine phosphatase receptor type C [Source:HGNC Symbol;Acc:HGNC:9666]	1	q31.3	198638457	198757476
AOC3	ENSG00000131471	8639	-0.364727	2.33874e-12	1.489e-10	amine oxidase copper containing 3 [Source:HGNC Symbol;Acc:HGNC:550]	17	q21.31	42851184	42858130
CORO2B	ENSG00000103647	10391	-0.364551	8.5028e-11	2.73784e-09	coronin 2B [Source:HGNC Symbol;Acc:HGNC:2256]	15	q23	68578993	68727806
LCK	ENSG00000182866	3932	-0.364373	2.02825e-11	8.45629e-10	LCK proto-oncogene, Src family tyrosine kinase [Source:HGNC Symbol;Acc:HGNC:6524]	1	p35.2	32251244	32286165
PFN1	ENSG00000108518	5216	-0.364256	2.50722e-12	1.56079e-10	profilin 1 [Source:HGNC Symbol;Acc:HGNC:8881]	17	p13.2	4945652	4949061
MTMR9	ENSG00000104643	66036	-0.363206	3.90548e-12	2.21768e-10	myotubularin related protein 9 [Source:HGNC Symbol;Acc:HGNC:14596]	8	p23.1	11284816	11328146
TNS2	ENSG00000111077	23371	-0.362893	3.06424e-12	1.86608e-10	tensin 2 [Source:HGNC Symbol;Acc:HGNC:19737]	12	q13.13	53046969	53064379
RECK	ENSG00000122707	8434	-0.362647	4.55624e-11	1.62631e-09	reversion inducing cysteine rich protein with kazal motifs [Source:HGNC Symbol;Acc:HGNC:11345]	9	p13.3	36036913	36124455
CSK	ENSG00000103653	1445	-0.361924	3.53183e-12	2.10507e-10	C-terminal Src kinase [Source:HGNC Symbol;Acc:HGNC:2444]	15	q24.1	74782080	74803197
SPON1	ENSG00000262655	10418	-0.361727	3.63543e-12	2.13651e-10	spondin 1 [Source:HGNC Symbol;Acc:HGNC:11252]	11	p15.2	13962723	14268133
STAB1	ENSG00000010327	23166	-0.361505	3.75521e-12	2.19158e-10	stabilin 1 [Source:HGNC Symbol;Acc:HGNC:18628]	3	p21.1	52495338	52524495
CEP135	ENSG00000174799	9662	-0.360979	3.37992e-10	8.45383e-09	centrosomal protein 135 [Source:HGNC Symbol;Acc:HGNC:29086]	4	q12	55948871	56033361
CNRIP1	ENSG00000119865	25927	-0.360598	9.3675e-12	4.577e-10	cannabinoid receptor interacting protein 1 [Source:HGNC Symbol;Acc:HGNC:24546]	2	p14	68284171	68320051
EVL	ENSG00000196405	51466	-0.360175	4.55834e-12	2.53697e-10	Enah/Vasp-like [Source:HGNC Symbol;Acc:HGNC:20234]	14	q32.2	99971449	100144236
SP140	ENSG00000079263	11262	-0.35935	1.38703e-06	9.49232e-06	SP140 nuclear body protein [Source:HGNC Symbol;Acc:HGNC:17133]	2	q37.1	230203110	230313215
SECISBP2L	ENSG00000138593	9728	-0.359167	3.16413e-10	8.06469e-09	SECIS binding protein 2 like [Source:HGNC Symbol;Acc:HGNC:28997]	15	q21.1	48988476	49046447
CARD8	ENSG00000105483	22900	-0.35841	6.09069e-10	1.35772e-08	caspase recruitment domain family member 8 [Source:HGNC Symbol;Acc:HGNC:17057]	19	q13.33	48180770	48255946
HCLS1	ENSG00000180353	3059	-0.358196	6.07335e-12	3.27182e-10	hematopoietic cell-specific Lyn substrate 1 [Source:HGNC Symbol;Acc:HGNC:4844]	3	q13.33	121631399	121660927
GPSM3	ENSG00000213654	63940	-0.357641	6.57969e-12	3.52202e-10	G protein signaling modulator 3 [Source:HGNC Symbol;Acc:HGNC:13945]	6	p21.32	32190766	32195523
CD5	ENSG00000110448	921	-0.357424	3.39454e-10	8.46519e-09	CD5 molecule [Source:HGNC Symbol;Acc:HGNC:1685]	11	q12.2	61102489	61127852
RGS14	ENSG00000169220	10636	-0.357313	2.27897e-09	4.12769e-08	regulator of G protein signaling 14 [Source:HGNC Symbol;Acc:HGNC:9996]	5	q35.3	177357924	177372596
PPM1M	ENSG00000164088	132160	-0.357032	1.48111e-07	1.42581e-06	protein phosphatase, Mg2+/Mn2+ dependent 1M [Source:HGNC Symbol;Acc:HGNC:26506]	3	p21.2	52245759	52250599
CASP10	ENSG00000003400	843	-0.356687	7.54833e-12	3.86806e-10	caspase 10 [Source:HGNC Symbol;Acc:HGNC:1500]	2	q33.1	201182872	201229428
ZZEF1	ENSG00000074755	23140	-0.356154	8.14849e-12	4.1503e-10	zinc finger ZZ-type and EF-hand domain containing 1 [Source:HGNC Symbol;Acc:HGNC:29027]	17	p13.2	4004445	4143030
ITGAL	ENSG00000005844	3683	-0.355905	8.44364e-12	4.27472e-10	integrin subunit alpha L [Source:HGNC Symbol;Acc:HGNC:6148]	16	p11.2	30472658	30523567
CD163L1	ENSG00000177675	283316	-0.355891	3.55569e-10	8.79605e-09	CD163 molecule like 1 [Source:HGNC Symbol;Acc:HGNC:30375]	12	p13.31	7346685	7479897
SEMA4A	ENSG00000196189	64218	-0.355445	5.59776e-09	8.79319e-08	semaphorin 4A [Source:HGNC Symbol;Acc:HGNC:10729]	1	q22	156147366	156177752
GNAI2	ENSG00000114353	2771	-0.355389	9.09126e-12	4.52089e-10	G protein subunit alpha i2 [Source:HGNC Symbol;Acc:HGNC:4385]	3	p21.31	50226292	50259362
PPP3CC	ENSG00000120910	5533	-0.355212	6.26177e-10	1.38849e-08	protein phosphatase 3 catalytic subunit gamma [Source:HGNC Symbol;Acc:HGNC:9316]	8	p21.3	22440819	22541142
CAP1	ENSG00000131236	10487	-0.354532	1.02756e-11	4.97661e-10	cyclase associated actin cytoskeleton regulatory protein 1 [Source:HGNC Symbol;Acc:HGNC:20040]	1	p34.2	40040233	40072649
PPP3CB	ENSG00000107758	5532	-0.354512	1.03038e-11	4.97661e-10	protein phosphatase 3 catalytic subunit beta [Source:HGNC Symbol;Acc:HGNC:9315]	10	q22.2	73436433	73496024
DOCK10	ENSG00000135905	55619	-0.354453	1.0392e-11	4.99055e-10	dedicator of cytokinesis 10 [Source:HGNC Symbol;Acc:HGNC:23479]	2	q36.2	224765090	225042468
PIK3R1	ENSG00000145675	5295	-0.353637	1.53321e-11	6.85376e-10	phosphoinositide-3-kinase regulatory subunit 1 [Source:HGNC Symbol;Acc:HGNC:8979]	5	q13.1	68215740	68301821
NRIP2	ENSG00000053702	83714	-0.353386	1.53878e-09	2.93907e-08	nuclear receptor interacting protein 2 [Source:HGNC Symbol;Acc:HGNC:23078]	12	p13.33	2825348	2835544
TRAPPC11	ENSG00000168538	60684	-0.353237	1.23533e-11	5.70425e-10	trafficking protein particle complex subunit 11 [Source:HGNC Symbol;Acc:HGNC:25751]	4	q35.1	183659267	183713594
PYHIN1	ENSG00000163564	149628	-0.352816	9.29432e-08	9.56053e-07	pyrin and HIN domain family member 1 [Source:HGNC Symbol;Acc:HGNC:28894]	1	q23.1	158930796	158977059
RASSF2	ENSG00000101265	9770	-0.352289	1.413e-11	6.41883e-10	Ras association domain family member 2 [Source:HGNC Symbol;Acc:HGNC:9883]	20	p13	4780023	4823608
ANK2	ENSG00000145362	287	-0.351144	1.66103e-11	7.23278e-10	ankyrin 2 [Source:HGNC Symbol;Acc:HGNC:493]	4	q25	112818032	113384221
VASP	ENSG00000125753	7408	-0.350987	1.69811e-11	7.3232e-10	vasodilator stimulated phosphoprotein [Source:HGNC Symbol;Acc:HGNC:12652]	19	q13.32	45506579	45526989
VIPAS39	ENSG00000151445	63894	-0.350076	1.93011e-11	8.15107e-10	VPS33B interacting protein, apical-basolateral polarity regulator, spe-39 homolog [Source:HGNC Symbol;Acc:HGNC:20347]	14	q24.3	77426675	77457952
VAV1	ENSG00000141968	7409	-0.349857	1.99035e-11	8.36345e-10	vav guanine nucleotide exchange factor 1 [Source:HGNC Symbol;Acc:HGNC:12657]	19	p13.3	6772708	6857366
SH3BGRL3	ENSG00000142669	83442	-0.349668	2.0438e-11	8.46112e-10	SH3 domain binding glutamate rich protein like 3 [Source:HGNC Symbol;Acc:HGNC:15568]	1	p36.11	26280086	26281522
SELL	ENSG00000188404	6402	-0.348378	1.30102e-09	2.54275e-08	selectin L [Source:HGNC Symbol;Acc:HGNC:10720]	1	q24.2	169690665	169711702
CD163	ENSG00000177575	9332	-0.348036	2.56761e-11	1.02334e-09	CD163 molecule [Source:HGNC Symbol;Acc:HGNC:1631]	12	p13.31	7470811	7503893
AIF1	ENSG00000204472	199	-0.348031	2.56932e-11	1.02334e-09	allograft inflammatory factor 1 [Source:HGNC Symbol;Acc:HGNC:352]	6	p21.33	31615217	31617021
EML3	ENSG00000149499	256364	-0.347861	2.63081e-11	1.038e-09	EMAP like 3 [Source:HGNC Symbol;Acc:HGNC:26666]	11	q12.3	62602218	62612775
FYB1	ENSG00000082074	2533	-0.34744	2.78979e-11	1.08544e-09	FYN binding protein 1 [Source:HGNC Symbol;Acc:HGNC:4036]	5	p13.1	39105252	39274528
ANKRD13A	ENSG00000076513	88455	-0.34705	2.94521e-11	1.13539e-09	ankyrin repeat domain 13A [Source:HGNC Symbol;Acc:HGNC:21268]	12	q24.11	109999186	110039763
RASSF5	ENSG00000266094	83593	-0.346791	1.0541e-08	1.49596e-07	Ras association domain family member 5 [Source:HGNC Symbol;Acc:HGNC:17609]	1	q32.1	206507531	206589448
DCTN1	ENSG00000204843	1639	-0.346477	3.18897e-11	1.21268e-09	dynactin subunit 1 [Source:HGNC Symbol;Acc:HGNC:2711]	2	p13.1	74361154	74392087
PLCXD3	ENSG00000182836	345557	-0.345813	4.62607e-08	5.26083e-07	phosphatidylinositol specific phospholipase C X domain containing 3 [Source:HGNC Symbol;Acc:HGNC:31822]	5	p13.1	41306952	41510601
GLIPR2	ENSG00000122694	152007	-0.345713	3.54438e-11	1.31801e-09	GLI pathogenesis related 2 [Source:HGNC Symbol;Acc:HGNC:18007]	9	p13.3	36136536	36163913
IL33	ENSG00000137033	90865	-0.345221	5.43434e-10	1.22769e-08	interleukin 33 [Source:HGNC Symbol;Acc:HGNC:16028]	9	p24.1	6215786	6257983
ENTPD1	ENSG00000138185	953	-0.345083	3.86676e-11	1.42527e-09	ectonucleoside triphosphate diphosphohydrolase 1 [Source:HGNC Symbol;Acc:HGNC:3363]	10	q24.1	95711779	95877266
ZEB2	ENSG00000169554	9839	-0.344937	2.3491e-09	4.24067e-08	zinc finger E-box binding homeobox 2 [Source:HGNC Symbol;Acc:HGNC:14881]	2	q22.3	144364364	144521057
MICAL1	ENSG00000135596	64780	-0.344927	3.95077e-11	1.44988e-09	microtubule associated monooxygenase, calponin and LIM domain containing 1 [Source:HGNC Symbol;Acc:HGNC:20619]	6	q21	109444062	109465968
SPN	ENSG00000197471	6693	-0.344515	1.96968e-08	2.53466e-07	sialophorin [Source:HGNC Symbol;Acc:HGNC:11249]	16	p11.2	29662979	29670876
RAC2	ENSG00000128340	5880	-0.344402	4.24674e-11	1.53835e-09	Rac family small GTPase 2 [Source:HGNC Symbol;Acc:HGNC:9802]	22	q13.1	37225270	37259594
GMFG	ENSG00000130755	9535	-0.343572	4.76005e-11	1.68082e-09	glia maturation factor gamma [Source:HGNC Symbol;Acc:HGNC:4374]	19	q13.2	39328353	39342372
EVI2B	ENSG00000185862	2124	-0.343303	1.89905e-10	5.23942e-09	ecotropic viral integration site 2B [Source:HGNC Symbol;Acc:HGNC:3500]	17	q11.2	31303770	31314105
CD2	ENSG00000116824	914	-0.342691	1.69613e-10	4.83195e-09	CD2 molecule [Source:HGNC Symbol;Acc:HGNC:1639]	1	p13.1	116754430	116769229
FMNL1	ENSG00000184922	752	-0.3424	5.58774e-11	1.94047e-09	formin like 1 [Source:HGNC Symbol;Acc:HGNC:1212]	17	q21.31	45221444	45247319
NTN4	ENSG00000074527	59277	-0.342315	1.8917e-09	3.51924e-08	netrin 4 [Source:HGNC Symbol;Acc:HGNC:13658]	12	q22	95657807	95791189
HSPG2	ENSG00000142798	3339	-0.341668	6.17523e-11	2.11823e-09	heparan sulfate proteoglycan 2 [Source:HGNC Symbol;Acc:HGNC:5273]	1	p36.12	21822244	21937310
RABEP1	ENSG00000029725	9135	-0.341559	6.26718e-11	2.13236e-09	rabaptin, RAB GTPase binding effector protein 1 [Source:HGNC Symbol;Acc:HGNC:17677]	17	p13.2	5282265	5386340
ROCK1	ENSG00000067900	6093	-0.341125	6.64915e-11	2.2532e-09	Rho associated coiled-coil containing protein kinase 1 [Source:HGNC Symbol;Acc:HGNC:10251]	18	q11.1	20944612	21111813
ACTR2	ENSG00000138071	10097	-0.340503	7.23502e-11	2.42244e-09	actin related protein 2 [Source:HGNC Symbol;Acc:HGNC:169]	2	p14	65227788	65271253
SASH1	ENSG00000111961	23328	-0.340092	4.30931e-09	6.97792e-08	SAM and SH3 domain containing 1 [Source:HGNC Symbol;Acc:HGNC:19182]	6	q24.3	148272304	148552044
LPXN	ENSG00000110031	9404	-0.33992	7.82959e-11	2.58039e-09	leupaxin [Source:HGNC Symbol;Acc:HGNC:14061]	11	q12.1	58526871	58578220
CYRIA	ENSG00000197872	81553	-0.33986	1.38891e-10	4.06704e-09	CYFIP related Rac1 interactor A [Source:HGNC Symbol;Acc:HGNC:25373]	2	p24.2	16549459	16666331
COL14A1	ENSG00000187955	7373	-0.339754	8.00751e-11	2.62872e-09	collagen type XIV alpha 1 chain [Source:HGNC Symbol;Acc:HGNC:2191]	8	q24.12	120059780	120373573
FERMT3	ENSG00000149781	83706	-0.339601	8.17466e-11	2.66278e-09	FERM domain containing kindlin 3 [Source:HGNC Symbol;Acc:HGNC:23151]	11	q13.1	64205926	64223896
CPPED1	ENSG00000103381	55313	-0.339571	8.20827e-11	2.66341e-09	calcineurin like phosphoesterase domain containing 1 [Source:HGNC Symbol;Acc:HGNC:25632]	16	p13.12	12659799	12803887
GZMK	ENSG00000113088	3003	-0.339338	4.39892e-09	7.10933e-08	granzyme K [Source:HGNC Symbol;Acc:HGNC:4711]	5	q11.2	55024256	55034570
NAGK	ENSG00000124357	55577	-0.339225	8.6009e-11	2.75885e-09	N-acetylglucosamine kinase [Source:HGNC Symbol;Acc:HGNC:17174]	2	p13.3	71064344	71079808
CCDC50	ENSG00000152492	152137	-0.339012	8.85196e-11	2.82859e-09	coiled-coil domain containing 50 [Source:HGNC Symbol;Acc:HGNC:18111]	3	q28	191329085	191398659
PTPN6	ENSG00000111679	5777	-0.338855	9.04205e-11	2.87839e-09	protein tyrosine phosphatase non-receptor type 6 [Source:HGNC Symbol;Acc:HGNC:9658]	12	p13.31	6946468	6961316
FOLR2	ENSG00000165457	2350	-0.338305	9.73748e-11	3.06494e-09	folate receptor beta [Source:HGNC Symbol;Acc:HGNC:3793]	11	q13.4	72216601	72221950
CDKN2C	ENSG00000123080	1031	-0.338273	1.10735e-10	3.44674e-09	cyclin dependent kinase inhibitor 2C [Source:HGNC Symbol;Acc:HGNC:1789]	1	p32.3	50960745	50974634
MRC1	ENSG00000260314	4360	-0.338033	1.01007e-10	3.16741e-09	mannose receptor C-type 1 [Source:HGNC Symbol;Acc:HGNC:7228]	10	p12.33	17809348	17911164
KANK2	ENSG00000197256	25959	-0.337279	1.11763e-10	3.44952e-09	KN motif and ankyrin repeat domains 2 [Source:HGNC Symbol;Acc:HGNC:29300]	19	p13.2	11164270	11197791
STK10	ENSG00000072786	6793	-0.337266	1.11969e-10	3.44952e-09	serine/threonine kinase 10 [Source:HGNC Symbol;Acc:HGNC:11388]	5	q35.1	172042079	172188224
SASH3	ENSG00000122122	54440	-0.33726	1.12056e-10	3.44952e-09	SAM and SH3 domain containing 3 [Source:HGNC Symbol;Acc:HGNC:15975]	X	q26.1	129779949	129795201
FERMT2	ENSG00000073712	10979	-0.336837	1.18595e-10	3.60728e-09	FERM domain containing kindlin 2 [Source:HGNC Symbol;Acc:HGNC:15767]	14	q22.1	52857268	52952435
PPP1R21	ENSG00000162869	129285	-0.336818	1.18898e-10	3.60728e-09	protein phosphatase 1 regulatory subunit 21 [Source:HGNC Symbol;Acc:HGNC:30595]	2	p16.3	48440598	48515391
TNS1	ENSG00000079308	7145	-0.336697	1.20841e-10	3.65304e-09	tensin 1 [Source:HGNC Symbol;Acc:HGNC:11973]	2	q35	217799588	218033982
PIK3CD	ENSG00000171608	5293	-0.336188	1.81644e-09	3.39986e-08	phosphatidylinositol-4,5-bisphosphate 3-kinase catalytic subunit delta [Source:HGNC Symbol;Acc:HGNC:8977]	1	p36.22	9629889	9729114
MSN	ENSG00000147065	4478	-0.336018	1.32316e-10	3.90168e-09	moesin [Source:HGNC Symbol;Acc:HGNC:7373]	X	q12	65588377	65741931
ADA2	ENSG00000093072	51816	-0.33576	1.74941e-10	4.9507e-09	adenosine deaminase 2 [Source:HGNC Symbol;Acc:HGNC:1839]	22	q11.1	17178790	17258235
ITPR1	ENSG00000150995	3708	-0.335413	1.4343e-10	4.1709e-09	inositol 1,4,5-trisphosphate receptor type 1 [Source:HGNC Symbol;Acc:HGNC:6180]	3	p26.1	4493345	4847506
NLRC4	ENSG00000091106	58484	-0.334948	1.03615e-06	7.39202e-06	NLR family CARD domain containing 4 [Source:HGNC Symbol;Acc:HGNC:16412]	2	p22.3	32224453	32265732
DOCK11	ENSG00000147251	139818	-0.334798	1.55673e-10	4.49847e-09	dedicator of cytokinesis 11 [Source:HGNC Symbol;Acc:HGNC:23483]	X	q24	118495815	118686163
WDR7	ENSG00000091157	23335	-0.334793	1.55766e-10	4.49847e-09	WD repeat domain 7 [Source:HGNC Symbol;Acc:HGNC:13490]	18	q21.31	56651343	57029811
GRK6	ENSG00000198055	2870	-0.334726	1.03704e-09	2.13611e-08	G protein-coupled receptor kinase 6 [Source:HGNC Symbol;Acc:HGNC:4545]	5	q35.3	177403204	177442901
PEAK3	ENSG00000188305	374872	-0.334361	0.000122044	0.000453228	PEAK family member 3 [Source:HGNC Symbol;Acc:HGNC:24793]	19	p13.3	2274631	2282175
CORO1A	ENSG00000102879	11151	-0.334231	1.67829e-10	4.81378e-09	coronin 1A [Source:HGNC Symbol;Acc:HGNC:2252]	16	p11.2	30182827	30189076
EPB41L3	ENSG00000082397	23136	-0.333918	1.74959e-10	4.9507e-09	erythrocyte membrane protein band 4.1 like 3 [Source:HGNC Symbol;Acc:HGNC:3380]	18	p11.31	5392381	5630700
GIMAP1	ENSG00000213203	170575	-0.333407	1.87195e-10	5.19203e-09	GTPase, IMAP family member 1 [Source:HGNC Symbol;Acc:HGNC:23237]	7	q36.1	150716606	150724284
SNX1	ENSG00000028528	6642	-0.333244	1.91269e-10	5.25301e-09	sorting nexin 1 [Source:HGNC Symbol;Acc:HGNC:11172]	15	q22.31	64094123	64146090
APPL1	ENSG00000157500	26060	-0.332975	1.98208e-10	5.42587e-09	adaptor protein, phosphotyrosine interacting with PH domain and leucine zipper 1 [Source:HGNC Symbol;Acc:HGNC:24035]	3	p14.3	57227726	57278105
RABGAP1L	ENSG00000152061	9910	-0.331962	2.26526e-10	6.10169e-09	RAB GTPase activating protein 1 like [Source:HGNC Symbol;Acc:HGNC:24663]	1	q25.1	174159410	174995308
EXOC3L4	ENSG00000205436	91828	-0.331507	2.80517e-06	1.73378e-05	exocyst complex component 3 like 4 [Source:HGNC Symbol;Acc:HGNC:20120]	14	q32.32	103094725	103110559
SNX2	ENSG00000205302	6643	-0.331332	2.46055e-10	6.5646e-09	sorting nexin 2 [Source:HGNC Symbol;Acc:HGNC:11173]	5	q23.2	122775079	122834543
WDR1	ENSG00000071127	9948	-0.331199	2.50409e-10	6.64087e-09	WD repeat domain 1 [Source:HGNC Symbol;Acc:HGNC:12754]	4	p16.1	10068089	10116972
APCS	ENSG00000132703	325	-0.331196	2.50495e-10	6.64087e-09	amyloid P component, serum [Source:HGNC Symbol;Acc:HGNC:584]	1	q23.2	159587826	159588865
TRAJ61	ENSG00000211831	28694	-0.330945	4.78712e-05	0.000200254	T cell receptor alpha joining 61 (non-functional) [Source:HGNC Symbol;Acc:HGNC:12094]	14	q11.2	22475316	22475375
GMIP	ENSG00000089639	51291	-0.330908	2.6013e-10	6.86061e-09	GEM interacting protein [Source:HGNC Symbol;Acc:HGNC:24852]	19	p13.11	19629476	19643657
GIMAP8	ENSG00000171115	155038	-0.330669	2.68418e-10	7.02738e-09	GTPase, IMAP family member 8 [Source:HGNC Symbol;Acc:HGNC:21792]	7	q36.1	150450630	150479393
MAP3K3	ENSG00000198909	4215	-0.330262	7.71657e-07	5.78502e-06	mitogen-activated protein kinase kinase kinase 3 [Source:HGNC Symbol;Acc:HGNC:6855]	17	q23.3	63622415	63696305
HECTD3	ENSG00000126107	79654	-0.330242	2.83841e-10	7.38515e-09	HECT domain E3 ubiquitin protein ligase 3 [Source:HGNC Symbol;Acc:HGNC:26117]	1	p34.1	45002540	45011324
SOD3	ENSG00000109610	6649	-0.329992	2.93251e-10	7.55975e-09	superoxide dismutase 3 [Source:HGNC Symbol;Acc:HGNC:11181]	4	p15.2	24789912	24800842
ILK	ENSG00000166333	3611	-0.329893	2.97077e-10	7.6117e-09	integrin linked kinase [Source:HGNC Symbol;Acc:HGNC:6040]	11	p15.4	6603708	6610874
CPA3	ENSG00000163751	1359	-0.329404	3.16676e-10	8.06469e-09	carboxypeptidase A3 [Source:HGNC Symbol;Acc:HGNC:2298]	3	q24	148865296	148897203
PLA2G2A	ENSG00000188257	5320	-0.329283	3.21683e-10	8.14284e-09	phospholipase A2 group IIA [Source:HGNC Symbol;Acc:HGNC:9031]	1	p36.13	19975431	19980416
SH2D1A	ENSG00000183918	4068	-0.329139	1.59508e-08	2.11436e-07	SH2 domain containing 1A [Source:HGNC Symbol;Acc:HGNC:10820]	X	q25	124227868	124373197
FCHO1	ENSG00000130475	23149	-0.329094	3.76898e-06	2.2369e-05	FCH and mu domain containing endocytic adaptor 1 [Source:HGNC Symbol;Acc:HGNC:29002]	19	p13.11	17747718	17788568
RBP5	ENSG00000139194	83758	-0.328919	3.31323e-08	3.93838e-07	retinol binding protein 5 [Source:HGNC Symbol;Acc:HGNC:15847]	12	p13.31	7115736	7128889
LRRFIP2	ENSG00000093167	9209	-0.32815	3.72754e-10	9.15972e-09	LRR binding FLII interacting protein 2 [Source:HGNC Symbol;Acc:HGNC:6703]	3	p22.2	37052626	37183689
SNX17	ENSG00000115234	9784	-0.327993	3.80455e-10	9.24087e-09	sorting nexin 17 [Source:HGNC Symbol;Acc:HGNC:14979]	2	p23.3	27370496	27377535
PLCL2	ENSG00000154822	23228	-0.327631	1.04251e-08	1.48244e-07	phospholipase C like 2 [Source:HGNC Symbol;Acc:HGNC:9064]	3	p24.3	16802651	17090604
RSU1	ENSG00000148484	6251	-0.327627	3.98921e-10	9.57866e-09	Ras suppressor protein 1 [Source:HGNC Symbol;Acc:HGNC:10464]	10	p13	16590611	16817463
APBB1IP	ENSG00000077420	54518	-0.327558	4.02497e-10	9.637e-09	amyloid beta precursor protein binding family B member 1 interacting protein [Source:HGNC Symbol;Acc:HGNC:17379]	10	p12.1	26438341	26567803
EPS15	ENSG00000085832	2060	-0.327533	4.03809e-10	9.64095e-09	epidermal growth factor receptor pathway substrate 15 [Source:HGNC Symbol;Acc:HGNC:3419]	1	p32.3	51354263	51519328
ADGRE5	ENSG00000123146	976	-0.327263	4.18178e-10	9.89964e-09	adhesion G protein-coupled receptor E5 [Source:HGNC Symbol;Acc:HGNC:1711]	19	p13.12	14380501	14408725
SH3BGRL	ENSG00000131171	6451	-0.327202	4.21458e-10	9.92397e-09	SH3 domain binding glutamate rich protein like [Source:HGNC Symbol;Acc:HGNC:10823]	X	q21.1	81202102	81298547
VSIR	ENSG00000107738	64115	-0.326721	4.48497e-10	1.04121e-08	V-set immunoregulatory receptor [Source:HGNC Symbol;Acc:HGNC:30085]	10	q22.1	71747556	71773520
CD4	ENSG00000010610	920	-0.325585	1.09547e-09	2.23455e-08	CD4 molecule [Source:HGNC Symbol;Acc:HGNC:1678]	12	p13.31	6786858	6820799
TBC1D2B	ENSG00000167202	23102	-0.325088	5.53409e-10	1.24688e-08	TBC1 domain family member 2B [Source:HGNC Symbol;Acc:HGNC:29183]	15	q25.1	77984036	78077724
DDR2	ENSG00000162733	4921	-0.324976	2.82414e-06	1.74259e-05	discoidin domain receptor tyrosine kinase 2 [Source:HGNC Symbol;Acc:HGNC:2731]	1	q23.3	162631373	162787405
ARHGDIB	ENSG00000111348	397	-0.324499	5.96849e-10	1.33402e-08	Rho GDP dissociation inhibitor beta [Source:HGNC Symbol;Acc:HGNC:679]	12	p12.3	14942031	14961728
ABI3	ENSG00000108798	51225	-0.32416	6.23239e-10	1.38563e-08	ABI family member 3 [Source:HGNC Symbol;Acc:HGNC:29859]	17	q21.32	49210411	49223225
NCAM2	ENSG00000154654	4685	-0.323736	3.10312e-07	2.69129e-06	neural cell adhesion molecule 2 [Source:HGNC Symbol;Acc:HGNC:7657]	21	q21.1	20998409	21543329
MYO1F	ENSG00000142347	4542	-0.323565	6.72471e-10	1.47944e-08	myosin IF [Source:HGNC Symbol;Acc:HGNC:7600]	19	p13.2	8520778	8577442
VAMP5	ENSG00000168899	10791	-0.323495	4.94083e-09	7.84929e-08	vesicle associated membrane protein 5 [Source:HGNC Symbol;Acc:HGNC:12646]	2	p11.2	85584431	85593406
TNXB	ENSG00000168477	7148	-0.32331	6.9473e-10	1.52045e-08	tenascin XB [Source:HGNC Symbol;Acc:HGNC:11976]	6	p21.32	32041153	32115334
HAAO	ENSG00000162882	23498	-0.322588	7.6165e-10	1.64126e-08	3-hydroxyanthranilate 3,4-dioxygenase [Source:HGNC Symbol;Acc:HGNC:4796]	2	p21	42767089	42792593
UBA7	ENSG00000182179	7318	-0.322191	8.01091e-10	1.7044e-08	ubiquitin like modifier activating enzyme 7 [Source:HGNC Symbol;Acc:HGNC:12471]	3	p21.31	49805209	49813953
PKN1	ENSG00000123143	5585	-0.322148	8.05408e-10	1.70925e-08	protein kinase N1 [Source:HGNC Symbol;Acc:HGNC:9405]	19	p13.12	14433053	14471867
SRPX	ENSG00000101955	8406	-0.321023	8.19991e-09	1.21538e-07	sushi repeat containing protein X-linked [Source:HGNC Symbol;Acc:HGNC:11309]	X	p11.4	38149336	38220924
FGD5	ENSG00000154783	152273	-0.32087	1.10308e-08	1.55542e-07	FYVE, RhoGEF and PH domain containing 5 [Source:HGNC Symbol;Acc:HGNC:19117]	3	p25.1	14810853	14934571
TBC1D1	ENSG00000065882	23216	-0.32082	9.53001e-10	1.98735e-08	TBC1 domain family member 1 [Source:HGNC Symbol;Acc:HGNC:11578]	4	p14	37891084	38139175
TACC1	ENSG00000147526	6867	-0.320785	9.5715e-10	1.99106e-08	transforming acidic coiled-coil containing protein 1 [Source:HGNC Symbol;Acc:HGNC:11522]	8	p11.22	38728186	38853028
COL15A1	ENSG00000204291	1306	-0.320415	1.00297e-09	2.07611e-08	collagen type XV alpha 1 chain [Source:HGNC Symbol;Acc:HGNC:2192]	9	q22.33	98943179	99070787
DOK2	ENSG00000147443	9046	-0.320364	1.5741e-09	2.99971e-08	docking protein 2 [Source:HGNC Symbol;Acc:HGNC:2991]	8	p21.3	21908873	21913690
APOL3	ENSG00000128284	80833	-0.320315	1.01572e-09	2.09732e-08	apolipoprotein L3 [Source:HGNC Symbol;Acc:HGNC:14868]	22	q12.3	36140329	36166177
GRAP2	ENSG00000100351	9402	-0.319991	3.1298e-08	3.79828e-07	GRB2 related adaptor protein 2 [Source:HGNC Symbol;Acc:HGNC:4563]	22	q13.1	39901084	39973721
PGM5	ENSG00000154330	5239	-0.319941	1.06469e-09	2.18768e-08	phosphoglucomutase 5 [Source:HGNC Symbol;Acc:HGNC:8908]	9	q21.11	68328308	68531061
PLEKHO1	ENSG00000023902	51177	-0.319685	1.12517e-08	1.5839e-07	pleckstrin homology domain containing O1 [Source:HGNC Symbol;Acc:HGNC:24310]	1	q21.2	150149183	150164720
VIM	ENSG00000026025	7431	-0.319545	1.11913e-09	2.262e-08	vimentin [Source:HGNC Symbol;Acc:HGNC:12692]	10	p13	17228241	17237593
DUSP22	ENSG00000112679	124907782	-0.319538	9.68559e-09	1.39859e-07	dual specificity phosphatase 22 [Source:HGNC Symbol;Acc:HGNC:16077]	6	p25.3	291630	351355
PIP4K2A	ENSG00000150867	5305	-0.319345	1.14766e-09	2.30189e-08	phosphatidylinositol-5-phosphate 4-kinase type 2 alpha [Source:HGNC Symbol;Acc:HGNC:8997]	10	p12.2	22534854	22714578
CD99L2	ENSG00000102181	83692	-0.319078	8.6397e-09	1.26937e-07	CD99 molecule like 2 [Source:HGNC Symbol;Acc:HGNC:18237]	X	q28	150766336	150898816
PLEKHO2	ENSG00000241839	80301	-0.318997	1.19884e-09	2.39027e-08	pleckstrin homology domain containing O2 [Source:HGNC Symbol;Acc:HGNC:30026]	15	q22.31	64841883	64868002
MTMR6	ENSG00000139505	9107	-0.318934	1.20842e-09	2.40084e-08	myotubularin related protein 6 [Source:HGNC Symbol;Acc:HGNC:7453]	13	q12.13	25246222	25287510
STK4	ENSG00000101109	6789	-0.318571	1.26461e-09	2.49138e-08	serine/threonine kinase 4 [Source:HGNC Symbol;Acc:HGNC:11408]	20	q13.12	44966494	45080021
IGHG1	ENSG00000211896	3500	-0.318421	1.28869e-09	2.5245e-08	immunoglobulin heavy constant gamma 1 (G1m marker) [Source:HGNC Symbol;Acc:HGNC:5525]	14	q32.33	105736343	105743071
CD3E	ENSG00000198851	916	-0.318298	2.72016e-07	2.40381e-06	CD3 epsilon subunit of T-cell receptor complex [Source:HGNC Symbol;Acc:HGNC:1674]	11	q23.3	118304730	118316175
TRAPPC12	ENSG00000171853	51112	-0.31819	2.05584e-09	3.76301e-08	trafficking protein particle complex subunit 12 [Source:HGNC Symbol;Acc:HGNC:24284]	2	p25.3	3379675	3485094
CD34	ENSG00000174059	947	-0.317999	1.35859e-09	2.63078e-08	CD34 molecule [Source:HGNC Symbol;Acc:HGNC:1662]	1	q32.2	207880972	207911402
CTSE	ENSG00000196188	1510	-0.317953	2.86925e-06	1.76478e-05	cathepsin E [Source:HGNC Symbol;Acc:HGNC:2530]	1	q32.1	206008535	206023909
SYNJ1	ENSG00000159082	8867	-0.31795	2.49257e-08	3.13172e-07	synaptojanin 1 [Source:HGNC Symbol;Acc:HGNC:11503]	21	q22.11	32628759	32728040
IRF4	ENSG00000137265	3662	-0.317843	3.70201e-08	4.32107e-07	interferon regulatory factor 4 [Source:HGNC Symbol;Acc:HGNC:6119]	6	p25.3	391739	411443
EHD1	ENSG00000110047	10938	-0.317726	1.40563e-09	2.70938e-08	EH domain containing 1 [Source:HGNC Symbol;Acc:HGNC:3242]	11	q13.1	64851642	64888296
TNFAIP8	ENSG00000145779	25816	-0.317708	3.02601e-09	5.29805e-08	TNF alpha induced protein 8 [Source:HGNC Symbol;Acc:HGNC:17260]	5	q23.1	119268692	119399688
AGAP2	ENSG00000135439	116986	-0.317661	8.21766e-07	6.11703e-06	ArfGAP with GTPase domain, ankyrin repeat and PH domain 2 [Source:HGNC Symbol;Acc:HGNC:16921]	12	q14.1	57723761	57742157
LXN	ENSG00000079257	56925	-0.317594	1.42895e-09	2.74802e-08	latexin [Source:HGNC Symbol;Acc:HGNC:13347]	3	q25.32	158645822	158672648
PHACTR2	ENSG00000112419	9749	-0.316874	4.89223e-09	7.81641e-08	phosphatase and actin regulator 2 [Source:HGNC Symbol;Acc:HGNC:20956]	6	q24.2	143536845	143831185
FES	ENSG00000182511	2242	-0.316701	3.60457e-09	6.08289e-08	FES proto-oncogene, tyrosine kinase [Source:HGNC Symbol;Acc:HGNC:3657]	15	q26.1	90883695	90895776
DOK3	ENSG00000146094	79930	-0.316495	6.01853e-09	9.33205e-08	docking protein 3 [Source:HGNC Symbol;Acc:HGNC:24583]	5	q35.3	177501904	177511274
SBF1	ENSG00000100241	6305	-0.316033	1.73558e-09	3.27037e-08	SET binding factor 1 [Source:HGNC Symbol;Acc:HGNC:10542]	22	q13.33	50443219	50483923
STAT5B	ENSG00000173757	6777	-0.315193	1.9259e-09	3.56504e-08	signal transducer and activator of transcription 5B [Source:HGNC Symbol;Acc:HGNC:11367]	17	q21.2	42199176	42288633
CYBRD1	ENSG00000071967	79901	-0.315085	1.95186e-09	3.59676e-08	cytochrome b reductase 1 [Source:HGNC Symbol;Acc:HGNC:20797]	2	q31.1	171522247	171558129
SRGN	ENSG00000122862	5552	-0.314657	3.12426e-06	1.90263e-05	serglycin [Source:HGNC Symbol;Acc:HGNC:9361]	10	q22.1	69088103	69104805
GBP2	ENSG00000162645	2634	-0.314469	2.10619e-09	3.83956e-08	guanylate binding protein 2 [Source:HGNC Symbol;Acc:HGNC:4183]	1	p22.2	89106132	89150456
LASP1	ENSG00000002834	3927	-0.313867	2.26848e-09	4.11757e-08	LIM and SH3 protein 1 [Source:HGNC Symbol;Acc:HGNC:6513]	17	q12	38869859	38921770
PTPN18	ENSG00000072135	26469	-0.313397	2.49301e-08	3.13172e-07	protein tyrosine phosphatase non-receptor type 18 [Source:HGNC Symbol;Acc:HGNC:9649]	2	q21.1	130356045	130375405
ADARB1	ENSG00000197381	104	-0.313182	2.46789e-09	4.43166e-08	adenosine deaminase RNA specific B1 [Source:HGNC Symbol;Acc:HGNC:226]	21	q22.3	45073853	45226560
PDE2A	ENSG00000186642	5138	-0.313089	1.14384e-07	1.13626e-06	phosphodiesterase 2A [Source:HGNC Symbol;Acc:HGNC:8777]	11	q13.4	72576141	72674591
LMOD1	ENSG00000163431	25802	-0.313007	2.52162e-09	4.51848e-08	leiomodin 1 [Source:HGNC Symbol;Acc:HGNC:6647]	1	q32.1	201896456	201946548
LIMD2	ENSG00000136490	80774	-0.312999	1.37592e-08	1.86909e-07	LIM domain containing 2 [Source:HGNC Symbol;Acc:HGNC:28142]	17	q23.3	63695888	63701172
FLII	ENSG00000177731	2314	-0.312964	2.53466e-09	4.53077e-08	FLII actin remodeling protein [Source:HGNC Symbol;Acc:HGNC:3750]	17	p11.2	18244815	18258738
ANTXR2	ENSG00000163297	118429	-0.312761	2.88854e-09	5.08915e-08	ANTXR cell adhesion molecule 2 [Source:HGNC Symbol;Acc:HGNC:21732]	4	q21.21	79901146	80125454
ANKFY1	ENSG00000185722	51479	-0.312721	2.61163e-09	4.63444e-08	ankyrin repeat and FYVE domain containing 1 [Source:HGNC Symbol;Acc:HGNC:20763]	17	p13.2	4163821	4263995
AKAP12	ENSG00000131016	9590	-0.312714	2.6139e-09	4.63444e-08	A-kinase anchoring protein 12 [Source:HGNC Symbol;Acc:HGNC:370]	6	q25.1	151239967	151358559
ACTB	ENSG00000075624	60	-0.31237	2.72624e-09	4.82343e-08	actin beta [Source:HGNC Symbol;Acc:HGNC:132]	7	p22.1	5526409	5563902
PXK	ENSG00000168297	54899	-0.312223	2.05967e-08	2.63062e-07	PX domain containing serine/threonine kinase like [Source:HGNC Symbol;Acc:HGNC:23326]	3	p14.3	58332880	58426127
ASPA	ENSG00000108381	443	-0.311925	2.62737e-08	3.26151e-07	aspartoacylase [Source:HGNC Symbol;Acc:HGNC:756]	17	p13.2	3472374	3503405
IGKJ4	ENSG00000211594	28947	-0.31165	2.70633e-08	3.33979e-07	immunoglobulin kappa joining 4 [Source:HGNC Symbol;Acc:HGNC:5722]	2	p11.2	88860886	88860922
COL6A3	ENSG00000163359	1293	-0.311446	3.05226e-09	5.33289e-08	collagen type VI alpha 3 chain [Source:HGNC Symbol;Acc:HGNC:2213]	2	q37.3	237324003	237414328
RIN3	ENSG00000100599	79890	-0.311254	2.28909e-08	2.90597e-07	Ras and Rab interactor 3 [Source:HGNC Symbol;Acc:HGNC:18751]	14	q32.12	92513781	92688994
DCTN3	ENSG00000137100	11258	-0.311222	3.13678e-09	5.4692e-08	dynactin subunit 3 [Source:HGNC Symbol;Acc:HGNC:2713]	9	p13.3	34613545	34620523
ABLIM3	ENSG00000173210	22885	-0.311139	9.07993e-08	9.35143e-07	actin binding LIM protein family member 3 [Source:HGNC Symbol;Acc:HGNC:29132]	5	q32	149141483	149260542
SAMHD1	ENSG00000101347	25939	-0.311112	3.17933e-09	5.52048e-08	SAM and HD domain containing deoxynucleoside triphosphate triphosphohydrolase 1 [Source:HGNC Symbol;Acc:HGNC:15925]	20	q11.23	36890229	36951893
LAMB2	ENSG00000172037	3913	-0.31057	3.39595e-09	5.8244e-08	laminin subunit beta 2 [Source:HGNC Symbol;Acc:HGNC:6487]	3	p21.31	49121114	49133118
MYLK	ENSG00000065534	4638	-0.31037	3.47971e-09	5.9559e-08	myosin light chain kinase [Source:HGNC Symbol;Acc:HGNC:7590]	3	q21.1	123610049	123884332
ALDH16A1	ENSG00000161618	126133	-0.310242	3.53438e-09	6.01274e-08	aldehyde dehydrogenase 16 family member A1 [Source:HGNC Symbol;Acc:HGNC:28114]	19	q13.33	49453225	49471050
LAP3	ENSG00000002549	51056	-0.310212	3.54712e-09	6.02222e-08	leucine aminopeptidase 3 [Source:HGNC Symbol;Acc:HGNC:18449]	4	p15.32	17577198	17607972
RHOJ	ENSG00000126785	57381	-0.310205	0.000596243	0.0017882	ras homolog family member J [Source:HGNC Symbol;Acc:HGNC:688]	14	q23.2	63204114	63293508
RBSN	ENSG00000131381	64145	-0.310085	3.60218e-09	6.08289e-08	rabenosyn, RAB effector [Source:HGNC Symbol;Acc:HGNC:20759]	3	p25.1	15070073	15099163
DCTN6	ENSG00000104671	10671	-0.309685	3.78153e-09	6.34599e-08	dynactin subunit 6 [Source:HGNC Symbol;Acc:HGNC:16964]	8	p12	30156319	30183639
KIF13B	ENSG00000197892	23303	-0.309634	3.80478e-09	6.36959e-08	kinesin family member 13B [Source:HGNC Symbol;Acc:HGNC:14405]	8	p12	29067278	29263124
FAM107B	ENSG00000065809	83641	-0.309588	3.82602e-09	6.39242e-08	family with sequence similarity 107 member B [Source:HGNC Symbol;Acc:HGNC:23726]	10	p13	14518557	14774897
PPP1R18	ENSG00000146112	107987457	-0.309429	3.90047e-09	6.491e-08	protein phosphatase 1 regulatory subunit 18 [Source:HGNC Symbol;Acc:HGNC:29413]	6	p21.33	30676389	30687895
PTGIS	ENSG00000124212	5740	-0.30915	4.03423e-09	6.63477e-08	prostaglandin I2 synthase [Source:HGNC Symbol;Acc:HGNC:9603]	20	q13.13	49503874	49568137
ZYX	ENSG00000159840	7791	-0.309106	4.05601e-09	6.65755e-08	zyxin [Source:HGNC Symbol;Acc:HGNC:13200]	7	q34	143381295	143391111
ATG7	ENSG00000197548	10533	-0.308985	4.11583e-09	6.70338e-08	autophagy related 7 [Source:HGNC Symbol;Acc:HGNC:16935]	3	p25.3	11272309	11557665
VPS13C	ENSG00000129003	54832	-0.308924	4.14643e-09	6.74015e-08	vacuolar protein sorting 13 homolog C [Source:HGNC Symbol;Acc:HGNC:23594]	15	q22.2	61852389	62060473
TCL1A	ENSG00000100721	8115	-0.30872	9.79986e-05	0.000375379	TCL1 family AKT coactivator A [Source:HGNC Symbol;Acc:HGNC:11648]	14	q32.13	95709947	95714196
CD79A	ENSG00000105369	973	-0.308538	8.34238e-06	4.42889e-05	CD79a molecule [Source:HGNC Symbol;Acc:HGNC:1698]	19	q13.2	41877279	41881372
MAN2C1	ENSG00000140400	4123	-0.308345	4.44651e-09	7.15871e-08	mannosidase alpha class 2C member 1 [Source:HGNC Symbol;Acc:HGNC:6827]	15	q24.2	75355207	75368612
GNPDA2	ENSG00000163281	132789	-0.308101	4.57903e-09	7.35797e-08	glucosamine-6-phosphate deaminase 2 [Source:HGNC Symbol;Acc:HGNC:21526]	4	p12	44682200	44726588
MYO1G	ENSG00000136286	64005	-0.307885	4.69974e-09	7.52316e-08	myosin IG [Source:HGNC Symbol;Acc:HGNC:13880]	7	p13	44962662	44979088
CD8A	ENSG00000153563	925	-0.307285	5.02776e-08	5.63582e-07	CD8 subunit alpha [Source:HGNC Symbol;Acc:HGNC:1706]	2	p11.2	86784610	86808396
GZMH	ENSG00000100450	2999	-0.307244	2.50597e-06	1.57872e-05	granzyme H [Source:HGNC Symbol;Acc:HGNC:4710]	14	q12	24606480	24609699
ARHGAP6	ENSG00000047648	395	-0.307221	3.3626e-08	3.98018e-07	Rho GTPase activating protein 6 [Source:HGNC Symbol;Acc:HGNC:676]	X	p22.2	11117651	11665920
IGKC	ENSG00000211592	3514	-0.30721	5.09742e-09	8.03729e-08	immunoglobulin kappa constant [Source:HGNC Symbol;Acc:HGNC:5716]	2	p11.2	88857161	88857683
PID1	ENSG00000153823	55022	-0.306355	7.14661e-08	7.63153e-07	phosphotyrosine interaction domain containing 1 [Source:HGNC Symbol;Acc:HGNC:26084]	2	q36.3	228850526	229271287
DPT	ENSG00000143196	1805	-0.306289	5.69232e-09	8.90843e-08	dermatopontin [Source:HGNC Symbol;Acc:HGNC:3011]	1	q24.2	168695468	168729206
LCP2	ENSG00000043462	3937	-0.305794	6.03953e-09	9.34737e-08	lymphocyte cytosolic protein 2 [Source:HGNC Symbol;Acc:HGNC:6529]	5	q35.1	170246233	170297815
CBL	ENSG00000110395	867	-0.305568	6.20526e-09	9.56862e-08	Cbl proto-oncogene [Source:HGNC Symbol;Acc:HGNC:1541]	11	q23.3	119206298	119313926
NUMB	ENSG00000133961	8650	-0.305271	6.42866e-09	9.87687e-08	NUMB endocytic adaptor protein [Source:HGNC Symbol;Acc:HGNC:8060]	14	q24.3	73275107	73458617
GIT2	ENSG00000139436	9815	-0.305046	6.60324e-09	1.01081e-07	GIT ArfGAP 2 [Source:HGNC Symbol;Acc:HGNC:4273]	12	q24.11	109929804	109996389
ITSN1	ENSG00000205726	6453	-0.304811	6.79092e-09	1.03765e-07	intersectin 1 [Source:HGNC Symbol;Acc:HGNC:6183]	21	q22.11	33642400	33899861
CLASP2	ENSG00000163539	23122	-0.304565	6.99265e-09	1.06654e-07	cytoplasmic linker associated protein 2 [Source:HGNC Symbol;Acc:HGNC:17078]	3	p22.3	33496245	33718356
STX7	ENSG00000079950	8417	-0.303658	7.78764e-09	1.17711e-07	syntaxin 7 [Source:HGNC Symbol;Acc:HGNC:11442]	6	q23.2	132445867	132513198
IGKV6-21	ENSG00000211611		-0.303363	0.000137931	0.000503769	immunoglobulin kappa variable 6-21 (non-functional) [Source:HGNC Symbol;Acc:HGNC:5836]	2	p11.2	89159751	89160366
GBP1	ENSG00000117228	2633	-0.303286	8.13843e-09	1.21484e-07	guanylate binding protein 1 [Source:HGNC Symbol;Acc:HGNC:4182]	1	p22.2	89051882	89065360
PALM	ENSG00000099864	5064	-0.30325	8.17343e-09	1.21538e-07	paralemmin [Source:HGNC Symbol;Acc:HGNC:8594]	19	p13.3	708935	748329
GNB4	ENSG00000114450	59345	-0.303229	8.19385e-09	1.21538e-07	G protein subunit beta 4 [Source:HGNC Symbol;Acc:HGNC:20731]	3	q26.33	179396088	179451476
ABCA8	ENSG00000141338	10351	-0.303197	2.57584e-08	3.20645e-07	ATP binding cassette subfamily A member 8 [Source:HGNC Symbol;Acc:HGNC:38]	17	q24.2	68867289	68955392
PRKG1	ENSG00000185532	5592	-0.303167	8.25345e-09	1.22116e-07	protein kinase cGMP-dependent 1 [Source:HGNC Symbol;Acc:HGNC:9414]	10	q11.23	50990888	52298423
SPI1	ENSG00000066336	6688	-0.303015	3.31991e-06	2.00004e-05	Spi-1 proto-oncogene [Source:HGNC Symbol;Acc:HGNC:11241]	11	p11.2	47354860	47409369
GBP4	ENSG00000162654	115361	-0.302937	8.48114e-09	1.25158e-07	guanylate binding protein 4 [Source:HGNC Symbol;Acc:HGNC:20480]	1	p22.2	89181144	89198942
IGHV4-28	ENSG00000211952		-0.302814	1.21673e-08	1.69014e-07	immunoglobulin heavy variable 4-28 [Source:HGNC Symbol;Acc:HGNC:5645]	14	q32.33	106324254	106324760
OLFML1	ENSG00000183801	283298	-0.302558	8.86951e-09	1.29859e-07	olfactomedin like 1 [Source:HGNC Symbol;Acc:HGNC:24473]	11	p15.4	7485388	7511377
PGM2	ENSG00000169299	55276	-0.302145	9.31241e-09	1.35871e-07	phosphoglucomutase 2 [Source:HGNC Symbol;Acc:HGNC:8906]	4	p14	37826660	37862937
UNC13D	ENSG00000092929	201294	-0.302093	9.36933e-09	1.36464e-07	unc-13 homolog D [Source:HGNC Symbol;Acc:HGNC:23147]	17	q25.1	75827225	75844785
CAVIN3	ENSG00000170955	112464	-0.302022	9.44875e-09	1.37383e-07	caveolae associated protein 3 [Source:HGNC Symbol;Acc:HGNC:9400]	11	p15.4	6318946	6320532
MZB1	ENSG00000170476	51237	-0.301922	9.56033e-09	1.38526e-07	marginal zone B and B1 cell specific protein [Source:HGNC Symbol;Acc:HGNC:30125]	5	q31.2	139387467	139390081
THSD7A	ENSG00000005108	221981	-0.301761	3.06469e-07	2.66622e-06	thrombospondin type 1 domain containing 7A [Source:HGNC Symbol;Acc:HGNC:22207]	7	p21.3	11370365	11832198
PARVA	ENSG00000197702	55742	-0.301293	1.02942e-08	1.4738e-07	parvin alpha [Source:HGNC Symbol;Acc:HGNC:14652]	11	p15.3	12377563	12535356
NAAA	ENSG00000138744	27163	-0.301266	1.03264e-08	1.4759e-07	N-acylethanolamine acid amidase [Source:HGNC Symbol;Acc:HGNC:736]	4	q21.1	75913660	75941013
LUM	ENSG00000139329	4060	-0.300853	1.08394e-08	1.531e-07	lumican [Source:HGNC Symbol;Acc:HGNC:6724]	12	q21.33	91102629	91111494
CR1	ENSG00000203710	1378	-0.300583	2.44848e-06	1.54947e-05	complement C3b/C4b receptor 1 (Knops blood group) [Source:HGNC Symbol;Acc:HGNC:2334]	1	q32.2	207496147	207641765
IGLL1	ENSG00000128322	3543	-0.300408	1.14195e-08	1.6036e-07	immunoglobulin lambda like polypeptide 1 [Source:HGNC Symbol;Acc:HGNC:5870]	22	q11.23	23573125	23580302
TWF2	ENSG00000247596	11344	-0.300401	1.14298e-08	1.6036e-07	twinfilin actin binding protein 2 [Source:HGNC Symbol;Acc:HGNC:9621]	3	p21.2	52228612	52246788
TBC1D17	ENSG00000104946	79735	-0.29991	1.21052e-08	1.68975e-07	TBC1 domain family member 17 [Source:HGNC Symbol;Acc:HGNC:25699]	19	q13.33	49877666	49888750
TTC7B	ENSG00000165914	145567	-0.299712	3.96559e-08	4.5968e-07	tetratricopeptide repeat domain 7B [Source:HGNC Symbol;Acc:HGNC:19858]	14	q32.11	90524564	90816479
KIF1C	ENSG00000129250	10749	-0.29962	1.25215e-08	1.73077e-07	kinesin family member 1C [Source:HGNC Symbol;Acc:HGNC:6317]	17	p13.2	4997950	5028401
GRK5	ENSG00000198873	2869	-0.299581	3.41235e-07	2.92031e-06	G protein-coupled receptor kinase 5 [Source:HGNC Symbol;Acc:HGNC:4544]	10	q26.11	119207571	119459745
NEK9	ENSG00000119638	91754	-0.299425	1.28095e-08	1.76188e-07	NIMA related kinase 9 [Source:HGNC Symbol;Acc:HGNC:18591]	14	q24.3	75079353	75127344
PIP5K1C	ENSG00000186111	23396	-0.299305	1.29905e-08	1.78386e-07	phosphatidylinositol-4-phosphate 5-kinase type 1 gamma [Source:HGNC Symbol;Acc:HGNC:8996]	19	p13.3	3630183	3700468
ADAMTSL4	ENSG00000143382	54507	-0.299285	1.30201e-08	1.785e-07	ADAMTS like 4 [Source:HGNC Symbol;Acc:HGNC:19706]	1	q21.2	150549369	150560937
CCDC61	ENSG00000104983	729440	-0.299175	1.79714e-07	1.68375e-06	coiled-coil domain containing 61 [Source:HGNC Symbol;Acc:HGNC:33629]	19	q13.32	45995461	46021318
TRAPPC9	ENSG00000167632	83696	-0.299124	1.32668e-08	1.81586e-07	trafficking protein particle complex subunit 9 [Source:HGNC Symbol;Acc:HGNC:30832]	8	q24.3	139727725	140458579
CRLF3	ENSG00000176390	51379	-0.298914	1.35955e-08	1.85482e-07	cytokine receptor like factor 3 [Source:HGNC Symbol;Acc:HGNC:17177]	17	q11.2	30769388	30824692
GCNT3	ENSG00000140297	9245	-0.298847	1.80616e-05	8.5951e-05	glucosaminyl (N-acetyl) transferase 3, mucin type [Source:HGNC Symbol;Acc:HGNC:4205]	15	q22.2	59594875	59640239
ARHGDIA	ENSG00000141522	396	-0.298841	1.37115e-08	1.8676e-07	Rho GDP dissociation inhibitor alpha [Source:HGNC Symbol;Acc:HGNC:678]	17	q25.3	81867721	81871378
SORBS3	ENSG00000120896	10174	-0.298773	1.38204e-08	1.87334e-07	sorbin and SH3 domain containing 3 [Source:HGNC Symbol;Acc:HGNC:30907]	8	p21.3	22544986	22575788
PITPNA	ENSG00000174238	5306	-0.298736	1.38805e-08	1.87845e-07	phosphatidylinositol transfer protein alpha [Source:HGNC Symbol;Acc:HGNC:9001]	17	p13.3	1517718	1562792
PRKACB	ENSG00000142875	5567	-0.298586	1.4124e-08	1.90221e-07	protein kinase cAMP-activated catalytic subunit beta [Source:HGNC Symbol;Acc:HGNC:9381]	1	p31.1	84078062	84238498
NADK	ENSG00000008130	65220	-0.298417	2.68968e-08	3.32902e-07	NAD kinase [Source:HGNC Symbol;Acc:HGNC:29831]	1	p36.33	1751232	1780457
SYNPO2	ENSG00000172403	171024	-0.29834	1.45343e-08	1.95434e-07	synaptopodin 2 [Source:HGNC Symbol;Acc:HGNC:17732]	4	q26	118850688	119061247
AKT1	ENSG00000142208	207	-0.298235	1.47117e-08	1.97503e-07	AKT serine/threonine kinase 1 [Source:HGNC Symbol;Acc:HGNC:391]	14	q32.33	104769349	104795751
IGHV3-7	ENSG00000211938		-0.298148	1.48615e-08	1.99196e-07	immunoglobulin heavy variable 3-7 [Source:HGNC Symbol;Acc:HGNC:5620]	14	q32.33	106062151	106062683
IGHV6-1	ENSG00000211933		-0.297833	1.54155e-08	2.05964e-07	immunoglobulin heavy variable 6-1 [Source:HGNC Symbol;Acc:HGNC:5662]	14	q32.33	105939756	105940253
RABGGTA	ENSG00000100949	5875	-0.29781	1.54563e-08	2.06182e-07	Rab geranylgeranyltransferase subunit alpha [Source:HGNC Symbol;Acc:HGNC:9795]	14	q12	24265538	24271611
ITGA4	ENSG00000115232	3676	-0.297728	6.5543e-08	7.08e-07	integrin subunit alpha 4 [Source:HGNC Symbol;Acc:HGNC:6140]	2	q31.3	181457202	181538940
LCP1	ENSG00000136167	3936	-0.29771	1.56367e-08	2.07928e-07	lymphocyte cytosolic protein 1 [Source:HGNC Symbol;Acc:HGNC:6528]	13	q14.13	46125920	46211871
ELN	ENSG00000049540	2006	-0.297588	1.43154e-07	1.38443e-06	elastin [Source:HGNC Symbol;Acc:HGNC:3327]	7	q11.23	74027789	74069907
FHL5	ENSG00000112214	9457	-0.297389	2.99662e-07	2.61383e-06	four and a half LIM domains 5 [Source:HGNC Symbol;Acc:HGNC:17371]	6	q16.1	96562548	96618626
VPS4B	ENSG00000119541	9525	-0.297301	1.63936e-08	2.16622e-07	vacuolar protein sorting 4 homolog B [Source:HGNC Symbol;Acc:HGNC:10895]	18	q21.33	63389190	63422483
BST1	ENSG00000109743	683	-0.297242	1.65065e-08	2.17772e-07	bone marrow stromal cell antigen 1 [Source:HGNC Symbol;Acc:HGNC:1118]	4	p15.32	15703065	15738313
IGKV3-20	ENSG00000239951		-0.297227	1.73421e-08	2.27724e-07	immunoglobulin kappa variable 3-20 [Source:HGNC Symbol;Acc:HGNC:5817]	2	p11.2	89142574	89143160
OGN	ENSG00000106809	4969	-0.296577	1.78251e-08	2.33701e-07	osteoglycin [Source:HGNC Symbol;Acc:HGNC:8126]	9	q22.31	92383268	92404696
NCF1	ENSG00000158517	653361	-0.296363	1.82695e-08	2.39154e-07	neutrophil cytosolic factor 1 [Source:HGNC Symbol;Acc:HGNC:7660]	7	q11.23	74774011	74789315
VCL	ENSG00000035403	7414	-0.295958	1.91412e-08	2.47481e-07	vinculin [Source:HGNC Symbol;Acc:HGNC:12665]	10	q22.2	73995193	74121363
SCRN2	ENSG00000141295	90507	-0.295904	1.92609e-08	2.48646e-07	secernin 2 [Source:HGNC Symbol;Acc:HGNC:30381]	17	q21.32	47837692	47841289
TRIOBP	ENSG00000100106	11078	-0.295332	2.05697e-08	2.63062e-07	TRIO and F-actin binding protein [Source:HGNC Symbol;Acc:HGNC:17009]	22	q13.1	37697048	37776556
ACKR1	ENSG00000213088	2532	-0.295212	0.00117312	0.00323031	atypical chemokine receptor 1 (Duffy blood group) [Source:HGNC Symbol;Acc:HGNC:4035]	1	q23.2	159204875	159206500
LYSMD2	ENSG00000140280	256586	-0.295162	2.00661e-07	1.85927e-06	LysM domain containing 2 [Source:HGNC Symbol;Acc:HGNC:28571]	15	q21.2	51723011	51751585
STK17B	ENSG00000081320	9262	-0.294985	5.47234e-08	6.0433e-07	serine/threonine kinase 17b [Source:HGNC Symbol;Acc:HGNC:11396]	2	q32.3	196133583	196176503
AP1S2	ENSG00000182287	8905	-0.294484	4.1629e-08	4.77937e-07	adaptor related protein complex 1 subunit sigma 2 [Source:HGNC Symbol;Acc:HGNC:560]	X	p22.2	15825806	15854931
RAPGEF1	ENSG00000107263	2889	-0.294346	2.90866e-08	3.55296e-07	Rap guanine nucleotide exchange factor 1 [Source:HGNC Symbol;Acc:HGNC:4568]	9	q34.13	131576770	131740076
COTL1	ENSG00000103187	23406	-0.294036	2.38606e-08	3.01994e-07	coactosin like F-actin binding protein 1 [Source:HGNC Symbol;Acc:HGNC:18304]	16	q24.1	84565596	84618078
FCHSD2	ENSG00000137478	9873	-0.293944	1.48635e-07	1.42757e-06	FCH and double SH3 domains 2 [Source:HGNC Symbol;Acc:HGNC:29114]	11	q13.4	72836745	73142318
SH3GLB1	ENSG00000097033	51100	-0.293628	2.49982e-08	3.13559e-07	SH3 domain containing GRB2 like, endophilin B1 [Source:HGNC Symbol;Acc:HGNC:10833]	1	p22.3	86704570	86748184
NECAP2	ENSG00000157191	55707	-0.293412	2.56219e-08	3.19633e-07	NECAP endocytosis associated 2 [Source:HGNC Symbol;Acc:HGNC:25528]	1	p36.13	16440721	16460078
RIPOR2	ENSG00000111913	9750	-0.293305	8.5723e-05	0.000333835	RHO family interacting cell polarization regulator 2 [Source:HGNC Symbol;Acc:HGNC:13872]	6	p22.3	24804282	25042170
ACSS3	ENSG00000111058	79611	-0.292719	2.80206e-07	2.46581e-06	acyl-CoA synthetase short chain family member 3 [Source:HGNC Symbol;Acc:HGNC:24723]	12	q21.31	80936414	81261210
ACTR3	ENSG00000115091	10096	-0.292714	2.77417e-08	3.40849e-07	actin related protein 3 [Source:HGNC Symbol;Acc:HGNC:170]	2	q14.1	113890063	113962596
SPOCK2	ENSG00000107742	9806	-0.292111	3.98441e-06	2.34101e-05	SPARC (osteonectin), cwcv and kazal like domains proteoglycan 2 [Source:HGNC Symbol;Acc:HGNC:13564]	10	q22.1	72059034	72089032
DAPK1	ENSG00000196730	1612	-0.291987	3.0093e-07	2.62074e-06	death associated protein kinase 1 [Source:HGNC Symbol;Acc:HGNC:2674]	9	q21.33	87497228	87708634
CHRDL1	ENSG00000101938	91851	-0.291697	1.19954e-05	6.0401e-05	chordin like 1 [Source:HGNC Symbol;Acc:HGNC:29861]	X	q23	110673856	110795819
SERPINF2	ENSG00000167711	5345	-0.291468	3.19519e-08	3.84768e-07	serpin family F member 2 [Source:HGNC Symbol;Acc:HGNC:9075]	17	p13.3	1742836	1755265
SIGLEC1	ENSG00000088827	6614	-0.291455	6.07428e-08	6.63932e-07	sialic acid binding Ig like lectin 1 [Source:HGNC Symbol;Acc:HGNC:11127]	20	p13	3686970	3712600
MSRA	ENSG00000175806	4482	-0.291397	3.22098e-08	3.87255e-07	methionine sulfoxide reductase A [Source:HGNC Symbol;Acc:HGNC:7377]	8	p23.1	10054292	10428891
IGHV3-15	ENSG00000211943		-0.291312	3.25213e-08	3.88775e-07	immunoglobulin heavy variable 3-15 [Source:HGNC Symbol;Acc:HGNC:5582]	14	q32.33	106153624	106154163
THTPA	ENSG00000259431	79178	-0.291272	2.13444e-07	1.94976e-06	thiamine triphosphatase [Source:HGNC Symbol;Acc:HGNC:18987]	14	q11.2	23555988	23560271
ELMO2	ENSG00000062598	63916	-0.291202	3.29284e-08	3.92526e-07	engulfment and cell motility 2 [Source:HGNC Symbol;Acc:HGNC:17233]	20	q13.12	46366050	46432985
NHSL2	ENSG00000204131	340527	-0.291111	5.68384e-07	4.47675e-06	NHS like 2 [Source:HGNC Symbol;Acc:HGNC:33737]	X	q13.1	71910845	72161750
IGKV4-1	ENSG00000211598		-0.291082	3.33749e-08	3.96161e-07	immunoglobulin kappa variable 4-1 [Source:HGNC Symbol;Acc:HGNC:5834]	2	p11.2	88885397	88886153
TXNIP	ENSG00000265972	10628	-0.29103	3.35715e-08	3.97933e-07	thioredoxin interacting protein [Source:HGNC Symbol;Acc:HGNC:16952]	1	q21.1	145992435	145996579
IGLV3-19	ENSG00000211663		-0.290925	3.3972e-08	4.01548e-07	immunoglobulin lambda variable 3-19 [Source:HGNC Symbol;Acc:HGNC:5903]	22	q11.22	22720623	22721145
EMILIN2	ENSG00000132205	84034	-0.290504	3.56258e-08	4.19914e-07	elastin microfibril interfacer 2 [Source:HGNC Symbol;Acc:HGNC:19881]	18	p11.32	2847006	2916003
LIMS2	ENSG00000072163	55679	-0.290438	3.58906e-08	4.21533e-07	LIM zinc finger domain containing 2 [Source:HGNC Symbol;Acc:HGNC:16084]	2	q14.3	127638381	127681786
DCN	ENSG00000011465	1634	-0.29042	3.59637e-08	4.21533e-07	decorin [Source:HGNC Symbol;Acc:HGNC:2705]	12	q21.33	91140484	91183217
PLXNC1	ENSG00000136040	10154	-0.290314	9.23561e-07	6.74696e-06	plexin C1 [Source:HGNC Symbol;Acc:HGNC:9106]	12	q22	94148577	94307675
RRAS	ENSG00000126458	6237	-0.290296	3.64712e-08	4.26292e-07	RAS related [Source:HGNC Symbol;Acc:HGNC:10447]	19	q13.33	49635292	49640143
EMCN	ENSG00000164035	51705	-0.289629	2.03599e-06	1.32229e-05	endomucin [Source:HGNC Symbol;Acc:HGNC:16041]	4	q24	100395341	100880126
LIX1L	ENSG00000271601	128077	-0.289513	2.32296e-07	2.09287e-06	limb and CNS expressed 1 like [Source:HGNC Symbol;Acc:HGNC:28715]	1	q21.1	145933423	145958017
JAK1	ENSG00000162434	3716	-0.289448	4.01183e-08	4.62488e-07	Janus kinase 1 [Source:HGNC Symbol;Acc:HGNC:6190]	1	p31.3	64833223	65067754
DDX3Y	ENSG00000067048	8653	-0.289109	8.1898e-08	8.58193e-07	DEAD-box helicase 3 Y-linked [Source:HGNC Symbol;Acc:HGNC:2699]	Y	q11.221	12904108	12920478
VAT1	ENSG00000108828	10493	-0.288783	4.32217e-08	4.94198e-07	vesicle amine transport 1 [Source:HGNC Symbol;Acc:HGNC:16919]	17	q21.31	43014607	43025123
GIPC3	ENSG00000179855	126326	-0.288616	2.02613e-06	1.31997e-05	GIPC PDZ domain containing family member 3 [Source:HGNC Symbol;Acc:HGNC:18183]	19	p13.3	3585478	3593541
FGL2	ENSG00000127951	10875	-0.28806	4.68637e-08	5.30071e-07	fibrinogen like 2 [Source:HGNC Symbol;Acc:HGNC:3696]	7	q11.23	77193369	77199848
MAP6	ENSG00000171533	4135	-0.287624	2.14421e-07	1.95444e-06	microtubule associated protein 6 [Source:HGNC Symbol;Acc:HGNC:6868]	11	q13.5	75586918	75669038
ABI3BP	ENSG00000154175	25890	-0.28752	4.97728e-08	5.59212e-07	ABI family member 3 binding protein [Source:HGNC Symbol;Acc:HGNC:17265]	3	q12.2	100749156	100993515
RERG	ENSG00000134533	85004	-0.287434	4.39602e-06	2.54149e-05	RAS like estrogen regulated growth inhibitor [Source:HGNC Symbol;Acc:HGNC:15980]	12	p12.3	15107783	15348675
IGHA1	ENSG00000211895		-0.287424	5.03058e-08	5.63582e-07	immunoglobulin heavy constant alpha 1 [Source:HGNC Symbol;Acc:HGNC:5478]	14	q32.33	105703995	105708665
RTN1	ENSG00000139970	6252	-0.287418	9.38623e-08	9.61974e-07	reticulon 1 [Source:HGNC Symbol;Acc:HGNC:10467]	14	q23.1	59595976	59870776
PEAK1	ENSG00000173517	79834	-0.287352	1.92785e-07	1.79421e-06	pseudopodium enriched atypical kinase 1 [Source:HGNC Symbol;Acc:HGNC:29431]	15	q24.3	77100656	77420144
AHNAK	ENSG00000124942	79026	-0.286964	5.29466e-08	5.87023e-07	AHNAK nucleoprotein [Source:HGNC Symbol;Acc:HGNC:347]	11	q12.3	62433542	62556235
MAP3K8	ENSG00000107968	1326	-0.286779	1.55688e-05	7.55864e-05	mitogen-activated protein kinase kinase kinase 8 [Source:HGNC Symbol;Acc:HGNC:6860]	10	p11.23	30434021	30461833
ZCCHC24	ENSG00000165424	219654	-0.28644	9.99894e-07	7.18214e-06	zinc finger CCHC-type containing 24 [Source:HGNC Symbol;Acc:HGNC:26911]	10	q22.3	79382325	79445624
DMD	ENSG00000198947	1756	-0.286289	5.70656e-08	6.26901e-07	dystrophin [Source:HGNC Symbol;Acc:HGNC:2928]	X	p21.1	31097677	33339609
SVEP1	ENSG00000165124	79987	-0.286057	4.08369e-07	3.41486e-06	sushi, von Willebrand factor type A, EGF and pentraxin domain containing 1 [Source:HGNC Symbol;Acc:HGNC:15985]	9	q31.3	110365248	110579880
CNTRL	ENSG00000119397	11064	-0.285902	2.6649e-06	1.66018e-05	centriolin [Source:HGNC Symbol;Acc:HGNC:1858]	9	q33.2	121074660	121177729
TBC1D10C	ENSG00000175463	374403	-0.285746	1.16325e-06	8.20817e-06	TBC1 domain family member 10C [Source:HGNC Symbol;Acc:HGNC:24702]	11	q13.2	67403915	67410089
ITSN2	ENSG00000198399	50618	-0.285724	6.07525e-08	6.63932e-07	intersectin 2 [Source:HGNC Symbol;Acc:HGNC:6184]	2	p23.3	24202864	24360536
CYLD	ENSG00000083799	1540	-0.285524	2.89265e-07	2.53756e-06	CYLD lysine 63 deubiquitinase [Source:HGNC Symbol;Acc:HGNC:2584]	16	q12.1	50742050	50801935
FGFR1OP2	ENSG00000111790	26127	-0.285458	4.32792e-07	3.57234e-06	FGFR1 oncogene partner 2 [Source:HGNC Symbol;Acc:HGNC:23098]	12	p11.23	26938470	26966650
ADH1B	ENSG00000196616	125	-0.285326	6.34851e-08	6.90205e-07	alcohol dehydrogenase 1B (class I), beta polypeptide [Source:HGNC Symbol;Acc:HGNC:250]	4	q23	99304971	99321401
SGTB	ENSG00000197860	54557	-0.285188	9.81024e-07	7.07077e-06	small glutamine rich tetratricopeptide repeat co-chaperone beta [Source:HGNC Symbol;Acc:HGNC:23567]	5	q12.3	65665928	65723035
VWF	ENSG00000110799	7450	-0.285172	6.45739e-08	6.99328e-07	von Willebrand factor [Source:HGNC Symbol;Acc:HGNC:12726]	12	p13.31	5948877	6124770
ARPC5	ENSG00000162704	10092	-0.2849	6.65435e-08	7.16963e-07	actin related protein 2/3 complex subunit 5 [Source:HGNC Symbol;Acc:HGNC:708]	1	q25.3	183620846	183635783
HOOK3	ENSG00000168172	84376	-0.284738	6.7741e-08	7.28e-07	hook microtubule tethering protein 3 [Source:HGNC Symbol;Acc:HGNC:23576]	8	p11.21	42896946	43030535
STX11	ENSG00000135604	8676	-0.284711	7.53538e-07	5.66941e-06	syntaxin 11 [Source:HGNC Symbol;Acc:HGNC:11429]	6	q24.2	144150487	144191939
ITLN1	ENSG00000179914	55600	-0.284673	1.39812e-06	9.55271e-06	intelectin 1 [Source:HGNC Symbol;Acc:HGNC:18259]	1	q23.3	160876540	160885180
TRAPPC1	ENSG00000170043	58485	-0.284576	1.06661e-07	1.06712e-06	trafficking protein particle complex subunit 1 [Source:HGNC Symbol;Acc:HGNC:19894]	17	p13.1	7930345	7932123
COL6A2	ENSG00000142173	1292	-0.284508	6.9478e-08	7.45713e-07	collagen type VI alpha 2 chain [Source:HGNC Symbol;Acc:HGNC:2212]	21	q22.3	46098112	46132848
PARVB	ENSG00000188677	29780	-0.284262	7.13871e-08	7.63153e-07	parvin beta [Source:HGNC Symbol;Acc:HGNC:14653]	22	q13.31	43999211	44172939
ARHGAP31	ENSG00000031081	57514	-0.284089	6.14365e-07	4.77625e-06	Rho GTPase activating protein 31 [Source:HGNC Symbol;Acc:HGNC:29216]	3	q13.32	119294383	119420714
FER	ENSG00000151422	2241	-0.28401	6.75425e-07	5.16025e-06	FER tyrosine kinase [Source:HGNC Symbol;Acc:HGNC:3655]	5	q21.3	108747841	109196841
THEMIS2	ENSG00000130775	9473	-0.28394	7.3957e-08	7.8875e-07	thymocyte selection associated family member 2 [Source:HGNC Symbol;Acc:HGNC:16839]	1	p35.3	27872543	27886685
HSPA12B	ENSG00000132622	116835	-0.283565	7.70667e-08	8.16732e-07	heat shock protein family A (Hsp70) member 12B [Source:HGNC Symbol;Acc:HGNC:16193]	20	p13	3732685	3753111
IGHG2	ENSG00000211893		-0.283552	7.7173e-08	8.16828e-07	immunoglobulin heavy constant gamma 2 (G2m marker) [Source:HGNC Symbol;Acc:HGNC:5526]	14	q32.33	105639559	105644790
NCOA7	ENSG00000111912	135112	-0.283456	3.40076e-07	2.91633e-06	nuclear receptor coactivator 7 [Source:HGNC Symbol;Acc:HGNC:21081]	6	q22.31	125781161	125932034
APOBR	ENSG00000184730	55911	-0.283388	7.85719e-08	8.28505e-07	apolipoprotein B receptor [Source:HGNC Symbol;Acc:HGNC:24087]	16	p12.1	28494643	28498964
DMXL2	ENSG00000104093	23312	-0.283333	2.43416e-07	2.17624e-06	Dmx like 2 [Source:HGNC Symbol;Acc:HGNC:2938]	15	q21.2	51447711	51622833
HDGFL3	ENSG00000166503	50810	-0.283291	7.94136e-08	8.35337e-07	HDGF like 3 [Source:HGNC Symbol;Acc:HGNC:24937]	15	q25.2	83112738	83207823
GNAQ	ENSG00000156052	2776	-0.283279	7.9518e-08	8.35337e-07	G protein subunit alpha q [Source:HGNC Symbol;Acc:HGNC:4390]	9	q21.2	77716097	78031811
LBH	ENSG00000213626	81606	-0.283266	5.83065e-07	4.57952e-06	LBH regulator of WNT signaling pathway [Source:HGNC Symbol;Acc:HGNC:29532]	2	p23.1	30231534	30323730
SORBS1	ENSG00000095637	10580	-0.283203	8.01828e-08	8.41269e-07	sorbin and SH3 domain containing 1 [Source:HGNC Symbol;Acc:HGNC:14565]	10	q24.1	95311771	95561414
CLIC3	ENSG00000169583	9022	-0.283012	2.29263e-06	1.46408e-05	chloride intracellular channel 3 [Source:HGNC Symbol;Acc:HGNC:2064]	9	q34.3	136994608	136996568
ARHGEF1	ENSG00000076928	9138	-0.282949	8.24424e-08	8.62822e-07	Rho guanine nucleotide exchange factor 1 [Source:HGNC Symbol;Acc:HGNC:681]	19	q13.2	41883173	41930150
CD72	ENSG00000137101	971	-0.282949	0.0018208	0.0047214	CD72 molecule [Source:HGNC Symbol;Acc:HGNC:1696]	9	p13.3	35609982	35646810
CMA1	ENSG00000092009	1215	-0.282863	8.32267e-08	8.68866e-07	chymase 1 [Source:HGNC Symbol;Acc:HGNC:2097]	14	q12	24505353	24508265
CCDC88B	ENSG00000168071	283234	-0.28268	4.557e-07	3.70736e-06	coiled-coil domain containing 88B [Source:HGNC Symbol;Acc:HGNC:26757]	11	q13.1	64340204	64357534
INPP4A	ENSG00000040933	3631	-0.282601	8.56432e-08	8.91351e-07	inositol polyphosphate-4-phosphatase type I A [Source:HGNC Symbol;Acc:HGNC:6074]	2	q11.2	98444854	98594392
ARHGEF17	ENSG00000110237	9828	-0.282579	8.58517e-08	8.91839e-07	Rho guanine nucleotide exchange factor 17 [Source:HGNC Symbol;Acc:HGNC:21726]	11	q13.4	73308276	73369388
FGR	ENSG00000000938	2268	-0.282477	1.55689e-06	1.04506e-05	FGR proto-oncogene, Src family tyrosine kinase [Source:HGNC Symbol;Acc:HGNC:3697]	1	p35.3	27612064	27635185
SMAP2	ENSG00000084070	64744	-0.282447	8.70895e-08	9.02466e-07	small ArfGAP2 [Source:HGNC Symbol;Acc:HGNC:25082]	1	p34.2	40344850	40423326
DPYSL2	ENSG00000092964	1808	-0.2824	8.75468e-08	9.06088e-07	dihydropyrimidinase like 2 [Source:HGNC Symbol;Acc:HGNC:3014]	8	p21.2	26514031	26658178
NCF4	ENSG00000100365	4689	-0.282382	8.77141e-08	9.06702e-07	neutrophil cytosolic factor 4 [Source:HGNC Symbol;Acc:HGNC:7662]	22	q12.3	36860988	36878017
SHANK3	ENSG00000251322	85358	-0.282328	1.32727e-06	9.15797e-06	SH3 and multiple ankyrin repeat domains 3 [Source:HGNC Symbol;Acc:HGNC:14294]	22	q13.33	50674415	50733212
ARHGAP17	ENSG00000140750	55114	-0.282302	8.8488e-08	9.13351e-07	Rho GTPase activating protein 17 [Source:HGNC Symbol;Acc:HGNC:18239]	16	p12.1	24919389	25015666
SLIT3	ENSG00000184347	6586	-0.282123	1.18791e-06	8.34017e-06	slit guidance ligand 3 [Source:HGNC Symbol;Acc:HGNC:11087]	5	q35.1	168661740	169301139
PAPPA	ENSG00000182752	5069	-0.282006	1.2534e-06	8.72603e-06	pappalysin 1 [Source:HGNC Symbol;Acc:HGNC:8602]	9	q33.1	116153791	116402321
SNAP23	ENSG00000092531	8773	-0.281793	9.3532e-08	9.59759e-07	synaptosome associated protein 23 [Source:HGNC Symbol;Acc:HGNC:11131]	15	q15.1	42491233	42545356
ATP2A3	ENSG00000074370	489	-0.28173	9.41818e-08	9.64073e-07	ATPase sarcoplasmic/endoplasmic reticulum Ca2+ transporting 3 [Source:HGNC Symbol;Acc:HGNC:813]	17	p13.2	3923870	3964464
LIN7A	ENSG00000111052	8825	-0.281496	4.768e-06	2.72402e-05	lin-7 homolog A, crumbs cell polarity complex component [Source:HGNC Symbol;Acc:HGNC:17787]	12	q21.31	80792520	80937934
C2CD2L	ENSG00000172375	9854	-0.281313	2.65084e-06	1.65387e-05	C2CD2 like [Source:HGNC Symbol;Acc:HGNC:29000]	11	q23.3	119102198	119118544
ADD3	ENSG00000148700	120	-0.281254	9.91806e-08	1.00513e-06	adducin 3 [Source:HGNC Symbol;Acc:HGNC:245]	10	q25.1	109996368	110135565
TGFB1I1	ENSG00000140682	7041	-0.281034	1.01582e-07	1.02484e-06	transforming growth factor beta 1 induced transcript 1 [Source:HGNC Symbol;Acc:HGNC:11767]	16	p11.2	31471585	31477960
CD84	ENSG00000066294	8832	-0.280979	1.58891e-05	7.68873e-05	CD84 molecule [Source:HGNC Symbol;Acc:HGNC:1704]	1	q23.3	160541095	160579516
LDB3	ENSG00000122367	11155	-0.280967	1.02326e-07	1.02987e-06	LIM domain binding 3 [Source:HGNC Symbol;Acc:HGNC:15710]	10	q23.2	86666785	86736072
EPN1	ENSG00000063245	29924	-0.280874	1.03361e-07	1.03657e-06	epsin 1 [Source:HGNC Symbol;Acc:HGNC:21604]	19	q13.42	55675226	55709858
C19orf53	ENSG00000104979	28974	-0.280623	1.76659e-07	1.6644e-06	chromosome 19 open reading frame 53 [Source:HGNC Symbol;Acc:HGNC:24991]	19	p13.13	13774456	13778773
IGLV8-61	ENSG00000211638		-0.280483	1.07838e-07	1.07761e-06	immunoglobulin lambda variable 8-61 [Source:HGNC Symbol;Acc:HGNC:5931]	22	q11.22	22098700	22099212
PLEKHA2	ENSG00000169499	59339	-0.280402	1.08789e-07	1.08582e-06	pleckstrin homology domain containing A2 [Source:HGNC Symbol;Acc:HGNC:14336]	8	p11.22	38901235	38973912
DHRS9	ENSG00000073737	10170	-0.280329	1.72814e-06	1.14529e-05	dehydrogenase/reductase 9 [Source:HGNC Symbol;Acc:HGNC:16888]	2	q31.1	169064789	169096167
HPGDS	ENSG00000163106	27306	-0.280265	6.53926e-07	5.03259e-06	hematopoietic prostaglandin D synthase [Source:HGNC Symbol;Acc:HGNC:17890]	4	q22.3	94298535	94342876
RASGRF2	ENSG00000113319	5924	-0.28013	2.95252e-05	0.000130801	Ras protein specific guanine nucleotide releasing factor 2 [Source:HGNC Symbol;Acc:HGNC:9876]	5	q14.1	80960363	81230162
RNH1	ENSG00000023191	6050	-0.280062	1.12876e-07	1.12528e-06	ribonuclease/angiogenin inhibitor 1 [Source:HGNC Symbol;Acc:HGNC:10074]	11	p15.5	494512	507300
VSIG4	ENSG00000155659	11326	-0.280036	1.13189e-07	1.12706e-06	V-set and immunoglobulin domain containing 4 [Source:HGNC Symbol;Acc:HGNC:17032]	X	q12	66021738	66040125
PHF11	ENSG00000136147	51131	-0.280018	3.82017e-06	2.2593e-05	PHD finger protein 11 [Source:HGNC Symbol;Acc:HGNC:17024]	13	q14.2	49495610	49528981
CLIC2	ENSG00000155962	1193	-0.279926	1.14538e-07	1.13645e-06	chloride intracellular channel 2 [Source:HGNC Symbol;Acc:HGNC:2063]	X	q28	155276211	155334657
ICAM2	ENSG00000108622	3384	-0.279817	1.159e-07	1.14578e-06	intercellular adhesion molecule 2 [Source:HGNC Symbol;Acc:HGNC:5345]	17	q23.3	64002594	64020634
PAPLN	ENSG00000100767	89932	-0.279817	1.15903e-07	1.14578e-06	papilin, proteoglycan like sulfated glycoprotein [Source:HGNC Symbol;Acc:HGNC:19262]	14	q24.2	73237497	73274640
GMPR2	ENSG00000100938	51292	-0.279579	1.18914e-07	1.1702e-06	guanosine monophosphate reductase 2 [Source:HGNC Symbol;Acc:HGNC:4377]	14	q12	24232422	24239242
STAT5A	ENSG00000126561	6776	-0.27956	1.19161e-07	1.17126e-06	signal transducer and activator of transcription 5A [Source:HGNC Symbol;Acc:HGNC:11366]	17	q21.2	42287547	42311943
IGHV3-38	ENSG00000211958		-0.279345	6.56107e-07	5.04015e-06	immunoglobulin heavy variable 3-38 (non-functional) [Source:HGNC Symbol;Acc:HGNC:5601]	14	q32.33	106410493	106411021
PODN	ENSG00000174348	127435	-0.279207	1.4641e-07	1.41429e-06	podocan [Source:HGNC Symbol;Acc:HGNC:23174]	1	p32.3	53062052	53085501
IQSEC1	ENSG00000144711	9922	-0.278996	3.76718e-07	3.18185e-06	IQ motif and Sec7 domain ArfGEF 1 [Source:HGNC Symbol;Acc:HGNC:29112]	3	p25.1	12897043	13283281
PLCD1	ENSG00000187091	5333	-0.278837	1.28823e-07	1.26034e-06	phospholipase C delta 1 [Source:HGNC Symbol;Acc:HGNC:9060]	3	p22.2	38007496	38029642
DMXL1	ENSG00000172869	1657	-0.278798	1.52921e-07	1.46539e-06	Dmx like 1 [Source:HGNC Symbol;Acc:HGNC:2937]	5	q23.1	119037772	119249138
PDGFRA	ENSG00000134853	5156	-0.278393	7.14726e-05	0.000284671	platelet derived growth factor receptor alpha [Source:HGNC Symbol;Acc:HGNC:8803]	4	q12	54229280	54298245
IGLV4-69	ENSG00000211637		-0.278339	2.87982e-07	2.52895e-06	immunoglobulin lambda variable 4-69 [Source:HGNC Symbol;Acc:HGNC:5921]	22	q11.22	22030934	22031472
NEK7	ENSG00000151414	140609	-0.278131	1.38983e-07	1.3503e-06	NIMA related kinase 7 [Source:HGNC Symbol;Acc:HGNC:13386]	1	q31.3	198156994	198322420
ITGB7	ENSG00000139626	3695	-0.277982	4.2229e-05	0.000178968	integrin subunit beta 7 [Source:HGNC Symbol;Acc:HGNC:6162]	12	q13.13	53191323	53207282
IGLV2-8	ENSG00000278196		-0.277897	4.38222e-07	3.60251e-06	immunoglobulin lambda variable 2-8 [Source:HGNC Symbol;Acc:HGNC:5895]	22	q11.22	22822658	22823289
INMT	ENSG00000241644	11185	-0.277888	0.00020517	0.000712205	indolethylamine N-methyltransferase [Source:HGNC Symbol;Acc:HGNC:6069]	7	p14.3	30697985	30757602
EHD2	ENSG00000024422	30846	-0.277607	1.47018e-07	1.41784e-06	EH domain containing 2 [Source:HGNC Symbol;Acc:HGNC:3243]	19	q13.33	47713422	47743134
MYO1C	ENSG00000197879	4641	-0.277523	1.48355e-07	1.42651e-06	myosin IC [Source:HGNC Symbol;Acc:HGNC:7597]	17	p13.3	1464186	1492686
IGLL5	ENSG00000254709	100423062	-0.27736	1.7814e-07	1.67459e-06	immunoglobulin lambda like polypeptide 5 [Source:HGNC Symbol;Acc:HGNC:38476]	22	q11.22	22887780	22896111
USP12	ENSG00000152484	219333	-0.277264	5.02546e-05	0.000208872	ubiquitin specific peptidase 12 [Source:HGNC Symbol;Acc:HGNC:20485]	13	q12.13	27066156	27171811
PRAG1	ENSG00000275342	157285	-0.277172	1.63535e-06	1.09075e-05	PEAK1 related, kinase-activating pseudokinase 1 [Source:HGNC Symbol;Acc:HGNC:25438]	8	p23.1	8317736	8386439
LSAMP	ENSG00000185565	4045	-0.277076	1.45626e-06	9.85382e-06	limbic system associated membrane protein [Source:HGNC Symbol;Acc:HGNC:6705]	3	q13.31	115802374	117139389
TGFBR2	ENSG00000163513	7048	-0.276968	4.51901e-06	2.60117e-05	transforming growth factor beta receptor 2 [Source:HGNC Symbol;Acc:HGNC:11773]	3	p24.1	30606601	30694142
PANK4	ENSG00000157881	55229	-0.276893	1.58691e-07	1.51722e-06	pantothenate kinase 4 (inactive) [Source:HGNC Symbol;Acc:HGNC:19366]	1	p36.32	2508537	2526597
PRKAR1A	ENSG00000108946	5573	-0.276249	1.69975e-07	1.61591e-06	protein kinase cAMP-dependent type I regulatory subunit alpha [Source:HGNC Symbol;Acc:HGNC:9388]	17	q24.2	68511780	68551319
ACTN3	ENSG00000248746	89	-0.276233	3.39179e-05	0.00014823	actinin alpha 3 [Source:HGNC Symbol;Acc:HGNC:165]	11	q13.2	66546395	66563334
TRAPPC2L	ENSG00000167515	51693	-0.276208	1.70719e-07	1.61933e-06	trafficking protein particle complex subunit 2L [Source:HGNC Symbol;Acc:HGNC:30887]	16	q24.3	88856220	88862686
SPART	ENSG00000133104	23111	-0.276186	1.71125e-07	1.62134e-06	spartin [Source:HGNC Symbol;Acc:HGNC:18514]	13	q13.3	36301638	36370180
AFM	ENSG00000079557	173	-0.275894	1.76517e-07	1.6644e-06	afamin [Source:HGNC Symbol;Acc:HGNC:316]	4	q13.3	73481745	73504001
CAPZA1	ENSG00000116489	829	-0.27575	1.79251e-07	1.68128e-06	capping actin protein of muscle Z-line subunit alpha 1 [Source:HGNC Symbol;Acc:HGNC:1488]	1	p13.2	112619805	112671616
LTC4S	ENSG00000213316	4056	-0.275571	9.65218e-05	0.000370566	leukotriene C4 synthase [Source:HGNC Symbol;Acc:HGNC:6719]	5	q35.3	179793980	179796647
IGLV2-18	ENSG00000211664		-0.275015	1.75412e-06	1.15893e-05	immunoglobulin lambda variable 2-18 [Source:HGNC Symbol;Acc:HGNC:5889]	22	q11.22	22734607	22735089
EHBP1L1	ENSG00000173442	254102	-0.274763	1.99056e-07	1.84643e-06	EH domain binding protein 1 like 1 [Source:HGNC Symbol;Acc:HGNC:30682]	11	q13.1	65576046	65592650
IGHV3-72	ENSG00000225698		-0.274618	2.02135e-07	1.87052e-06	immunoglobulin heavy variable 3-72 [Source:HGNC Symbol;Acc:HGNC:5622]	14	q32.33	106790694	106791233
TBXAS1	ENSG00000059377	6916	-0.274609	2.0232e-07	1.87052e-06	thromboxane A synthase 1 [Source:HGNC Symbol;Acc:HGNC:11609]	7	q34	139777051	140020325
CRTAC1	ENSG00000095713	55118	-0.274538	9.16094e-07	6.71216e-06	cartilage acidic protein 1 [Source:HGNC Symbol;Acc:HGNC:14882]	10	q24.2	97865000	98030828
IGKV3D-20	ENSG00000211625		-0.274492	6.12695e-07	4.76768e-06	immunoglobulin kappa variable 3D-20 [Source:HGNC Symbol;Acc:HGNC:5825]	2	p11.2	90038848	90039479
MMRN1	ENSG00000138722	22915	-0.274472	2.05268e-07	1.89569e-06	multimerin 1 [Source:HGNC Symbol;Acc:HGNC:7178]	4	q22.1	89879532	89954629
IGLV3-21	ENSG00000211662		-0.274464	9.22533e-07	6.74696e-06	immunoglobulin lambda variable 3-21 [Source:HGNC Symbol;Acc:HGNC:5905]	22	q11.22	22711689	22713203
ASAP1	ENSG00000153317	50807	-0.274458	3.77686e-07	3.18682e-06	ArfGAP with SH3 domain, ankyrin repeat and PH domain 1 [Source:HGNC Symbol;Acc:HGNC:2720]	8	q24.22	130052104	130443674
IGHV4-31	ENSG00000231475		-0.27443	1.57089e-06	1.05361e-05	immunoglobulin heavy variable 4-31 [Source:HGNC Symbol;Acc:HGNC:5649]	14	q32.33	106349283	106349792
EML1	ENSG00000066629	2009	-0.274412	2.06578e-07	1.90244e-06	EMAP like 1 [Source:HGNC Symbol;Acc:HGNC:3330]	14	q32.2	99737693	99942060
SH2D2A	ENSG00000027869	9047	-0.274308	0.00117976	0.00324645	SH2 domain containing 2A [Source:HGNC Symbol;Acc:HGNC:10821]	1	q23.1	156806243	156816848
IGLV5-45	ENSG00000211650		-0.274104	1.21767e-06	8.50295e-06	immunoglobulin lambda variable 5-45 [Source:HGNC Symbol;Acc:HGNC:5924]	22	q11.22	22375986	22376505
SGIP1	ENSG00000118473	84251	-0.274096	0.000114663	0.000429641	SH3GL interacting endocytic adaptor 1 [Source:HGNC Symbol;Acc:HGNC:25412]	1	p31.3	66533267	66751139
BCAR3	ENSG00000137936	8412	-0.273888	2.37761e-06	1.51031e-05	BCAR3 adaptor protein, NSP family member [Source:HGNC Symbol;Acc:HGNC:973]	1	p22.1	93561741	93847150
PDLIM2	ENSG00000120913	64236	-0.273582	2.98929e-07	2.61144e-06	PDZ and LIM domain 2 [Source:HGNC Symbol;Acc:HGNC:13992]	8	p21.3	22578279	22598025
	ENSG00000112096		-0.273536	2.55386e-06	1.60528e-05
CAVIN1	ENSG00000177469	284119	-0.273524	2.26881e-07	2.05022e-06	caveolae associated protein 1 [Source:HGNC Symbol;Acc:HGNC:9688]	17	q21.2	42402449	42423256
PALM2AKAP2	ENSG00000157654	445815	-0.273411	2.2962e-07	2.07274e-06	PALM2 and AKAP2 fusion [Source:HGNC Symbol;Acc:HGNC:33529]	9	q31.3	109498325	110172512
CAVIN2	ENSG00000168497	8436	-0.273299	2.32347e-07	2.09287e-06	caveolae associated protein 2 [Source:HGNC Symbol;Acc:HGNC:10690]	2	q32.3	191834310	191847088
F13A1	ENSG00000124491	2162	-0.273225	2.34161e-07	2.10469e-06	coagulation factor XIII A chain [Source:HGNC Symbol;Acc:HGNC:3531]	6	p25.1	6144084	6321013
IGLC7	ENSG00000211685		-0.272997	4.20531e-07	3.49224e-06	immunoglobulin lambda constant 7 [Source:HGNC Symbol;Acc:HGNC:5861]	22	q11.22	22922594	22923034
NID2	ENSG00000087303	22795	-0.272985	2.40135e-07	2.15378e-06	nidogen 2 [Source:HGNC Symbol;Acc:HGNC:13389]	14	q22.1	52004809	52069059
ROGDI	ENSG00000067836	79641	-0.272656	1.92048e-06	1.25503e-05	rogdi atypical leucine zipper [Source:HGNC Symbol;Acc:HGNC:29478]	16	p13.3	4796968	4802880
PPP1R12A	ENSG00000058272	4659	-0.272531	2.51879e-07	2.23762e-06	protein phosphatase 1 regulatory subunit 12A [Source:HGNC Symbol;Acc:HGNC:7618]	12	q21.31	79773563	79935460
TMEM119	ENSG00000183160	338773	-0.272519	5.83983e-07	4.58244e-06	transmembrane protein 119 [Source:HGNC Symbol;Acc:HGNC:27884]	12	q23.3	108589851	108598320
CCDC102A	ENSG00000135736	92922	-0.272323	2.41826e-06	1.5332e-05	coiled-coil domain containing 102A [Source:HGNC Symbol;Acc:HGNC:28097]	16	q21	57512181	57536571
TMOD2	ENSG00000128872	29767	-0.272302	2.57998e-07	2.28714e-06	tropomodulin 2 [Source:HGNC Symbol;Acc:HGNC:11872]	15	q21.2	51751597	51816363
PLEKHM2	ENSG00000116786	23207	-0.271942	2.93537e-06	1.79989e-05	pleckstrin homology and RUN domain containing M2 [Source:HGNC Symbol;Acc:HGNC:29131]	1	p36.21	15684320	15734769
PPP1R9B	ENSG00000108819	84687	-0.271876	2.69775e-07	2.38651e-06	protein phosphatase 1 regulatory subunit 9B [Source:HGNC Symbol;Acc:HGNC:9298]	17	q21.33	50133737	50150677
SELENOP	ENSG00000250722	6414	-0.271645	3.6493e-07	3.08849e-06	selenoprotein P [Source:HGNC Symbol;Acc:HGNC:10751]	5	p12	42799880	42887392
CCL14	ENSG00000276409	6358	-0.271473	3.05762e-06	1.86475e-05	C-C motif chemokine ligand 14 [Source:HGNC Symbol;Acc:HGNC:10612]	17	q12	35983288	35987004
IGLV2-11	ENSG00000211668		-0.271437	1.75565e-06	1.15903e-05	immunoglobulin lambda variable 2-11 [Source:HGNC Symbol;Acc:HGNC:5887]	22	q11.22	22792491	22793007
MYH11	ENSG00000133392	4629	-0.271272	2.87364e-07	2.52616e-06	myosin heavy chain 11 [Source:HGNC Symbol;Acc:HGNC:7569]	16	p13.11	15703135	15857028
CDC42EP5	ENSG00000167617	148170	-0.271084	2.93082e-07	2.56569e-06	CDC42 effector protein 5 [Source:HGNC Symbol;Acc:HGNC:17408]	19	q13.42	54465026	54473296
SYNE1	ENSG00000131018	23345	-0.270871	3.22162e-06	1.94921e-05	spectrin repeat containing nuclear envelope protein 1 [Source:HGNC Symbol;Acc:HGNC:17089]	6	q25.2	152121687	152637801
GALT	ENSG00000213930	2592	-0.270866	2.99825e-07	2.61383e-06	galactose-1-phosphate uridylyltransferase [Source:HGNC Symbol;Acc:HGNC:4135]	9	p13.3	34638133	34651035
AKAP11	ENSG00000023516	11215	-0.270797	2.36053e-06	1.50173e-05	A-kinase anchoring protein 11 [Source:HGNC Symbol;Acc:HGNC:369]	13	q14.11	42272152	42323261
ITGA1	ENSG00000213949	3672	-0.270523	3.10727e-07	2.69211e-06	integrin subunit alpha 1 [Source:HGNC Symbol;Acc:HGNC:6134]	5	q11.2	52787916	52959209
PHLDB1	ENSG00000019144	23187	-0.270292	3.18295e-07	2.74918e-06	pleckstrin homology like domain family B member 1 [Source:HGNC Symbol;Acc:HGNC:23697]	11	q23.3	118606440	118658031
AMBP	ENSG00000106927	259	-0.270171	3.22314e-07	2.77818e-06	alpha-1-microglobulin/bikunin precursor [Source:HGNC Symbol;Acc:HGNC:453]	9	q32	114060127	114078328
LYVE1	ENSG00000133800	10894	-0.270111	3.24335e-07	2.79274e-06	lymphatic vessel endothelial hyaluronan receptor 1 [Source:HGNC Symbol;Acc:HGNC:14687]	11	p15.4	10556966	10611689
CZIB	ENSG00000162384	54987	-0.269637	3.40715e-07	2.91882e-06	CXXC motif containing zinc binding protein [Source:HGNC Symbol;Acc:HGNC:26059]	1	p32.3	53214099	53220634
SUN2	ENSG00000100242	25777	-0.269591	3.42328e-07	2.92667e-06	Sad1 and UNC84 domain containing 2 [Source:HGNC Symbol;Acc:HGNC:14210]	22	q13.1	38733290	38794143
CAMK4	ENSG00000152495	814	-0.269532	1.13449e-05	5.75391e-05	calcium/calmodulin dependent protein kinase IV [Source:HGNC Symbol;Acc:HGNC:1464]	5	q22.1	111223653	111494886
RASSF3	ENSG00000153179	283349	-0.269457	0.000350941	0.0011361	Ras association domain family member 3 [Source:HGNC Symbol;Acc:HGNC:14271]	12	q14.2	64507001	64697564
IGHG4	ENSG00000211892		-0.269345	3.51175e-07	2.99926e-06	immunoglobulin heavy constant gamma 4 (G4m marker) [Source:HGNC Symbol;Acc:HGNC:5528]	14	q32.33	105620506	105626066
FHL1	ENSG00000022267	2273	-0.269251	3.5463e-07	3.01957e-06	four and a half LIM domains 1 [Source:HGNC Symbol;Acc:HGNC:3702]	X	q26.3	136146702	136211359
COL6A1	ENSG00000142156	1291	-0.269186	3.57e-07	3.03667e-06	collagen type VI alpha 1 chain [Source:HGNC Symbol;Acc:HGNC:2211]	21	q22.3	45981770	46005050
RENBP	ENSG00000102032	5973	-0.269137	3.58821e-07	3.04599e-06	renin binding protein [Source:HGNC Symbol;Acc:HGNC:9959]	X	q28	153935269	153944687
ITGA9	ENSG00000144668	3680	-0.269117	7.30706e-06	3.95929e-05	integrin subunit alpha 9 [Source:HGNC Symbol;Acc:HGNC:6145]	3	p22.2	37452115	37823507
ARRB2	ENSG00000141480	409	-0.26904	3.62452e-07	3.07371e-06	arrestin beta 2 [Source:HGNC Symbol;Acc:HGNC:712]	17	p13.2	4710596	4721499
DENND3	ENSG00000105339	22898	-0.269017	4.5893e-07	3.72274e-06	DENN domain containing 3 [Source:HGNC Symbol;Acc:HGNC:29134]	8	q24.3	141117278	141195808
SAMSN1	ENSG00000155307	64092	-0.268798	4.16687e-06	2.42677e-05	SAM domain, SH3 domain and nuclear localization signals 1 [Source:HGNC Symbol;Acc:HGNC:10528]	21	q11.2	14485228	14658821
RASA2	ENSG00000155903	5922	-0.268662	5.55771e-07	4.40618e-06	RAS p21 protein activator 2 [Source:HGNC Symbol;Acc:HGNC:9872]	3	q23	141487027	141615344
SYNC	ENSG00000162520	81493	-0.268615	7.91488e-06	4.24755e-05	syncoilin, intermediate filament protein [Source:HGNC Symbol;Acc:HGNC:28897]	1	p35.1	32679906	32703596
SORBS2	ENSG00000154556	8470	-0.268608	3.7902e-07	3.19167e-06	sorbin and SH3 domain containing 2 [Source:HGNC Symbol;Acc:HGNC:24098]	4	q35.1	185585444	185956652
IRAG1	ENSG00000072952	10335	-0.268605	4.25952e-07	3.5268e-06	inositol 1,4,5-triphosphate receptor associated 1 [Source:HGNC Symbol;Acc:HGNC:7237]	11	p15.4	10573091	10693988
PTGS1	ENSG00000095303	5742	-0.26846	3.84863e-07	3.23439e-06	prostaglandin-endoperoxide synthase 1 [Source:HGNC Symbol;Acc:HGNC:9604]	9	q33.2	122370530	122395703
IGLV4-60	ENSG00000211639		-0.26834	6.44848e-07	4.96783e-06	immunoglobulin lambda variable 4-60 [Source:HGNC Symbol;Acc:HGNC:5920]	22	q11.22	22162199	22162681
TRIM3	ENSG00000110171	10612	-0.268279	3.92136e-07	3.29222e-06	tripartite motif containing 3 [Source:HGNC Symbol;Acc:HGNC:10064]	11	p15.4	6448613	6474459
FYN	ENSG00000010810	2534	-0.267983	3.14827e-06	1.91447e-05	FYN proto-oncogene, Src family tyrosine kinase [Source:HGNC Symbol;Acc:HGNC:4037]	6	q21	111660332	111873452
NFKB1	ENSG00000109320	4790	-0.26798	4.0439e-07	3.38495e-06	nuclear factor kappa B subunit 1 [Source:HGNC Symbol;Acc:HGNC:7794]	4	q24	102501330	102617302
SERPIND1	ENSG00000099937	3053	-0.26767	4.17515e-07	3.4776e-06	serpin family D member 1 [Source:HGNC Symbol;Acc:HGNC:4838]	22	q11.21	20774113	20787720
IGHM	ENSG00000211899		-0.26767	4.17527e-07	3.4776e-06	immunoglobulin heavy constant mu [Source:HGNC Symbol;Acc:HGNC:5541]	14	q32.33	105851705	105856218
CRISP3	ENSG00000096006	10321	-0.267666	1.32919e-06	9.16369e-06	cysteine rich secretory protein 3 [Source:HGNC Symbol;Acc:HGNC:16904]	6	p12.3	49727376	49744437
DPYD	ENSG00000188641	1806	-0.267651	4.18341e-07	3.48093e-06	dihydropyrimidine dehydrogenase [Source:HGNC Symbol;Acc:HGNC:3012]	1	p21.3	97077743	97995000
STX12	ENSG00000117758	23673	-0.267616	4.19831e-07	3.48987e-06	syntaxin 12 [Source:HGNC Symbol;Acc:HGNC:11430]	1	p35.3	27773219	27824443
CTIF	ENSG00000134030	9811	-0.26743	1.52583e-06	1.02667e-05	cap binding complex dependent translation initiation factor [Source:HGNC Symbol;Acc:HGNC:23925]	18	q21.1	48539031	48863217
GNG5	ENSG00000174021	2787	-0.267183	4.38954e-07	3.60251e-06	G protein subunit gamma 5 [Source:HGNC Symbol;Acc:HGNC:4408]	1	p22.3	84498323	84506581
MYO9B	ENSG00000099331	4650	-0.266768	4.58084e-07	3.72038e-06	myosin IXB [Source:HGNC Symbol;Acc:HGNC:7609]	19	p13.11	17075777	17214537
MSRB3	ENSG00000174099	253827	-0.266741	4.59362e-07	3.72274e-06	methionine sulfoxide reductase B3 [Source:HGNC Symbol;Acc:HGNC:27375]	12	q14.3	65278643	65491430
CDC42BPB	ENSG00000198752	9578	-0.266704	4.61087e-07	3.73312e-06	CDC42 binding protein kinase beta [Source:HGNC Symbol;Acc:HGNC:1738]	14	q32.32	102932380	103057549
AGR3	ENSG00000173467	155465	-0.266669	8.2159e-07	6.11703e-06	anterior gradient 3, protein disulphide isomerase family member [Source:HGNC Symbol;Acc:HGNC:24167]	7	p21.1	16859412	16881987
ADAMTSL3	ENSG00000156218	57188	-0.266625	2.2601e-05	0.000103962	ADAMTS like 3 [Source:HGNC Symbol;Acc:HGNC:14633]	15	q25.2	83654088	84039842
CADM3	ENSG00000162706	57863	-0.266612	7.54546e-05	0.000298972	cell adhesion molecule 3 [Source:HGNC Symbol;Acc:HGNC:17601]	1	q23.2	159171609	159203313
CTSL	ENSG00000135047	1514	-0.266513	4.7019e-07	3.7995e-06	cathepsin L [Source:HGNC Symbol;Acc:HGNC:2537]	9	q21.33	87724051	87731469
GZMA	ENSG00000145649	3001	-0.266427	4.74391e-07	3.82767e-06	granzyme A [Source:HGNC Symbol;Acc:HGNC:4708]	5	q11.2	55102646	55110252
ACE	ENSG00000159640	1636	-0.266423	9.43893e-07	6.87344e-06	angiotensin I converting enzyme [Source:HGNC Symbol;Acc:HGNC:2707]	17	q23.3	63477061	63498380
C7	ENSG00000112936	730	-0.266423	4.74588e-07	3.82767e-06	complement C7 [Source:HGNC Symbol;Acc:HGNC:1346]	5	p13.1	40909492	41020216
INPP5D	ENSG00000168918	3635	-0.266151	4.87991e-07	3.91698e-06	inositol polyphosphate-5-phosphatase D [Source:HGNC Symbol;Acc:HGNC:6079]	2	q37.1	233059967	233207903
TNFAIP8L2	ENSG00000163154	79626	-0.26605	3.19839e-06	1.93794e-05	TNF alpha induced protein 8 like 2 [Source:HGNC Symbol;Acc:HGNC:26277]	1	q21.3	151156649	151159749
PRPH	ENSG00000135406	5630	-0.265963	4.97449e-07	3.98149e-06	peripherin [Source:HGNC Symbol;Acc:HGNC:9461]	12	q13.12	49295147	49298686
HSPB6	ENSG00000004776	126393	-0.265701	5.10921e-07	4.06993e-06	heat shock protein family B (small) member 6 [Source:HGNC Symbol;Acc:HGNC:26511]	19	q13.12	35754566	35758079
PARP10	ENSG00000178685	84875	-0.265525	5.2019e-07	4.13985e-06	poly(ADP-ribose) polymerase family member 10 [Source:HGNC Symbol;Acc:HGNC:25895]	8	q24.3	143977153	144012772
TLN2	ENSG00000171914	83660	-0.2654	5.26897e-07	4.18925e-06	talin 2 [Source:HGNC Symbol;Acc:HGNC:15447]	15	q22.2	62390526	62844631
RIPK3	ENSG00000129465	11035	-0.265381	8.00899e-07	5.97758e-06	receptor interacting serine/threonine kinase 3 [Source:HGNC Symbol;Acc:HGNC:10021]	14	q12	24336025	24340022
TRAPPC10	ENSG00000160218	7109	-0.265098	9.2257e-07	6.74696e-06	trafficking protein particle complex subunit 10 [Source:HGNC Symbol;Acc:HGNC:11868]	21	q22.3	44012309	44106552
CCN5	ENSG00000064205	8839	-0.265045	2.30176e-06	1.46879e-05	cellular communication network factor 5 [Source:HGNC Symbol;Acc:HGNC:12770]	20	q13.12	44714844	44728509
PLCL1	ENSG00000115896	5334	-0.264909	1.06504e-05	5.44439e-05	phospholipase C like 1 (inactive) [Source:HGNC Symbol;Acc:HGNC:9063]	2	q33.1	197804593	198572581
HMGN4	ENSG00000182952	10473	-0.264659	5.68211e-07	4.47675e-06	high mobility group nucleosomal binding domain 4 [Source:HGNC Symbol;Acc:HGNC:4989]	6	p22.2	26538366	26546933
LRRFIP1	ENSG00000124831	9208	-0.264629	5.699e-07	4.48449e-06	LRR binding FLII interacting protein 1 [Source:HGNC Symbol;Acc:HGNC:6702]	2	q37.3	237627587	237813682
ZFYVE21	ENSG00000100711	79038	-0.264469	9.0988e-07	6.69527e-06	zinc finger FYVE-type containing 21 [Source:HGNC Symbol;Acc:HGNC:20760]	14	q32.33	103715730	103733668
VAMP3	ENSG00000049245	9341	-0.264344	5.86677e-07	4.59928e-06	vesicle associated membrane protein 3 [Source:HGNC Symbol;Acc:HGNC:12644]	1	p36.23	7771296	7781432
GFRA1	ENSG00000151892	2674	-0.264158	4.79236e-05	0.000200373	GDNF family receptor alpha 1 [Source:HGNC Symbol;Acc:HGNC:4243]	10	q25.3	116056925	116276803
PSMB10	ENSG00000205220	5699	-0.264126	5.99798e-07	4.68902e-06	proteasome 20S subunit beta 10 [Source:HGNC Symbol;Acc:HGNC:9538]	16	q22.1	67934506	67936864
IGHG3	ENSG00000211897		-0.263732	6.24253e-07	4.83643e-06	immunoglobulin heavy constant gamma 3 (G3m marker) [Source:HGNC Symbol;Acc:HGNC:5527]	14	q32.33	105764503	105771405
IGHA2	ENSG00000211890		-0.263729	6.24408e-07	4.83643e-06	immunoglobulin heavy constant alpha 2 (A2m marker) [Source:HGNC Symbol;Acc:HGNC:5479]	14	q32.33	105583731	105588395
GATD1	ENSG00000177225	347862	-0.263702	6.26165e-07	4.84557e-06	glutamine amidotransferase class 1 domain containing 1 [Source:HGNC Symbol;Acc:HGNC:26616]	11	p15.5	767220	777488
GLRX	ENSG00000173221	2745	-0.263591	6.33223e-07	4.89568e-06	glutaredoxin [Source:HGNC Symbol;Acc:HGNC:4330]	5	q15	95751319	95822726
BGN	ENSG00000182492	633	-0.263567	6.34771e-07	4.90314e-06	biglycan [Source:HGNC Symbol;Acc:HGNC:1044]	X	q28	153494980	153509546
SGCD	ENSG00000170624	6444	-0.263546	1.03396e-06	7.38896e-06	sarcoglycan delta [Source:HGNC Symbol;Acc:HGNC:10807]	5	q33.2	155870344	156767788
RGS10	ENSG00000148908	6001	-0.263514	6.3816e-07	4.92479e-06	regulator of G protein signaling 10 [Source:HGNC Symbol;Acc:HGNC:9992]	10	q26.11	119499817	119542719
C12orf4	ENSG00000047621	57102	-0.263109	2.64252e-06	1.64991e-05	chromosome 12 open reading frame 4 [Source:HGNC Symbol;Acc:HGNC:1184]	12	p13.32	4487735	4538508
CD248	ENSG00000174807	57124	-0.262989	6.72963e-07	5.14612e-06	CD248 molecule [Source:HGNC Symbol;Acc:HGNC:18219]	11	q13.2	66314494	66317044
CHN1	ENSG00000128656	1123	-0.262785	5.67636e-05	0.000233158	chimerin 1 [Source:HGNC Symbol;Acc:HGNC:1943]	2	q31.1	174798809	175005381
TLR8	ENSG00000101916	51311	-0.262744	0.000240578	0.000820209	toll like receptor 8 [Source:HGNC Symbol;Acc:HGNC:15632]	X	p22.2	12906620	12923169
LAPTM5	ENSG00000162511	7805	-0.262569	0.000964777	0.00271898	lysosomal protein transmembrane 5 [Source:HGNC Symbol;Acc:HGNC:29612]	1	p35.2	30732469	30757774
IGKV3-7	ENSG00000243063		-0.262557	9.45715e-07	6.87344e-06	immunoglobulin kappa variable 3-7 (non-functional) [Source:HGNC Symbol;Acc:HGNC:5821]	2	p11.2	88978468	88979081
TRIM21	ENSG00000132109	6737	-0.26252	7.05586e-07	5.36143e-06	tripartite motif containing 21 [Source:HGNC Symbol;Acc:HGNC:11312]	11	p15.4	4384897	4393702
BACE2	ENSG00000182240	25825	-0.26244	0.0655903	0.104636	beta-secretase 2 [Source:HGNC Symbol;Acc:HGNC:934]	21	q22.2	41167801	41282530
AP2M1	ENSG00000161203	1173	-0.262232	7.26355e-07	5.49466e-06	adaptor related protein complex 2 subunit mu 1 [Source:HGNC Symbol;Acc:HGNC:564]	3	q27.1	184174689	184184214
TMSB4X	ENSG00000205542	7114	-0.262216	7.27497e-07	5.4981e-06	thymosin beta 4 X-linked [Source:HGNC Symbol;Acc:HGNC:11881]	X	p22.2	12975110	12977227
IGHV3-43	ENSG00000232216		-0.262125	8.17629e-06	4.36e-05	immunoglobulin heavy variable 3-43 [Source:HGNC Symbol;Acc:HGNC:5604]	14	q32.33	106470264	106470800
MYADM	ENSG00000179820	91663	-0.261933	7.48579e-07	5.63715e-06	myeloid associated differentiation marker [Source:HGNC Symbol;Acc:HGNC:7544]	19	q13.42	53864763	53876435
GLT8D2	ENSG00000120820	83468	-0.261523	0.000190617	0.00066999	glycosyltransferase 8 domain containing 2 [Source:HGNC Symbol;Acc:HGNC:24890]	12	q23.3	103988987	104064183
LPP	ENSG00000145012	4026	-0.261502	7.81663e-07	5.85481e-06	LIM domain containing preferred translocation partner in lipoma [Source:HGNC Symbol;Acc:HGNC:6679]	3	q27.3	188153284	188890671
SCAMP2	ENSG00000140497	10066	-0.261484	7.83126e-07	5.86055e-06	secretory carrier membrane protein 2 [Source:HGNC Symbol;Acc:HGNC:10564]	15	q24.1	74843730	74873365
FAS	ENSG00000026103	355	-0.261211	8.66127e-07	6.43015e-06	Fas cell surface death receptor [Source:HGNC Symbol;Acc:HGNC:11920]	10	q23.31	88953813	89029605
SLC9A9	ENSG00000181804	285195	-0.26112	4.91951e-06	2.79916e-05	solute carrier family 9 member A9 [Source:HGNC Symbol;Acc:HGNC:20653]	3	q24	143265222	143848485
IGHV3-64D	ENSG00000282639		-0.261029	8.19638e-07	6.11201e-06	immunoglobulin heavy variable 3-64D [Source:HGNC Symbol;Acc:HGNC:49603]	14	q32.33	106088122	106088573
FCGR2B	ENSG00000072694	2213	-0.260981	1.59318e-06	1.06432e-05	Fc gamma receptor IIb [Source:HGNC Symbol;Acc:HGNC:3618]	1	q23.3	161663143	161678654
SBSPON	ENSG00000164764	157869	-0.260922	8.28475e-07	6.16151e-06	somatomedin B and thrombospondin type 1 domain containing [Source:HGNC Symbol;Acc:HGNC:30362]	8	q21.11	73064543	73124088
LILRB5	ENSG00000105609	10990	-0.260912	1.8572e-06	1.21842e-05	leukocyte immunoglobulin like receptor B5 [Source:HGNC Symbol;Acc:HGNC:6609]	19	q13.42	54249421	54257301
PYGM	ENSG00000068976	5837	-0.260812	9.01221e-07	6.65541e-06	glycogen phosphorylase, muscle associated [Source:HGNC Symbol;Acc:HGNC:9726]	11	q13.1	64746389	64759974
CFL2	ENSG00000165410	1073	-0.260662	8.50325e-07	6.31842e-06	cofilin 2 [Source:HGNC Symbol;Acc:HGNC:1875]	14	q13.1	34709113	34714823
NUDT18	ENSG00000275074	79873	-0.260606	8.2938e-06	4.41016e-05	nudix hydrolase 18 [Source:HGNC Symbol;Acc:HGNC:26194]	8	p21.3	22106874	22109419
FCGR3B	ENSG00000162747	124905743	-0.260588	0.000810686	0.00233722	Fc gamma receptor IIIb [Source:HGNC Symbol;Acc:HGNC:3620]	1	q23.3	161623196	161631963
HPX	ENSG00000110169	3263	-0.260413	8.71731e-07	6.46034e-06	hemopexin [Source:HGNC Symbol;Acc:HGNC:5171]	11	p15.4	6431049	6442617
ALB	ENSG00000163631	213	-0.260169	1.11158e-05	5.64796e-05	albumin [Source:HGNC Symbol;Acc:HGNC:399]	4	q13.3	73397114	73421482
SMTN	ENSG00000183963	6525	-0.260083	9.00939e-07	6.65541e-06	smoothelin [Source:HGNC Symbol;Acc:HGNC:11126]	22	q12.2	31064105	31104757
ITGB2	ENSG00000160255	3689	-0.260003	9.08203e-07	6.68934e-06	integrin subunit beta 2 [Source:HGNC Symbol;Acc:HGNC:6155]	21	q22.3	44885953	44931989
PPP1R12B	ENSG00000077157	4660	-0.259977	9.10602e-07	6.69527e-06	protein phosphatase 1 regulatory subunit 12B [Source:HGNC Symbol;Acc:HGNC:7619]	1	q32.1	202348699	202592706
PLEK	ENSG00000115956	5341	-0.259926	9.15246e-07	6.71216e-06	pleckstrin [Source:HGNC Symbol;Acc:HGNC:9070]	2	p14	68365282	68397453
PTPN9	ENSG00000169410	5780	-0.259824	1.37856e-06	9.44206e-06	protein tyrosine phosphatase non-receptor type 9 [Source:HGNC Symbol;Acc:HGNC:9661]	15	q24.2	75463251	75579315
ANXA11	ENSG00000122359	311	-0.259686	9.37325e-07	6.83791e-06	annexin A11 [Source:HGNC Symbol;Acc:HGNC:535]	10	q22.3	80150889	80205572
LIMS1	ENSG00000169756	3987	-0.259318	9.7236e-07	7.02641e-06	LIM zinc finger domain containing 1 [Source:HGNC Symbol;Acc:HGNC:6616]	2	q12.3	108533671	108687246
ACTN1	ENSG00000072110	87	-0.259307	9.73436e-07	7.02814e-06	actinin alpha 1 [Source:HGNC Symbol;Acc:HGNC:163]	14	q24.1	68874128	68979440
SERPINA6	ENSG00000170099	866	-0.259192	9.84621e-07	7.08455e-06	serpin family A member 6 [Source:HGNC Symbol;Acc:HGNC:1540]	14	q32.13	94304248	94323389
CDH5	ENSG00000179776	1003	-0.25912	5.05457e-06	2.86631e-05	cadherin 5 [Source:HGNC Symbol;Acc:HGNC:1764]	16	q21	66366690	66404784
TRIP10	ENSG00000125733	9322	-0.259018	1.00184e-06	7.18996e-06	thyroid hormone receptor interactor 10 [Source:HGNC Symbol;Acc:HGNC:12304]	19	p13.3	6737925	6751530
ARHGAP4	ENSG00000089820	393	-0.258929	1.01072e-06	7.24134e-06	Rho GTPase activating protein 4 [Source:HGNC Symbol;Acc:HGNC:674]	X	q28	153907367	153934999
GAB2	ENSG00000033327	9846	-0.258648	1.25594e-05	6.27524e-05	GRB2 associated binding protein 2 [Source:HGNC Symbol;Acc:HGNC:14458]	11	q14.1	78215293	78418348
PDE4D	ENSG00000113448	5144	-0.258473	1.05747e-06	7.51226e-06	phosphodiesterase 4D [Source:HGNC Symbol;Acc:HGNC:8783]	5	q12.1	58969038	60522120
NEXN	ENSG00000162614	91624	-0.258464	1.05837e-06	7.51226e-06	nexilin F-actin binding protein [Source:HGNC Symbol;Acc:HGNC:29557]	1	p31.1	77888513	77943895
MAST4	ENSG00000069020	375449	-0.258281	1.04111e-05	5.34156e-05	microtubule associated serine/threonine kinase family member 4 [Source:HGNC Symbol;Acc:HGNC:19037]	5	q12.3	66596380	67169593
GRK2	ENSG00000173020	156	-0.258127	1.09437e-06	7.7547e-06	G protein-coupled receptor kinase 2 [Source:HGNC Symbol;Acc:HGNC:289]	11	q13.2	67266473	67286556
TPK1	ENSG00000196511	27010	-0.257962	8.92281e-06	4.69551e-05	thiamin pyrophosphokinase 1 [Source:HGNC Symbol;Acc:HGNC:17358]	7	q35	144451941	144836395
RIPOR1	ENSG00000039523	79567	-0.257959	1.42947e-06	9.72734e-06	RHO family interacting cell polarization regulator 1 [Source:HGNC Symbol;Acc:HGNC:25836]	16	q22.1	67518418	67546788
FLNC	ENSG00000128591	2318	-0.25793	1.11587e-06	7.89377e-06	filamin C [Source:HGNC Symbol;Acc:HGNC:3756]	7	q32.1	128830406	128859274
MSLN	ENSG00000102854	10232	-0.257867	2.8546e-05	0.000127133	mesothelin [Source:HGNC Symbol;Acc:HGNC:7371]	16	p13.3	760734	768865
UVRAG	ENSG00000198382	7405	-0.257818	2.96568e-06	1.81527e-05	UV radiation resistance associated [Source:HGNC Symbol;Acc:HGNC:12640]	11	q13.5	75815210	76144232
MUC5AC	ENSG00000215182	4586	-0.25766	1.21999e-05	6.11743e-05	mucin 5AC, oligomeric mucus/gel-forming [Source:HGNC Symbol;Acc:HGNC:7515]	11	p15.5	1157953	1201138
SARM1	ENSG00000004139	23098	-0.257524	1.49104e-06	1.00406e-05	sterile alpha and TIR motif containing 1 [Source:HGNC Symbol;Acc:HGNC:17074]	17	q11.2	28364356	28404049
PRKCD	ENSG00000163932	5580	-0.257464	1.16852e-06	8.23157e-06	protein kinase C delta [Source:HGNC Symbol;Acc:HGNC:9399]	3	p21.1	53156009	53192717
IGHV3OR16-12	ENSG00000270467		-0.257449	1.17027e-06	8.237e-06	immunoglobulin heavy variable 3/OR16-12 (non-functional) [Source:HGNC Symbol;Acc:HGNC:5636]	16	p11.2	33802764	33803217
GAB1	ENSG00000109458	2549	-0.257271	1.19098e-06	8.34884e-06	GRB2 associated binding protein 1 [Source:HGNC Symbol;Acc:HGNC:4066]	4	q31.21	143336876	143474565
TRAPPC13	ENSG00000113597	80006	-0.257143	1.20604e-06	8.43927e-06	trafficking protein particle complex subunit 13 [Source:HGNC Symbol;Acc:HGNC:25828]	5	q12.3	65625004	65666233
SERPING1	ENSG00000149131	710	-0.25708	1.21355e-06	8.48477e-06	serpin family G member 1 [Source:HGNC Symbol;Acc:HGNC:1228]	11	q12.1	57597387	57619171
BMP2K	ENSG00000138756	55589	-0.257042	1.21818e-06	8.50295e-06	BMP2 inducible kinase [Source:HGNC Symbol;Acc:HGNC:18041]	4	q21.21	78776342	78916365
OSBPL1A	ENSG00000141447	114876	-0.256745	1.25429e-06	8.72603e-06	oxysterol binding protein like 1A [Source:HGNC Symbol;Acc:HGNC:16398]	18	q11.2	24162045	24397880
FKBP15	ENSG00000119321	23307	-0.256726	1.25672e-06	8.73569e-06	FKBP prolyl isomerase family member 15 [Source:HGNC Symbol;Acc:HGNC:23397]	9	q32	113161006	113221458
DYSF	ENSG00000135636	8291	-0.256691	1.261e-06	8.75096e-06	dysferlin [Source:HGNC Symbol;Acc:HGNC:3097]	2	p13.2	71453561	71686763
N4BP2L1	ENSG00000139597	90634	-0.256642	0.000487678	0.00150956	NEDD4 binding protein 2 like 1 [Source:HGNC Symbol;Acc:HGNC:25037]	13	q13.1	32400723	32428311
BORCS6	ENSG00000196544	54785	-0.25655	2.41912e-06	1.5332e-05	BLOC-1 related complex subunit 6 [Source:HGNC Symbol;Acc:HGNC:25939]	17	p13.1	8188345	8190180
CD14	ENSG00000170458	929	-0.256528	1.28141e-06	8.85608e-06	CD14 molecule [Source:HGNC Symbol;Acc:HGNC:1628]	5	q31.3	140631728	140633700
FKBP7	ENSG00000079150	51661	-0.256275	1.46055e-06	9.87486e-06	FKBP prolyl isomerase 7 [Source:HGNC Symbol;Acc:HGNC:3723]	2	q31.2	178463664	178478600
SYNM	ENSG00000182253	23336	-0.256072	1.34014e-06	9.2165e-06	synemin [Source:HGNC Symbol;Acc:HGNC:24466]	15	q26.3	99098217	99135593
IGLV2-14	ENSG00000211666		-0.255916	4.20779e-06	2.44891e-05	immunoglobulin lambda variable 2-14 [Source:HGNC Symbol;Acc:HGNC:5888]	22	q11.22	22758700	22759218
LGALS1	ENSG00000100097	3956	-0.255911	1.36148e-06	9.34029e-06	galectin 1 [Source:HGNC Symbol;Acc:HGNC:6561]	22	q13.1	37675636	37679802
MAP4K1	ENSG00000104814	11184	-0.255758	7.51125e-06	4.05424e-05	mitogen-activated protein kinase kinase kinase kinase 1 [Source:HGNC Symbol;Acc:HGNC:6863]	19	q13.2	38587641	38618882
LAMA4	ENSG00000112769	3910	-0.255696	1.3905e-06	9.50835e-06	laminin subunit alpha 4 [Source:HGNC Symbol;Acc:HGNC:6484]	6	q21	112107931	112254939
TAGLN	ENSG00000149591	6876	-0.255387	1.43323e-06	9.74292e-06	transgelin [Source:HGNC Symbol;Acc:HGNC:11553]	11	q23.3	117199370	117207464
CFP	ENSG00000126759	5199	-0.255378	1.43443e-06	9.74292e-06	complement factor properdin [Source:HGNC Symbol;Acc:HGNC:8864]	X	p11.23	47623172	47630305
CCDC22	ENSG00000101997	28952	-0.255372	1.43524e-06	9.74292e-06	coiled-coil domain containing 22 [Source:HGNC Symbol;Acc:HGNC:28909]	X	p11.23	49235470	49250520
CNN1	ENSG00000130176	1264	-0.255363	1.43658e-06	9.74415e-06	calponin 1 [Source:HGNC Symbol;Acc:HGNC:2155]	19	p13.2	11538767	11550323
QSOX1	ENSG00000116260	5768	-0.255097	1.47449e-06	9.95504e-06	quiescin sulfhydryl oxidase 1 [Source:HGNC Symbol;Acc:HGNC:9756]	1	q25.2	180154869	180204030
GBP5	ENSG00000154451	115362	-0.255094	1.47478e-06	9.95504e-06	guanylate binding protein 5 [Source:HGNC Symbol;Acc:HGNC:19895]	1	p22.2	89256189	89272860
LRG1	ENSG00000171236	116844	-0.25504	1.48261e-06	9.99185e-06	leucine rich alpha-2-glycoprotein 1 [Source:HGNC Symbol;Acc:HGNC:29480]	19	p13.3	4536402	4540036
CASP4	ENSG00000196954	837	-0.254614	2.19062e-06	1.41169e-05	caspase 4 [Source:HGNC Symbol;Acc:HGNC:1505]	11	q22.3	104942866	104969366
CCL5	ENSG00000271503	6352	-0.254507	1.93856e-05	9.11167e-05	C-C motif chemokine ligand 5 [Source:HGNC Symbol;Acc:HGNC:10632]	17	q12	35871491	35880793
C11orf96	ENSG00000187479	387763	-0.25438	1.58136e-06	1.05895e-05	chromosome 11 open reading frame 96 [Source:HGNC Symbol;Acc:HGNC:38675]	11	p11.2	43942637	43943878
SYN1	ENSG00000008056	6853	-0.254359	0.00362761	0.00857806	synapsin I [Source:HGNC Symbol;Acc:HGNC:11494]	X	p11.23	47571901	47619857
CD209	ENSG00000090659	30835	-0.253891	3.32099e-05	0.000145211	CD209 molecule [Source:HGNC Symbol;Acc:HGNC:1641]	19	p13.2	7739993	7747564
IGKV1-5	ENSG00000243466		-0.253719	4.30013e-06	2.49574e-05	immunoglobulin kappa variable 1-5 [Source:HGNC Symbol;Acc:HGNC:5741]	2	p11.2	88947301	88947957
TSPAN14	ENSG00000108219	81619	-0.253706	4.15801e-06	2.4233e-05	tetraspanin 14 [Source:HGNC Symbol;Acc:HGNC:23303]	10	q23.1	80454265	80533124
IGLV1-51	ENSG00000211644		-0.253676	1.6934e-06	1.12412e-05	immunoglobulin lambda variable 1-51 [Source:HGNC Symbol;Acc:HGNC:5882]	22	q11.22	22322472	22322969
JAM3	ENSG00000166086	83700	-0.253666	2.23591e-06	1.43368e-05	junctional adhesion molecule 3 [Source:HGNC Symbol;Acc:HGNC:15532]	11	q25	134069071	134152001
IGLV9-49	ENSG00000223350		-0.253645	2.6641e-06	1.66018e-05	immunoglobulin lambda variable 9-49 [Source:HGNC Symbol;Acc:HGNC:5933]	22	q11.22	22343187	22343732
PXN	ENSG00000089159	5829	-0.253504	1.72192e-06	1.14215e-05	paxillin [Source:HGNC Symbol;Acc:HGNC:9718]	12	q24.23	120210439	120265771
ARAP1	ENSG00000186635	116985	-0.25346	1.72938e-06	1.14529e-05	ArfGAP with RhoGAP domain, ankyrin repeat and PH domain 1 [Source:HGNC Symbol;Acc:HGNC:16925]	11	q13.4	72685069	72793599
HDAC7	ENSG00000061273	51564	-0.253416	7.9672e-06	4.27018e-05	histone deacetylase 7 [Source:HGNC Symbol;Acc:HGNC:14067]	12	q13.11	47782722	47833132
JCHAIN	ENSG00000132465	3512	-0.253245	1.76591e-06	1.16489e-05	joining chain of multimeric IgA and IgM [Source:HGNC Symbol;Acc:HGNC:5713]	4	q13.3	70655541	70681817
PSD4	ENSG00000125637	23550	-0.253101	2.40001e-05	0.000109143	pleckstrin and Sec7 domain containing 4 [Source:HGNC Symbol;Acc:HGNC:19096]	2	q14.1	113157325	113209396
HVCN1	ENSG00000122986	84329	-0.252988	3.6062e-06	2.14787e-05	hydrogen voltage gated channel 1 [Source:HGNC Symbol;Acc:HGNC:28240]	12	q24.11	110627841	110704950
TOM1L2	ENSG00000175662	146691	-0.252856	1.83365e-06	1.20674e-05	target of myb1 like 2 membrane trafficking protein [Source:HGNC Symbol;Acc:HGNC:11984]	17	p11.2	17843511	17972422
ADD1	ENSG00000087274	118	-0.252775	1.84813e-06	1.21531e-05	adducin 1 [Source:HGNC Symbol;Acc:HGNC:243]	4	p16.3	2843844	2930076
DOCK5	ENSG00000147459	80005	-0.252725	1.85709e-06	1.21842e-05	dedicator of cytokinesis 5 [Source:HGNC Symbol;Acc:HGNC:23476]	8	p21.2	25184689	25418082
SERPINA1	ENSG00000197249	5265	-0.252706	1.8605e-06	1.21868e-05	serpin family A member 1 [Source:HGNC Symbol;Acc:HGNC:8941]	14	q32.13	94376747	94390693
BTN3A3	ENSG00000111801	10384	-0.252702	2.81112e-06	1.73583e-05	butyrophilin subfamily 3 member A3 [Source:HGNC Symbol;Acc:HGNC:1140]	6	p22.2	26440472	26453415
PYGL	ENSG00000100504	5836	-0.252442	1.90864e-06	1.24826e-05	glycogen phosphorylase L [Source:HGNC Symbol;Acc:HGNC:9725]	14	q22.1	50857891	50944483
TCN1	ENSG00000134827	6947	-0.25228	0.000106008	0.000400846	transcobalamin 1 [Source:HGNC Symbol;Acc:HGNC:11652]	11	q12.1	59852800	59866489
F12	ENSG00000131187	2161	-0.252116	1.96967e-06	1.28518e-05	coagulation factor XII [Source:HGNC Symbol;Acc:HGNC:3530]	5	q35.3	177402133	177416583
CELF2	ENSG00000048740	10659	-0.251805	2.02971e-06	1.32128e-05	CUGBP Elav-like family member 2 [Source:HGNC Symbol;Acc:HGNC:2550]	10	p14	10798397	11336675
NFASC	ENSG00000163531	23114	-0.251738	0.000106079	0.000400847	neurofascin [Source:HGNC Symbol;Acc:HGNC:29866]	1	q32.1	204828651	205022822
IGHV3-49	ENSG00000211965		-0.251704	2.04957e-06	1.33008e-05	immunoglobulin heavy variable 3-49 [Source:HGNC Symbol;Acc:HGNC:5607]	14	q32.33	106556936	106557477
SHBG	ENSG00000129214	6462	-0.251536	4.40722e-06	2.54559e-05	sex hormone binding globulin [Source:HGNC Symbol;Acc:HGNC:10839]	17	p13.1	7613946	7633382
EIF4E3	ENSG00000163412	317649	-0.25133	5.6995e-06	3.18899e-05	eukaryotic translation initiation factor 4E family member 3 [Source:HGNC Symbol;Acc:HGNC:31837]	3	p13	71675414	71754773
MYL6	ENSG00000092841	4637	-0.251309	2.12894e-06	1.37628e-05	myosin light chain 6 [Source:HGNC Symbol;Acc:HGNC:7587]	12	q13.2	56158346	56163496
SGCE	ENSG00000127990	8910	-0.251181	1.18163e-05	5.95741e-05	sarcoglycan epsilon [Source:HGNC Symbol;Acc:HGNC:10808]	7	q21.3	94524204	94656572
SEPTIN4	ENSG00000108387	5414	-0.251164	8.41289e-06	4.45788e-05	septin 4 [Source:HGNC Symbol;Acc:HGNC:9165]	17	q22	58520250	58544368
OLFML3	ENSG00000116774	56944	-0.251124	2.16733e-06	1.40002e-05	olfactomedin like 3 [Source:HGNC Symbol;Acc:HGNC:24956]	1	p13.2	113979391	114035572
CYBB	ENSG00000165168	1536	-0.251057	2.18131e-06	1.40689e-05	cytochrome b-245 beta chain [Source:HGNC Symbol;Acc:HGNC:2578]	X	p21.1	37780018	37813461
FGF2	ENSG00000138685	2247	-0.251022	2.34217e-06	1.49118e-05	fibroblast growth factor 2 [Source:HGNC Symbol;Acc:HGNC:3676]	4	q28.1	122826682	122898236
ITIH5	ENSG00000123243	80760	-0.250889	2.21681e-06	1.42323e-05	inter-alpha-trypsin inhibitor heavy chain 5 [Source:HGNC Symbol;Acc:HGNC:21449]	10	p14	7559270	7666998
HCK	ENSG00000101336	3055	-0.250797	2.23649e-06	1.43368e-05	HCK proto-oncogene, Src family tyrosine kinase [Source:HGNC Symbol;Acc:HGNC:4840]	20	q11.21	32052197	32101856
SESTD1	ENSG00000187231	91404	-0.250722	6.01389e-06	3.35106e-05	SEC14 and spectrin domain containing 1 [Source:HGNC Symbol;Acc:HGNC:18379]	2	q31.2	179101678	179264832
TIMP3	ENSG00000100234	7078	-0.250689	2.25963e-06	1.4474e-05	TIMP metallopeptidase inhibitor 3 [Source:HGNC Symbol;Acc:HGNC:11822]	22	q12.3	32801705	32863041
PDLIM7	ENSG00000196923	9260	-0.250578	2.28394e-06	1.46075e-05	PDZ and LIM domain 7 [Source:HGNC Symbol;Acc:HGNC:22958]	5	q35.3	177483394	177497606
CALHM5	ENSG00000178033	254228	-0.250571	1.33005e-05	6.59452e-05	calcium homeostasis modulator family member 5 [Source:HGNC Symbol;Acc:HGNC:21568]	6	q22.1	116511639	116524788
ALDH3B1	ENSG00000006534	221	-0.250532	8.29659e-06	4.41016e-05	aldehyde dehydrogenase 3 family member B1 [Source:HGNC Symbol;Acc:HGNC:410]	11	q13.2	68008578	68029282
VWA1	ENSG00000179403	64856	-0.25045	2.31205e-06	1.47312e-05	von Willebrand factor A domain containing 1 [Source:HGNC Symbol;Acc:HGNC:30910]	1	p36.33	1434861	1442882
CXCL12	ENSG00000107562	6387	-0.250421	2.4804e-06	1.56379e-05	C-X-C motif chemokine ligand 12 [Source:HGNC Symbol;Acc:HGNC:10672]	10	q11.21	44370165	44386493
IGHV3OR15-7	ENSG00000259490		-0.250349	3.38336e-06	2.03389e-05	immunoglobulin heavy variable 3/OR15-7 (pseudogene) [Source:HGNC Symbol;Acc:HGNC:5633]	15	q11.1	19987656	19988117
MEIS1	ENSG00000143995	4211	-0.250114	0.000342351	0.00111214	Meis homeobox 1 [Source:HGNC Symbol;Acc:HGNC:7000]	2	p14	66433452	66573869
HLA-DPA1	ENSG00000231389	3113	-0.249908	2.43534e-06	1.54232e-05	major histocompatibility complex, class II, DP alpha 1 [Source:HGNC Symbol;Acc:HGNC:4938]	6	p21.32	33064569	33080775
MECP2	ENSG00000169057	4204	-0.249789	2.46319e-06	1.55644e-05	methyl-CpG binding protein 2 [Source:HGNC Symbol;Acc:HGNC:6990]	X	q28	154021573	154137103
PLCB2	ENSG00000137841	5330	-0.249659	3.2613e-06	1.96896e-05	phospholipase C beta 2 [Source:HGNC Symbol;Acc:HGNC:9055]	15	q15.1	40278176	40307935
PTPRE	ENSG00000132334	5791	-0.249471	2.53925e-06	1.59729e-05	protein tyrosine phosphatase receptor type E [Source:HGNC Symbol;Acc:HGNC:9669]	10	q26.2	127907103	128085855
PECAM1	ENSG00000261371	5175	-0.249309	2.57862e-06	1.61964e-05	platelet and endothelial cell adhesion molecule 1 [Source:HGNC Symbol;Acc:HGNC:8823]	17	q23.3	64319415	64413776
S100A4	ENSG00000196154	6275	-0.249294	2.58232e-06	1.62075e-05	S100 calcium binding protein A4 [Source:HGNC Symbol;Acc:HGNC:10494]	1	q21.3	153543613	153550136
RHOG	ENSG00000177105	391	-0.249173	2.61246e-06	1.63607e-05	ras homolog family member G [Source:HGNC Symbol;Acc:HGNC:672]	11	p15.4	3826978	3840959
PDK4	ENSG00000004799	5166	-0.249112	7.82448e-05	0.000307851	pyruvate dehydrogenase kinase 4 [Source:HGNC Symbol;Acc:HGNC:8812]	7	q21.3	95583499	95596516
CLEC3B	ENSG00000163815	7123	-0.2491	2.63066e-06	1.64372e-05	C-type lectin domain family 3 member B [Source:HGNC Symbol;Acc:HGNC:11891]	3	p21.31	45001548	45036071
LRCH1	ENSG00000136141	23143	-0.248928	2.67415e-06	1.66348e-05	leucine rich repeats and calponin homology domain containing 1 [Source:HGNC Symbol;Acc:HGNC:20309]	13	q14.13	46553168	46753040
TPM2	ENSG00000198467	7169	-0.248816	2.70275e-06	1.67754e-05	tropomyosin 2 [Source:HGNC Symbol;Acc:HGNC:12011]	9	p13.3	35681992	35690056
AXL	ENSG00000167601	558	-0.248593	0.000134595	0.000493946	AXL receptor tyrosine kinase [Source:HGNC Symbol;Acc:HGNC:905]	19	q13.2	41219223	41261766
KANK3	ENSG00000186994	256949	-0.248537	5.22125e-06	2.94691e-05	KN motif and ankyrin repeat domains 3 [Source:HGNC Symbol;Acc:HGNC:24796]	19	p13.2	8322584	8343262
OSTF1	ENSG00000134996	26578	-0.248491	2.78776e-06	1.72648e-05	osteoclast stimulating factor 1 [Source:HGNC Symbol;Acc:HGNC:8510]	9	q21.13	75088514	75147265
SH3D19	ENSG00000109686	152503	-0.248442	2.80066e-06	1.73319e-05	SH3 domain containing 19 [Source:HGNC Symbol;Acc:HGNC:30418]	4	q31.3	151102751	151325605
TRPV2	ENSG00000187688	51393	-0.248399	6.45454e-06	3.55932e-05	transient receptor potential cation channel subfamily V member 2 [Source:HGNC Symbol;Acc:HGNC:18082]	17	p11.2	16415571	16437003
CRISPLD2	ENSG00000103196	83716	-0.248282	1.4997e-05	7.30636e-05	cysteine rich secretory protein LCCL domain containing 2 [Source:HGNC Symbol;Acc:HGNC:25248]	16	q24.1	84819985	84920768
PPM1F	ENSG00000100034	9647	-0.248183	2.8706e-06	1.76478e-05	protein phosphatase, Mg2+/Mn2+ dependent 1F [Source:HGNC Symbol;Acc:HGNC:19388]	22	q11.22	21919425	21952848
PROC	ENSG00000115718	5624	-0.248023	1.4815e-05	7.23866e-05	protein C, inactivator of coagulation factors Va and VIIIa [Source:HGNC Symbol;Acc:HGNC:9451]	2	q14.3	127418427	127429242
CYBA	ENSG00000051523	1535	-0.247944	2.93629e-06	1.79989e-05	cytochrome b-245 alpha chain [Source:HGNC Symbol;Acc:HGNC:2577]	16	q24.2	88643275	88651083
MYL9	ENSG00000101335	10398	-0.247883	2.95336e-06	1.80904e-05	myosin light chain 9 [Source:HGNC Symbol;Acc:HGNC:15754]	20	q11.23	36541497	36551447
TPM1	ENSG00000140416	7168	-0.247675	3.01206e-06	1.84097e-05	tropomyosin 1 [Source:HGNC Symbol;Acc:HGNC:12010]	15	q22.2	63042620	63071915
ACVRL1	ENSG00000139567	94	-0.247502	0.00135032	0.00365832	activin A receptor like type 1 [Source:HGNC Symbol;Acc:HGNC:175]	12	q13.13	51906908	51923361
STING1	ENSG00000184584	340061	-0.247144	3.1675e-06	1.92473e-05	stimulator of interferon response cGAMP interactor 1 [Source:HGNC Symbol;Acc:HGNC:27962]	5	q31.2	139475533	139482935
CFH	ENSG00000000971	3075	-0.247048	3.19631e-06	1.93794e-05	complement factor H [Source:HGNC Symbol;Acc:HGNC:4883]	1	q31.3	196651754	196752476
FETUB	ENSG00000090512	26998	-0.246909	1.33143e-05	6.59747e-05	fetuin B [Source:HGNC Symbol;Acc:HGNC:3658]	3	q27.3	186635969	186653141
CRIP2	ENSG00000182809	1397	-0.246754	3.28631e-06	1.98121e-05	cysteine rich protein 2 [Source:HGNC Symbol;Acc:HGNC:2361]	14	q32.33	105472962	105480162
ZFAND2B	ENSG00000158552	130617	-0.246743	5.20495e-06	2.9397e-05	zinc finger AN1-type containing 2B [Source:HGNC Symbol;Acc:HGNC:25206]	2	q35	219195237	219209651
TMEM175	ENSG00000127419	84286	-0.246508	0.000175733	0.000622621	transmembrane protein 175 [Source:HGNC Symbol;Acc:HGNC:28709]	4	p16.3	932387	958656
CD5L	ENSG00000073754	922	-0.246417	3.39241e-06	2.03787e-05	CD5 molecule like [Source:HGNC Symbol;Acc:HGNC:1690]	1	q23.1	157830911	157898256
NT5C	ENSG00000125458	30833	-0.246292	3.43273e-06	2.05768e-05	5', 3'-nucleotidase, cytosolic [Source:HGNC Symbol;Acc:HGNC:17144]	17	q25.1	75130225	75131757
ALOX5	ENSG00000012779	240	-0.246248	3.44687e-06	2.06379e-05	arachidonate 5-lipoxygenase [Source:HGNC Symbol;Acc:HGNC:435]	10	q11.21	45374176	45446119
PHYKPL	ENSG00000175309	85007	-0.246006	4.28738e-06	2.49006e-05	5-phosphohydroxy-L-lysine phospho-lyase [Source:HGNC Symbol;Acc:HGNC:28249]	5	q35.3	178208471	178232802
MAMDC2	ENSG00000165072	256691	-0.245903	5.9945e-06	3.34292e-05	MAM domain containing 2 [Source:HGNC Symbol;Acc:HGNC:23673]	9	q21.12	70043848	70226972
RHOF	ENSG00000139725	54509	-0.245869	2.88658e-05	0.000128353	ras homolog family member F, filopodia associated [Source:HGNC Symbol;Acc:HGNC:15703]	12	q24.31	121777754	121803403
CALD1	ENSG00000122786	800	-0.245862	3.57453e-06	2.13052e-05	caldesmon 1 [Source:HGNC Symbol;Acc:HGNC:1441]	7	q33	134744252	134970729
EZR	ENSG00000092820	7430	-0.245687	3.63365e-06	2.16269e-05	ezrin [Source:HGNC Symbol;Acc:HGNC:12691]	6	q25.3	158765741	158819368
MMP28	ENSG00000271447	79148	-0.245643	0.000102352	0.000389214	matrix metallopeptidase 28 [Source:HGNC Symbol;Acc:HGNC:14366]	17	q12	35756249	35795707
NTM	ENSG00000182667	50863	-0.245252	5.45231e-05	0.000225276	neurotrimin [Source:HGNC Symbol;Acc:HGNC:17941]	11	q25	131370478	132336822
A1BG	ENSG00000121410	1	-0.245232	3.79218e-06	2.24591e-05	alpha-1-B glycoprotein [Source:HGNC Symbol;Acc:HGNC:5]	19	q13.43	58345178	58353492
MOB2	ENSG00000182208	81532	-0.245084	3.84519e-06	2.2725e-05	MOB kinase activator 2 [Source:HGNC Symbol;Acc:HGNC:24904]	11	p15.5	1469457	1501247
PLAT	ENSG00000104368	5327	-0.245083	7.34399e-06	3.97417e-05	plasminogen activator, tissue type [Source:HGNC Symbol;Acc:HGNC:9051]	8	p11.21	42174718	42207709
FTH1	ENSG00000167996	2495	-0.244996	3.87691e-06	2.28643e-05	ferritin heavy chain 1 [Source:HGNC Symbol;Acc:HGNC:3976]	11	q12.3	61959718	61967634
SP100	ENSG00000067066	6672	-0.244912	3.90778e-06	2.3014e-05	SP100 nuclear antigen [Source:HGNC Symbol;Acc:HGNC:11206]	2	q37.1	230415942	230545606
IGHV2-5	ENSG00000211937		-0.24487	2.56505e-05	0.000115586	immunoglobulin heavy variable 2-5 [Source:HGNC Symbol;Acc:HGNC:5576]	14	q32.33	106037902	106038365
SEMA7A	ENSG00000138623	8482	-0.244817	0.000245906	0.000837018	semaphorin 7A (John Milton Hagen blood group) [Source:HGNC Symbol;Acc:HGNC:10741]	15	q24.1	74409289	74433958
DCTN2	ENSG00000175203	10540	-0.244699	3.98618e-06	2.34101e-05	dynactin subunit 2 [Source:HGNC Symbol;Acc:HGNC:2712]	12	q13.3	57529633	57547224
LRP1	ENSG00000123384	4035	-0.244619	4.01636e-06	2.3538e-05	LDL receptor related protein 1 [Source:HGNC Symbol;Acc:HGNC:6692]	12	q13.3	57128483	57213361
AMPD3	ENSG00000133805	272	-0.244547	4.04347e-06	2.36804e-05	adenosine monophosphate deaminase 3 [Source:HGNC Symbol;Acc:HGNC:470]	11	p15.4	10308313	10507579
VPS11	ENSG00000160695	55823	-0.244464	4.07499e-06	2.38318e-05	VPS11 core subunit of CORVET and HOPS complexes [Source:HGNC Symbol;Acc:HGNC:14583]	11	q23.3	119067818	119081972
NFATC2	ENSG00000101096	4773	-0.244408	4.09639e-06	2.39236e-05	nuclear factor of activated T cells 2 [Source:HGNC Symbol;Acc:HGNC:7776]	20	q13.2	51386957	51562831
SLC27A1	ENSG00000130304	376497	-0.244365	4.11268e-06	2.40021e-05	solute carrier family 27 member 1 [Source:HGNC Symbol;Acc:HGNC:10995]	19	p13.11	17468769	17506168
SLC29A3	ENSG00000198246	55315	-0.244335	0.00197551	0.00506782	solute carrier family 29 member 3 [Source:HGNC Symbol;Acc:HGNC:23096]	10	q22.1	71319259	71381423
LAMA5	ENSG00000130702	3911	-0.24427	4.14959e-06	2.42007e-05	laminin subunit alpha 5 [Source:HGNC Symbol;Acc:HGNC:6485]	20	q13.33	62307955	62367312
EPB41L2	ENSG00000079819	2037	-0.243848	4.31595e-06	2.50319e-05	erythrocyte membrane protein band 4.1 like 2 [Source:HGNC Symbol;Acc:HGNC:3379]	6	q23.2	130839347	131063322
FPR1	ENSG00000171051	2357	-0.243833	0.00139998	0.00377459	formyl peptide receptor 1 [Source:HGNC Symbol;Acc:HGNC:3826]	19	q13.41	51745172	51804115
MINK1	ENSG00000141503	50488	-0.243648	4.39711e-06	2.54149e-05	misshapen like kinase 1 [Source:HGNC Symbol;Acc:HGNC:17565]	17	p13.2	4833340	4898061
WDR81	ENSG00000167716	124997	-0.243475	4.46854e-06	2.57569e-05	WD repeat domain 81 [Source:HGNC Symbol;Acc:HGNC:26600]	17	p13.3	1716523	1738599
BNIP2	ENSG00000140299	663	-0.242952	9.14748e-06	4.79572e-05	BCL2 interacting protein 2 [Source:HGNC Symbol;Acc:HGNC:1083]	15	q22.2	59659146	59689339
ARHGEF37	ENSG00000183111	389337	-0.242948	4.69325e-06	2.69229e-05	Rho guanine nucleotide exchange factor 37 [Source:HGNC Symbol;Acc:HGNC:34430]	5	q32	149551947	149634968
INPP1	ENSG00000151689	3628	-0.242887	4.71976e-06	2.70565e-05	inositol polyphosphate-1-phosphatase [Source:HGNC Symbol;Acc:HGNC:6071]	2	q32.2	190343570	190371665
KNG1	ENSG00000113889	3827	-0.242604	4.84508e-06	2.76331e-05	kininogen 1 [Source:HGNC Symbol;Acc:HGNC:6383]	3	q27.3	186717348	186744410
ACTR10	ENSG00000131966	55860	-0.242601	4.84664e-06	2.76331e-05	actin related protein 10 [Source:HGNC Symbol;Acc:HGNC:17372]	14	q23.1	58200080	58235636
AGTPBP1	ENSG00000135049	23287	-0.242592	3.71143e-05	0.000160035	ATP/GTP binding carboxypeptidase 1 [Source:HGNC Symbol;Acc:HGNC:17258]	9	q21.33	85546539	85742029
NCF2	ENSG00000116701	4688	-0.242247	5.00842e-06	2.84205e-05	neutrophil cytosolic factor 2 [Source:HGNC Symbol;Acc:HGNC:7661]	1	q25.3	183554461	183590905
IGLV3-27	ENSG00000211658		-0.242203	0.000712616	0.00208743	immunoglobulin lambda variable 3-27 [Source:HGNC Symbol;Acc:HGNC:5910]	22	q11.22	22668288	22668806
TINAGL1	ENSG00000142910	64129	-0.241956	5.14501e-06	2.91169e-05	tubulointerstitial nephritis antigen like 1 [Source:HGNC Symbol;Acc:HGNC:19168]	1	p35.2	31576485	31587686
TAOK3	ENSG00000135090	51347	-0.24183	5.205e-06	2.9397e-05	TAO kinase 3 [Source:HGNC Symbol;Acc:HGNC:18133]	12	q24.23	118149801	118372907
ASPN	ENSG00000106819	54829	-0.241781	5.22875e-06	2.94915e-05	asporin [Source:HGNC Symbol;Acc:HGNC:14872]	9	q22.31	92456205	92482506
PHYHD1	ENSG00000175287	254295	-0.241702	1.58644e-05	7.68441e-05	phytanoyl-CoA dioxygenase domain containing 1 [Source:HGNC Symbol;Acc:HGNC:23396]	9	q34.11	128920966	128942041
MOB3A	ENSG00000172081	126308	-0.241623	7.98395e-06	4.27643e-05	MOB kinase activator 3A [Source:HGNC Symbol;Acc:HGNC:29802]	19	p13.3	2071036	2096673
TXNDC5	ENSG00000239264	81567	-0.241442	5.39481e-06	3.03874e-05	thioredoxin domain containing 5 [Source:HGNC Symbol;Acc:HGNC:21073]	6	p24.3	7881517	7910788
CSRP1	ENSG00000159176	1465	-0.241417	5.40755e-06	3.04388e-05	cysteine and glycine rich protein 1 [Source:HGNC Symbol;Acc:HGNC:2469]	1	q32.1	201483530	201509456
CCDC9B	ENSG00000188549	388115	-0.241389	5.42155e-06	3.04971e-05	coiled-coil domain containing 9B [Source:HGNC Symbol;Acc:HGNC:33488]	15	q15.1	40331452	40340939
TTC8	ENSG00000165533	123016	-0.241339	9.60617e-05	0.000369137	tetratricopeptide repeat domain 8 [Source:HGNC Symbol;Acc:HGNC:20087]	14	q31.3	88824153	88881078
CAB39	ENSG00000135932	51719	-0.241126	5.55427e-06	3.11603e-05	calcium binding protein 39 [Source:HGNC Symbol;Acc:HGNC:20292]	2	q37.1	230712842	230821075
SERPINA3	ENSG00000196136	12	-0.241097	5.56945e-06	3.12246e-05	serpin family A member 3 [Source:HGNC Symbol;Acc:HGNC:16]	14	q32.13	94612384	94624055
FLNA	ENSG00000196924	2316	-0.241082	5.57731e-06	3.12478e-05	filamin A [Source:HGNC Symbol;Acc:HGNC:3754]	X	q28	154348524	154374634
ZG16	ENSG00000174992	653808	-0.241048	0.00277566	0.00680605	zymogen granule protein 16 [Source:HGNC Symbol;Acc:HGNC:30961]	16	p11.2	29778256	29782973
ARPC3	ENSG00000111229	10094	-0.241015	5.61133e-06	3.14175e-05	actin related protein 2/3 complex subunit 3 [Source:HGNC Symbol;Acc:HGNC:706]	12	q24.11	110434823	110450422
DNM3	ENSG00000197959	26052	-0.241012	9.51817e-05	0.000366258	dynamin 3 [Source:HGNC Symbol;Acc:HGNC:29125]	1	q24.3	171817887	172418466
IGHV3-35	ENSG00000211957		-0.240516	5.87499e-06	3.27845e-05	immunoglobulin heavy variable 3-35 (non-functional) [Source:HGNC Symbol;Acc:HGNC:5598]	14	q32.33	106389392	106389858
S100A3	ENSG00000188015	6274	-0.24032	9.37319e-05	0.000361506	S100 calcium binding protein A3 [Source:HGNC Symbol;Acc:HGNC:10493]	1	q21.3	153547329	153549258
RBMS3	ENSG00000144642	27303	-0.240039	5.96904e-05	0.000243396	RNA binding motif single stranded interacting protein 3 [Source:HGNC Symbol;Acc:HGNC:13427]	3	p24.1	28574791	30010391
SERPINA7	ENSG00000123561	6906	-0.239989	6.16618e-06	3.42715e-05	serpin family A member 7 [Source:HGNC Symbol;Acc:HGNC:11583]	X	q22.3	106032435	106038727
HP	ENSG00000257017	3240	-0.239772	6.29002e-06	3.48001e-05	haptoglobin [Source:HGNC Symbol;Acc:HGNC:5141]	16	q22.2	72054505	72061055
RHOA	ENSG00000067560	387	-0.239724	6.31788e-06	3.49312e-05	ras homolog family member A [Source:HGNC Symbol;Acc:HGNC:667]	3	p21.31	49359139	49412998
JPH2	ENSG00000149596	57158	-0.239555	3.64024e-05	0.000157531	junctophilin 2 [Source:HGNC Symbol;Acc:HGNC:14202]	20	q13.12	44106590	44187188
CTBS	ENSG00000117151	1486	-0.239243	9.55748e-06	4.98579e-05	chitobiase [Source:HGNC Symbol;Acc:HGNC:2496]	1	p22.3	84549611	84574480
GPC6	ENSG00000183098	10082	-0.239225	6.61279e-06	3.62517e-05	glypican 6 [Source:HGNC Symbol;Acc:HGNC:4454]	13	q31.3	93226807	94408020
SEC23A	ENSG00000100934	10484	-0.239117	6.67831e-06	3.65156e-05	SEC23 homolog A, COPII coat complex component [Source:HGNC Symbol;Acc:HGNC:10701]	14	q21.1	39031919	39109646
RBCK1	ENSG00000125826	10616	-0.239035	7.60973e-06	4.10213e-05	RANBP2-type and C3HC4-type zinc finger containing 1 [Source:HGNC Symbol;Acc:HGNC:15864]	20	p13	407498	432139
PDXK	ENSG00000160209	8566	-0.238988	6.75744e-06	3.69243e-05	pyridoxal kinase [Source:HGNC Symbol;Acc:HGNC:8819]	21	q22.3	43719094	43762307
GNB1	ENSG00000078369	2782	-0.238962	6.77368e-06	3.6989e-05	G protein subunit beta 1 [Source:HGNC Symbol;Acc:HGNC:4396]	1	p36.33	1785285	1892292
IQGAP2	ENSG00000145703	10788	-0.238945	6.7845e-06	3.7024e-05	IQ motif containing GTPase activating protein 2 [Source:HGNC Symbol;Acc:HGNC:6111]	5	q13.3	76403285	76708132
F9	ENSG00000101981	2158	-0.238867	6.83261e-06	3.72382e-05	coagulation factor IX [Source:HGNC Symbol;Acc:HGNC:3551]	X	q27.1	139530739	139563459
GNG11	ENSG00000127920	2791	-0.238679	6.5906e-05	0.000265265	G protein subunit gamma 11 [Source:HGNC Symbol;Acc:HGNC:4403]	7	q21.3	93921735	93928610
SSC5D	ENSG00000179954	284297	-0.238591	7.00679e-06	3.80972e-05	scavenger receptor cysteine rich family member with 5 domains [Source:HGNC Symbol;Acc:HGNC:26641]	19	q13.42	55488404	55519099
IGLV7-46	ENSG00000211649		-0.238411	0.000141377	0.000513455	immunoglobulin lambda variable 7-46 [Source:HGNC Symbol;Acc:HGNC:5930]	22	q11.22	22369614	22370087
MUC5B	ENSG00000117983	727897	-0.23834	1.85298e-05	8.78313e-05	mucin 5B, oligomeric mucus/gel-forming [Source:HGNC Symbol;Acc:HGNC:7516]	11	p15.5	1223066	1262172
CALB2	ENSG00000172137	794	-0.238251	1.07547e-05	5.49437e-05	calbindin 2 [Source:HGNC Symbol;Acc:HGNC:1435]	16	q22.2	71358713	71390436
ORM1	ENSG00000229314	5004	-0.238215	7.25058e-06	3.93122e-05	orosomucoid 1 [Source:HGNC Symbol;Acc:HGNC:8498]	9	q32	114323098	114326479
HSPB7	ENSG00000173641	27129	-0.238159	8.23466e-06	4.38278e-05	heat shock protein family B (small) member 7 [Source:HGNC Symbol;Acc:HGNC:5249]	1	p36.13	16014028	16019594
IGHV1-46	ENSG00000211962		-0.238149	5.87005e-05	0.000239824	immunoglobulin heavy variable 1-46 [Source:HGNC Symbol;Acc:HGNC:5554]	14	q32.33	106511117	106511856
CASP1	ENSG00000137752	834	-0.238065	7.35073e-06	3.97526e-05	caspase 1 [Source:HGNC Symbol;Acc:HGNC:1499]	11	q22.3	105025397	105035250
MAPK3	ENSG00000102882	5595	-0.238033	7.37181e-06	3.98409e-05	mitogen-activated protein kinase 3 [Source:HGNC Symbol;Acc:HGNC:6877]	16	p11.2	30114105	30123506
CDC42EP2	ENSG00000149798	10435	-0.237796	6.2129e-05	0.000252116	CDC42 effector protein 2 [Source:HGNC Symbol;Acc:HGNC:16263]	11	q13.1	65314866	65322417
RGS19	ENSG00000171700	10287	-0.237667	1.03307e-05	5.30682e-05	regulator of G protein signaling 19 [Source:HGNC Symbol;Acc:HGNC:13735]	20	q13.33	64073181	64079988
PTPRM	ENSG00000173482	5797	-0.237626	7.56356e-05	0.000299549	protein tyrosine phosphatase receptor type M [Source:HGNC Symbol;Acc:HGNC:9675]	18	p11.23	7566782	8406861
CCDC69	ENSG00000198624	26112	-0.237566	0.00136421	0.00369237	coiled-coil domain containing 69 [Source:HGNC Symbol;Acc:HGNC:24487]	5	q33.1	151181052	151224093
CA3	ENSG00000164879	761	-0.237514	2.95101e-05	0.000130801	carbonic anhydrase 3 [Source:HGNC Symbol;Acc:HGNC:1374]	8	q21.2	85373436	85449040
PSME1	ENSG00000092010	5720	-0.237423	7.79184e-06	4.18687e-05	proteasome activator subunit 1 [Source:HGNC Symbol;Acc:HGNC:9568]	14	q12	24136163	24138967
ESAM	ENSG00000149564	90952	-0.237357	2.27099e-05	0.000104349	endothelial cell adhesion molecule [Source:HGNC Symbol;Acc:HGNC:17474]	11	q24.2	124752583	124762290
IFI30	ENSG00000216490	10437	-0.237344	7.84776e-06	4.21422e-05	IFI30 lysosomal thiol reductase [Source:HGNC Symbol;Acc:HGNC:5398]	19	p13.11	18173162	18178117
PRELP	ENSG00000188783	5549	-0.237242	7.92021e-06	4.2477e-05	proline and arginine rich end leucine rich repeat protein [Source:HGNC Symbol;Acc:HGNC:9357]	1	q32.1	203475806	203491352
BST2	ENSG00000130303	684	-0.237111	8.01497e-06	4.28485e-05	bone marrow stromal cell antigen 2 [Source:HGNC Symbol;Acc:HGNC:1119]	19	p13.11	17402939	17405630
ABL1	ENSG00000097007	25	-0.237049	9.96188e-06	5.15833e-05	ABL proto-oncogene 1, non-receptor tyrosine kinase [Source:HGNC Symbol;Acc:HGNC:76]	9	q34.12	130713043	130887675
OSBPL10	ENSG00000144645	114884	-0.236944	1.24273e-05	6.22034e-05	oxysterol binding protein like 10 [Source:HGNC Symbol;Acc:HGNC:16395]	3	p22.3	31657912	32077580
TMOD3	ENSG00000138594	29766	-0.236856	8.20217e-06	4.37102e-05	tropomodulin 3 [Source:HGNC Symbol;Acc:HGNC:11873]	15	q21.2	51829628	51947295
APOL2	ENSG00000128335	23780	-0.236842	8.21279e-06	4.37391e-05	apolipoprotein L2 [Source:HGNC Symbol;Acc:HGNC:619]	22	q12.3	36226209	36239954
AKAP10	ENSG00000108599	11216	-0.236793	5.08249e-05	0.000211122	A-kinase anchoring protein 10 [Source:HGNC Symbol;Acc:HGNC:368]	17	p11.2	19904302	19978343
PPP2CB	ENSG00000104695	5516	-0.236698	8.83784e-06	4.65955e-05	protein phosphatase 2 catalytic subunit beta [Source:HGNC Symbol;Acc:HGNC:9300]	8	p12	30774457	30814314
LIPA	ENSG00000107798	3988	-0.236685	8.33e-06	4.42511e-05	lipase A, lysosomal acid type [Source:HGNC Symbol;Acc:HGNC:6617]	10	q23.31	89213569	89414557
ATOX1	ENSG00000177556	475	-0.236285	8.63662e-06	4.56779e-05	antioxidant 1 copper chaperone [Source:HGNC Symbol;Acc:HGNC:798]	5	q33.1	151742316	151772532
WARS1	ENSG00000140105	7453	-0.236175	8.72212e-06	4.60721e-05	tryptophanyl-tRNA synthetase 1 [Source:HGNC Symbol;Acc:HGNC:12729]	14	q32.2	100333790	100376805
PDE5A	ENSG00000138735	8654	-0.236032	8.83553e-06	4.65955e-05	phosphodiesterase 5A [Source:HGNC Symbol;Acc:HGNC:8784]	4	q26	119494397	119628804
NTAN1	ENSG00000157045	123803	-0.235813	2.02508e-05	9.42869e-05	N-terminal asparagine amidase [Source:HGNC Symbol;Acc:HGNC:29909]	16	p13.11	15037854	15056079
LIME1	ENSG00000203896	54923	-0.235811	2.28422e-05	0.000104899	Lck interacting transmembrane adaptor 1 [Source:HGNC Symbol;Acc:HGNC:26016]	20	q13.33	63736283	63739103
MAPRE2	ENSG00000166974	10982	-0.235751	9.06186e-06	4.75677e-05	microtubule associated protein RP/EB family member 2 [Source:HGNC Symbol;Acc:HGNC:6891]	18	q12.1	34976928	35143470
GC	ENSG00000145321	2638	-0.235597	9.18866e-06	4.81431e-05	GC vitamin D binding protein [Source:HGNC Symbol;Acc:HGNC:4187]	4	q13.3	71741696	71804041
AHSG	ENSG00000145192	197	-0.235511	9.26008e-06	4.84871e-05	alpha 2-HS glycoprotein [Source:HGNC Symbol;Acc:HGNC:349]	3	q27.3	186613060	186621318
PPP3CA	ENSG00000138814	5530	-0.235447	9.31315e-06	4.87042e-05	protein phosphatase 3 catalytic subunit alpha [Source:HGNC Symbol;Acc:HGNC:9314]	4	q24	101023409	101348278
RCBTB2	ENSG00000136161	1102	-0.235412	0.000116275	0.000434686	RCC1 and BTB domain containing protein 2 [Source:HGNC Symbol;Acc:HGNC:1914]	13	q14.2	48488963	48533256
IGHV5-51	ENSG00000211966		-0.235385	9.36481e-06	4.89439e-05	immunoglobulin heavy variable 5-51 [Source:HGNC Symbol;Acc:HGNC:5659]	14	q32.33	106578744	106579236
TMT1A	ENSG00000185432	25840	-0.235326	9.41466e-06	4.91739e-05	thiol methyltransferase 1A [Source:HGNC Symbol;Acc:HGNC:24550]	12	q13.12	50923472	50932510
PLSCR3	ENSG00000187838	57048	-0.235272	1.31339e-05	6.51962e-05	phospholipid scramblase 3 [Source:HGNC Symbol;Acc:HGNC:16495]	17	p13.1	7389727	7394842
DBNL	ENSG00000136279	28988	-0.235097	9.61098e-06	5.01059e-05	drebrin like [Source:HGNC Symbol;Acc:HGNC:2696]	7	p13	44044640	44069456
LRSAM1	ENSG00000148356	90678	-0.235031	9.66747e-06	5.03379e-05	leucine rich repeat and sterile alpha motif containing 1 [Source:HGNC Symbol;Acc:HGNC:25135]	9	q33.3	127451489	127503499
CACNA2D2	ENSG00000007402	9254	-0.23502	0.000495934	0.00152836	calcium voltage-gated channel auxiliary subunit alpha2delta 2 [Source:HGNC Symbol;Acc:HGNC:1400]	3	p21.31	50362613	50504244
PPP6R1	ENSG00000105063	22870	-0.234867	9.8112e-06	5.09268e-05	protein phosphatase 6 regulatory subunit 1 [Source:HGNC Symbol;Acc:HGNC:29195]	19	q13.42	55229779	55259017
MACROD2	ENSG00000172264	140733	-0.234837	9.22881e-05	0.000356921	mono-ADP ribosylhydrolase 2 [Source:HGNC Symbol;Acc:HGNC:16126]	20	p12.1	13995369	16053197
INF2	ENSG00000203485	64423	-0.234645	1.00079e-05	5.17576e-05	inverted formin 2 [Source:HGNC Symbol;Acc:HGNC:23791]	14	q32.33	104681146	104722535
CAP2	ENSG00000112186	10486	-0.234446	1.01877e-05	5.24617e-05	cyclase associated actin cytoskeleton regulatory protein 2 [Source:HGNC Symbol;Acc:HGNC:20039]	6	p22.3	17393595	17557780
DOK1	ENSG00000115325	1796	-0.234432	1.02008e-05	5.24968e-05	docking protein 1 [Source:HGNC Symbol;Acc:HGNC:2990]	2	p13.1	74549026	74557551
AMDHD2	ENSG00000162066	51005	-0.234371	3.07206e-05	0.000135597	amidohydrolase domain containing 2 [Source:HGNC Symbol;Acc:HGNC:24262]	16	p13.3	2520357	2531422
SERPINB6	ENSG00000124570	5269	-0.234115	1.04936e-05	5.37734e-05	serpin family B member 6 [Source:HGNC Symbol;Acc:HGNC:8950]	6	p25.2	2948159	2972165
NISCH	ENSG00000010322	11188	-0.234098	1.05103e-05	5.38261e-05	nischarin [Source:HGNC Symbol;Acc:HGNC:18006]	3	p21.1	52455118	52493068
PHF1	ENSG00000112511	5252	-0.234034	1.74607e-05	8.36123e-05	PHD finger protein 1 [Source:HGNC Symbol;Acc:HGNC:8919]	6	p21.32	33410399	33416453
TRAF1	ENSG00000056558	7185	-0.233808	0.000169806	0.000604169	TNF receptor associated factor 1 [Source:HGNC Symbol;Acc:HGNC:12031]	9	q33.2	120902393	120929173
VPS16	ENSG00000215305	64601	-0.23374	1.08517e-05	5.54055e-05	VPS16 core subunit of CORVET and HOPS complexes [Source:HGNC Symbol;Acc:HGNC:14584]	20	p13	2840703	2866732
COL4A1	ENSG00000187498	1282	-0.233697	1.08933e-05	5.55842e-05	collagen type IV alpha 1 chain [Source:HGNC Symbol;Acc:HGNC:2202]	13	q34	110148963	110307157
ANGPTL2	ENSG00000136859	23452	-0.233688	1.09014e-05	5.5592e-05	angiopoietin like 2 [Source:HGNC Symbol;Acc:HGNC:490]	9	q33.3	127087348	127122635
SLC15A3	ENSG00000110446	51296	-0.233687	0.00481822	0.0110063	solute carrier family 15 member 3 [Source:HGNC Symbol;Acc:HGNC:18068]	11	q12.2	60937060	60952653
FGA	ENSG00000171560	2243	-0.233603	1.09849e-05	5.59158e-05	fibrinogen alpha chain [Source:HGNC Symbol;Acc:HGNC:3661]	4	q31.3	154583126	154590742
PGLYRP2	ENSG00000161031	114770	-0.233135	1.14521e-05	5.7978e-05	peptidoglycan recognition protein 2 [Source:HGNC Symbol;Acc:HGNC:30013]	19	p13.12	15468645	15498956
RAP1A	ENSG00000116473	5906	-0.233091	1.14975e-05	5.81149e-05	RAP1A, member of RAS oncogene family [Source:HGNC Symbol;Acc:HGNC:9855]	1	p13.2	111542218	111716691
MAP4	ENSG00000047849	4134	-0.232913	1.16807e-05	5.89929e-05	microtubule associated protein 4 [Source:HGNC Symbol;Acc:HGNC:6862]	3	p21.31	47850690	48089272
TRAPPC6B	ENSG00000182400	122553	-0.232769	1.18305e-05	5.96065e-05	trafficking protein particle complex subunit 6B [Source:HGNC Symbol;Acc:HGNC:23066]	14	q21.1	39147811	39170532
MRC2	ENSG00000011028	9902	-0.232607	1.20028e-05	6.04021e-05	mannose receptor C type 2 [Source:HGNC Symbol;Acc:HGNC:16875]	17	q23.2	62627670	62693597
VPS18	ENSG00000104142	57617	-0.232281	1.23544e-05	6.18751e-05	VPS18 core subunit of CORVET and HOPS complexes [Source:HGNC Symbol;Acc:HGNC:15972]	15	q15.1	40894450	40903975
IGKV2D-29	ENSG00000243264		-0.232173	1.40095e-05	6.89722e-05	immunoglobulin kappa variable 2D-29 [Source:HGNC Symbol;Acc:HGNC:5800]	2	p11.2	89947512	89948269
GYG1	ENSG00000163754	2992	-0.232134	1.25163e-05	6.25741e-05	glycogenin 1 [Source:HGNC Symbol;Acc:HGNC:4699]	3	q24	148991408	149031775
APOA4	ENSG00000110244	337	-0.232016	1.2648e-05	6.31057e-05	apolipoprotein A4 [Source:HGNC Symbol;Acc:HGNC:602]	11	q23.3	116820700	116823304
THBS3	ENSG00000169231	7059	-0.231966	1.27042e-05	6.33253e-05	thrombospondin 3 [Source:HGNC Symbol;Acc:HGNC:11787]	1	q22	155195588	155209051
ADH1A	ENSG00000187758	124	-0.231941	0.000222477	0.000764703	alcohol dehydrogenase 1A (class I), alpha polypeptide [Source:HGNC Symbol;Acc:HGNC:249]	4	q23	99276369	99291003
NEK1	ENSG00000137601	4750	-0.231881	8.00041e-05	0.000314038	NIMA related kinase 1 [Source:HGNC Symbol;Acc:HGNC:7744]	4	q33	169369704	169612632
CARD16	ENSG00000204397	114769	-0.231852	1.98212e-05	9.27493e-05	caspase recruitment domain family member 16 [Source:HGNC Symbol;Acc:HGNC:33701]	11	q22.3	105041326	105101431
RASIP1	ENSG00000105538	54922	-0.231622	2.4048e-05	0.000109298	Ras interacting protein 1 [Source:HGNC Symbol;Acc:HGNC:24716]	19	q13.33	48720585	48740610
PSMB8	ENSG00000204264	5696	-0.231368	1.33933e-05	6.62883e-05	proteasome 20S subunit beta 8 [Source:HGNC Symbol;Acc:HGNC:9545]	6	p21.32	32840717	32844679
DGKA	ENSG00000065357	1606	-0.231349	1.34168e-05	6.63652e-05	diacylglycerol kinase alpha [Source:HGNC Symbol;Acc:HGNC:2849]	12	q13.2	55927319	55954027
ACTN2	ENSG00000077522	88	-0.230937	0.00013248	0.000487526	actinin alpha 2 [Source:HGNC Symbol;Acc:HGNC:164]	1	q43	236664141	236764631
CAV1	ENSG00000105974	857	-0.230888	1.39729e-05	6.88325e-05	caveolin 1 [Source:HGNC Symbol;Acc:HGNC:1527]	7	q31.2	116524994	116561179
EPS15L1	ENSG00000127527	58513	-0.230786	1.40985e-05	6.93291e-05	epidermal growth factor receptor pathway substrate 15 like 1 [Source:HGNC Symbol;Acc:HGNC:24634]	19	p13.11	16355239	16472085
COMMD1	ENSG00000173163	150684	-0.230711	1.41918e-05	6.97067e-05	copper metabolism domain containing 1 [Source:HGNC Symbol;Acc:HGNC:23024]	2	p15	61888724	62147247
AP2A2	ENSG00000183020	161	-0.230627	1.42972e-05	7.01834e-05	adaptor related protein complex 2 subunit alpha 2 [Source:HGNC Symbol;Acc:HGNC:562]	11	p15.5	924881	1012245
CAPZA2	ENSG00000198898	830	-0.230507	1.44492e-05	7.08054e-05	capping actin protein of muscle Z-line subunit alpha 2 [Source:HGNC Symbol;Acc:HGNC:1490]	7	q31.2	116811070	116922049
APOA1	ENSG00000118137	335	-0.230389	1.46007e-05	7.14643e-05	apolipoprotein A1 [Source:HGNC Symbol;Acc:HGNC:600]	11	q23.3	116835751	116837622
DIP2C	ENSG00000151240	22982	-0.230388	2.05848e-05	9.55244e-05	disco interacting protein 2 homolog C [Source:HGNC Symbol;Acc:HGNC:29150]	10	p15.3	274201	689668
GEM	ENSG00000164949	2669	-0.230265	0.000528345	0.00161438	GTP binding protein overexpressed in skeletal muscle [Source:HGNC Symbol;Acc:HGNC:4234]	8	q22.1	94249253	94262350
ERC1	ENSG00000082805	23085	-0.229751	1.54407e-05	7.50946e-05	ELKS/RAB6-interacting/CAST family member 1 [Source:HGNC Symbol;Acc:HGNC:17072]	12	p13.33	990509	1495933
UACA	ENSG00000137831	55075	-0.229507	1.57745e-05	7.65409e-05	uveal autoantigen with coiled-coil domains and ankyrin repeats [Source:HGNC Symbol;Acc:HGNC:15947]	15	q23	70654554	70763558
APOB	ENSG00000084674	338	-0.229479	1.5814e-05	7.66885e-05	apolipoprotein B [Source:HGNC Symbol;Acc:HGNC:603]	2	p24.1	21001429	21044073
TBCEL	ENSG00000154114	219899	-0.229454	1.77527e-05	8.48656e-05	tubulin folding cofactor E like [Source:HGNC Symbol;Acc:HGNC:28115]	11	q23.3	121024072	121090776
PCDH1	ENSG00000156453	5097	-0.229451	1.58525e-05	7.68306e-05	protocadherin 1 [Source:HGNC Symbol;Acc:HGNC:8655]	5	q31.3	141853090	141879246
HSD11B1	ENSG00000117594	3290	-0.229424	0.000147014	0.000532087	hydroxysteroid 11-beta dehydrogenase 1 [Source:HGNC Symbol;Acc:HGNC:5208]	1	q32.2	209686178	209734949
SEPTIN2	ENSG00000168385	4735	-0.228927	1.65954e-05	7.98786e-05	septin 2 [Source:HGNC Symbol;Acc:HGNC:7729]	2	q37.3	241315100	241354027
IGLV1-40	ENSG00000211653		-0.228869	5.96388e-05	0.000243303	immunoglobulin lambda variable 1-40 [Source:HGNC Symbol;Acc:HGNC:5877]	22	q11.22	22409766	22410282
IGLV2-23	ENSG00000211660		-0.228867	0.00111508	0.00308059	immunoglobulin lambda variable 2-23 [Source:HGNC Symbol;Acc:HGNC:5890]	22	q11.22	22697789	22698407
ARPC2	ENSG00000163466	10109	-0.228713	1.69083e-05	8.12913e-05	actin related protein 2/3 complex subunit 2 [Source:HGNC Symbol;Acc:HGNC:705]	2	q35	218217141	218254356
PICALM	ENSG00000073921	8301	-0.228656	1.6992e-05	8.16472e-05	phosphatidylinositol binding clathrin assembly protein [Source:HGNC Symbol;Acc:HGNC:15514]	11	q14.2	85957175	86069882
MRAS	ENSG00000158186	22808	-0.228585	0.000184754	0.000651837	muscle RAS oncogene homolog [Source:HGNC Symbol;Acc:HGNC:7227]	3	q22.3	138347648	138405534
MLKL	ENSG00000168404	197259	-0.22854	1.71659e-05	8.23413e-05	mixed lineage kinase domain like pseudokinase [Source:HGNC Symbol;Acc:HGNC:26617]	16	q23.1	74671855	74700960
PKIG	ENSG00000168734	11142	-0.228494	9.12743e-05	0.000353325	cAMP-dependent protein kinase inhibitor gamma [Source:HGNC Symbol;Acc:HGNC:9019]	20	q13.12	44531785	44624247
PARVG	ENSG00000138964	64098	-0.228492	2.70499e-05	0.000121177	parvin gamma [Source:HGNC Symbol;Acc:HGNC:14654]	22	q13.31	44172956	44219533
APOC4	ENSG00000267467	346	-0.228215	0.00015085	0.000544331	apolipoprotein C4 [Source:HGNC Symbol;Acc:HGNC:611]	19	q13.32	44942237	44945496
A2M	ENSG00000175899	2	-0.227854	1.8222e-05	8.66165e-05	alpha-2-macroglobulin [Source:HGNC Symbol;Acc:HGNC:7]	12	p13.31	9067664	9116229
IGLV7-43	ENSG00000211652		-0.227801	0.000682217	0.00200677	immunoglobulin lambda variable 7-43 [Source:HGNC Symbol;Acc:HGNC:5929]	22	q11.22	22395018	22395489
CEP170	ENSG00000143702	645455	-0.227711	1.84492e-05	8.74983e-05	centrosomal protein 170 [Source:HGNC Symbol;Acc:HGNC:28920]	1	q43	243124428	243255348
EPM2A	ENSG00000112425	7957	-0.227664	7.11278e-05	0.000283432	EPM2A glucan phosphatase, laforin [Source:HGNC Symbol;Acc:HGNC:3413]	6	q24.3	145382535	145736023
NID1	ENSG00000116962	4811	-0.227573	1.86722e-05	8.84276e-05	nidogen 1 [Source:HGNC Symbol;Acc:HGNC:7821]	1	q42.3	235975830	236065109
COL4A2	ENSG00000134871	1284	-0.22757	1.86767e-05	8.84276e-05	collagen type IV alpha 2 chain [Source:HGNC Symbol;Acc:HGNC:2203]	13	q34	110305812	110513209
CDA	ENSG00000158825	978	-0.227222	1.92483e-05	9.06236e-05	cytidine deaminase [Source:HGNC Symbol;Acc:HGNC:1712]	1	p36.12	20589086	20618903
SHFL	ENSG00000130813	55337	-0.227204	1.92792e-05	9.07181e-05	shiftless antiviral inhibitor of ribosomal frameshifting [Source:HGNC Symbol;Acc:HGNC:25649]	19	p13.2	10086122	10093252
WASHC2C	ENSG00000172661	253725	-0.227153	5.13772e-05	0.000213222	WASH complex subunit 2C [Source:HGNC Symbol;Acc:HGNC:23414]	10	q11.22	45727200	45792964
COL18A1	ENSG00000182871	80781	-0.227077	1.94913e-05	9.15621e-05	collagen type XVIII alpha 1 chain [Source:HGNC Symbol;Acc:HGNC:2195]	21	q22.3	45405165	45513720
OAS2	ENSG00000111335	4939	-0.226992	1.96357e-05	9.2086e-05	2'-5'-oligoadenylate synthetase 2 [Source:HGNC Symbol;Acc:HGNC:8087]	12	q24.13	112978395	113011723
PIK3C3	ENSG00000078142	5289	-0.226948	1.97105e-05	9.23337e-05	phosphatidylinositol 3-kinase catalytic subunit type 3 [Source:HGNC Symbol;Acc:HGNC:8974]	18	q12.3	41955234	42087830
HK3	ENSG00000160883	3101	-0.226908	1.97798e-05	9.26071e-05	hexokinase 3 [Source:HGNC Symbol;Acc:HGNC:4925]	5	q35.2	176880869	176899346
AIDA	ENSG00000186063	64853	-0.226849	1.9881e-05	9.29771e-05	axin interactor, dorsalization associated [Source:HGNC Symbol;Acc:HGNC:25761]	1	q41	222668013	222713210
TRIM14	ENSG00000106785	9830	-0.226801	2.70885e-05	0.000121285	tripartite motif containing 14 [Source:HGNC Symbol;Acc:HGNC:16283]	9	q22.33	98069275	98119222
FTL	ENSG00000087086	2512	-0.226758	2.00371e-05	9.34992e-05	ferritin light chain [Source:HGNC Symbol;Acc:HGNC:3999]	19	q13.33	48965309	48966879
ALDH1A2	ENSG00000128918	8854	-0.226705	0.000122922	0.000455886	aldehyde dehydrogenase 1 family member A2 [Source:HGNC Symbol;Acc:HGNC:15472]	15	q21.3	57953424	58497866
TMOD1	ENSG00000136842	7111	-0.226594	2.03242e-05	9.45239e-05	tropomodulin 1 [Source:HGNC Symbol;Acc:HGNC:11871]	9	q22.33	97501180	97601743
GLOD4	ENSG00000167699	51031	-0.226562	2.03809e-05	9.46827e-05	glyoxalase domain containing 4 [Source:HGNC Symbol;Acc:HGNC:14111]	17	p13.3	757097	782294
HMOX1	ENSG00000100292	3162	-0.22643	2.06142e-05	9.56079e-05	heme oxygenase 1 [Source:HGNC Symbol;Acc:HGNC:5013]	22	q12.3	35380361	35394214
SAMD9	ENSG00000205413	54809	-0.226363	2.51585e-05	0.000113612	sterile alpha motif domain containing 9 [Source:HGNC Symbol;Acc:HGNC:1348]	7	q21.2	93099513	93118023
FILIP1	ENSG00000118407	27145	-0.226358	2.8902e-05	0.000128447	filamin A interacting protein 1 [Source:HGNC Symbol;Acc:HGNC:21015]	6	q14.1	75291859	75493800
STK25	ENSG00000115694	10494	-0.226321	2.52471e-05	0.000113829	serine/threonine kinase 25 [Source:HGNC Symbol;Acc:HGNC:11404]	2	q37.3	241492670	241509730
NBL1	ENSG00000158747	100532736	-0.2262	0.000159224	0.00057087	NBL1, DAN family BMP antagonist [Source:HGNC Symbol;Acc:HGNC:7650]	1	p36.13	19596979	19658456
CYFIP2	ENSG00000055163	26999	-0.226197	2.10327e-05	9.74954e-05	cytoplasmic FMR1 interacting protein 2 [Source:HGNC Symbol;Acc:HGNC:13760]	5	q33.3	157266079	157395595
PRAM1	ENSG00000133246	84106	-0.226191	7.10898e-05	0.000283415	PML-RARA regulated adaptor molecule 1 [Source:HGNC Symbol;Acc:HGNC:30091]	19	p13.2	8490056	8502640
TNFAIP8L3	ENSG00000183578	388121	-0.226055	0.000165371	0.000590141	TNF alpha induced protein 8 like 3 [Source:HGNC Symbol;Acc:HGNC:20620]	15	q21.2	51056598	51105276
TNRC6C	ENSG00000078687	57690	-0.226006	0.000467166	0.00145625	trinucleotide repeat containing adaptor 6C [Source:HGNC Symbol;Acc:HGNC:29318]	17	q25.3	77958703	78108822
DAB2	ENSG00000153071	1601	-0.22582	2.17276e-05	0.000100529	DAB adaptor protein 2 [Source:HGNC Symbol;Acc:HGNC:2662]	5	p13.1	39371675	39462300
TBCK	ENSG00000145348	93627	-0.225816	2.17351e-05	0.000100529	TBC1 domain containing kinase [Source:HGNC Symbol;Acc:HGNC:28261]	4	q24	106041599	106316683
CD200	ENSG00000091972	4345	-0.225733	0.000151268	0.000545369	CD200 molecule [Source:HGNC Symbol;Acc:HGNC:7203]	3	q13.2	112332347	112362812
APOC3	ENSG00000110245	345	-0.225697	2.19591e-05	0.000101406	apolipoprotein C3 [Source:HGNC Symbol;Acc:HGNC:610]	11	q23.3	116829706	116833072
C3	ENSG00000125730	718	-0.225132	2.3052e-05	0.000105689	complement C3 [Source:HGNC Symbol;Acc:HGNC:1318]	19	p13.3	6677704	6730562
PLEC	ENSG00000178209	5339	-0.225096	2.31218e-05	0.000105952	plectin [Source:HGNC Symbol;Acc:HGNC:9069]	8	q24.3	143915153	143976734
GPRIN3	ENSG00000185477	285513	-0.225046	3.13653e-05	0.000137863	GPRIN family member 3 [Source:HGNC Symbol;Acc:HGNC:27733]	4	q22.1	89236383	89307800
TRAPPC14	ENSG00000146826	55262	-0.225037	0.000107904	0.00040619	trafficking protein particle complex subunit 14 [Source:HGNC Symbol;Acc:HGNC:25604]	7	q22.1	100154420	100158723
LMNB2	ENSG00000176619	84823	-0.224964	2.33862e-05	0.000106887	lamin B2 [Source:HGNC Symbol;Acc:HGNC:6638]	19	p13.3	2427638	2456959
TRIM22	ENSG00000132274	10346	-0.224882	2.35517e-05	0.000107453	tripartite motif containing 22 [Source:HGNC Symbol;Acc:HGNC:16379]	11	p15.4	5689610	5737089
ATE1	ENSG00000107669	11101	-0.224843	2.363e-05	0.000107752	arginyltransferase 1 [Source:HGNC Symbol;Acc:HGNC:782]	10	q26.13	121709393	121928801
PRF1	ENSG00000180644	5551	-0.224797	0.000265263	0.000893497	perforin 1 [Source:HGNC Symbol;Acc:HGNC:9360]	10	q22.1	70597348	70602759
RNASE4	ENSG00000258818	6038	-0.224768	2.37833e-05	0.000108333	ribonuclease A family member 4 [Source:HGNC Symbol;Acc:HGNC:10047]	14	q11.2	20684560	20701216
TPP1	ENSG00000166340	1200	-0.224739	2.3842e-05	0.000108483	tripeptidyl peptidase 1 [Source:HGNC Symbol;Acc:HGNC:2073]	11	p15.4	6612768	6619448
ADPRH	ENSG00000144843	141	-0.224575	2.41795e-05	0.000109688	ADP-ribosylarginine hydrolase [Source:HGNC Symbol;Acc:HGNC:269]	3	q13.33	119579268	119589945
EML2	ENSG00000125746	24139	-0.224442	2.44563e-05	0.000110738	EMAP like 2 [Source:HGNC Symbol;Acc:HGNC:18035]	19	q13.32	45606994	45645602
GNG10	ENSG00000242616	2790	-0.22441	0.000156906	0.00056328	G protein subunit gamma 10 [Source:HGNC Symbol;Acc:HGNC:4402]	9	q31.3	111661605	111670226
CPN2	ENSG00000178772	1370	-0.224177	2.50159e-05	0.00011309	carboxypeptidase N subunit 2 [Source:HGNC Symbol;Acc:HGNC:2313]	3	q29	194339768	194351328
F2	ENSG00000180210	2147	-0.224093	2.51961e-05	0.000113707	coagulation factor II, thrombin [Source:HGNC Symbol;Acc:HGNC:3535]	11	p11.2	46719196	46739506
CHMP6	ENSG00000176108	79643	-0.224088	2.52066e-05	0.000113707	charged multivesicular body protein 6 [Source:HGNC Symbol;Acc:HGNC:25675]	17	q25.3	80991598	81009517
IGHV4-34	ENSG00000211956		-0.224086	0.000184026	0.000649815	immunoglobulin heavy variable 4-34 [Source:HGNC Symbol;Acc:HGNC:5650]	14	q32.33	106373663	106374145
NDEL1	ENSG00000166579	81565	-0.224082	0.000509402	0.00156527	nudE neurodevelopment protein 1 like 1 [Source:HGNC Symbol;Acc:HGNC:17620]	17	p13.1	8413131	8490411
CPZ	ENSG00000109625	8532	-0.224078	0.000277895	0.00092971	carboxypeptidase Z [Source:HGNC Symbol;Acc:HGNC:2333]	4	p16.1	8592660	8619759
GALNT5	ENSG00000136542	11227	-0.223893	9.95224e-05	0.000380283	polypeptide N-acetylgalactosaminyltransferase 5 [Source:HGNC Symbol;Acc:HGNC:4127]	2	q24.1	157257705	157318491
SEPTIN7	ENSG00000122545	989	-0.223631	2.62096e-05	0.000117915	septin 7 [Source:HGNC Symbol;Acc:HGNC:1717]	7	p14.2	35800932	35907110
COL28A1	ENSG00000215018	340267	-0.223574	0.000672651	0.00198349	collagen type XXVIII alpha 1 chain [Source:HGNC Symbol;Acc:HGNC:22442]	7	p21.3	7356203	7535873
SYTL4	ENSG00000102362	94121	-0.223571	3.4503e-05	0.000150552	synaptotagmin like 4 [Source:HGNC Symbol;Acc:HGNC:15588]	X	q22.1	100671783	100732123
SH3BP1	ENSG00000100092	23616	-0.223501	2.65034e-05	0.000119046	SH3 domain binding protein 1 [Source:HGNC Symbol;Acc:HGNC:10824]	22	q13.1	37634654	37656117
FCHO2	ENSG00000157107	115548	-0.223487	2.65334e-05	0.000119117	FCH and mu domain containing endocytic adaptor 2 [Source:HGNC Symbol;Acc:HGNC:25180]	5	q13.2	72956041	73090522
TRADD	ENSG00000102871	8717	-0.223458	2.65995e-05	0.00011935	TNFRSF1A associated via death domain [Source:HGNC Symbol;Acc:HGNC:12030]	16	q22.1	67154185	67159909
ZC3H12D	ENSG00000178199	340152	-0.223449	0.0046368	0.0106382	zinc finger CCCH-type containing 12D [Source:HGNC Symbol;Acc:HGNC:21175]	6	q25.1	149446795	149485014
HACD4	ENSG00000188921	401494	-0.22305	0.00113749	0.00314043	3-hydroxyacyl-CoA dehydratase 4 [Source:HGNC Symbol;Acc:HGNC:20920]	9	p21.3	20999509	21031640
HLA-DPB1	ENSG00000223865	3115	-0.222941	2.77969e-05	0.000124192	major histocompatibility complex, class II, DP beta 1 [Source:HGNC Symbol;Acc:HGNC:4940]	6	p21.32	33075990	33089696
MBP	ENSG00000197971	4155	-0.222874	2.7954e-05	0.000124827	myelin basic protein [Source:HGNC Symbol;Acc:HGNC:6925]	18	q23	76978827	77133683
PLXND1	ENSG00000004399	23129	-0.222583	3.8456e-05	0.000165312	plexin D1 [Source:HGNC Symbol;Acc:HGNC:9107]	3	q22.1	129555214	129606676
GIMAP2	ENSG00000106560	26157	-0.222554	0.000227525	0.000780952	GTPase, IMAP family member 2 [Source:HGNC Symbol;Acc:HGNC:21789]	7	q36.1	150685697	150693641
TBC1D14	ENSG00000132405	57533	-0.222531	0.000306987	0.00101213	TBC1 domain family member 14 [Source:HGNC Symbol;Acc:HGNC:29246]	4	p16.1	6909242	7033118
BCHE	ENSG00000114200	590	-0.222475	3.48634e-05	0.000151888	butyrylcholinesterase [Source:HGNC Symbol;Acc:HGNC:983]	3	q26.1	165772904	165837462
PDLIM3	ENSG00000154553	27295	-0.222457	2.89623e-05	0.000128647	PDZ and LIM domain 3 [Source:HGNC Symbol;Acc:HGNC:20767]	4	q35.1	185500660	185535507
ANO1	ENSG00000131620	55107	-0.222389	0.000130585	0.000481333	anoctamin 1 [Source:HGNC Symbol;Acc:HGNC:21625]	11	q13.3	69985907	70189530
MTMR10	ENSG00000166912	54893	-0.222345	6.51864e-05	0.000262872	myotubularin related protein 10 [Source:HGNC Symbol;Acc:HGNC:25999]	15	q13.3	30938941	30991628
DENND2B	ENSG00000166444	6764	-0.22215	3.98478e-05	0.00017051	DENN domain containing 2B [Source:HGNC Symbol;Acc:HGNC:11350]	11	p15.4	8693351	8910951
SCG2	ENSG00000171951	7857	-0.22214	0.00244006	0.00610123	secretogranin II [Source:HGNC Symbol;Acc:HGNC:10575]	2	q36.1	223596940	223602361
NR2F2	ENSG00000185551	7026	-0.22212	0.000156409	0.000561736	nuclear receptor subfamily 2 group F member 2 [Source:HGNC Symbol;Acc:HGNC:7976]	15	q26.2	96325938	96340263
NES	ENSG00000132688	10763	-0.222061	2.99508e-05	0.000132407	nestin [Source:HGNC Symbol;Acc:HGNC:7756]	1	q23.1	156668763	156677407
LRRC40	ENSG00000066557	55631	-0.221777	3.06789e-05	0.000135484	leucine rich repeat containing 40 [Source:HGNC Symbol;Acc:HGNC:26004]	1	p31.1	70144805	70205579
PITHD1	ENSG00000057757	57095	-0.221681	3.09283e-05	0.00013637	PITH domain containing 1 [Source:HGNC Symbol;Acc:HGNC:25022]	1	p36.11	23778418	23788232
CD300A	ENSG00000167851	11314	-0.221498	0.000302566	0.00100011	CD300a molecule [Source:HGNC Symbol;Acc:HGNC:19319]	17	q25.1	74466399	74484794
ACTR1A	ENSG00000138107	10121	-0.220976	3.28239e-05	0.000143823	actin related protein 1A [Source:HGNC Symbol;Acc:HGNC:167]	10	q24.32	102461881	102502712
ADH5	ENSG00000197894	128	-0.22095	3.28974e-05	0.00014407	alcohol dehydrogenase 5 (class III), chi polypeptide [Source:HGNC Symbol;Acc:HGNC:253]	4	q23	99070978	99088801
TPM3	ENSG00000143549	7170	-0.220937	3.29335e-05	0.000144153	tropomyosin 3 [Source:HGNC Symbol;Acc:HGNC:12012]	1	q21.3	154155308	154194648
AOX1	ENSG00000138356	316	-0.220743	0.00013563	0.000496813	aldehyde oxidase 1 [Source:HGNC Symbol;Acc:HGNC:553]	2	q33.1	200586014	200677064
FBXW2	ENSG00000119402	26190	-0.220546	0.000174586	0.00061908	F-box and WD repeat domain containing 2 [Source:HGNC Symbol;Acc:HGNC:13608]	9	q33.2	120751978	120793416
SKAP2	ENSG00000005020	8935	-0.220407	4.47648e-05	0.000188573	src kinase associated phosphoprotein 2 [Source:HGNC Symbol;Acc:HGNC:15687]	7	p15.2	26667068	26995239
PADI2	ENSG00000117115	11240	-0.220338	3.46346e-05	0.000150969	peptidyl arginine deiminase 2 [Source:HGNC Symbol;Acc:HGNC:18341]	1	p36.13	17066761	17119451
CARD9	ENSG00000187796	64170	-0.220332	0.000392914	0.00125813	caspase recruitment domain family member 9 [Source:HGNC Symbol;Acc:HGNC:16391]	9	q34.3	136363956	136373681
BBS7	ENSG00000138686	55212	-0.220246	0.000302839	0.00100042	Bardet-Biedl syndrome 7 [Source:HGNC Symbol;Acc:HGNC:18758]	4	q27	121824329	121870487
KCNAB2	ENSG00000069424	8514	-0.220201	3.50357e-05	0.000152559	potassium voltage-gated channel subfamily A regulatory beta subunit 2 [Source:HGNC Symbol;Acc:HGNC:6229]	1	p36.31	5990927	6101193
SLC39A8	ENSG00000138821	64116	-0.220139	0.0035138	0.00836069	solute carrier family 39 member 8 [Source:HGNC Symbol;Acc:HGNC:20862]	4	q24	102251080	102431258
LTA4H	ENSG00000111144	4048	-0.220001	3.56293e-05	0.000154664	leukotriene A4 hydrolase [Source:HGNC Symbol;Acc:HGNC:6710]	12	q23.1	96000753	96043520
ORM2	ENSG00000228278	5005	-0.219949	3.5786e-05	0.000155263	orosomucoid 2 [Source:HGNC Symbol;Acc:HGNC:8499]	9	q32	114329869	114333251
MAP7D1	ENSG00000116871	55700	-0.219941	3.58094e-05	0.000155285	MAP7 domain containing 1 [Source:HGNC Symbol;Acc:HGNC:25514]	1	p34.3	36155579	36180849
MEGF6	ENSG00000162591	1953	-0.219609	0.000196403	0.000686307	multiple EGF like domains 6 [Source:HGNC Symbol;Acc:HGNC:3232]	1	p36.32	3487951	3611508
PLAC9	ENSG00000189129	219348	-0.219474	6.95719e-05	0.000278023	placenta associated 9 [Source:HGNC Symbol;Acc:HGNC:19255]	10	q22.3	80131682	80145359
ADGRL2	ENSG00000117114	23266	-0.219392	0.000204664	0.000711038	adhesion G protein-coupled receptor L2 [Source:HGNC Symbol;Acc:HGNC:18582]	1	p31.1	81306147	81993932
TFEB	ENSG00000112561	7942	-0.21938	0.000145662	0.000527647	transcription factor EB [Source:HGNC Symbol;Acc:HGNC:11753]	6	p21.1	41683978	41736259
QKI	ENSG00000112531	9444	-0.219239	3.79751e-05	0.000163495	QKI, KH domain containing RNA binding [Source:HGNC Symbol;Acc:HGNC:21100]	6	q26	163414000	163578592
HLA-E	ENSG00000204592	3133	-0.219153	3.82512e-05	0.0001646	major histocompatibility complex, class I, E [Source:HGNC Symbol;Acc:HGNC:4962]	6	p22.1	30489509	30494194
JCAD	ENSG00000165757	57608	-0.219086	4.15741e-05	0.000176996	junctional cadherin 5 associated [Source:HGNC Symbol;Acc:HGNC:29283]	10	p11.23	30012803	30115494
C1orf198	ENSG00000119280	84886	-0.21907	3.85162e-05	0.000165486	chromosome 1 open reading frame 198 [Source:HGNC Symbol;Acc:HGNC:25900]	1	q42.2	230837119	230869589
MASP1	ENSG00000127241	5648	-0.218823	0.000196755	0.000686977	MBL associated serine protease 1 [Source:HGNC Symbol;Acc:HGNC:6901]	3	q27.3	187217282	187291980
SULT1B1	ENSG00000173597	27284	-0.218763	6.80364e-05	0.000273056	sulfotransferase family 1B member 1 [Source:HGNC Symbol;Acc:HGNC:17845]	4	q13.3	69721167	69787961
H1-4	ENSG00000168298	3008	-0.21869	3.9756e-05	0.00017029	H1.4 linker histone, cluster member [Source:HGNC Symbol;Acc:HGNC:4718]	6	p22.2	26156329	26157115
HSPA12A	ENSG00000165868	259217	-0.218604	4.00438e-05	0.000171174	heat shock protein family A (Hsp70) member 12A [Source:HGNC Symbol;Acc:HGNC:19022]	10	q25.3	116671192	116850251
IGLV3-9	ENSG00000211670		-0.21848	0.00017689	0.000626195	immunoglobulin lambda variable 3-9 [Source:HGNC Symbol;Acc:HGNC:5918]	22	q11.22	22819010	22819756
VPS35L	ENSG00000103544	57020	-0.218371	4.08292e-05	0.000174177	VPS35 endosomal protein sorting factor like [Source:HGNC Symbol;Acc:HGNC:24641]	16	p12.3	19555240	19706793
SEPTIN9	ENSG00000184640	10801	-0.218358	4.08724e-05	0.000174273	septin 9 [Source:HGNC Symbol;Acc:HGNC:7323]	17	q25.3	77280569	77500596
MMRN2	ENSG00000173269	79812	-0.218283	4.11263e-05	0.000175266	multimerin 2 [Source:HGNC Symbol;Acc:HGNC:19888]	10	q23.2	86935540	86969481
POLR2M	ENSG00000255529	81488	-0.218239	9.66365e-05	0.000370837	RNA polymerase II subunit M [Source:HGNC Symbol;Acc:HGNC:14862]	15	q21.3	57706695	57782762
NFKB2	ENSG00000077150	4791	-0.218134	4.16396e-05	0.000177184	nuclear factor kappa B subunit 2 [Source:HGNC Symbol;Acc:HGNC:7795]	10	q24.32	102394110	102402524
NFATC3	ENSG00000072736	4775	-0.217886	0.000238913	0.000815526	nuclear factor of activated T cells 3 [Source:HGNC Symbol;Acc:HGNC:7777]	16	q22.1	68084751	68229259
PXDC1	ENSG00000168994	221749	-0.217836	0.000595695	0.0017873	PX domain containing 1 [Source:HGNC Symbol;Acc:HGNC:21361]	6	p25.2	3722614	3751713
DOCK4	ENSG00000128512	9732	-0.217701	0.000191702	0.000672188	dedicator of cytokinesis 4 [Source:HGNC Symbol;Acc:HGNC:19192]	7	q31.1	111726110	112206407
C1QC	ENSG00000159189	714	-0.217684	4.32273e-05	0.000182646	complement C1q C chain [Source:HGNC Symbol;Acc:HGNC:1245]	1	p36.12	22643014	22648110
MYD88	ENSG00000172936	4615	-0.217468	4.40098e-05	0.000185672	MYD88 innate immune signal transduction adaptor [Source:HGNC Symbol;Acc:HGNC:7562]	3	p22.2	38138552	38143024
ADIPOQ	ENSG00000181092	9370	-0.217426	0.000108166	0.000406904	adiponectin, C1Q and collagen domain containing [Source:HGNC Symbol;Acc:HGNC:13633]	3	q27.3	186842704	186858463
RAB11FIP2	ENSG00000107560	22841	-0.217421	0.000660216	0.00195332	RAB11 family interacting protein 2 [Source:HGNC Symbol;Acc:HGNC:29152]	10	q26.11	118004916	118046941
C5AR1	ENSG00000197405	728	-0.217326	0.000313018	0.00102879	complement C5a receptor 1 [Source:HGNC Symbol;Acc:HGNC:1338]	19	q13.32	47290023	47322066
SQOR	ENSG00000137767	58472	-0.217323	4.45421e-05	0.000187823	sulfide quinone oxidoreductase [Source:HGNC Symbol;Acc:HGNC:20390]	15	q21.1	45631148	45691281
CAST	ENSG00000153113	831	-0.217294	4.46494e-05	0.000188181	calpastatin [Source:HGNC Symbol;Acc:HGNC:1515]	5	q15	96525267	96779595
APOL1	ENSG00000100342	8542	-0.216955	4.5917e-05	0.000193136	apolipoprotein L1 [Source:HGNC Symbol;Acc:HGNC:618]	22	q12.3	36253071	36267530
MIER1	ENSG00000198160	57708	-0.216857	4.62937e-05	0.000194235	MIER1 transcriptional regulator [Source:HGNC Symbol;Acc:HGNC:29657]	1	p31.3	66924895	66988619
CLU	ENSG00000120885	1191	-0.21677	4.66266e-05	0.000195534	clusterin [Source:HGNC Symbol;Acc:HGNC:2095]	8	p21.1	27596917	27614700
CP	ENSG00000047457	1356	-0.216673	4.69993e-05	0.0001969	ceruloplasmin [Source:HGNC Symbol;Acc:HGNC:2295]	3	q25.1	149162410	149221829
AKAP13	ENSG00000170776	11214	-0.216455	4.78552e-05	0.000200254	A-kinase anchoring protein 13 [Source:HGNC Symbol;Acc:HGNC:371]	15	q25.3	85380571	85749358
ARPC1B	ENSG00000130429	10095	-0.216416	4.80106e-05	0.000200637	actin related protein 2/3 complex subunit 1B [Source:HGNC Symbol;Acc:HGNC:704]	7	q22.1	99374249	99394816
TYK2	ENSG00000105397	7297	-0.216381	9.54349e-05	0.000367064	tyrosine kinase 2 [Source:HGNC Symbol;Acc:HGNC:12440]	19	p13.2	10350533	10380608
PAFAH1B1	ENSG00000007168	5048	-0.21636	4.82314e-05	0.00020126	platelet activating factor acetylhydrolase 1b regulatory subunit 1 [Source:HGNC Symbol;Acc:HGNC:8574]	17	p13.3	2593210	2685615
NUDT2	ENSG00000164978	318	-0.216326	4.83649e-05	0.000201717	nudix hydrolase 2 [Source:HGNC Symbol;Acc:HGNC:8049]	9	p13.3	34329506	34343711
LDLR	ENSG00000130164	3949	-0.216325	0.000530347	0.00161956	low density lipoprotein receptor [Source:HGNC Symbol;Acc:HGNC:6547]	19	p13.2	11089418	11133820
COX7A1	ENSG00000161281	1346	-0.216177	0.000145475	0.000527198	cytochrome c oxidase subunit 7A1 [Source:HGNC Symbol;Acc:HGNC:2287]	19	q13.12	36150922	36152449
LGSN	ENSG00000146166	51557	-0.216117	0.00158832	0.00420548	lengsin, lens protein with glutamine synthetase domain [Source:HGNC Symbol;Acc:HGNC:21016]	6	q12	63275951	63319983
IFIT2	ENSG00000119922	3433	-0.21609	0.000139156	0.000507582	interferon induced protein with tetratricopeptide repeats 2 [Source:HGNC Symbol;Acc:HGNC:5409]	10	q23.31	89283694	89309271
ABHD14B	ENSG00000114779	84836	-0.215989	4.97301e-05	0.000206999	abhydrolase domain containing 14B [Source:HGNC Symbol;Acc:HGNC:28235]	3	p21.2	51968510	51983409
CD81	ENSG00000110651	975	-0.215895	5.01166e-05	0.000208505	CD81 molecule [Source:HGNC Symbol;Acc:HGNC:1701]	11	p15.5	2376177	2397802
PTPN23	ENSG00000076201	25930	-0.215719	5.08462e-05	0.000211122	protein tyrosine phosphatase non-receptor type 23 [Source:HGNC Symbol;Acc:HGNC:14406]	3	p21.31	47381011	47413435
IGLV3-25	ENSG00000211659		-0.215686	0.000322731	0.00105699	immunoglobulin lambda variable 3-25 [Source:HGNC Symbol;Acc:HGNC:5908]	22	q11.22	22686726	22687271
ITPKB	ENSG00000143772	3707	-0.215544	8.96808e-05	0.000348119	inositol-trisphosphate 3-kinase B [Source:HGNC Symbol;Acc:HGNC:6179]	1	q42.12	226631690	226739323
AGT	ENSG00000135744	183	-0.21552	5.16864e-05	0.000214399	angiotensinogen [Source:HGNC Symbol;Acc:HGNC:333]	1	q42.2	230690776	230745576
TRAPPC5	ENSG00000181029	126003	-0.215411	5.21484e-05	0.000216102	trafficking protein particle complex subunit 5 [Source:HGNC Symbol;Acc:HGNC:23067]	19	p13.2	7680833	7687703
C4B	ENSG00000224389	721	-0.2153	5.26275e-05	0.000217873	complement C4B (Chido blood group) [Source:HGNC Symbol;Acc:HGNC:1324]	6	p21.33	32014795	32035418
NFATC1	ENSG00000131196	4772	-0.21525	0.000257791	0.000872171	nuclear factor of activated T cells 1 [Source:HGNC Symbol;Acc:HGNC:7775]	18	q23	79395856	79529325
PALMD	ENSG00000099260	54873	-0.215229	0.00019552	0.000683508	palmdelphin [Source:HGNC Symbol;Acc:HGNC:15846]	1	p21.2	99646113	99694541
PARP14	ENSG00000173193	54625	-0.215173	5.31794e-05	0.000219941	poly(ADP-ribose) polymerase family member 14 [Source:HGNC Symbol;Acc:HGNC:29232]	3	q21.1	122680839	122730840
FMNL3	ENSG00000161791	91010	-0.215143	8.57934e-05	0.000333955	formin like 3 [Source:HGNC Symbol;Acc:HGNC:23698]	12	q13.12	49636499	49708165
NAIP	ENSG00000249437	4671	-0.215095	0.000128661	0.000474866	NLR family apoptosis inhibitory protein [Source:HGNC Symbol;Acc:HGNC:7634]	5	q13.2	70968166	71025339
ITGA3	ENSG00000005884	3675	-0.215009	5.3898e-05	0.000222803	integrin subunit alpha 3 [Source:HGNC Symbol;Acc:HGNC:6139]	17	q21.33	50055968	50090481
EMILIN1	ENSG00000138080	11117	-0.214822	5.47306e-05	0.000225911	elastin microfibril interfacer 1 [Source:HGNC Symbol;Acc:HGNC:19880]	2	p23.3	27078615	27086403
SERPINA5	ENSG00000188488	5104	-0.214774	5.49459e-05	0.000226578	serpin family A member 5 [Source:HGNC Symbol;Acc:HGNC:8723]	14	q32.13	94561442	94593118
HSPB8	ENSG00000152137	26353	-0.214706	5.52535e-05	0.000227735	heat shock protein family B (small) member 8 [Source:HGNC Symbol;Acc:HGNC:30171]	12	q24.23	119171555	119224855
KLKB1	ENSG00000164344	3818	-0.214679	5.53732e-05	0.000228116	kallikrein B1 [Source:HGNC Symbol;Acc:HGNC:6371]	4	q35.2	186226438	186258471
TSC22D4	ENSG00000166925	81628	-0.214662	5.54532e-05	0.000228333	TSC22 domain family member 4 [Source:HGNC Symbol;Acc:HGNC:21696]	7	q22.1	100463359	100479232
XIRP1	ENSG00000168334	165904	-0.214432	0.00160347	0.00423626	xin actin binding repeat containing 1 [Source:HGNC Symbol;Acc:HGNC:14301]	3	p22.2	39183210	39192596
AP2A1	ENSG00000196961	160	-0.214404	5.66352e-05	0.000232858	adaptor related protein complex 2 subunit alpha 1 [Source:HGNC Symbol;Acc:HGNC:561]	19	q13.33	49767001	49807114
ABRAXAS2	ENSG00000165660	23172	-0.214386	5.67182e-05	0.000233085	abraxas 2, BRISC complex subunit [Source:HGNC Symbol;Acc:HGNC:28975]	10	q26.13	124801819	124836667
IGHV5-10-1	ENSG00000282651		-0.214361	9.8231e-05	0.000376097	immunoglobulin heavy variable 5-10-1 [Source:HGNC Symbol;Acc:HGNC:5661]	14	q32.33	106107972	106108464
MIF4GD	ENSG00000125457	57409	-0.214337	5.69429e-05	0.000233666	MIF4G domain containing [Source:HGNC Symbol;Acc:HGNC:24030]	17	q25.1	75266228	75271231
VTN	ENSG00000109072	7448	-0.214307	5.70836e-05	0.000234129	vitronectin [Source:HGNC Symbol;Acc:HGNC:12724]	17	q11.2	28367284	28373091
L3HYPDH	ENSG00000126790	112849	-0.21424	5.73984e-05	0.00023514	trans-L-3-hydroxyproline dehydratase [Source:HGNC Symbol;Acc:HGNC:20488]	14	q23.1	59460363	59484408
CRYL1	ENSG00000165475	51084	-0.214113	5.7996e-05	0.000237292	crystallin lambda 1 [Source:HGNC Symbol;Acc:HGNC:18246]	13	q12.11	20403666	20525873
IFIT3	ENSG00000119917	3437	-0.214005	5.8509e-05	0.000239275	interferon induced protein with tetratricopeptide repeats 3 [Source:HGNC Symbol;Acc:HGNC:5411]	10	q23.31	89327307	89377473
WDR44	ENSG00000131725	54521	-0.213972	5.86664e-05	0.000239802	WD repeat domain 44 [Source:HGNC Symbol;Acc:HGNC:30512]	X	q24	118346073	118449961
EFHD2	ENSG00000142634	79180	-0.213823	5.93855e-05	0.000242387	EF-hand domain family member D2 [Source:HGNC Symbol;Acc:HGNC:28670]	1	p36.21	15409888	15430339
LUZP1	ENSG00000169641	7798	-0.213735	5.98114e-05	0.000243771	leucine zipper protein 1 [Source:HGNC Symbol;Acc:HGNC:14985]	1	p36.12	23084030	23177808
PML	ENSG00000140464	5371	-0.213661	6.01751e-05	0.000245134	PML nuclear body scaffold [Source:HGNC Symbol;Acc:HGNC:9113]	15	q24.1	73994673	74047827
GGA1	ENSG00000100083	26088	-0.213642	6.02658e-05	0.000245384	golgi associated, gamma adaptin ear containing, ARF binding protein 1 [Source:HGNC Symbol;Acc:HGNC:17842]	22	q13.1	37608725	37633564
CALHM2	ENSG00000138172	51063	-0.213612	0.0218922	0.0405602	calcium homeostasis modulator family member 2 [Source:HGNC Symbol;Acc:HGNC:23493]	10	q24.33	103446786	103452402
MAST3	ENSG00000099308	23031	-0.213579	0.000267799	0.000899874	microtubule associated serine/threonine kinase 3 [Source:HGNC Symbol;Acc:HGNC:19036]	19	p13.11	18097778	18151692
CCL18	ENSG00000275385	6362	-0.213535	0.000262004	0.00088429	C-C motif chemokine ligand 18 [Source:HGNC Symbol;Acc:HGNC:10616]	17	q12	36064272	36072032
WDR19	ENSG00000157796	57728	-0.213466	0.000283627	0.000945123	WD repeat domain 19 [Source:HGNC Symbol;Acc:HGNC:18340]	4	p14	39182504	39285810
PDCD6IP	ENSG00000170248	10015	-0.213402	6.14575e-05	0.000249632	programmed cell death 6 interacting protein [Source:HGNC Symbol;Acc:HGNC:8766]	3	p22.3	33798571	33869707
MLPH	ENSG00000115648	79083	-0.213386	8.06847e-05	0.000316266	melanophilin [Source:HGNC Symbol;Acc:HGNC:29643]	2	q37.3	237485428	237555322
ADIRF	ENSG00000148671	10974	-0.213257	6.21846e-05	0.000252148	adipogenesis regulatory factor [Source:HGNC Symbol;Acc:HGNC:24043]	10	q23.2	86968432	86983934
C8A	ENSG00000157131	731	-0.213255	6.2197e-05	0.000252148	complement C8 alpha chain [Source:HGNC Symbol;Acc:HGNC:1352]	1	p32.2	56854768	56918223
IKBKB	ENSG00000104365	3551	-0.212802	6.45244e-05	0.000260829	inhibitor of nuclear factor kappa B kinase subunit beta [Source:HGNC Symbol;Acc:HGNC:5960]	8	p11.21	42271302	42332460
IKBKG	ENSG00000269335	8517	-0.212744	6.48322e-05	0.000261821	inhibitor of nuclear factor kappa B kinase regulatory subunit gamma [Source:HGNC Symbol;Acc:HGNC:5961]	X	q28	154541199	154565046
ADAM28	ENSG00000042980	10863	-0.212657	0.00339012	0.00810082	ADAM metallopeptidase domain 28 [Source:HGNC Symbol;Acc:HGNC:206]	8	p21.2	24294069	24359014
BCAS3	ENSG00000141376	54828	-0.212594	0.000107054	0.000403989	BCAS3 microtubule associated cell migration factor [Source:HGNC Symbol;Acc:HGNC:14347]	17	q23.2	60677453	61392838
RNASE6	ENSG00000169413	6039	-0.212579	6.57052e-05	0.000264584	ribonuclease A family member k6 [Source:HGNC Symbol;Acc:HGNC:10048]	14	q11.2	20781268	20782467
USF1	ENSG00000158773	7391	-0.212563	9.26442e-05	0.000357804	upstream transcription factor 1 [Source:HGNC Symbol;Acc:HGNC:12593]	1	q23.3	161039251	161045977
SGCB	ENSG00000163069	6443	-0.212554	0.000280067	0.000935377	sarcoglycan beta [Source:HGNC Symbol;Acc:HGNC:10806]	4	q12	52020706	52038299
IGKV1D-16	ENSG00000241244		-0.212549	0.00216069	0.00548261	immunoglobulin kappa variable 1D-16 [Source:HGNC Symbol;Acc:HGNC:5748]	2	p11.2	90100236	90100738
CAMK1	ENSG00000134072	8536	-0.212346	6.69557e-05	0.000269103	calcium/calmodulin dependent protein kinase I [Source:HGNC Symbol;Acc:HGNC:1459]	3	p25.3	9757347	9769992
MST1	ENSG00000173531	4485	-0.212267	9.95505e-05	0.000380283	macrophage stimulating 1 [Source:HGNC Symbol;Acc:HGNC:7380]	3	p21.31	49683947	49689501
IQGAP1	ENSG00000140575	8826	-0.21206	6.85225e-05	0.000274712	IQ motif containing GTPase activating protein 1 [Source:HGNC Symbol;Acc:HGNC:6110]	15	q26.1	90388242	90502239
PPP2R5C	ENSG00000078304	5527	-0.212056	6.85473e-05	0.000274712	protein phosphatase 2 regulatory subunit B'gamma [Source:HGNC Symbol;Acc:HGNC:9311]	14	q32.31	101761709	101927989
MYO18A	ENSG00000196535	399687	-0.211981	6.89632e-05	0.000276247	myosin XVIIIA [Source:HGNC Symbol;Acc:HGNC:31104]	17	q11.2	29071122	29180398
PTEN	ENSG00000171862	5728	-0.211979	8.17672e-05	0.00032021	phosphatase and tensin homolog [Source:HGNC Symbol;Acc:HGNC:9588]	10	q23.31	87862638	87971930
CYGB	ENSG00000161544	114757	-0.211962	6.90647e-05	0.00027639	cytoglobin [Source:HGNC Symbol;Acc:HGNC:16505]	17	q25.1	76527356	76551175
PRKD2	ENSG00000105287	25865	-0.211947	7.62061e-05	0.000301098	protein kinase D2 [Source:HGNC Symbol;Acc:HGNC:17293]	19	q13.32	46674275	46717127
HP1BP3	ENSG00000127483	50809	-0.211944	6.91696e-05	0.000276547	heterochromatin protein 1 binding protein 3 [Source:HGNC Symbol;Acc:HGNC:24973]	1	p36.12	20740266	20787323
AKT3	ENSG00000117020	10000	-0.211931	0.000278156	0.000930212	AKT serine/threonine kinase 3 [Source:HGNC Symbol;Acc:HGNC:393]	1	q44	243488233	243851079
RDX	ENSG00000137710	5962	-0.211748	7.02719e-05	0.000280359	radixin [Source:HGNC Symbol;Acc:HGNC:9944]	11	q22.3	109864295	110296712
AZGP1	ENSG00000160862	563	-0.211745	7.029e-05	0.000280359	alpha-2-glycoprotein 1, zinc-binding [Source:HGNC Symbol;Acc:HGNC:910]	7	q22.1	99966720	99976042
CD177	ENSG00000204936	57126	-0.211565	0.000338394	0.00110227	CD177 molecule [Source:HGNC Symbol;Acc:HGNC:30072]	19	q13.31	43353686	43363172
H1-10	ENSG00000184897	8971	-0.211518	7.15899e-05	0.000285003	H1.10 linker histone [Source:HGNC Symbol;Acc:HGNC:4722]	3	q21.3	129314771	129316286
CFHR1	ENSG00000244414	3078	-0.211373	7.24285e-05	0.000288205	complement factor H related 1 [Source:HGNC Symbol;Acc:HGNC:4888]	1	q31.3	196819731	196837159
SLK	ENSG00000065613	9748	-0.211095	7.40699e-05	0.00029407	STE20 like kinase [Source:HGNC Symbol;Acc:HGNC:11088]	10	q24.33	103967140	104029233
STARD5	ENSG00000172345	80765	-0.210902	8.48501e-05	0.000330742	StAR related lipid transfer domain containing 5 [Source:HGNC Symbol;Acc:HGNC:18065]	15	q25.1	81309053	81324183
CAPN2	ENSG00000162909	824	-0.210808	7.57991e-05	0.000300054	calpain 2 [Source:HGNC Symbol;Acc:HGNC:1479]	1	q41	223701593	223776018
TMED8	ENSG00000100580	283578	-0.210795	9.88585e-05	0.000377983	transmembrane p24 trafficking protein family member 8 [Source:HGNC Symbol;Acc:HGNC:18633]	14	q24.3	77335029	77377094
C19orf33	ENSG00000167644	64073	-0.210754	7.61289e-05	0.000300935	chromosome 19 open reading frame 33 [Source:HGNC Symbol;Acc:HGNC:16668]	19	q13.2	38304164	38305006
MSR1	ENSG00000038945	4481	-0.210644	7.68061e-05	0.000303041	macrophage scavenger receptor 1 [Source:HGNC Symbol;Acc:HGNC:7376]	8	p22	16107878	16567490
FBLN2	ENSG00000163520	2199	-0.210522	7.75572e-05	0.000305861	fibulin 2 [Source:HGNC Symbol;Acc:HGNC:3601]	3	p25.1	13549125	13638422
CSTB	ENSG00000160213	1476	-0.210498	7.77111e-05	0.000306181	cystatin B [Source:HGNC Symbol;Acc:HGNC:2482]	21	q22.3	43772511	43776330
SATB1	ENSG00000182568	6304	-0.210357	0.0253293	0.0460254	SATB homeobox 1 [Source:HGNC Symbol;Acc:HGNC:10541]	3	p24.3	18345377	18445621
ECHDC2	ENSG00000121310	55268	-0.210274	0.000154796	0.000556656	enoyl-CoA hydratase domain containing 2 [Source:HGNC Symbol;Acc:HGNC:23408]	1	p32.3	52895910	52927212
RAPGEF4	ENSG00000091428	11069	-0.210163	0.00303485	0.0073501	Rap guanine nucleotide exchange factor 4 [Source:HGNC Symbol;Acc:HGNC:16626]	2	q31.1	172735274	173052893
ADPRS	ENSG00000116863	54936	-0.210111	8.0157e-05	0.000314491	ADP-ribosylserine hydrolase [Source:HGNC Symbol;Acc:HGNC:21304]	1	p34.3	36088892	36093932
HYCC1	ENSG00000122591	84668	-0.210055	8.24625e-05	0.000322483	hyccin PI4KA lipid kinase complex subunit 1 [Source:HGNC Symbol;Acc:HGNC:24587]	7	p15.3	22889371	23014130
SRR	ENSG00000167720	63826	-0.209938	0.000528458	0.00161438	serine racemase [Source:HGNC Symbol;Acc:HGNC:14398]	17	p13.3	2303383	2325260
LRCH4	ENSG00000077454	4034	-0.209914	8.14337e-05	0.000319053	leucine rich repeats and calponin homology domain containing 4 [Source:HGNC Symbol;Acc:HGNC:6691]	7	q22.1	100574011	100586129
YWHAH	ENSG00000128245	7533	-0.20983	8.19844e-05	0.000320862	tyrosine 3-monooxygenase/tryptophan 5-monooxygenase activation protein eta [Source:HGNC Symbol;Acc:HGNC:12853]	22	q12.3	31944522	31957603
CNN3	ENSG00000117519	1266	-0.209826	8.201e-05	0.000320862	calponin 3 [Source:HGNC Symbol;Acc:HGNC:2157]	1	p21.3	94896949	94927223
SLCO2A1	ENSG00000174640	6578	-0.209623	0.000140745	0.000511822	solute carrier organic anion transporter family member 2A1 [Source:HGNC Symbol;Acc:HGNC:10955]	3	q22.2	133932701	134052184
APOA2	ENSG00000158874	336	-0.209616	8.33992e-05	0.000325842	apolipoprotein A2 [Source:HGNC Symbol;Acc:HGNC:601]	1	q23.3	161222292	161223631
IFT43	ENSG00000119650	112752	-0.209481	0.0012376	0.00338568	intraflagellar transport 43 [Source:HGNC Symbol;Acc:HGNC:29669]	14	q24.3	75902136	76084585
APOD	ENSG00000189058	347	-0.209467	8.43986e-05	0.000329288	apolipoprotein D [Source:HGNC Symbol;Acc:HGNC:612]	3	q29	195568705	195584033
JAK3	ENSG00000105639	3718	-0.209261	0.0010573	0.00294516	Janus kinase 3 [Source:HGNC Symbol;Acc:HGNC:6193]	19	p13.11	17824780	17848071
CSF1R	ENSG00000182578	1436	-0.209206	0.000193195	0.000676503	colony stimulating factor 1 receptor [Source:HGNC Symbol;Acc:HGNC:2433]	5	q32	150053291	150113372
VPS33A	ENSG00000139719	65082	-0.209203	0.00013208	0.000486416	VPS33A core subunit of CORVET and HOPS complexes [Source:HGNC Symbol;Acc:HGNC:18179]	12	q24.31	122229564	122266494
MAP3K6	ENSG00000142733	9064	-0.209121	0.000277882	0.00092971	mitogen-activated protein kinase kinase kinase 6 [Source:HGNC Symbol;Acc:HGNC:6858]	1	p36.11	27355184	27366961
TSC1	ENSG00000165699	7248	-0.208911	0.000141588	0.000513999	TSC complex subunit 1 [Source:HGNC Symbol;Acc:HGNC:12362]	9	q34.13	132891348	132946874
IGLV1-47	ENSG00000211648		-0.20882	9.09897e-05	0.000352819	immunoglobulin lambda variable 1-47 [Source:HGNC Symbol;Acc:HGNC:5880]	22	q11.22	22357739	22358260
IFIT5	ENSG00000152778	24138	-0.208791	8.90728e-05	0.000346079	interferon induced protein with tetratricopeptide repeats 5 [Source:HGNC Symbol;Acc:HGNC:13328]	10	q23.31	89414568	89421605
SH3GLB2	ENSG00000148341	56904	-0.208762	8.92769e-05	0.000346711	SH3 domain containing GRB2 like, endophilin B2 [Source:HGNC Symbol;Acc:HGNC:10834]	9	q34.11	129007036	129028331
TSC2	ENSG00000103197	7249	-0.208598	0.000148429	0.000536515	TSC complex subunit 2 [Source:HGNC Symbol;Acc:HGNC:12363]	16	p13.3	2047967	2089491
MFAP4	ENSG00000166482	4239	-0.208487	9.1251e-05	0.000353325	microfibril associated protein 4 [Source:HGNC Symbol;Acc:HGNC:7035]	17	p11.2	19383442	19387190
ATP6V1E1	ENSG00000131100	529	-0.208428	9.16827e-05	0.000354743	ATPase H+ transporting V1 subunit E1 [Source:HGNC Symbol;Acc:HGNC:857]	22	q11.21	17592136	17628749
TOR4A	ENSG00000198113	54863	-0.208401	9.63031e-05	0.000369895	torsin family 4 member A [Source:HGNC Symbol;Acc:HGNC:25981]	9	q34.3	137277726	137282641
HEPH	ENSG00000089472	9843	-0.208366	0.000236535	0.000808394	hephaestin [Source:HGNC Symbol;Acc:HGNC:4866]	X	q12	66162671	66268867
SNCG	ENSG00000173267	6623	-0.208258	9.29286e-05	0.000358573	synuclein gamma [Source:HGNC Symbol;Acc:HGNC:11141]	10	q23.2	86958599	86963258
HNMT	ENSG00000150540	3176	-0.208051	9.44682e-05	0.000364012	histamine N-methyltransferase [Source:HGNC Symbol;Acc:HGNC:5028]	2	q22.1	137964020	138016364
MMP2	ENSG00000087245	4313	-0.208039	9.45581e-05	0.000364192	matrix metallopeptidase 2 [Source:HGNC Symbol;Acc:HGNC:7166]	16	q12.2	55389700	55506691
C1QA	ENSG00000173372	712	-0.207988	9.49382e-05	0.000365488	complement C1q A chain [Source:HGNC Symbol;Acc:HGNC:1241]	1	p36.12	22635077	22639678
ACP5	ENSG00000102575	54	-0.207806	0.000168964	0.000601685	acid phosphatase 5, tartrate resistant [Source:HGNC Symbol;Acc:HGNC:124]	19	p13.2	11574653	11579993
TRIM47	ENSG00000132481	91107	-0.20765	9.75193e-05	0.000374054	tripartite motif containing 47 [Source:HGNC Symbol;Acc:HGNC:19020]	17	q25.1	75874164	75878581
PGLYRP1	ENSG00000008438	8993	-0.207572	0.000184435	0.000650983	peptidoglycan recognition protein 1 [Source:HGNC Symbol;Acc:HGNC:8904]	19	q13.32	46019153	46023053
SYDE1	ENSG00000105137	85360	-0.207423	0.00054945	0.00166769	synapse defective Rho GTPase homolog 1 [Source:HGNC Symbol;Acc:HGNC:25824]	19	p13.12	15107401	15114985
PRG4	ENSG00000116690	10216	-0.207393	0.00021006	0.000727079	proteoglycan 4 [Source:HGNC Symbol;Acc:HGNC:9364]	1	q31.1	186296279	186314567
CPM	ENSG00000135678	1368	-0.207135	0.000116767	0.000436333	carboxypeptidase M [Source:HGNC Symbol;Acc:HGNC:2311]	12	q15	68842197	68971570
CAPG	ENSG00000042493	822	-0.207119	0.000101702	0.000387095	capping actin protein, gelsolin like [Source:HGNC Symbol;Acc:HGNC:1474]	2	p11.2	85394753	85418432
HLA-DMA	ENSG00000204257	3108	-0.207109	0.00025248	0.000857655	major histocompatibility complex, class II, DM alpha [Source:HGNC Symbol;Acc:HGNC:4934]	6	p21.32	32948613	32969094
TP53INP2	ENSG00000078804	58476	-0.206861	0.00176933	0.00460924	tumor protein p53 inducible nuclear protein 2 [Source:HGNC Symbol;Acc:HGNC:16104]	20	q11.22	34704339	34713439
LYN	ENSG00000254087	4067	-0.20682	0.000104127	0.00039507	LYN proto-oncogene, Src family tyrosine kinase [Source:HGNC Symbol;Acc:HGNC:6735]	8	q12.1	55879835	56014169
RFTN1	ENSG00000131378	23180	-0.20675	0.000104705	0.000396727	raftlin, lipid raft linker 1 [Source:HGNC Symbol;Acc:HGNC:30278]	3	p24.3	16313574	16514026
SNX18	ENSG00000178996	112574	-0.206681	0.000105272	0.000398694	sorting nexin 18 [Source:HGNC Symbol;Acc:HGNC:19245]	5	q11.2	54517759	54546586
C1QB	ENSG00000173369	713	-0.206665	0.000105404	0.000399014	complement C1q B chain [Source:HGNC Symbol;Acc:HGNC:1242]	1	p36.12	22652762	22661637
ARPC4	ENSG00000241553	10093	-0.206623	0.000118725	0.000442466	actin related protein 2/3 complex subunit 4 [Source:HGNC Symbol;Acc:HGNC:707]	3	p25.3	9792495	9807101
AAMDC	ENSG00000087884	28971	-0.20659	0.000106031	0.000400846	adipogenesis associated Mth938 domain containing [Source:HGNC Symbol;Acc:HGNC:30205]	11	q14.1	77821109	77918432
DYRK1A	ENSG00000157540	1859	-0.206563	0.000180953	0.000639769	dual specificity tyrosine phosphorylation regulated kinase 1A [Source:HGNC Symbol;Acc:HGNC:3091]	21	q22.13	37365573	37526358
GGT5	ENSG00000099998	2687	-0.206406	0.000107579	0.000405604	gamma-glutamyltransferase 5 [Source:HGNC Symbol;Acc:HGNC:4260]	22	q11.23	24219654	24245108
ARL6IP5	ENSG00000144746	10550	-0.206386	0.000107748	0.000406059	ADP ribosylation factor like GTPase 6 interacting protein 5 [Source:HGNC Symbol;Acc:HGNC:16937]	3	p14.1	69084937	69106092
STX8	ENSG00000170310	9482	-0.206379	0.000107813	0.000406122	syntaxin 8 [Source:HGNC Symbol;Acc:HGNC:11443]	17	p13.1	9250471	9576591
VNN2	ENSG00000112303	8875	-0.206164	0.000348254	0.0011287	vanin 2 [Source:HGNC Symbol;Acc:HGNC:12706]	6	q23.2	132743870	132763459
ARAP3	ENSG00000120318	64411	-0.206094	0.000311594	0.00102451	ArfGAP with RhoGAP domain, ankyrin repeat and PH domain 3 [Source:HGNC Symbol;Acc:HGNC:24097]	5	q31.3	141653401	141682230
CTSS	ENSG00000163131	1520	-0.206093	0.000110263	0.000414054	cathepsin S [Source:HGNC Symbol;Acc:HGNC:2545]	1	q21.3	150730079	150765957
ARHGEF2	ENSG00000116584	9181	-0.206008	0.000110998	0.000416441	Rho/Rac guanine nucleotide exchange factor 2 [Source:HGNC Symbol;Acc:HGNC:682]	1	q22	155946851	156007070
IGHV1-69D	ENSG00000280411		-0.205903	0.0025295	0.00628934	immunoglobulin heavy variable 1-69D [Source:HGNC Symbol;Acc:HGNC:49601]	14	q32.33	106762092	106762588
AP5Z1	ENSG00000242802	9907	-0.205785	0.000166916	0.000594641	adaptor related protein complex 5 subunit zeta 1 [Source:HGNC Symbol;Acc:HGNC:22197]	7	p22.1	4775615	4794397
VASN	ENSG00000168140	114990	-0.205679	0.000266576	0.000896479	vasorin [Source:HGNC Symbol;Acc:HGNC:18517]	16	p13.3	4371848	4383538
FAT4	ENSG00000196159	79633	-0.205533	0.00160942	0.00424799	FAT atypical cadherin 4 [Source:HGNC Symbol;Acc:HGNC:23109]	4	q28.1	125314918	125492932
MASP2	ENSG00000009724	10747	-0.205501	0.0012463	0.00340503	MBL associated serine protease 2 [Source:HGNC Symbol;Acc:HGNC:6902]	1	p36.22	11022009	11047239
RNASE3	ENSG00000169397	6037	-0.205421	0.000116233	0.000434686	ribonuclease A family member 3 [Source:HGNC Symbol;Acc:HGNC:10046]	14	q11.2	20891385	20892348
RARRES1	ENSG00000118849	5918	-0.205222	0.00355481	0.00844394	retinoic acid receptor responder 1 [Source:HGNC Symbol;Acc:HGNC:9867]	3	q25.32	158696892	158732489
APBB2	ENSG00000163697	323	-0.205173	0.000246312	0.00083772	amyloid beta precursor protein binding family B member 2 [Source:HGNC Symbol;Acc:HGNC:582]	4	p13	40810027	41216714
PRCP	ENSG00000137509	5547	-0.204949	0.000120603	0.000449068	prolylcarboxypeptidase [Source:HGNC Symbol;Acc:HGNC:9344]	11	q14.1	82822936	82970584
ATP6V1H	ENSG00000047249	51606	-0.204919	0.000120888	0.00044993	ATPase H+ transporting V1 subunit H [Source:HGNC Symbol;Acc:HGNC:18303]	8	q11.23	53715543	53843558
GUCY1A1	ENSG00000164116	2982	-0.204845	0.00012159	0.000451943	guanylate cyclase 1 soluble subunit alpha 1 [Source:HGNC Symbol;Acc:HGNC:4685]	4	q32.1	155666726	155737059
IGFALS	ENSG00000099769	3483	-0.204798	0.000122041	0.000453228	insulin like growth factor binding protein acid labile subunit [Source:HGNC Symbol;Acc:HGNC:5468]	16	p13.3	1790413	1794971
FCGRT	ENSG00000104870	2217	-0.204781	0.000122204	0.000453621	Fc gamma receptor and transporter [Source:HGNC Symbol;Acc:HGNC:3621]	19	q13.33	49506816	49526428
SELENBP1	ENSG00000143416	8991	-0.204758	0.000122422	0.00045423	selenium binding protein 1 [Source:HGNC Symbol;Acc:HGNC:10719]	1	q21.3	151364304	151372707
ACYP2	ENSG00000170634	98	-0.20468	0.00012889	0.000475503	acylphosphatase 2 [Source:HGNC Symbol;Acc:HGNC:180]	2	p16.2	53970838	54305300
ANG	ENSG00000214274	283	-0.204677	0.000123193	0.00045669	angiogenin [Source:HGNC Symbol;Acc:HGNC:483]	14	q11.2	20684177	20698971
CD180	ENSG00000134061	4064	-0.204619	0.0002872	0.000955514	CD180 molecule [Source:HGNC Symbol;Acc:HGNC:6726]	5	q12.3	67179613	67196799
LMNA	ENSG00000160789	4000	-0.204593	0.000124006	0.0004595	lamin A/C [Source:HGNC Symbol;Acc:HGNC:6636]	1	q22	156082573	156140081
PECR	ENSG00000115425	55825	-0.204533	0.000124583	0.000461435	peroxisomal trans-2-enoyl-CoA reductase [Source:HGNC Symbol;Acc:HGNC:18281]	2	q35	215996329	216082955
HGFAC	ENSG00000109758	3083	-0.20442	0.000439198	0.00138189	HGF activator [Source:HGNC Symbol;Acc:HGNC:4894]	4	p16.3	3441968	3449486
C3orf38	ENSG00000179021	285237	-0.204372	0.000126165	0.000466883	chromosome 3 open reading frame 38 [Source:HGNC Symbol;Acc:HGNC:28384]	3	p11.1	88149959	88168729
DPYSL3	ENSG00000113657	1809	-0.204364	0.000126238	0.000466946	dihydropyrimidinase like 3 [Source:HGNC Symbol;Acc:HGNC:3015]	5	q32	147390808	147510068
PLXDC2	ENSG00000120594	84898	-0.204357	0.00012631	0.000467009	plexin domain containing 2 [Source:HGNC Symbol;Acc:HGNC:21013]	10	p12.31	19816239	20289856
IGHV1-18	ENSG00000211945		-0.204332	0.00048403	0.00150047	immunoglobulin heavy variable 1-18 [Source:HGNC Symbol;Acc:HGNC:5549]	14	q32.33	106184901	106185394
H1-0	ENSG00000189060	3005	-0.204323	0.000126643	0.000467829	H1.0 linker histone [Source:HGNC Symbol;Acc:HGNC:4714]	22	q13.1	37805229	37807432
FOXO1	ENSG00000150907	2308	-0.204177	0.00106586	0.00296704	forkhead box O1 [Source:HGNC Symbol;Acc:HGNC:3819]	13	q14.11	40555667	40666641
CFI	ENSG00000205403	3426	-0.203985	0.000307131	0.00101221	complement factor I [Source:HGNC Symbol;Acc:HGNC:5394]	4	q25	109731008	109802150
H1-3	ENSG00000124575	3007	-0.203932	0.000139695	0.000509104	H1.3 linker histone, cluster member [Source:HGNC Symbol;Acc:HGNC:4717]	6	p22.2	26234212	26234987
GUCY1B1	ENSG00000061918	2983	-0.203726	0.000132667	0.000487937	guanylate cyclase 1 soluble subunit beta 1 [Source:HGNC Symbol;Acc:HGNC:4687]	4	q32.1	155758992	155807811
STAT6	ENSG00000166888	6778	-0.203715	0.000132778	0.000488129	signal transducer and activator of transcription 6 [Source:HGNC Symbol;Acc:HGNC:11368]	12	q13.3	57095408	57132139
CRK	ENSG00000167193	1398	-0.203666	0.000133284	0.000489776	CRK proto-oncogene, adaptor protein [Source:HGNC Symbol;Acc:HGNC:2362]	17	p13.3	1420689	1463162
SNX3	ENSG00000112335	8724	-0.203591	0.000134062	0.000492206	sorting nexin 3 [Source:HGNC Symbol;Acc:HGNC:11174]	6	q21	108211222	108261246
TGM2	ENSG00000198959	7052	-0.203501	0.000135003	0.000495009	transglutaminase 2 [Source:HGNC Symbol;Acc:HGNC:11778]	20	q11.23	38127385	38166578
GNG7	ENSG00000176533	2788	-0.20323	0.000157703	0.000565898	G protein subunit gamma 7 [Source:HGNC Symbol;Acc:HGNC:4410]	19	p13.3	2511219	2702694
ITIH4	ENSG00000055955	3700	-0.203198	0.000138219	0.000504448	inter-alpha-trypsin inhibitor heavy chain 4 [Source:HGNC Symbol;Acc:HGNC:6169]	3	p21.1	52812962	52830688
TGFB1	ENSG00000105329	7040	-0.203105	0.000285272	0.000950227	transforming growth factor beta 1 [Source:HGNC Symbol;Acc:HGNC:11766]	19	q13.2	41301587	41353922
HMCN1	ENSG00000143341	83872	-0.203041	0.000306555	0.0010111	hemicentin 1 [Source:HGNC Symbol;Acc:HGNC:19194]	1	q25.3	185734391	186190949
ECM1	ENSG00000143369	1893	-0.202813	0.000142398	0.000516491	extracellular matrix protein 1 [Source:HGNC Symbol;Acc:HGNC:3153]	1	q21.2	150508062	150513789
SCARF2	ENSG00000244486	91179	-0.202812	0.000266273	0.000895819	scavenger receptor class F member 2 [Source:HGNC Symbol;Acc:HGNC:19869]	22	q11.21	20424584	20437826
IGKV1-16	ENSG00000240864		-0.202805	0.000408038	0.00129941	immunoglobulin kappa variable 1-16 [Source:HGNC Symbol;Acc:HGNC:5732]	2	p11.2	89099859	89100361
TNIK	ENSG00000154310	23043	-0.202799	0.000227858	0.0007816	TRAF2 and NCK interacting kinase [Source:HGNC Symbol;Acc:HGNC:30765]	3	q26.31	171058414	171460408
TRAPPC4	ENSG00000196655	51399	-0.202481	0.000170719	0.000606649	trafficking protein particle complex subunit 4 [Source:HGNC Symbol;Acc:HGNC:19943]	11	q23.3	119018763	119025454
HRG	ENSG00000113905	3273	-0.20242	0.000146798	0.000531533	histidine rich glycoprotein [Source:HGNC Symbol;Acc:HGNC:5181]	3	q27.3	186660216	186678234
SLC8A1	ENSG00000183023	6546	-0.20236	0.000562691	0.00170103	solute carrier family 8 member A1 [Source:HGNC Symbol;Acc:HGNC:11068]	2	p22.1	40097270	40611053
CD55	ENSG00000196352	1604	-0.202349	0.000147597	0.000533968	CD55 molecule (Cromer blood group) [Source:HGNC Symbol;Acc:HGNC:2665]	1	q32.2	207321519	207386804
FCN1	ENSG00000085265	2219	-0.202293	0.000162006	0.000580101	ficolin 1 [Source:HGNC Symbol;Acc:HGNC:3623]	9	q34.3	134903232	134917912
ARHGEF10	ENSG00000104728	9639	-0.20224	0.000324193	0.00106095	Rho guanine nucleotide exchange factor 10 [Source:HGNC Symbol;Acc:HGNC:14103]	8	p23.3	1823926	1958641
SYNGR1	ENSG00000100321	9145	-0.202154	0.00114485	0.00315764	synaptogyrin 1 [Source:HGNC Symbol;Acc:HGNC:11498]	22	q13.1	39349925	39385575
PAFAH1B2	ENSG00000168092	5049	-0.20204	0.000151156	0.000545201	platelet activating factor acetylhydrolase 1b catalytic subunit 2 [Source:HGNC Symbol;Acc:HGNC:8575]	11	q23.3	117144284	117176894
PLSCR4	ENSG00000114698	57088	-0.201991	0.000329885	0.00107706	phospholipid scramblase 4 [Source:HGNC Symbol;Acc:HGNC:16497]	3	q24	146192335	146251179
RBMS2	ENSG00000076067	5939	-0.201907	0.000433442	0.00136787	RNA binding motif single stranded interacting protein 2 [Source:HGNC Symbol;Acc:HGNC:9909]	12	q13.3	56521820	56596193
C6	ENSG00000039537	729	-0.201825	0.000153682	0.000553108	complement C6 [Source:HGNC Symbol;Acc:HGNC:1339]	5	p13.1	41142116	41261438
F13B	ENSG00000143278	2165	-0.201824	0.000191722	0.000672188	coagulation factor XIII B chain [Source:HGNC Symbol;Acc:HGNC:3534]	1	q31.3	197038741	197067260
TECPR1	ENSG00000205356	25851	-0.20171	0.000197683	0.000689349	tectonin beta-propeller repeat containing 1 [Source:HGNC Symbol;Acc:HGNC:22214]	7	q21.3	98214624	98252232
ANXA1	ENSG00000135046	301	-0.201671	0.000155519	0.000558776	annexin A1 [Source:HGNC Symbol;Acc:HGNC:533]	9	q21.13	73151865	73170393
F11	ENSG00000088926	2160	-0.201552	0.000347724	0.00112786	coagulation factor XI [Source:HGNC Symbol;Acc:HGNC:3529]	4	q35.2	186266189	186289681
PDLIM5	ENSG00000163110	10611	-0.20146	0.000158055	0.00056692	PDZ and LIM domain 5 [Source:HGNC Symbol;Acc:HGNC:17468]	4	q22.3	94451857	94668227
SLIT2	ENSG00000145147	9353	-0.2014	0.000654234	0.00193939	slit guidance ligand 2 [Source:HGNC Symbol;Acc:HGNC:11086]	4	p15.31	20251905	20620561
ALOX5AP	ENSG00000132965	241	-0.201352	0.000170247	0.000605483	arachidonate 5-lipoxygenase activating protein [Source:HGNC Symbol;Acc:HGNC:436]	13	q12.3	30713478	30764426
KBTBD11	ENSG00000176595	9920	-0.201208	0.000161155	0.000577299	kelch repeat and BTB domain containing 11 [Source:HGNC Symbol;Acc:HGNC:29104]	8	p23.3	1973677	2006936
BRK1	ENSG00000254999	55845	-0.201105	0.00016243	0.000581229	BRICK1 subunit of SCAR/WAVE actin nucleating complex [Source:HGNC Symbol;Acc:HGNC:23057]	3	p25.3	10115675	10127190
LAMC1	ENSG00000135862	3915	-0.201051	0.000163098	0.000583018	laminin subunit gamma 1 [Source:HGNC Symbol;Acc:HGNC:6492]	1	q25.3	183023420	183145592
CNPY4	ENSG00000166997	245812	-0.20086	0.000280146	0.000935377	canopy FGF signaling regulator 4 [Source:HGNC Symbol;Acc:HGNC:28631]	7	q22.1	100119634	100125508
ITGA5	ENSG00000161638	3678	-0.200839	0.000165776	0.000591081	integrin subunit alpha 5 [Source:HGNC Symbol;Acc:HGNC:6141]	12	q13.13	54395261	54419266
FN1	ENSG00000115414	2335	-0.200832	0.000165865	0.000591151	fibronectin 1 [Source:HGNC Symbol;Acc:HGNC:3778]	2	q35	215360440	215436073
BBS2	ENSG00000125124	583	-0.200775	0.000777362	0.00225663	Bardet-Biedl syndrome 2 [Source:HGNC Symbol;Acc:HGNC:967]	16	q13	56465640	56582667
NCK1	ENSG00000158092	4690	-0.20055	0.000169488	0.000603296	NCK adaptor protein 1 [Source:HGNC Symbol;Acc:HGNC:7664]	3	q22.3	136862208	136951606
SLAIN2	ENSG00000109171	57606	-0.200465	0.000170588	0.000606439	SLAIN motif family member 2 [Source:HGNC Symbol;Acc:HGNC:29282]	4	p11	48341529	48426201
TANGO2	ENSG00000183597	128989	-0.200369	0.000171846	0.000610395	transport and golgi organization 2 homolog [Source:HGNC Symbol;Acc:HGNC:25439]	22	q11.21	20017014	20067164
VWA5A	ENSG00000110002	4013	-0.200349	0.00017211	0.000611075	von Willebrand factor A domain containing 5A [Source:HGNC Symbol;Acc:HGNC:6658]	11	q24.2	124115404	124147721
SARAF	ENSG00000133872	51669	-0.200336	0.000470952	0.00146642	store-operated calcium entry associated regulatory factor [Source:HGNC Symbol;Acc:HGNC:28789]	8	p12	30063003	30083208
UBASH3B	ENSG00000154127	84959	-0.200109	0.000478156	0.00148281	ubiquitin associated and SH3 domain containing B [Source:HGNC Symbol;Acc:HGNC:29884]	11	q24.1	122655722	122814473
CRADD	ENSG00000169372	8738	-0.200086	0.000191548	0.000672139	CASP2 and RIPK1 domain containing adaptor with death domain [Source:HGNC Symbol;Acc:HGNC:2340]	12	q22	93677375	93894840
WBP2	ENSG00000132471	23558	-0.200013	0.000176591	0.0006254	WW domain binding protein 2 [Source:HGNC Symbol;Acc:HGNC:12738]	17	q25.1	75845699	75856507
RAB23	ENSG00000112210	51715	-0.199809	0.000179355	0.000634653	RAB23, member RAS oncogene family [Source:HGNC Symbol;Acc:HGNC:14263]	6	p11.2	57186992	57222307
LAIR1	ENSG00000167613	3903	-0.199764	0.000827409	0.00237728	leukocyte associated immunoglobulin like receptor 1 [Source:HGNC Symbol;Acc:HGNC:6477]	19	q13.42	54351384	54370558
KXD1	ENSG00000105700	79036	-0.199637	0.000526801	0.00161166	KxDL motif containing 1 [Source:HGNC Symbol;Acc:HGNC:28420]	19	p13.11	18557762	18569387
CROCC	ENSG00000058453	9696	-0.199586	0.000198916	0.000692496	ciliary rootlet coiled-coil, rootletin [Source:HGNC Symbol;Acc:HGNC:21299]	1	p36.13	16740273	16972964
LIMD1	ENSG00000144791	8994	-0.199521	0.000183338	0.000647656	LIM domain containing 1 [Source:HGNC Symbol;Acc:HGNC:6612]	3	p21.31	45555394	45686341
TRIM72	ENSG00000177238	493829	-0.199235	0.0468922	0.0784399	tripartite motif containing 72 [Source:HGNC Symbol;Acc:HGNC:32671]	16	p11.2	31214119	31231537
HLA-DRB1	ENSG00000196126	3123	-0.199214	0.000187675	0.00066131	major histocompatibility complex, class II, DR beta 1 [Source:HGNC Symbol;Acc:HGNC:4948]	6	p21.32	32577902	32589848
SYNPO	ENSG00000171992	11346	-0.199155	0.000188514	0.000663708	synaptopodin [Source:HGNC Symbol;Acc:HGNC:30672]	5	q33.1	150601080	150659207
MTM1	ENSG00000171100	4534	-0.199126	0.000188933	0.000664904	myotubularin 1 [Source:HGNC Symbol;Acc:HGNC:7448]	X	q28	150568417	150673143
APOE	ENSG00000130203	348	-0.199087	0.000189494	0.000666598	apolipoprotein E [Source:HGNC Symbol;Acc:HGNC:613]	19	q13.32	44905791	44909393
TPPP3	ENSG00000159713	51673	-0.199041	0.00019016	0.000668664	tubulin polymerization promoting protein family member 3 [Source:HGNC Symbol;Acc:HGNC:24162]	16	q22.1	67389809	67393518
APOM	ENSG00000204444	55937	-0.199002	0.000190718	0.000670066	apolipoprotein M [Source:HGNC Symbol;Acc:HGNC:13916]	6	p21.33	31652416	31658210
ARG1	ENSG00000118520	383	-0.19873	0.000212135	0.000733054	arginase 1 [Source:HGNC Symbol;Acc:HGNC:663]	6	q23.2	131470832	131584332
AKR7A2	ENSG00000053371	8574	-0.198591	0.000196758	0.000686977	aldo-keto reductase family 7 member A2 [Source:HGNC Symbol;Acc:HGNC:389]	1	p36.13	19303965	19312144
ITGB1	ENSG00000150093	3688	-0.198567	0.00019712	0.000687956	integrin subunit beta 1 [Source:HGNC Symbol;Acc:HGNC:6153]	10	p11.22	32887273	33005792
LMCD1	ENSG00000071282	29995	-0.198546	0.000197431	0.000688756	LIM and cysteine rich domains 1 [Source:HGNC Symbol;Acc:HGNC:6633]	3	p25.3	8501807	8574668
LILRB3	ENSG00000204577	107987462	-0.19844	0.00927264	0.0193512	leukocyte immunoglobulin like receptor B3 [Source:HGNC Symbol;Acc:HGNC:6607]	19	q13.42	54216278	54223506
SERPINB10	ENSG00000242550	5273	-0.198354	0.000433248	0.00136777	serpin family B member 10 [Source:HGNC Symbol;Acc:HGNC:8942]	18	q22.1	63907958	63936111
EOGT	ENSG00000163378	285203	-0.198279	0.00020146	0.000700773	EGF domain specific O-linked N-acetylglucosamine transferase [Source:HGNC Symbol;Acc:HGNC:28526]	3	p14.1	68975217	69013684
IGHV1-45	ENSG00000211961		-0.198079	0.00378233	0.00889884	immunoglobulin heavy variable 1-45 [Source:HGNC Symbol;Acc:HGNC:5553]	14	q32.33	106506996	106507491
FBLN1	ENSG00000077942	2192	-0.198038	0.000205168	0.000712205	fibulin 1 [Source:HGNC Symbol;Acc:HGNC:3600]	22	q13.31	45502238	45601135
ZFYVE26	ENSG00000072121	23503	-0.197919	0.000496741	0.00153028	zinc finger FYVE-type containing 26 [Source:HGNC Symbol;Acc:HGNC:20761]	14	q24.1	67727374	67816590
MYL3	ENSG00000160808	4634	-0.197839	0.00159815	0.00422486	myosin light chain 3 [Source:HGNC Symbol;Acc:HGNC:7584]	3	p21.31	46835111	46882178
POGLUT3	ENSG00000178202	143888	-0.197817	0.000208632	0.000723029	protein O-glucosyltransferase 3 [Source:HGNC Symbol;Acc:HGNC:28496]	11	q22.3	108472112	108498405
CTSZ	ENSG00000101160	1522	-0.197772	0.00020933	0.000725148	cathepsin Z [Source:HGNC Symbol;Acc:HGNC:2547]	20	q13.32	58985686	59008238
TP53I3	ENSG00000115129	9540	-0.19765	0.000211274	0.000730679	tumor protein p53 inducible protein 3 [Source:HGNC Symbol;Acc:HGNC:19373]	2	p23.3	24077433	24085861
ATP6V1B2	ENSG00000147416	526	-0.197612	0.000211872	0.000732444	ATPase H+ transporting V1 subunit B2 [Source:HGNC Symbol;Acc:HGNC:854]	8	p21.3	20197381	20226819
DDAH2	ENSG00000213722	23564	-0.19749	0.000213829	0.000738245	dimethylarginine dimethylaminohydrolase 2 [Source:HGNC Symbol;Acc:HGNC:2716]	6	p21.33	31727038	31730617
C1RL	ENSG00000139178	51279	-0.197477	0.000633501	0.00188458	complement C1r subcomponent like [Source:HGNC Symbol;Acc:HGNC:21265]	12	p13.31	7089587	7109238
ACTBL2	ENSG00000169067	345651	-0.197395	0.000215369	0.000742396	actin beta like 2 [Source:HGNC Symbol;Acc:HGNC:17780]	5	q11.2	57480018	57482811
C8B	ENSG00000021852	732	-0.197378	0.000215644	0.000743038	complement C8 beta chain [Source:HGNC Symbol;Acc:HGNC:1353]	1	p32.2	56929207	56974383
AK1	ENSG00000106992	203	-0.197296	0.000216979	0.000747025	adenylate kinase 1 [Source:HGNC Symbol;Acc:HGNC:361]	9	q34.11	127866486	127877675
SH3GL1	ENSG00000141985	6455	-0.197266	0.000217473	0.000748419	SH3 domain containing GRB2 like 1, endophilin A2 [Source:HGNC Symbol;Acc:HGNC:10830]	19	p13.3	4360370	4400547
BCL10	ENSG00000142867	8915	-0.196662	0.000227576	0.000780952	BCL10 immune signaling adaptor [Source:HGNC Symbol;Acc:HGNC:989]	1	p22.3	85265776	85276632
STK11IP	ENSG00000144589	114790	-0.196561	0.000499823	0.00153865	serine/threonine kinase 11 interacting protein [Source:HGNC Symbol;Acc:HGNC:19184]	2	q35	219597857	219616451
PPP2R5E	ENSG00000154001	5529	-0.196473	0.00023083	0.000790657	protein phosphatase 2 regulatory subunit B'epsilon [Source:HGNC Symbol;Acc:HGNC:9313]	14	q23.2	63371364	63543377
ARRB1	ENSG00000137486	408	-0.196449	0.000231255	0.000791637	arrestin beta 1 [Source:HGNC Symbol;Acc:HGNC:711]	11	q13.4	75260122	75351705
CFHR5	ENSG00000134389	81494	-0.19642	0.000231757	0.000793032	complement factor H related 5 [Source:HGNC Symbol;Acc:HGNC:24668]	1	q31.3	196975010	197009678
RGL2	ENSG00000237441	5863	-0.196168	0.000267757	0.000899874	ral guanine nucleotide dissociation stimulator like 2 [Source:HGNC Symbol;Acc:HGNC:9769]	6	p21.32	33291654	33298942
SNX29	ENSG00000048471	92017	-0.19599	0.000589248	0.00177238	sorting nexin 29 [Source:HGNC Symbol;Acc:HGNC:30542]	16	p13.13	11976734	12574287
PLVAP	ENSG00000130300	83483	-0.195821	0.000242379	0.000826015	plasmalemma vesicle associated protein [Source:HGNC Symbol;Acc:HGNC:13635]	19	p13.11	17351450	17377342
MBL2	ENSG00000165471	4153	-0.195455	0.000909212	0.00257794	mannose binding lectin 2 [Source:HGNC Symbol;Acc:HGNC:6922]	10	q21.1	52765380	52772784
L1CAM	ENSG00000198910	3897	-0.195389	0.000497467	0.00153196	L1 cell adhesion molecule [Source:HGNC Symbol;Acc:HGNC:6470]	X	q28	153861514	153886173
CFHR2	ENSG00000080910	3080	-0.195323	0.000350715	0.0011358	complement factor H related 2 [Source:HGNC Symbol;Acc:HGNC:4890]	1	q31.3	196943738	196959622
HDHD2	ENSG00000167220	84064	-0.195232	0.00025328	0.000860026	haloacid dehalogenase like hydrolase domain containing 2 [Source:HGNC Symbol;Acc:HGNC:25364]	18	q21.1	47107408	47150500
GAS6	ENSG00000183087	2621	-0.195084	0.000930337	0.00262809	growth arrest specific 6 [Source:HGNC Symbol;Acc:HGNC:4168]	13	q34	113820549	113864076
CPB2	ENSG00000080618	1361	-0.194842	0.000260753	0.000881129	carboxypeptidase B2 [Source:HGNC Symbol;Acc:HGNC:2300]	13	q14.13	46053186	46105033
NDRG2	ENSG00000165795	57447	-0.194835	0.000260893	0.000881248	NDRG family member 2 [Source:HGNC Symbol;Acc:HGNC:14460]	14	q11.2	21016763	21070872
LRRK2	ENSG00000188906	120892	-0.194793	0.000967202	0.00272398	leucine rich repeat kinase 2 [Source:HGNC Symbol;Acc:HGNC:18618]	12	q12	40196744	40369285
DPP4	ENSG00000197635	1803	-0.19454	0.000295579	0.000980674	dipeptidyl peptidase 4 [Source:HGNC Symbol;Acc:HGNC:3009]	2	q24.2	161992245	162074394
LGALS4	ENSG00000171747	3960	-0.194486	0.000421296	0.00133506	galectin 4 [Source:HGNC Symbol;Acc:HGNC:6565]	19	q13.2	38801671	38812945
MAST2	ENSG00000086015	23139	-0.194372	0.0020621	0.00526903	microtubule associated serine/threonine kinase 2 [Source:HGNC Symbol;Acc:HGNC:19035]	1	p34.1	45786987	46036122
LGALS3	ENSG00000131981	3958	-0.19431	0.000271274	0.000910457	galectin 3 [Source:HGNC Symbol;Acc:HGNC:6563]	14	q22.3	55124110	55145423
MCAM	ENSG00000076706	4162	-0.194254	0.000272405	0.000913523	melanoma cell adhesion molecule [Source:HGNC Symbol;Acc:HGNC:6934]	11	q23.3	119308529	119321521
CPTP	ENSG00000224051	80772	-0.19423	0.000902521	0.0025633	ceramide-1-phosphate transfer protein [Source:HGNC Symbol;Acc:HGNC:28116]	1	p36.33	1324756	1328896
SERPINA4	ENSG00000100665	5267	-0.194161	0.000274282	0.000919453	serpin family A member 4 [Source:HGNC Symbol;Acc:HGNC:8948]	14	q32.13	94561442	94569913
ESD	ENSG00000139684	2098	-0.193915	0.000279321	0.000933738	esterase D [Source:HGNC Symbol;Acc:HGNC:3465]	13	q14.2	46771256	46797420
TSPAN15	ENSG00000099282	23555	-0.19387	0.000336906	0.00109785	tetraspanin 15 [Source:HGNC Symbol;Acc:HGNC:23298]	10	q22.1	69451465	69507666
HECTD1	ENSG00000092148	25831	-0.193761	0.000282534	0.000942229	HECT domain E3 ubiquitin protein ligase 1 [Source:HGNC Symbol;Acc:HGNC:20157]	14	q12	31100117	31207804
FGB	ENSG00000171564	2244	-0.193747	0.000282821	0.000942812	fibrinogen beta chain [Source:HGNC Symbol;Acc:HGNC:3662]	4	q31.3	154563011	154572807
OASL	ENSG00000135114	8638	-0.193672	0.00054733	0.00166237	2'-5'-oligoadenylate synthetase like [Source:HGNC Symbol;Acc:HGNC:8090]	12	q24.31	121017763	121039246
HMCN2	ENSG00000148357	256158	-0.193634	0.00233287	0.00587138	hemicentin 2 [Source:HGNC Symbol;Acc:HGNC:21293]	9	q34.11	130265760	130434123
STX2	ENSG00000111450	2054	-0.193596	0.000748586	0.00218063	syntaxin 2 [Source:HGNC Symbol;Acc:HGNC:3403]	12	q24.33	130789600	130839254
ITIH2	ENSG00000151655	3698	-0.193553	0.000286922	0.000954968	inter-alpha-trypsin inhibitor heavy chain 2 [Source:HGNC Symbol;Acc:HGNC:6167]	10	p14	7703316	7749520
RARRES2	ENSG00000106538	5919	-0.193527	0.000287468	0.000956029	retinoic acid receptor responder 2 [Source:HGNC Symbol;Acc:HGNC:9868]	7	q36.1	150338317	150341662
MGAM	ENSG00000257335	8972	-0.193507	0.00207292	0.00529348	maltase-glucoamylase [Source:HGNC Symbol;Acc:HGNC:7043]	7	q34	141907813	142106747
LIMCH1	ENSG00000064042	22998	-0.193442	0.000313825	0.00103063	LIM and calponin homology domains 1 [Source:HGNC Symbol;Acc:HGNC:29191]	4	p13	41359607	41700044
KCTD10	ENSG00000110906	83892	-0.19335	0.000428904	0.0013561	potassium channel tetramerization domain containing 10 [Source:HGNC Symbol;Acc:HGNC:23236]	12	q24.11	109448655	109477359
APOF	ENSG00000175336	319	-0.193305	0.000448163	0.00140483	apolipoprotein F [Source:HGNC Symbol;Acc:HGNC:615]	12	q13.3	56360568	56362857
STOM	ENSG00000148175	2040	-0.193187	0.000294766	0.000978749	stomatin [Source:HGNC Symbol;Acc:HGNC:3383]	9	q33.2	121338987	121370304
FBXL8	ENSG00000135722	55336	-0.193095	0.00140239	0.00377987	F-box and leucine rich repeat protein 8 [Source:HGNC Symbol;Acc:HGNC:17875]	16	q22.1	67159932	67164570
ITGA7	ENSG00000135424	3679	-0.193093	0.00030911	0.00101793	integrin subunit alpha 7 [Source:HGNC Symbol;Acc:HGNC:6143]	12	q13.2	55684568	55716404
SLFN11	ENSG00000172716	91607	-0.192926	0.00101976	0.00285479	schlafen family member 11 [Source:HGNC Symbol;Acc:HGNC:26633]	17	q12	35350305	35373701
PSTPIP2	ENSG00000152229	9050	-0.192879	0.000326979	0.00106923	proline-serine-threonine phosphatase interacting protein 2 [Source:HGNC Symbol;Acc:HGNC:9581]	18	q21.1	45983536	46072272
MAML2	ENSG00000184384	84441	-0.192827	0.00210697	0.00537389	mastermind like transcriptional coactivator 2 [Source:HGNC Symbol;Acc:HGNC:16259]	11	q21	95976598	96343195
EFNB2	ENSG00000125266	1948	-0.192773	0.000303907	0.00100355	ephrin B2 [Source:HGNC Symbol;Acc:HGNC:3227]	13	q33.3	106489745	106535662
PLEKHF1	ENSG00000166289	79156	-0.192768	0.000874347	0.00249339	pleckstrin homology and FYVE domain containing 1 [Source:HGNC Symbol;Acc:HGNC:20764]	19	q12	29665459	29675477
RAP1GDS1	ENSG00000138698	5910	-0.192728	0.000304924	0.00100651	Rap1 GTPase-GDP dissociation stimulator 1 [Source:HGNC Symbol;Acc:HGNC:9859]	4	q23	98261384	98443858
IGKV1-27	ENSG00000244575		-0.192712	0.00103327	0.00288588	immunoglobulin kappa variable 1-27 [Source:HGNC Symbol;Acc:HGNC:5735]	2	p11.2	89213423	89213928
SULT1A2	ENSG00000197165	6799	-0.192672	0.00439141	0.0101416	sulfotransferase family 1A member 2 [Source:HGNC Symbol;Acc:HGNC:11454]	16	p11.2	28591943	28597050
SPP2	ENSG00000072080	6694	-0.192576	0.00110777	0.00306342	secreted phosphoprotein 2 [Source:HGNC Symbol;Acc:HGNC:11256]	2	q37.1	234050679	234077134
PPP2R1A	ENSG00000105568	5518	-0.192283	0.000315063	0.00103429	protein phosphatase 2 scaffold subunit Aalpha [Source:HGNC Symbol;Acc:HGNC:9302]	19	q13.41	52170936	52229518
SVBP	ENSG00000177868	374969	-0.192147	0.00274113	0.00673778	small vasohibin binding protein [Source:HGNC Symbol;Acc:HGNC:29204]	1	p34.2	42807052	42817397
IMPA1	ENSG00000133731	3612	-0.192091	0.000319534	0.00104774	inositol monophosphatase 1 [Source:HGNC Symbol;Acc:HGNC:6050]	8	q21.13	81656914	81686331
PLCD3	ENSG00000161714	113026	-0.19203	0.000416798	0.0013233	phospholipase C delta 3 [Source:HGNC Symbol;Acc:HGNC:9061]	17	q21.31	45108959	45133354
PSMB9	ENSG00000240065	5698	-0.191931	0.00032332	0.0010585	proteasome 20S subunit beta 9 [Source:HGNC Symbol;Acc:HGNC:9546]	6	p21.32	32844136	32859851
FBXW9	ENSG00000132004	84261	-0.191877	0.000802763	0.00231836	F-box and WD repeat domain containing 9 [Source:HGNC Symbol;Acc:HGNC:28136]	19	p13.13	12688053	12696631
CRYAB	ENSG00000109846	1410	-0.191756	0.00032749	0.00107049	crystallin alpha B [Source:HGNC Symbol;Acc:HGNC:2389]	11	q23.1	111908564	111923722
SNX15	ENSG00000110025	29907	-0.191692	0.000329037	0.00107471	sorting nexin 15 [Source:HGNC Symbol;Acc:HGNC:14978]	11	q13.1	65027439	65040572
HOPX	ENSG00000171476	84525	-0.191468	0.000334465	0.00109074	HOP homeobox [Source:HGNC Symbol;Acc:HGNC:24961]	4	q12	56647989	56681877
HTRA1	ENSG00000166033	5654	-0.191394	0.000336298	0.0010963	HtrA serine peptidase 1 [Source:HGNC Symbol;Acc:HGNC:9476]	10	q26.13	122458551	122514907
PIP5K1A	ENSG00000143398	8394	-0.191334	0.000666512	0.00196954	phosphatidylinositol-4-phosphate 5-kinase type 1 alpha [Source:HGNC Symbol;Acc:HGNC:8994]	1	q21.3	151197949	151249536
CLIC4	ENSG00000169504	25932	-0.191303	0.000338541	0.00110232	chloride intracellular channel 4 [Source:HGNC Symbol;Acc:HGNC:13518]	1	p36.11	24745382	24844321
PI4KA	ENSG00000241973	5297	-0.19121	0.000340833	0.0011085	phosphatidylinositol 4-kinase alpha [Source:HGNC Symbol;Acc:HGNC:8983]	22	q11.21	20707691	20859417
VPS39	ENSG00000166887	23339	-0.19118	0.00034159	0.00111053	VPS39 subunit of HOPS complex [Source:HGNC Symbol;Acc:HGNC:20593]	15	q15.1	42158701	42208307
PITPNM1	ENSG00000110697	9600	-0.191137	0.000564053	0.00170392	phosphatidylinositol transfer protein membrane associated 1 [Source:HGNC Symbol;Acc:HGNC:9003]	11	q13.2	67491768	67506263
NCOA1	ENSG00000084676	8648	-0.191128	0.00109367	0.0030304	nuclear receptor coactivator 1 [Source:HGNC Symbol;Acc:HGNC:7668]	2	p23.3	24491254	24770702
IGKV3D-15	ENSG00000224041		-0.191091	0.00105296	0.00293405	immunoglobulin kappa variable 3D-15 [Source:HGNC Symbol;Acc:HGNC:5824]	2	p11.2	90114838	90115402
NHERF2	ENSG00000065054	9351	-0.191028	0.000345414	0.00112123	NHERF family PDZ scaffold protein 2 [Source:HGNC Symbol;Acc:HGNC:11076]	16	p13.3	2025356	2039026
MGP	ENSG00000111341	4256	-0.190976	0.00034671	0.001125	matrix Gla protein [Source:HGNC Symbol;Acc:HGNC:7060]	12	p12.3	14880864	14885857
SAMD4A	ENSG00000020577	23034	-0.190599	0.00102227	0.00285896	sterile alpha motif domain containing 4A [Source:HGNC Symbol;Acc:HGNC:23023]	14	q22.2	54566117	54793315
ATG12	ENSG00000145782	9140	-0.190471	0.000389301	0.00124874	autophagy related 12 [Source:HGNC Symbol;Acc:HGNC:588]	5	q22.3	115828200	115841837
TYMP	ENSG00000025708	1890	-0.190456	0.00036012	0.00116223	thymidine phosphorylase [Source:HGNC Symbol;Acc:HGNC:3148]	22	q13.33	50525752	50530032
FMOD	ENSG00000122176	2331	-0.190425	0.00036092	0.00116436	fibromodulin [Source:HGNC Symbol;Acc:HGNC:3774]	1	q32.1	203340628	203351758
GANC	ENSG00000214013	2595	-0.190421	0.00118877	0.00326699	glucosidase alpha, neutral C [Source:HGNC Symbol;Acc:HGNC:4139]	15	q15.1	42273201	42353666
TTR	ENSG00000118271	7276	-0.190383	0.000362041	0.0011671	transthyretin [Source:HGNC Symbol;Acc:HGNC:12405]	18	q12.1	31557009	31598833
CD93	ENSG00000125810	22918	-0.190289	0.000444061	0.00139302	CD93 molecule [Source:HGNC Symbol;Acc:HGNC:15855]	20	p11.21	23079360	23086324
F10	ENSG00000126218	2159	-0.190069	0.000400752	0.00127815	coagulation factor X [Source:HGNC Symbol;Acc:HGNC:3528]	13	q34	113122799	113149529
MAT2B	ENSG00000038274	27430	-0.190036	0.000371286	0.00119414	methionine adenosyltransferase 2 non-catalytic beta subunit [Source:HGNC Symbol;Acc:HGNC:6905]	5	q34	163503114	163519558
TBC1D13	ENSG00000107021	54662	-0.189992	0.000372464	0.00119747	TBC1 domain family member 13 [Source:HGNC Symbol;Acc:HGNC:25571]	9	q34.11	128787253	128810430
PCDHGC3	ENSG00000240184	5098	-0.189731	0.00773365	0.0165885	protocadherin gamma subfamily C, 3 [Source:HGNC Symbol;Acc:HGNC:8716]	5	q31.3	141475947	141512977
TGFBRAP1	ENSG00000135966	9392	-0.189575	0.000383901	0.00123236	transforming growth factor beta receptor associated protein 1 [Source:HGNC Symbol;Acc:HGNC:16836]	2	q12.2	105264391	105329735
METTL26	ENSG00000130731	84326	-0.189514	0.000385605	0.00123735	methyltransferase like 26 [Source:HGNC Symbol;Acc:HGNC:14141]	16	p13.3	634427	636366
COL5A3	ENSG00000080573	50509	-0.189497	0.000469604	0.00146331	collagen type V alpha 3 chain [Source:HGNC Symbol;Acc:HGNC:14864]	19	p13.2	9959561	10010504
GREM1	ENSG00000166923	26585	-0.189281	0.000966405	0.00272265	gremlin 1, DAN family BMP antagonist [Source:HGNC Symbol;Acc:HGNC:2001]	15	q13.3	32718004	32745106
MYOF	ENSG00000138119	26509	-0.189276	0.000392316	0.00125745	myoferlin [Source:HGNC Symbol;Acc:HGNC:3656]	10	q23.33	93306429	93482334
EHD4	ENSG00000103966	30844	-0.189253	0.000392977	0.00125813	EH domain containing 4 [Source:HGNC Symbol;Acc:HGNC:3245]	15	q15.1	41895933	41972557
HLA-DRB5	ENSG00000198502	3127	-0.189246	0.000393174	0.00125828	major histocompatibility complex, class II, DR beta 5 [Source:HGNC Symbol;Acc:HGNC:4953]	6	p21.32	32517353	32530287
LRRC8C	ENSG00000171488	84230	-0.189213	0.00141195	0.00379591	leucine rich repeat containing 8 VRAC subunit C [Source:HGNC Symbol;Acc:HGNC:25075]	1	p22.2	89633072	89769903
PDGFRB	ENSG00000113721	5159	-0.189165	0.000395474	0.00126516	platelet derived growth factor receptor beta [Source:HGNC Symbol;Acc:HGNC:8804]	5	q32	150113839	150155872
STEAP4	ENSG00000127954	79689	-0.189157	0.000540818	0.00164675	STEAP4 metalloreductase [Source:HGNC Symbol;Acc:HGNC:21923]	7	q21.12	88270892	88306894
PRKCA	ENSG00000154229	5578	-0.189101	0.000397313	0.00126959	protein kinase C alpha [Source:HGNC Symbol;Acc:HGNC:9393]	17	q24.2	66302613	66810743
CHL1	ENSG00000134121	10752	-0.189077	0.000398003	0.00127083	cell adhesion molecule L1 like [Source:HGNC Symbol;Acc:HGNC:1939]	3	p26.3	196763	409417
SPTAN1	ENSG00000197694	6709	-0.188801	0.000406035	0.00129352	spectrin alpha, non-erythrocytic 1 [Source:HGNC Symbol;Acc:HGNC:11273]	9	q34.11	128552558	128633662
CSPG4	ENSG00000173546	1464	-0.188718	0.000408477	0.00129983	chondroitin sulfate proteoglycan 4 [Source:HGNC Symbol;Acc:HGNC:2466]	15	q24.2	75674322	75712848
IFIT1	ENSG00000185745	3434	-0.188586	0.00041237	0.00131072	interferon induced protein with tetratricopeptide repeats 1 [Source:HGNC Symbol;Acc:HGNC:5407]	10	q23.31	89392546	89406487
MEF2D	ENSG00000116604	4209	-0.18858	0.00103016	0.00287911	myocyte enhancer factor 2D [Source:HGNC Symbol;Acc:HGNC:6997]	1	q22	156463727	156500779
RIGI	ENSG00000107201	23586	-0.188458	0.000416211	0.00132243	RNA sensor RIG-I [Source:HGNC Symbol;Acc:HGNC:19102]	9	p21.1	32455302	32526208
STXBP1	ENSG00000136854	6812	-0.18845	0.000416449	0.00132269	syntaxin binding protein 1 [Source:HGNC Symbol;Acc:HGNC:11444]	9	q34.11	127579370	127696027
SUSD2	ENSG00000099994	56241	-0.188429	0.000417078	0.00132369	sushi domain containing 2 [Source:HGNC Symbol;Acc:HGNC:30667]	22	q11.23	24181487	24189106
BASP1	ENSG00000176788	10409	-0.188403	0.000417848	0.00132563	brain abundant membrane attached signal protein 1 [Source:HGNC Symbol;Acc:HGNC:957]	5	p15.1	17065598	17276843
MAP3K5	ENSG00000197442	4217	-0.188375	0.000858612	0.00245518	mitogen-activated protein kinase kinase kinase 5 [Source:HGNC Symbol;Acc:HGNC:6857]	6	q23.3	136557046	136793097
PGGT1B	ENSG00000164219	5229	-0.188334	0.000419945	0.00133178	protein geranylgeranyltransferase type I subunit beta [Source:HGNC Symbol;Acc:HGNC:8895]	5	q22.3	115204012	115262877
IGHD	ENSG00000211898		-0.188224	0.000423274	0.00134034	immunoglobulin heavy constant delta [Source:HGNC Symbol;Acc:HGNC:5480]	14	q32.33	105836765	105845677
CAMKK2	ENSG00000110931	10645	-0.188153	0.000442172	0.00138916	calcium/calmodulin dependent protein kinase kinase 2 [Source:HGNC Symbol;Acc:HGNC:1470]	12	q24.31	121237675	121298308
AMOTL1	ENSG00000166025	154810	-0.188114	0.00153684	0.0040872	angiomotin like 1 [Source:HGNC Symbol;Acc:HGNC:17811]	11	q21	94706431	94876748
LENG1	ENSG00000105617	79165	-0.188108	0.00183367	0.00475036	leukocyte receptor cluster member 1 [Source:HGNC Symbol;Acc:HGNC:15502]	19	q13.42	54155161	54159721
LRRC32	ENSG00000137507	2615	-0.188079	0.00288679	0.00703409	leucine rich repeat containing 32 [Source:HGNC Symbol;Acc:HGNC:4161]	11	q13.5	76657524	76670747
KDSR	ENSG00000119537	2531	-0.188074	0.000427867	0.00135333	3-ketodihydrosphingosine reductase [Source:HGNC Symbol;Acc:HGNC:4021]	18	q21.33	63327726	63367228
GPX3	ENSG00000211445	2878	-0.18788	0.000433883	0.00136824	glutathione peroxidase 3 [Source:HGNC Symbol;Acc:HGNC:4555]	5	q33.1	151020591	151028988
LHPP	ENSG00000107902	64077	-0.187809	0.000436082	0.00137414	phospholysine phosphohistidine inorganic pyrophosphate phosphatase [Source:HGNC Symbol;Acc:HGNC:30042]	10	q26.13	124461823	124617888
CPN1	ENSG00000120054	1369	-0.187792	0.000436616	0.00137531	carboxypeptidase N subunit 1 [Source:HGNC Symbol;Acc:HGNC:2312]	10	q24.2	100042193	100081869
HPGD	ENSG00000164120	3248	-0.187631	0.000441719	0.00138826	15-hydroxyprostaglandin dehydrogenase [Source:HGNC Symbol;Acc:HGNC:5154]	4	q34.1	174490175	174523154
GALM	ENSG00000143891	130589	-0.187587	0.000443095	0.00139082	galactose mutarotase [Source:HGNC Symbol;Acc:HGNC:24063]	2	p22.1	38666081	38741237
FBXW5	ENSG00000159069	54461	-0.187522	0.00178841	0.0046503	F-box and WD repeat domain containing 5 [Source:HGNC Symbol;Acc:HGNC:13613]	9	q34.3	136940435	136944738
LRRC25	ENSG00000175489	126364	-0.18744	0.00156826	0.00416155	leucine rich repeat containing 25 [Source:HGNC Symbol;Acc:HGNC:29806]	19	p13.11	18391137	18397622
RASAL2	ENSG00000075391	9462	-0.187328	0.000743357	0.0021684	RAS protein activator like 2 [Source:HGNC Symbol;Acc:HGNC:9874]	1	q25.2	178094104	178484147
WDFY1	ENSG00000085449	57590	-0.187252	0.000453882	0.00142064	WD repeat and FYVE domain containing 1 [Source:HGNC Symbol;Acc:HGNC:20451]	2	q36.1	223855716	223945357
ZC3H12A	ENSG00000163874	80149	-0.186925	0.00247585	0.00617603	zinc finger CCCH-type containing 12A [Source:HGNC Symbol;Acc:HGNC:26259]	1	p34.3	37474580	37484377
PLG	ENSG00000122194	5340	-0.18674	0.000470793	0.00146642	plasminogen [Source:HGNC Symbol;Acc:HGNC:9071]	6	q26	160702194	160754097
SOS2	ENSG00000100485	6655	-0.186736	0.0014284	0.003834	SOS Ras/Rho guanine nucleotide exchange factor 2 [Source:HGNC Symbol;Acc:HGNC:11188]	14	q21.3	50117130	50231578
NCK2	ENSG00000071051	8440	-0.186664	0.000473375	0.00147241	NCK adaptor protein 2 [Source:HGNC Symbol;Acc:HGNC:7665]	2	q12.2	105744912	105894274
BECN1	ENSG00000126581	8678	-0.186647	0.000473947	0.00147357	beclin 1 [Source:HGNC Symbol;Acc:HGNC:1034]	17	q21.31	42810134	42833350
HABP2	ENSG00000148702	3026	-0.186588	0.000475951	0.0014787	hyaluronan binding protein 2 [Source:HGNC Symbol;Acc:HGNC:4798]	10	q25.3	113550837	113589602
AP1G2	ENSG00000213983	8906	-0.186558	0.000476958	0.00148074	adaptor related protein complex 1 subunit gamma 2 [Source:HGNC Symbol;Acc:HGNC:556]	14	q11.2	23559565	23568070
ADAM8	ENSG00000151651	101	-0.186548	0.00850124	0.0179328	ADAM metallopeptidase domain 8 [Source:HGNC Symbol;Acc:HGNC:215]	10	q26.3	133262420	133276868
ARHGEF18	ENSG00000104880	23370	-0.18651	0.00263254	0.00651469	Rho/Rac guanine nucleotide exchange factor 18 [Source:HGNC Symbol;Acc:HGNC:17090]	19	p13.2	7348937	7472485
GFOD1	ENSG00000145990	54438	-0.186484	0.00904625	0.0189305	Gfo/Idh/MocA-like oxidoreductase domain containing 1 [Source:HGNC Symbol;Acc:HGNC:21096]	6	p23	13357830	13487662
C2	ENSG00000166278	717	-0.186213	0.00048885	0.00151207	complement C2 [Source:HGNC Symbol;Acc:HGNC:1248]	6	p21.33	31897785	31945673
MFAP5	ENSG00000197614	8076	-0.186207	0.000489047	0.00151207	microfibril associated protein 5 [Source:HGNC Symbol;Acc:HGNC:29673]	12	p13.31	8637346	8662888
SPTBN1	ENSG00000115306	6711	-0.186206	0.000489102	0.00151207	spectrin beta, non-erythrocytic 1 [Source:HGNC Symbol;Acc:HGNC:11275]	2	p16.2	54456327	54671446
MNDA	ENSG00000163563	4332	-0.186198	0.000489389	0.00151207	myeloid cell nuclear differentiation antigen [Source:HGNC Symbol;Acc:HGNC:7183]	1	q23.1	158831351	158849506
BABAM2	ENSG00000158019	9577	-0.186168	0.000490408	0.00151466	BRISC and BRCA1 A complex member 2 [Source:HGNC Symbol;Acc:HGNC:1106]	2	p23.2	27889941	28338901
ROR2	ENSG00000169071	4920	-0.186092	0.00235285	0.00591309	receptor tyrosine kinase like orphan receptor 2 [Source:HGNC Symbol;Acc:HGNC:10257]	9	q22.31	91563091	91950228
CALML4	ENSG00000129007	91860	-0.185941	0.00391773	0.00916925	calmodulin like 4 [Source:HGNC Symbol;Acc:HGNC:18445]	15	q23	68190705	68206079
CD40	ENSG00000101017	958	-0.185837	0.00105009	0.00292701	CD40 molecule [Source:HGNC Symbol;Acc:HGNC:11919]	20	q13.12	46118271	46129863
APOC1	ENSG00000130208	341	-0.185834	0.000502234	0.00154494	apolipoprotein C1 [Source:HGNC Symbol;Acc:HGNC:607]	19	q13.32	44914247	44919349
SBF2	ENSG00000133812	81846	-0.185827	0.000920049	0.00260427	SET binding factor 2 [Source:HGNC Symbol;Acc:HGNC:2135]	11	p15.4	9776776	10304877
SLC44A2	ENSG00000129353	57153	-0.185792	0.000503707	0.0015489	solute carrier family 44 member 2 [Source:HGNC Symbol;Acc:HGNC:17292]	19	p13.2	10602457	10644557
ENOSF1	ENSG00000132199	55556	-0.185761	0.000504826	0.00155178	enolase superfamily member 1 [Source:HGNC Symbol;Acc:HGNC:30365]	18	p11.32	670318	712662
PDE3A	ENSG00000172572	5139	-0.185584	0.000583164	0.00175534	phosphodiesterase 3A [Source:HGNC Symbol;Acc:HGNC:8778]	12	p12.2	20368537	20688583
PON1	ENSG00000005421	5444	-0.185453	0.00051601	0.00158296	paraoxonase 1 [Source:HGNC Symbol;Acc:HGNC:9204]	7	q21.3	95297676	95324532
PRKAR2B	ENSG00000005249	5577	-0.18545	0.000516105	0.00158296	protein kinase cAMP-dependent type II regulatory subunit beta [Source:HGNC Symbol;Acc:HGNC:9392]	7	q22.3	107044705	107161811
IDO1	ENSG00000131203	3620	-0.185407	0.00157646	0.00418005	indoleamine 2,3-dioxygenase 1 [Source:HGNC Symbol;Acc:HGNC:6059]	8	p11.21	39902275	39928790
APOBEC3C	ENSG00000244509	27350	-0.185398	0.000860827	0.00246068	apolipoprotein B mRNA editing enzyme catalytic subunit 3C [Source:HGNC Symbol;Acc:HGNC:17353]	22	q13.1	39014257	39020352
ABLIM2	ENSG00000163995	84448	-0.18531	0.00161603	0.00426408	actin binding LIM protein family member 2 [Source:HGNC Symbol;Acc:HGNC:19195]	4	p16.1	7965310	8158832
MITF	ENSG00000187098	4286	-0.185236	0.00271358	0.00668179	melanocyte inducing transcription factor [Source:HGNC Symbol;Acc:HGNC:7105]	3	p13	69739456	69968336
CIBAR2	ENSG00000153789	339145	-0.18518	0.00247426	0.00617389	CBY1 interacting BAR domain containing 2 [Source:HGNC Symbol;Acc:HGNC:24781]	16	q24.1	85098358	85112472
FYCO1	ENSG00000163820	79443	-0.185155	0.00052703	0.00161177	FYVE and coiled-coil domain autophagy adaptor 1 [Source:HGNC Symbol;Acc:HGNC:14673]	3	p21.31	45917903	45995824
LBP	ENSG00000129988	3929	-0.185143	0.000527472	0.00161254	lipopolysaccharide binding protein [Source:HGNC Symbol;Acc:HGNC:6517]	20	q11.23	38346482	38377013
PIK3C2B	ENSG00000133056	5287	-0.185046	0.00141097	0.00379448	phosphatidylinositol-4-phosphate 3-kinase catalytic subunit type 2 beta [Source:HGNC Symbol;Acc:HGNC:8972]	1	q32.1	204422628	204494805
UBE2E2	ENSG00000182247	7325	-0.184961	0.0015296	0.00407182	ubiquitin conjugating enzyme E2 E2 [Source:HGNC Symbol;Acc:HGNC:12478]	3	p24.3	23203020	23591794
FILIP1L	ENSG00000168386	11259	-0.184953	0.000534603	0.00163137	filamin A interacting protein 1 like [Source:HGNC Symbol;Acc:HGNC:24589]	3	q12.1	99828811	100114513
IL18	ENSG00000150782	3606	-0.184936	0.000535254	0.00163277	interleukin 18 [Source:HGNC Symbol;Acc:HGNC:5986]	11	q23.1	112143253	112164096
HACE1	ENSG00000085382	57531	-0.184936	0.00223737	0.00565329	HECT domain and ankyrin repeat containing E3 ubiquitin protein ligase 1 [Source:HGNC Symbol;Acc:HGNC:21033]	6	q16.3	104728094	104859919
CD47	ENSG00000196776	961	-0.184891	0.000536964	0.00163662	CD47 molecule [Source:HGNC Symbol;Acc:HGNC:1682]	3	q13.12	108043091	108091862
COMMD6	ENSG00000188243	170622	-0.184888	0.000537102	0.00163662	COMM domain containing 6 [Source:HGNC Symbol;Acc:HGNC:24015]	13	q22.2	75525214	75549439
PCMT1	ENSG00000120265	5110	-0.184738	0.000542809	0.00165102	protein-L-isoaspartate (D-aspartate) O-methyltransferase [Source:HGNC Symbol;Acc:HGNC:8728]	6	q25.1	149749444	149811420
LPA	ENSG00000198670	4018	-0.184709	0.000543919	0.0016538	lipoprotein(a) [Source:HGNC Symbol;Acc:HGNC:6667]	6	q26	160531482	160664275
AP5M1	ENSG00000053770	55745	-0.18458	0.00118062	0.0032467	adaptor related protein complex 5 subunit mu 1 [Source:HGNC Symbol;Acc:HGNC:20192]	14	q22.3	57268924	57298742
FCN3	ENSG00000142748	8547	-0.184565	0.00054948	0.00166769	ficolin 3 [Source:HGNC Symbol;Acc:HGNC:3625]	1	p36.11	27369110	27374824
MGLL	ENSG00000074416	11343	-0.184415	0.000555337	0.00168122	monoglyceride lipase [Source:HGNC Symbol;Acc:HGNC:17038]	3	q21.3	127689062	128052190
GFUS	ENSG00000104522	7264	-0.184405	0.000555751	0.00168186	GDP-L-fucose synthase [Source:HGNC Symbol;Acc:HGNC:12390]	8	q24.3	143612618	143618048
CD74	ENSG00000019582	972	-0.184163	0.000565299	0.00170584	CD74 molecule [Source:HGNC Symbol;Acc:HGNC:1697]	5	q33.1	150401637	150412969
ITGB3	ENSG00000259207	3690	-0.184076	0.00283471	0.00691924	integrin subunit beta 3 [Source:HGNC Symbol;Acc:HGNC:6156]	17	q21.32	47253827	47313743
SCGN	ENSG00000079689	10590	-0.183957	0.010044	0.0207395	secretagogin, EF-hand calcium binding protein [Source:HGNC Symbol;Acc:HGNC:16941]	6	p22.2	25652201	25701783
GSN	ENSG00000148180	2934	-0.18394	0.000574268	0.00173167	gelsolin [Source:HGNC Symbol;Acc:HGNC:4620]	9	q33.2	121207794	121332843
PROS1	ENSG00000184500	5627	-0.183916	0.000575239	0.00173397	protein S [Source:HGNC Symbol;Acc:HGNC:9456]	3	q11.1	93873051	93980003
GLIPR1	ENSG00000139278	11010	-0.183902	0.0025558	0.00634533	GLI pathogenesis related 1 [Source:HGNC Symbol;Acc:HGNC:17001]	12	q21.2	75480753	75503863
SIGLEC10	ENSG00000142512	89790	-0.18388	0.0102722	0.0211535	sialic acid binding Ig like lectin 10 [Source:HGNC Symbol;Acc:HGNC:15620]	19	q13.41	51410020	51417803
SP110	ENSG00000135899	3431	-0.18387	0.000775832	0.00225297	SP110 nuclear body protein [Source:HGNC Symbol;Acc:HGNC:5401]	2	q37.1	230165186	230225729
LHFPL2	ENSG00000145685	10184	-0.183829	0.0160931	0.0311198	LHFPL tetraspan subfamily member 2 [Source:HGNC Symbol;Acc:HGNC:6588]	5	q14.1	78485215	78770021
ACYP1	ENSG00000119640	97	-0.183785	0.000580588	0.00174947	acylphosphatase 1 [Source:HGNC Symbol;Acc:HGNC:179]	14	q24.3	75053237	75069483
RAB11FIP5	ENSG00000135631	26056	-0.183769	0.000581214	0.00175073	RAB11 family interacting protein 5 [Source:HGNC Symbol;Acc:HGNC:24845]	2	p13.2	73073382	73156721
SNX9	ENSG00000130340	51429	-0.183604	0.000588023	0.00176933	sorting nexin 9 [Source:HGNC Symbol;Acc:HGNC:14973]	6	q25.3	157700387	157945077
CLN5	ENSG00000102805	1203	-0.183599	0.00140344	0.00378151	CLN5 intracellular trafficking protein [Source:HGNC Symbol;Acc:HGNC:2076]	13	q22.3	76990660	77019143
VPS26B	ENSG00000151502	112936	-0.183566	0.000589566	0.00177271	VPS26 retromer complex component B [Source:HGNC Symbol;Acc:HGNC:28119]	11	q25	134224671	134247788
APOH	ENSG00000091583	350	-0.18355	0.000590261	0.00177416	apolipoprotein H [Source:HGNC Symbol;Acc:HGNC:616]	17	q24.2	66212033	66256525
PEA15	ENSG00000162734	8682	-0.183536	0.000590825	0.00177522	proliferation and apoptosis adaptor protein 15 [Source:HGNC Symbol;Acc:HGNC:8822]	1	q23.2	160205380	160215376
CAMK2D	ENSG00000145349	817	-0.183519	0.000591552	0.00177677	calcium/calmodulin dependent protein kinase II delta [Source:HGNC Symbol;Acc:HGNC:1462]	4	q26	113418054	113761927
NMT2	ENSG00000152465	9397	-0.183517	0.000839763	0.00240702	N-myristoyltransferase 2 [Source:HGNC Symbol;Acc:HGNC:7858]	10	p13	15102584	15168693
TREM1	ENSG00000124731	54210	-0.183425	0.0137125	0.0271792	triggering receptor expressed on myeloid cells 1 [Source:HGNC Symbol;Acc:HGNC:17760]	6	p21.1	41267926	41286682
PPP1R14A	ENSG00000167641	94274	-0.183395	0.000596714	0.0017882	protein phosphatase 1 regulatory inhibitor subunit 14A [Source:HGNC Symbol;Acc:HGNC:14871]	19	q13.2	38251237	38256532
RAB31	ENSG00000168461	11031	-0.183384	0.000597181	0.0017882	RAB31, member RAS oncogene family [Source:HGNC Symbol;Acc:HGNC:9771]	18	p11.22	9708275	9862551
PROZ	ENSG00000126231	8858	-0.183308	0.00185282	0.00479553	protein Z, vitamin K dependent plasma glycoprotein [Source:HGNC Symbol;Acc:HGNC:9460]	13	q34	113158648	113172386
IGHV1-24	ENSG00000211950		-0.183146	0.00266421	0.00657369	immunoglobulin heavy variable 1-24 [Source:HGNC Symbol;Acc:HGNC:5551]	14	q32.33	106276548	106277043
THG1L	ENSG00000113272	54974	-0.183138	0.00060759	0.00181521	tRNA-histidine guanylyltransferase 1 like [Source:HGNC Symbol;Acc:HGNC:26053]	5	q33.3	157731420	157741449
GMPPB	ENSG00000173540	29925	-0.183083	0.000609915	0.00182151	GDP-mannose pyrophosphorylase B [Source:HGNC Symbol;Acc:HGNC:22932]	3	p21.31	49716844	49723973
TOLLIP	ENSG00000078902	54472	-0.183069	0.000610527	0.00182269	toll interacting protein [Source:HGNC Symbol;Acc:HGNC:16476]	11	p15.5	1274371	1309654
CHMP2A	ENSG00000130724	27243	-0.183043	0.000611617	0.00182529	charged multivesicular body protein 2A [Source:HGNC Symbol;Acc:HGNC:30216]	19	q13.43	58551452	58555105
NRP2	ENSG00000118257	8828	-0.183024	0.000709102	0.00207858	neuropilin 2 [Source:HGNC Symbol;Acc:HGNC:8005]	2	q33.3	205681990	205798133
NRP1	ENSG00000099250	8829	-0.182986	0.000614081	0.001832	neuropilin 1 [Source:HGNC Symbol;Acc:HGNC:8004]	10	p11.22	33177492	33336262
CCDC88A	ENSG00000115355	55704	-0.182961	0.000855526	0.00244719	coiled-coil domain containing 88A [Source:HGNC Symbol;Acc:HGNC:25523]	2	p16.1	55287842	55419895
CFLAR	ENSG00000003402	8837	-0.182791	0.00359279	0.00851024	CASP8 and FADD like apoptosis regulator [Source:HGNC Symbol;Acc:HGNC:1876]	2	q33.1	201116154	201176687
SEC24B	ENSG00000138802	10427	-0.182665	0.000628062	0.00187039	SEC24 homolog B, COPII coat complex component [Source:HGNC Symbol;Acc:HGNC:10704]	4	q25	109433772	109540896
NT5E	ENSG00000135318	4907	-0.182604	0.000630722	0.00187764	5'-nucleotidase ecto [Source:HGNC Symbol;Acc:HGNC:8021]	6	q14.3	85449584	85495791
F5	ENSG00000198734	2153	-0.182571	0.000680021	0.00200171	coagulation factor V [Source:HGNC Symbol;Acc:HGNC:3542]	1	q24.2	169511951	169586588
SNX5	ENSG00000089006	27131	-0.182423	0.000638775	0.00189758	sorting nexin 5 [Source:HGNC Symbol;Acc:HGNC:14969]	20	p11.23	17941597	17968980
SERPINB8	ENSG00000166401	5271	-0.182344	0.000642293	0.00190736	serpin family B member 8 [Source:HGNC Symbol;Acc:HGNC:8952]	18	q22.1	63970029	64019779
C4BPB	ENSG00000123843	725	-0.182275	0.000645385	0.00191587	complement component 4 binding protein beta [Source:HGNC Symbol;Acc:HGNC:1328]	1	q32.1	207088860	207099993
TJP1	ENSG00000104067	7082	-0.18224	0.000646976	0.00191991	tight junction protein 1 [Source:HGNC Symbol;Acc:HGNC:11827]	15	q13.1	29699367	29968915
SYTL2	ENSG00000137501	54843	-0.182124	0.000714179	0.00209127	synaptotagmin like 2 [Source:HGNC Symbol;Acc:HGNC:15585]	11	q14.1	85694224	85811159
CNDP1	ENSG00000150656	84735	-0.182054	0.00248571	0.00619328	carnosine dipeptidase 1 [Source:HGNC Symbol;Acc:HGNC:20675]	18	q22.3	74534500	74587212
RP2	ENSG00000102218	6102	-0.181955	0.000659972	0.00195332	RP2 activator of ARL3 GTPase [Source:HGNC Symbol;Acc:HGNC:10274]	X	p11.3	46837043	46882358
CDH13	ENSG00000140945	1012	-0.181867	0.000664045	0.00196363	cadherin 13 [Source:HGNC Symbol;Acc:HGNC:1753]	16	q23.3	82626965	83800640
WDR91	ENSG00000105875	29062	-0.181758	0.000669084	0.00197575	WD repeat domain 91 [Source:HGNC Symbol;Acc:HGNC:24997]	7	q33	135183839	135211555
FCGR3A	ENSG00000203747	2214	-0.181721	0.00214712	0.00545808	Fc gamma receptor IIIa [Source:HGNC Symbol;Acc:HGNC:3619]	1	q23.3	161541759	161550968
IGHV2-70D	ENSG00000211974		-0.181641	0.00388403	0.00910499	immunoglobulin heavy variable 2-70D [Source:HGNC Symbol;Acc:HGNC:49602]	14	q32.33	106723574	106724093
BTD	ENSG00000169814	686	-0.181592	0.000676882	0.00199527	biotinidase [Source:HGNC Symbol;Acc:HGNC:1122]	3	p25.1	15601341	15722311
IGHV3-23	ENSG00000211949		-0.181508	0.00280859	0.00686945	immunoglobulin heavy variable 3-23 [Source:HGNC Symbol;Acc:HGNC:5588]	14	q32.33	106268606	106269140
INPP5K	ENSG00000132376	51763	-0.181445	0.000708925	0.00207858	inositol polyphosphate-5-phosphatase K [Source:HGNC Symbol;Acc:HGNC:33882]	17	p13.3	1494577	1516742
SELENOW	ENSG00000178980	6415	-0.181334	0.000689131	0.00202569	selenoprotein W [Source:HGNC Symbol;Acc:HGNC:10752]	19	q13.33	47778677	47784686
AFAP1	ENSG00000196526	60312	-0.181203	0.000747272	0.00217756	actin filament associated protein 1 [Source:HGNC Symbol;Acc:HGNC:24017]	4	p16.1	7758714	7939926
SERPINF1	ENSG00000132386	5176	-0.180996	0.000705477	0.00207012	serpin family F member 1 [Source:HGNC Symbol;Acc:HGNC:8824]	17	p13.3	1762029	1777565
MMP19	ENSG00000123342	4327	-0.180984	0.00305291	0.00738746	matrix metallopeptidase 19 [Source:HGNC Symbol;Acc:HGNC:7165]	12	q13.2	55835433	55842966
SELENOM	ENSG00000198832	140606	-0.180926	0.000708943	0.00207858	selenoprotein M [Source:HGNC Symbol;Acc:HGNC:30397]	22	q12.2	31104772	31120069
DAPP1	ENSG00000070190	27071	-0.180866	0.00583722	0.0130329	dual adaptor of phosphotyrosine and 3-phosphoinositides 1 [Source:HGNC Symbol;Acc:HGNC:16500]	4	q23	99816827	99870190
ADGRA2	ENSG00000020181	25960	-0.180845	0.00702891	0.0152994	adhesion G protein-coupled receptor A2 [Source:HGNC Symbol;Acc:HGNC:17849]	8	p11.23	37784191	37844896
NEGR1	ENSG00000172260	257194	-0.180793	0.0010424	0.00290847	neuronal growth regulator 1 [Source:HGNC Symbol;Acc:HGNC:17302]	1	p31.1	71395943	72282539
GNAO1	ENSG00000087258	2775	-0.180673	0.000721482	0.00210899	G protein subunit alpha o1 [Source:HGNC Symbol;Acc:HGNC:4389]	16	q13	56191390	56357444
IRF1	ENSG00000125347	3659	-0.180529	0.0309568	0.0547591	interferon regulatory factor 1 [Source:HGNC Symbol;Acc:HGNC:6116]	5	q31.1	132440440	132508719
CHIT1	ENSG00000133063	1118	-0.180438	0.00192945	0.00496672	chitinase 1 [Source:HGNC Symbol;Acc:HGNC:1936]	1	q32.1	203212827	203273641
CD151	ENSG00000177697	977	-0.180414	0.000734519	0.00214362	CD151 molecule (Raph blood group) [Source:HGNC Symbol;Acc:HGNC:1630]	11	p15.5	832887	839831
C9	ENSG00000113600	735	-0.180412	0.000734607	0.00214362	complement C9 [Source:HGNC Symbol;Acc:HGNC:1358]	5	p13.1	39284140	39371324
IGHV3-64	ENSG00000223648		-0.180344	0.00378972	0.00891124	immunoglobulin heavy variable 3-64 [Source:HGNC Symbol;Acc:HGNC:5617]	14	q32.33	106657725	106658258
NFKBIE	ENSG00000146232	4794	-0.180189	0.000974308	0.00273849	NFKB inhibitor epsilon [Source:HGNC Symbol;Acc:HGNC:7799]	6	p21.1	44258166	44265788
APEH	ENSG00000164062	327	-0.18004	0.000753766	0.00219344	acylaminoacyl-peptide hydrolase [Source:HGNC Symbol;Acc:HGNC:586]	3	p21.31	49674014	49683971
MAP2K4	ENSG00000065559	6416	-0.179943	0.000758825	0.0022074	mitogen-activated protein kinase kinase 4 [Source:HGNC Symbol;Acc:HGNC:6844]	17	p12	12020829	12143830
IGHV3-73	ENSG00000211976		-0.179822	0.00349359	0.00831497	immunoglobulin heavy variable 3-73 [Source:HGNC Symbol;Acc:HGNC:5623]	14	q32.33	106802694	106803233
ZFYVE1	ENSG00000165861	53349	-0.179822	0.000946503	0.00267106	zinc finger FYVE-type containing 1 [Source:HGNC Symbol;Acc:HGNC:13180]	14	q24.2	72969451	73027131
ARHGAP27	ENSG00000159314	201176	-0.179625	0.000775613	0.00225297	Rho GTPase activating protein 27 [Source:HGNC Symbol;Acc:HGNC:31813]	17	q21.31	45393902	45434421
DSTYK	ENSG00000133059	25778	-0.179591	0.00394062	0.00921964	dual serine/threonine and tyrosine protein kinase [Source:HGNC Symbol;Acc:HGNC:29043]	1	q32.1	205142505	205211702
RHAG	ENSG00000112077	6005	-0.179561	0.00718317	0.0155827	Rh associated glycoprotein [Source:HGNC Symbol;Acc:HGNC:10006]	6	p12.3	49605175	49636839
ITGAM	ENSG00000169896	3684	-0.179493	0.000782721	0.00227062	integrin subunit alpha M [Source:HGNC Symbol;Acc:HGNC:6149]	16	p11.2	31259967	31332892
DCTN4	ENSG00000132912	51164	-0.179487	0.000783032	0.00227074	dynactin subunit 4 [Source:HGNC Symbol;Acc:HGNC:15518]	5	q33.1	150708440	150759095
EXOC8	ENSG00000116903	149371	-0.179344	0.000790776	0.00229082	exocyst complex component 8 [Source:HGNC Symbol;Acc:HGNC:24659]	1	q42.2	231332753	231337852
DUSP3	ENSG00000108861	1845	-0.179282	0.000794162	0.00229746	dual specificity phosphatase 3 [Source:HGNC Symbol;Acc:HGNC:3069]	17	q21.31	43766125	43778977
PALLD	ENSG00000129116	23022	-0.17923	0.000796991	0.00230406	palladin, cytoskeletal associated protein [Source:HGNC Symbol;Acc:HGNC:17068]	4	q32.3	168497052	168928457
TFPI	ENSG00000003436	7035	-0.179121	0.00292487	0.00711245	tissue factor pathway inhibitor [Source:HGNC Symbol;Acc:HGNC:11760]	2	q32.1	187464230	187565760
RNF146	ENSG00000118518	81847	-0.178974	0.00346279	0.00825041	ring finger protein 146 [Source:HGNC Symbol;Acc:HGNC:21336]	6	q22.33	127266726	127288567
RIPK1	ENSG00000137275	8737	-0.178898	0.00081538	0.00234995	receptor interacting serine/threonine kinase 1 [Source:HGNC Symbol;Acc:HGNC:10019]	6	p25.2	3063824	3115187
HLA-F	ENSG00000204642	3134	-0.178859	0.000817549	0.00235459	major histocompatibility complex, class I, F [Source:HGNC Symbol;Acc:HGNC:4963]	6	p22.1	29722775	29738528
FCER1G	ENSG00000158869	2207	-0.178792	0.000821309	0.0023638	Fc epsilon receptor Ig [Source:HGNC Symbol;Acc:HGNC:3611]	1	q23.3	161215234	161220699
GSDMD	ENSG00000104518	79792	-0.17874	0.000824276	0.00237152	gasdermin D [Source:HGNC Symbol;Acc:HGNC:25697]	8	q24.3	143553207	143563062
SMAD4	ENSG00000141646	4089	-0.178644	0.000829723	0.0023823	SMAD family member 4 [Source:HGNC Symbol;Acc:HGNC:6770]	18	q21.2	51028528	51085045
PRKCQ	ENSG00000065675	5588	-0.178605	0.00334792	0.00801593	protein kinase C theta [Source:HGNC Symbol;Acc:HGNC:9410]	10	p15.1	6427143	6580301
SNAP29	ENSG00000099940	9342	-0.178551	0.000835004	0.00239501	synaptosome associated protein 29 [Source:HGNC Symbol;Acc:HGNC:11133]	22	q11.21	20859007	20891214
GNAI1	ENSG00000127955	2770	-0.178545	0.000850044	0.00243482	G protein subunit alpha i1 [Source:HGNC Symbol;Acc:HGNC:4384]	7	q21.11	79768028	80226181
CAMK2G	ENSG00000148660	818	-0.178432	0.000841855	0.00241219	calcium/calmodulin dependent protein kinase II gamma [Source:HGNC Symbol;Acc:HGNC:1463]	10	q22.2	73812501	73874591
GYS1	ENSG00000104812	2997	-0.178219	0.000854219	0.00244511	glycogen synthase 1 [Source:HGNC Symbol;Acc:HGNC:4706]	19	q13.33	48968130	48993310
RGCC	ENSG00000102760	28984	-0.17812	0.00224967	0.00568266	regulator of cell cycle [Source:HGNC Symbol;Acc:HGNC:20369]	13	q14.11	41457550	41470871
OSBPL5	ENSG00000021762	114879	-0.178111	0.00167009	0.00438608	oxysterol binding protein like 5 [Source:HGNC Symbol;Acc:HGNC:16392]	11	p15.4	3087107	3166739
LYST	ENSG00000143669	1130	-0.178067	0.00259782	0.00644014	lysosomal trafficking regulator [Source:HGNC Symbol;Acc:HGNC:1968]	1	q42.3	235661041	235883724
TOM1	ENSG00000100284	10043	-0.178037	0.000864861	0.00247053	target of myb1 membrane trafficking protein [Source:HGNC Symbol;Acc:HGNC:11982]	22	q12.3	35299275	35347992
PTMS	ENSG00000159335	5763	-0.178027	0.000865467	0.00247129	parathymosin [Source:HGNC Symbol;Acc:HGNC:9629]	12	p13.31	6765516	6770952
QDPR	ENSG00000151552	5860	-0.177938	0.000870735	0.00248477	quinoid dihydropteridine reductase [Source:HGNC Symbol;Acc:HGNC:9752]	4	p15.32	17460261	17512206
DOCK1	ENSG00000150760	1793	-0.177906	0.000872661	0.00248942	dedicator of cytokinesis 1 [Source:HGNC Symbol;Acc:HGNC:2987]	10	q26.2	126905409	127452517
LNPEP	ENSG00000113441	4012	-0.177824	0.000877562	0.00250038	leucyl and cystinyl aminopeptidase [Source:HGNC Symbol;Acc:HGNC:6656]	5	q15	96935394	97037513
DHRS1	ENSG00000157379	115817	-0.177694	0.000885354	0.00252029	dehydrogenase/reductase 1 [Source:HGNC Symbol;Acc:HGNC:16445]	14	q12	24290598	24299780
FABP4	ENSG00000170323	2167	-0.177681	0.000886183	0.00252115	fatty acid binding protein 4 [Source:HGNC Symbol;Acc:HGNC:3559]	8	q21.13	81478419	81483236
PLAUR	ENSG00000011422	5329	-0.177483	0.00192658	0.00496452	plasminogen activator, urokinase receptor [Source:HGNC Symbol;Acc:HGNC:9053]	19	q13.31	43646095	43670547
MAP2K3	ENSG00000034152	5606	-0.177443	0.000900651	0.00256058	mitogen-activated protein kinase kinase 3 [Source:HGNC Symbol;Acc:HGNC:6843]	17	p11.2	21284672	21315232
CALCOCO2	ENSG00000136436	10241	-0.177433	0.000901245	0.0025614	calcium binding and coiled-coil domain 2 [Source:HGNC Symbol;Acc:HGNC:29912]	17	q21.32	48831018	48866522
RAB12	ENSG00000206418	201475	-0.177379	0.000904602	0.00256747	RAB12, member RAS oncogene family [Source:HGNC Symbol;Acc:HGNC:31332]	18	p11.22	8609437	8639383
DNM2	ENSG00000079805	1785	-0.177288	0.000910179	0.00257981	dynamin 2 [Source:HGNC Symbol;Acc:HGNC:2974]	19	p13.2	10718055	10833488
PLD3	ENSG00000105223	23646	-0.17724	0.000913189	0.00258747	phospholipase D family member 3 [Source:HGNC Symbol;Acc:HGNC:17158]	19	q13.2	40348456	40389472
H1-2	ENSG00000187837	3006	-0.177198	0.00103316	0.00288588	H1.2 linker histone, cluster member [Source:HGNC Symbol;Acc:HGNC:4716]	6	p22.2	26055740	26056470
SLC15A4	ENSG00000139370	121260	-0.177087	0.00197286	0.00506568	solute carrier family 15 member 4 [Source:HGNC Symbol;Acc:HGNC:23090]	12	q24.33	128793194	128823958
BCAS1	ENSG00000064787	8537	-0.177074	0.00197437	0.00506643	brain enriched myelin associated protein 1 [Source:HGNC Symbol;Acc:HGNC:974]	20	q13.2	53936777	54070594
STK38	ENSG00000112079	11329	-0.177026	0.000926534	0.0026191	serine/threonine kinase 38 [Source:HGNC Symbol;Acc:HGNC:17847]	6	p21.31	36493892	36547479
PRXL2B	ENSG00000157870	127281	-0.17667	0.000949217	0.00267782	peroxiredoxin like 2B [Source:HGNC Symbol;Acc:HGNC:28390]	1	p36.32	2586491	2591469
DNAJC1	ENSG00000136770	64215	-0.176534	0.000957997	0.00270077	DnaJ heat shock protein family (Hsp40) member C1 [Source:HGNC Symbol;Acc:HGNC:20090]	10	p12.31	21756548	22003769
PPP5C	ENSG00000011485	5536	-0.176343	0.00097051	0.00273055	protein phosphatase 5 catalytic subunit [Source:HGNC Symbol;Acc:HGNC:9322]	19	q13.32	46347087	46392981
LOXL3	ENSG00000115318	84695	-0.176276	0.00385833	0.00905737	lysyl oxidase like 3 [Source:HGNC Symbol;Acc:HGNC:13869]	2	p13.1	74532258	74555690
RFLNB	ENSG00000183688	359845	-0.176205	0.00325641	0.00781911	refilin B [Source:HGNC Symbol;Acc:HGNC:28705]	17	p13.3	439978	445939
VPS37A	ENSG00000155975	137492	-0.176201	0.000979855	0.00275224	VPS37A subunit of ESCRT-I [Source:HGNC Symbol;Acc:HGNC:24928]	8	p22	17246931	17302427
ANKRD13D	ENSG00000172932	338692	-0.176144	0.00809261	0.0172091	ankyrin repeat domain 13D [Source:HGNC Symbol;Acc:HGNC:27880]	11	q13.2	67289300	67302485
ATP6V1D	ENSG00000100554	51382	-0.176101	0.000986541	0.00277009	ATPase H+ transporting V1 subunit D [Source:HGNC Symbol;Acc:HGNC:13527]	14	q23.3	67294371	67360265
IL6ST	ENSG00000134352	3572	-0.17589	0.00367471	0.00867478	interleukin 6 cytokine family signal transducer [Source:HGNC Symbol;Acc:HGNC:6021]	5	q11.2	55935095	55995022
TUBB6	ENSG00000176014	84617	-0.175732	0.00101145	0.00283436	tubulin beta 6 class V [Source:HGNC Symbol;Acc:HGNC:20776]	18	p11.21	12307669	12344320
F3	ENSG00000117525	2152	-0.175712	0.00254148	0.00631537	coagulation factor III, tissue factor [Source:HGNC Symbol;Acc:HGNC:3541]	1	p21.3	94529173	94541759
CRTC3	ENSG00000140577	64784	-0.175711	0.00124147	0.00339516	CREB regulated transcription coactivator 3 [Source:HGNC Symbol;Acc:HGNC:26148]	15	q26.1	90529923	90645345
NBEAL2	ENSG00000160796	23218	-0.175649	0.00101712	0.00284928	neurobeachin like 2 [Source:HGNC Symbol;Acc:HGNC:31928]	3	p21.31	46979666	47009704
RABGAP1	ENSG00000011454	23637	-0.175599	0.00102055	0.0028551	RAB GTPase activating protein 1 [Source:HGNC Symbol;Acc:HGNC:17155]	9	q33.2	122940833	123104866
ATG16L1	ENSG00000085978	55054	-0.175562	0.00102305	0.00286018	autophagy related 16 like 1 [Source:HGNC Symbol;Acc:HGNC:21498]	2	q37.1	233210051	233295674
RBPMS	ENSG00000157110	11030	-0.175329	0.00103927	0.0029008	RNA binding protein, mRNA processing factor [Source:HGNC Symbol;Acc:HGNC:19097]	8	p12	30384511	30572256
POTEJ	ENSG00000222038	653781	-0.175329	0.0010393	0.0029008	POTE ankyrin domain family member J [Source:HGNC Symbol;Acc:HGNC:37094]	2	q21.1	130611440	130658037
ATP6V1G2	ENSG00000213760	534	-0.175274	0.00386367	0.00906737	ATPase H+ transporting V1 subunit G2 [Source:HGNC Symbol;Acc:HGNC:862]	6	p21.33	31544444	31548427
MPP1	ENSG00000130830	4354	-0.175218	0.00104704	0.00292047	MAGUK p55 scaffold protein 1 [Source:HGNC Symbol;Acc:HGNC:7219]	X	q28	154778684	154821007
SHROOM4	ENSG00000158352	57477	-0.175174	0.0049414	0.0112526	shroom family member 4 [Source:HGNC Symbol;Acc:HGNC:29215]	X	p11.22	50586796	50814302
MON1A	ENSG00000164077	84315	-0.175173	0.00271244	0.00668093	MON1 homolog A, secretory trafficking associated [Source:HGNC Symbol;Acc:HGNC:28207]	3	p21.31	49907160	49930173
LY75	ENSG00000054219	4065	-0.1751	0.0712416	0.112604	lymphocyte antigen 75 [Source:HGNC Symbol;Acc:HGNC:6729]	2	q24.2	159803355	159904756
NR2C2	ENSG00000177463	7182	-0.175084	0.00277305	0.0068039	nuclear receptor subfamily 2 group C member 2 [Source:HGNC Symbol;Acc:HGNC:7972]	3	p25.1	14947583	15053600
RUFY3	ENSG00000018189	22902	-0.175061	0.00117062	0.00322554	RUN and FYVE domain containing 3 [Source:HGNC Symbol;Acc:HGNC:30285]	4	q13.3	70704204	70808619
RGS3	ENSG00000138835	5998	-0.175011	0.00283232	0.00691667	regulator of G protein signaling 3 [Source:HGNC Symbol;Acc:HGNC:9999]	9	q32	113444731	113597743
POSTN	ENSG00000133110	10631	-0.17491	0.001069	0.00297479	periostin [Source:HGNC Symbol;Acc:HGNC:16953]	13	q13.3	37562583	37598844
MYH10	ENSG00000133026	4628	-0.174873	0.00107163	0.00298068	myosin heavy chain 10 [Source:HGNC Symbol;Acc:HGNC:7568]	17	p13.1	8474207	8631376
ZC2HC1A	ENSG00000104427	51101	-0.174845	0.00107367	0.00298384	zinc finger C2HC-type containing 1A [Source:HGNC Symbol;Acc:HGNC:24277]	8	q21.13	78666050	78719765
CYP4F12	ENSG00000186204	66002	-0.174817	0.06284	0.100938	cytochrome P450 family 4 subfamily F member 12 [Source:HGNC Symbol;Acc:HGNC:18857]	19	p13.12	15673018	15697174
BIN1	ENSG00000136717	274	-0.174803	0.00107669	0.00299125	bridging integrator 1 [Source:HGNC Symbol;Acc:HGNC:1052]	2	q14.3	127048027	127107288
CERT1	ENSG00000113163	10087	-0.174778	0.00107851	0.00299532	ceramide transporter 1 [Source:HGNC Symbol;Acc:HGNC:2205]	5	q13.3	75356345	75512138
FN3KRP	ENSG00000141560	79672	-0.174663	0.00108686	0.00301352	fructosamine 3 kinase related protein [Source:HGNC Symbol;Acc:HGNC:25700]	17	q25.3	82716706	82730328
PPP2R2D	ENSG00000175470	55844	-0.174548	0.00187396	0.00484428	protein phosphatase 2 regulatory subunit Bdelta [Source:HGNC Symbol;Acc:HGNC:23732]	10	q26.3	131901008	131959834
FXYD1	ENSG00000266964	5348	-0.174197	0.0193496	0.0364606	FXYD domain containing ion transport regulator 1 [Source:HGNC Symbol;Acc:HGNC:4025]	19	q13.12	35138824	35143109
CEACAM8	ENSG00000124469	1088	-0.17418	0.00595626	0.0132424	CEA cell adhesion molecule 8 [Source:HGNC Symbol;Acc:HGNC:1820]	19	q13.2	42580243	42595055
EIF1AY	ENSG00000198692	9086	-0.174096	0.00298275	0.00724272	eukaryotic translation initiation factor 1A Y-linked [Source:HGNC Symbol;Acc:HGNC:3252]	Y	q11.223	20575776	20593154
WASHC4	ENSG00000136051	23325	-0.173953	0.00113978	0.00314572	WASH complex subunit 4 [Source:HGNC Symbol;Acc:HGNC:29174]	12	q23.3	105107324	105169130
RAB30	ENSG00000137502	27314	-0.17393	0.00572888	0.0128422	RAB30, member RAS oncogene family [Source:HGNC Symbol;Acc:HGNC:9770]	11	q14.1	82973133	83071923
INPP4B	ENSG00000109452	8821	-0.173898	0.00114398	0.00315628	inositol polyphosphate-4-phosphatase type II B [Source:HGNC Symbol;Acc:HGNC:6075]	4	q31.21	142023160	142847432
EHD3	ENSG00000013016	30845	-0.173742	0.00115595	0.0031872	EH domain containing 3 [Source:HGNC Symbol;Acc:HGNC:3244]	2	p23.1	31234152	31269451
TEP1	ENSG00000129566	7011	-0.173665	0.0013049	0.0035467	telomerase associated protein 1 [Source:HGNC Symbol;Acc:HGNC:11726]	14	q11.2	20365667	20413501
SPG11	ENSG00000104133	80208	-0.17366	0.00139493	0.00376341	SPG11 vesicle trafficking associated, spatacsin [Source:HGNC Symbol;Acc:HGNC:11226]	15	q21.1	44554818	44663688
RIT1	ENSG00000143622	6016	-0.173319	0.00414364	0.00963563	Ras like without CAAX 1 [Source:HGNC Symbol;Acc:HGNC:10023]	1	q22	155897808	155911404
RFLNA	ENSG00000178882	100533183	-0.173183	0.0100658	0.0207743	refilin A [Source:HGNC Symbol;Acc:HGNC:27051]	12	q24.31	123973241	124316024
PLA2G4A	ENSG00000116711	5321	-0.173081	0.00135574	0.00367182	phospholipase A2 group IVA [Source:HGNC Symbol;Acc:HGNC:9035]	1	q31.1	186828949	186988981
TRIM5	ENSG00000132256	85363	-0.17306	0.00192046	0.0049523	tripartite motif containing 5 [Source:HGNC Symbol;Acc:HGNC:16276]	11	p15.4	5663195	5938619
SULT1A1	ENSG00000196502	6817	-0.172849	0.00122683	0.00336057	sulfotransferase family 1A member 1 [Source:HGNC Symbol;Acc:HGNC:11453]	16	p11.2	28605196	28610044
ZBTB20	ENSG00000181722	26137	-0.172629	0.00329302	0.0079025	zinc finger and BTB domain containing 20 [Source:HGNC Symbol;Acc:HGNC:13503]	3	q13.31	114314500	115147292
ECHDC1	ENSG00000093144	55862	-0.172572	0.00124961	0.00341187	ethylmalonyl-CoA decarboxylase 1 [Source:HGNC Symbol;Acc:HGNC:21489]	6	q22.33	127288712	127343609
CRYZL1	ENSG00000205758	9946	-0.172513	0.00125452	0.00342305	crystallin zeta like 1 [Source:HGNC Symbol;Acc:HGNC:2420]	21	q22.11	33589341	33643926
SMPDL3A	ENSG00000172594	10924	-0.172425	0.00227781	0.00575028	sphingomyelin phosphodiesterase acid like 3A [Source:HGNC Symbol;Acc:HGNC:17389]	6	q22.31	122789049	122809720
STAT1	ENSG00000115415	6772	-0.172395	0.00126438	0.00344547	signal transducer and activator of transcription 1 [Source:HGNC Symbol;Acc:HGNC:11362]	2	q32.2	190908460	191020960
TAP2	ENSG00000204267	6891	-0.172266	0.0012752	0.00347158	transporter 2, ATP binding cassette subfamily B member [Source:HGNC Symbol;Acc:HGNC:44]	6	p21.32	32821833	32838739
CDC42BPA	ENSG00000143776	8476	-0.172019	0.00129625	0.00352662	CDC42 binding protein kinase alpha [Source:HGNC Symbol;Acc:HGNC:1737]	1	q42.13	226989865	227318492
UBE2J1	ENSG00000198833	51465	-0.171996	0.00138558	0.00374177	ubiquitin conjugating enzyme E2 J1 [Source:HGNC Symbol;Acc:HGNC:17598]	6	q15	89326625	89352722
GABARAPL2	ENSG00000034713	11345	-0.171899	0.00130655	0.00355004	GABA type A receptor associated protein like 2 [Source:HGNC Symbol;Acc:HGNC:13291]	16	q23.1	75566375	75577881
MCL1	ENSG00000143384	574406	-0.171878	0.00239244	0.00599466	MCL1 apoptosis regulator, BCL2 family member [Source:HGNC Symbol;Acc:HGNC:6943]	1	q21.2	150560895	150579738
LAMTOR5	ENSG00000134248	10542	-0.171715	0.00132258	0.00359011	late endosomal/lysosomal adaptor, MAPK and MTOR activator 5 [Source:HGNC Symbol;Acc:HGNC:17955]	1	p13.3	110401249	110407942
S100A13	ENSG00000189171	6284	-0.171668	0.00132671	0.00360016	S100 calcium binding protein A13 [Source:HGNC Symbol;Acc:HGNC:10490]	1	q21.3	153618787	153631360
UBE2V2	ENSG00000169139	7336	-0.171567	0.00133553	0.00362057	ubiquitin conjugating enzyme E2 V2 [Source:HGNC Symbol;Acc:HGNC:12495]	8	q11.21	48008415	48064708
PTPRJ	ENSG00000149177	5795	-0.171235	0.00171154	0.00447675	protein tyrosine phosphatase receptor type J [Source:HGNC Symbol;Acc:HGNC:9673]	11	p11.2	47980425	48170839
ADA	ENSG00000196839	100	-0.171161	0.00137182	0.00371059	adenosine deaminase [Source:HGNC Symbol;Acc:HGNC:186]	20	q13.12	44584896	44652252
BIN3	ENSG00000147439	55909	-0.171126	0.00137496	0.00371668	bridging integrator 3 [Source:HGNC Symbol;Acc:HGNC:1054]	8	p21.3	22620418	22669148
NIN	ENSG00000100503	51199	-0.17079	0.00605426	0.0134319	ninein [Source:HGNC Symbol;Acc:HGNC:14906]	14	q22.1	50719763	50831162
HEBP2	ENSG00000051620	23593	-0.170782	0.00140646	0.00378756	heme binding protein 2 [Source:HGNC Symbol;Acc:HGNC:15716]	6	q24.1	138403531	138422197
UBXN6	ENSG00000167671	80700	-0.17078	0.00140659	0.00378756	UBX domain protein 6 [Source:HGNC Symbol;Acc:HGNC:14928]	19	p13.3	4444999	4457794
EVA1B	ENSG00000142694	55194	-0.170599	0.00621312	0.0137331	eva-1 homolog B [Source:HGNC Symbol;Acc:HGNC:25558]	1	p34.3	36322030	36324154
PCK1	ENSG00000124253	5105	-0.170476	0.0150266	0.0293751	phosphoenolpyruvate carboxykinase 1 [Source:HGNC Symbol;Acc:HGNC:8724]	20	q13.31	57561080	57568121
RETN	ENSG00000104918	56729	-0.170463	0.00160649	0.00424292	resistin [Source:HGNC Symbol;Acc:HGNC:20389]	19	p13.2	7669049	7670455
IDUA	ENSG00000127415	3425	-0.170404	0.00144173	0.00386484	alpha-L-iduronidase [Source:HGNC Symbol;Acc:HGNC:5391]	4	p16.3	986997	1004564
ASMTL	ENSG00000169093	8623	-0.170343	0.00144752	0.00387912	acetylserotonin O-methyltransferase like [Source:HGNC Symbol;Acc:HGNC:751]	X	p22.33	1403139	1453762
AP5B1	ENSG00000254470	91056	-0.170338	0.00181143	0.0047	adaptor related protein complex 5 subunit beta 1 [Source:HGNC Symbol;Acc:HGNC:25104]	11	q13.1	65773898	65780976
RAB27A	ENSG00000069974	5873	-0.1703	0.00145162	0.00388641	RAB27A, member RAS oncogene family [Source:HGNC Symbol;Acc:HGNC:9766]	15	q21.3	55202966	55319113
TAOK2	ENSG00000149930	9344	-0.1703	0.00356933	0.00847124	TAO kinase 2 [Source:HGNC Symbol;Acc:HGNC:16835]	16	p11.2	29973868	29992261
SH3RF3	ENSG00000172985	344558	-0.170222	0.0182494	0.0346203	SH3 domain containing ring finger 3 [Source:HGNC Symbol;Acc:HGNC:24699]	2	q13	109129205	109504634
MUC1	ENSG00000185499	4582	-0.170207	0.00146051	0.00390772	mucin 1, cell surface associated [Source:HGNC Symbol;Acc:HGNC:7508]	1	q22	155185824	155192916
TECPR2	ENSG00000196663	9895	-0.170123	0.00332515	0.00796596	tectonin beta-propeller repeat containing 2 [Source:HGNC Symbol;Acc:HGNC:19957]	14	q32.31	102362941	102502477
HPR	ENSG00000261701	3250	-0.170108	0.00147003	0.00393193	haptoglobin-related protein [Source:HGNC Symbol;Acc:HGNC:5156]	16	q22.2	72063148	72077246
NDOR1	ENSG00000188566	27158	-0.169993	0.00590146	0.0131554	NADPH dependent diflavin oxidoreductase 1 [Source:HGNC Symbol;Acc:HGNC:29838]	9	q34.3	137205685	137219361
AIP	ENSG00000110711	9049	-0.169933	0.00148693	0.00397208	aryl hydrocarbon receptor interacting protein [Source:HGNC Symbol;Acc:HGNC:358]	11	q13.2	67468174	67491154
WASF2	ENSG00000158195	10163	-0.169927	0.00148752	0.0039724	WASP family member 2 [Source:HGNC Symbol;Acc:HGNC:12733]	1	p36.11	27404230	27490167
IGHV1-3	ENSG00000211935		-0.169765	0.00460742	0.0105794	immunoglobulin heavy variable 1-3 [Source:HGNC Symbol;Acc:HGNC:5552]	14	q32.33	106005095	106005574
ADGRF5	ENSG00000069122	221395	-0.169586	0.00708397	0.015403	adhesion G protein-coupled receptor F5 [Source:HGNC Symbol;Acc:HGNC:19030]	6	p12.3	46852522	46954943
PACSIN2	ENSG00000100266	11252	-0.169568	0.00152285	0.00405644	protein kinase C and casein kinase substrate in neurons 2 [Source:HGNC Symbol;Acc:HGNC:8571]	22	q13.2	42835412	43015149
GPLD1	ENSG00000112293	2822	-0.169518	0.00410445	0.00955506	glycosylphosphatidylinositol specific phospholipase D1 [Source:HGNC Symbol;Acc:HGNC:4459]	6	p22.3	24424565	24495205
SVIL	ENSG00000197321	6840	-0.16949	0.00153066	0.00407207	supervillin [Source:HGNC Symbol;Acc:HGNC:11480]	10	p11.23	29457338	29736959
STXBP5	ENSG00000164506	134957	-0.169353	0.00282193	0.00689604	syntaxin binding protein 5 [Source:HGNC Symbol;Acc:HGNC:19665]	6	q24.3	147204180	147391010
NOS3	ENSG00000164867	4846	-0.169246	0.00360712	0.00853682	nitric oxide synthase 3 [Source:HGNC Symbol;Acc:HGNC:7876]	7	q36.1	150991017	151014588
PI16	ENSG00000164530	221476	-0.169053	0.00486158	0.0110903	peptidase inhibitor 16 [Source:HGNC Symbol;Acc:HGNC:21245]	6	p21.2	36948263	36964837
ITGAX	ENSG00000140678	3687	-0.168901	0.00159052	0.00421	integrin subunit alpha X [Source:HGNC Symbol;Acc:HGNC:6152]	16	p11.2	31355134	31382999
ITPRIP	ENSG00000148841	85450	-0.168797	0.00387931	0.00909646	inositol 1,4,5-trisphosphate receptor interacting protein [Source:HGNC Symbol;Acc:HGNC:29370]	10	q25.1	104309698	104338465
BAX	ENSG00000087088	581	-0.168794	0.00160162	0.00423272	BCL2 associated X, apoptosis regulator [Source:HGNC Symbol;Acc:HGNC:959]	19	q13.33	48954815	48961798
SLC35A1	ENSG00000164414	10559	-0.168699	0.0141456	0.0278928	solute carrier family 35 member A1 [Source:HGNC Symbol;Acc:HGNC:11021]	6	q15	87470623	87512336
SSNA1	ENSG00000176101	8636	-0.168592	0.0016744	0.00439602	SS nuclear autoantigen 1 [Source:HGNC Symbol;Acc:HGNC:11321]	9	q34.3	137188660	137190370
RELA	ENSG00000173039	5970	-0.168525	0.00162983	0.00429631	RELA proto-oncogene, NF-kB subunit [Source:HGNC Symbol;Acc:HGNC:9955]	11	q13.1	65653599	65663090
MAN1A1	ENSG00000111885	4121	-0.168414	0.00164161	0.00432209	mannosidase alpha class 1A member 1 [Source:HGNC Symbol;Acc:HGNC:6821]	6	q22.31	119177205	119349761
SHOC2	ENSG00000108061	8036	-0.168333	0.00165033	0.00434096	SHOC2 leucine rich repeat scaffold protein [Source:HGNC Symbol;Acc:HGNC:15454]	10	q25.2	110919367	111017307
CLIC5	ENSG00000112782	53405	-0.168194	0.00166525	0.00437572	chloride intracellular channel 5 [Source:HGNC Symbol;Acc:HGNC:13517]	6	p21.1	45880827	46080348
CEP57	ENSG00000166037	9702	-0.168141	0.00637118	0.0140534	centrosomal protein 57 [Source:HGNC Symbol;Acc:HGNC:30794]	11	q21	95789965	95832693
ITIH3	ENSG00000162267	3699	-0.168009	0.00168531	0.00442051	inter-alpha-trypsin inhibitor heavy chain 3 [Source:HGNC Symbol;Acc:HGNC:6168]	3	p21.1	52794768	52808799
EPSTI1	ENSG00000133106	94240	-0.167997	0.00219837	0.00556144	epithelial stromal interaction 1 [Source:HGNC Symbol;Acc:HGNC:16465]	13	q14.11	42886388	42992271
C1R	ENSG00000159403	715	-0.167967	0.00168995	0.0044313	complement C1r [Source:HGNC Symbol;Acc:HGNC:1246]	12	p13.31	7080214	7092540
GNA13	ENSG00000120063	10672	-0.167951	0.00169162	0.00443431	G protein subunit alpha 13 [Source:HGNC Symbol;Acc:HGNC:4381]	17	q24.1	65009289	65056740
CAPN5	ENSG00000149260	726	-0.16788	0.00169941	0.00445194	calpain 5 [Source:HGNC Symbol;Acc:HGNC:1482]	11	q13.5	77066961	77126155
PRUNE2	ENSG00000106772	158471	-0.167854	0.00211656	0.00539344	prune homolog 2 with BCH domain [Source:HGNC Symbol;Acc:HGNC:25209]	9	q21.2	76611376	76906114
ANXA2	ENSG00000182718	302	-0.167847	0.00170313	0.00445891	annexin A2 [Source:HGNC Symbol;Acc:HGNC:537]	15	q22.2	60347134	60402883
ITIH1	ENSG00000055957	3697	-0.16784	0.00170386	0.00445943	inter-alpha-trypsin inhibitor heavy chain 1 [Source:HGNC Symbol;Acc:HGNC:6166]	3	p21.1	52777595	52792068
FCN2	ENSG00000160339	2220	-0.167785	0.00248425	0.00619307	ficolin 2 [Source:HGNC Symbol;Acc:HGNC:3624]	9	q34.3	134880810	134887523
MAX	ENSG00000125952	4149	-0.167761	0.00171253	0.00447793	MYC associated factor X [Source:HGNC Symbol;Acc:HGNC:6913]	14	q23.3	65006174	65102695
OSBPL7	ENSG00000006025	114881	-0.167725	0.00497092	0.0113152	oxysterol binding protein like 7 [Source:HGNC Symbol;Acc:HGNC:16387]	17	q21.32	47807372	47821803
CDKN1C	ENSG00000129757	1028	-0.167693	0.0225131	0.0415733	cyclin dependent kinase inhibitor 1C [Source:HGNC Symbol;Acc:HGNC:1786]	11	p15.4	2883213	2885775
HBG1	ENSG00000213934	3047	-0.167658	0.0108698	0.0221777	hemoglobin subunit gamma 1 [Source:HGNC Symbol;Acc:HGNC:4831]	11	p15.4	5248269	5249857
MAP4K4	ENSG00000071054	9448	-0.167584	0.00215248	0.00546784	mitogen-activated protein kinase kinase kinase kinase 4 [Source:HGNC Symbol;Acc:HGNC:6866]	2	q11.2	101696850	101894690
COL1A2	ENSG00000164692	1278	-0.167563	0.00173462	0.00453289	collagen type I alpha 2 chain [Source:HGNC Symbol;Acc:HGNC:2198]	7	q21.3	94394895	94431227
S100A16	ENSG00000188643	140576	-0.167375	0.00175578	0.00457964	S100 calcium binding protein A16 [Source:HGNC Symbol;Acc:HGNC:20441]	1	q21.3	153606886	153613145
UBL3	ENSG00000122042	5412	-0.167278	0.00525175	0.0118804	ubiquitin like 3 [Source:HGNC Symbol;Acc:HGNC:12504]	13	q12.3	29764371	29850617
PHLDB2	ENSG00000144824	90102	-0.167275	0.00176721	0.00460658	pleckstrin homology like domain family B member 2 [Source:HGNC Symbol;Acc:HGNC:29573]	3	q13.2	111732497	111976517
CKB	ENSG00000166165	1152	-0.167126	0.00178422	0.0046423	creatine kinase B [Source:HGNC Symbol;Acc:HGNC:1991]	14	q32.33	103519667	103522833
TBK1	ENSG00000183735	29110	-0.167003	0.00179838	0.00467271	TANK binding kinase 1 [Source:HGNC Symbol;Acc:HGNC:11584]	12	q14.2	64452090	64502114
PPP1CA	ENSG00000172531	5499	-0.167001	0.00179869	0.00467271	protein phosphatase 1 catalytic subunit alpha [Source:HGNC Symbol;Acc:HGNC:9281]	11	q13.2	67398181	67421183
ASAH1	ENSG00000104763	427	-0.16692	0.0018081	0.00469303	N-acylsphingosine amidohydrolase 1 [Source:HGNC Symbol;Acc:HGNC:735]	8	p22	18055992	18084998
C4BPA	ENSG00000123838	722	-0.166919	0.00180819	0.00469303	complement component 4 binding protein alpha [Source:HGNC Symbol;Acc:HGNC:1325]	1	q32.2	207104233	207144972
HLA-DRA	ENSG00000204287	3122	-0.166788	0.00182351	0.00472696	major histocompatibility complex, class II, DR alpha [Source:HGNC Symbol;Acc:HGNC:4947]	6	p21.32	32439878	32445046
KIT	ENSG00000157404	3815	-0.166773	0.00447199	0.0103037	KIT proto-oncogene, receptor tyrosine kinase [Source:HGNC Symbol;Acc:HGNC:6342]	4	q12	54657267	54740783
MAPK14	ENSG00000112062	1432	-0.166769	0.00182568	0.00473113	mitogen-activated protein kinase 14 [Source:HGNC Symbol;Acc:HGNC:6876]	6	p21.31	36027782	36111236
TMEM104	ENSG00000109066	54868	-0.166681	0.118482	0.174535	transmembrane protein 104 [Source:HGNC Symbol;Acc:HGNC:25984]	17	q25.1	74776499	74839753
USP15	ENSG00000135655	9958	-0.166617	0.00184364	0.00477473	ubiquitin specific peptidase 15 [Source:HGNC Symbol;Acc:HGNC:12613]	12	q14.1	62260338	62417431
IGHV3-13	ENSG00000211942		-0.16656	0.00452395	0.0104048	immunoglobulin heavy variable 3-13 [Source:HGNC Symbol;Acc:HGNC:5581]	14	q32.33	106129540	106130072
S100P	ENSG00000163993	6286	-0.166499	0.00194491	0.00500154	S100 calcium binding protein P [Source:HGNC Symbol;Acc:HGNC:10504]	4	p16.1	6693878	6697170
ICAM1	ENSG00000090339	3383	-0.166494	0.00185828	0.00480818	intercellular adhesion molecule 1 [Source:HGNC Symbol;Acc:HGNC:5344]	19	p13.2	10271093	10286615
PDE6D	ENSG00000156973	5147	-0.16649	0.0023752	0.0059616	phosphodiesterase 6D [Source:HGNC Symbol;Acc:HGNC:8788]	2	q37.1	231732433	231786272
FNTA	ENSG00000168522	2339	-0.166427	0.00186622	0.00482577	farnesyltransferase, CAAX box, alpha [Source:HGNC Symbol;Acc:HGNC:3782]	8	p11.21	43034194	43085788
ARPP19	ENSG00000128989	10776	-0.166358	0.00187458	0.0048444	cAMP regulated phosphoprotein 19 [Source:HGNC Symbol;Acc:HGNC:16967]	15	q21.2	52547045	52569883
BTN2A1	ENSG00000112763	11120	-0.166295	0.00779033	0.0166845	butyrophilin subfamily 2 member A1 [Source:HGNC Symbol;Acc:HGNC:1136]	6	p22.2	26457904	26476621
CYB5R3	ENSG00000100243	1727	-0.166292	0.00188251	0.00486338	cytochrome b5 reductase 3 [Source:HGNC Symbol;Acc:HGNC:2873]	22	q13.2	42615730	42720870
ARHGAP1	ENSG00000175220	392	-0.166286	0.00188322	0.00486373	Rho GTPase activating protein 1 [Source:HGNC Symbol;Acc:HGNC:673]	11	p11.2	46677080	46700619
C8G	ENSG00000176919	733	-0.166208	0.00189265	0.00488508	complement C8 gamma chain [Source:HGNC Symbol;Acc:HGNC:1354]	9	q34.3	136945185	136946975
NAPB	ENSG00000125814	63908	-0.166069	0.0049421	0.0112526	NSF attachment protein beta [Source:HGNC Symbol;Acc:HGNC:15751]	20	p11.21	23374519	23421519
ARHGAP21	ENSG00000107863	57584	-0.166045	0.00398727	0.00931324	Rho GTPase activating protein 21 [Source:HGNC Symbol;Acc:HGNC:23725]	10	p12.1	24583609	24723887
VCAM1	ENSG00000162692	7412	-0.166018	0.00191581	0.00494183	vascular cell adhesion molecule 1 [Source:HGNC Symbol;Acc:HGNC:12663]	1	p21.2	100719742	100739045
GNA12	ENSG00000146535	2768	-0.165979	0.00588709	0.0131303	G protein subunit alpha 12 [Source:HGNC Symbol;Acc:HGNC:4380]	7	p22.2	2728105	2844308
ACTR3B	ENSG00000133627	57180	-0.1658	0.00576056	0.0128926	actin related protein 3B [Source:HGNC Symbol;Acc:HGNC:17256]	7	q36.1	152759749	152855378
MAP1S	ENSG00000130479	55201	-0.165739	0.00195038	0.00501407	microtubule associated protein 1S [Source:HGNC Symbol;Acc:HGNC:15715]	19	p13.11	17719242	17734513
TRAPPC3	ENSG00000054116	27095	-0.165524	0.00197732	0.00507093	trafficking protein particle complex subunit 3 [Source:HGNC Symbol;Acc:HGNC:19942]	1	p34.3	36136570	36156053
SIK3	ENSG00000160584	23387	-0.165338	0.00414728	0.00964011	SIK family kinase 3 [Source:HGNC Symbol;Acc:HGNC:29165]	11	q23.3	116843402	117098437
MAPKAPK2	ENSG00000162889	9261	-0.165317	0.00200372	0.00513168	MAPK activated protein kinase 2 [Source:HGNC Symbol;Acc:HGNC:6887]	1	q32.1	206684905	206734281
PLBD1	ENSG00000121316	79887	-0.165229	0.00201494	0.00515639	phospholipase B domain containing 1 [Source:HGNC Symbol;Acc:HGNC:26215]	12	p13.1	14503661	14567883
SYK	ENSG00000165025	6850	-0.165174	0.00202203	0.00517294	spleen associated tyrosine kinase [Source:HGNC Symbol;Acc:HGNC:11491]	9	q22.2	90801787	90898549
S100A14	ENSG00000189334	57402	-0.16502	0.00547087	0.0123296	S100 calcium binding protein A14 [Source:HGNC Symbol;Acc:HGNC:18901]	1	q21.3	153614255	153616986
ATG4C	ENSG00000125703	84938	-0.16483	0.00674101	0.0147761	autophagy related 4C cysteine peptidase [Source:HGNC Symbol;Acc:HGNC:16040]	1	p31.3	62784132	62865516
RANGRF	ENSG00000108961	29098	-0.164658	0.0101373	0.0209117	RAN guanine nucleotide release factor [Source:HGNC Symbol;Acc:HGNC:17679]	17	p13.1	8288654	8290092
COMMD5	ENSG00000170619	28991	-0.164303	0.00213714	0.00543674	COMM domain containing 5 [Source:HGNC Symbol;Acc:HGNC:17902]	8	q24.3	144841042	144853736
RNASEL	ENSG00000135828	6041	-0.164252	0.00214408	0.00545201	ribonuclease L [Source:HGNC Symbol;Acc:HGNC:10050]	1	q25.3	182573634	182589256
PURA	ENSG00000185129	5813	-0.164002	0.00217842	0.00552094	purine rich element binding protein A [Source:HGNC Symbol;Acc:HGNC:9701]	5	q31.3	140107777	140125619
GULP1	ENSG00000144366	51454	-0.163949	0.00238966	0.00599127	GULP PTB domain containing engulfment adaptor 1 [Source:HGNC Symbol;Acc:HGNC:18649]	2	q32.1	188291669	188595931
PDIA5	ENSG00000065485	10954	-0.163939	0.00218705	0.00553947	protein disulfide isomerase family A member 5 [Source:HGNC Symbol;Acc:HGNC:24811]	3	q21.1	123067025	123225227
HLA-B	ENSG00000234745	3106	-0.16392	0.00218973	0.00554459	major histocompatibility complex, class I, B [Source:HGNC Symbol;Acc:HGNC:4932]	6	p21.33	31353872	31367067
SLFN5	ENSG00000166750	162394	-0.163906	0.00219161	0.00554769	schlafen family member 5 [Source:HGNC Symbol;Acc:HGNC:28286]	17	q12	35243071	35273655
TRAF7	ENSG00000131653	84231	-0.163906	0.00579949	0.0129625	TNF receptor associated factor 7 [Source:HGNC Symbol;Acc:HGNC:20456]	16	p13.3	2155698	2178129
SENP8	ENSG00000166192	123228	-0.163882	0.00375467	0.00884368	SUMO peptidase family member, NEDD8 specific [Source:HGNC Symbol;Acc:HGNC:22992]	15	q23	72114258	72143692
PTX3	ENSG00000163661	5806	-0.163671	0.0024678	0.00616143	pentraxin 3 [Source:HGNC Symbol;Acc:HGNC:9692]	3	q25.32	157436850	157443633
STARD3	ENSG00000131748	10948	-0.163521	0.00776216	0.0166326	StAR related lipid transfer domain containing 3 [Source:HGNC Symbol;Acc:HGNC:17579]	17	q12	39637090	39664201
CPXM1	ENSG00000088882	56265	-0.163436	0.00733801	0.015849	carboxypeptidase X, M14 family member 1 [Source:HGNC Symbol;Acc:HGNC:15771]	20	p13	2794074	2800627
LGALS9	ENSG00000168961	3965	-0.163224	0.00239165	0.00599445	galectin 9 [Source:HGNC Symbol;Acc:HGNC:6570]	17	q11.2	27629798	27649560
PGM1	ENSG00000079739	5236	-0.163201	0.00229145	0.00578124	phosphoglucomutase 1 [Source:HGNC Symbol;Acc:HGNC:8905]	1	p31.3	63593411	63660245
IGLV3-10	ENSG00000211669		-0.163195	0.00678567	0.0148507	immunoglobulin lambda variable 3-10 [Source:HGNC Symbol;Acc:HGNC:5897]	22	q11.22	22811747	22812281
PPP2R5A	ENSG00000066027	5525	-0.163153	0.00229834	0.00579691	protein phosphatase 2 regulatory subunit B'alpha [Source:HGNC Symbol;Acc:HGNC:9309]	1	q32.3	212285410	212361853
CFL1	ENSG00000172757	1072	-0.162975	0.00232429	0.00585624	cofilin 1 [Source:HGNC Symbol;Acc:HGNC:1874]	11	q13.1	65823022	65862026
IFT140	ENSG00000187535	9742	-0.162974	0.00582121	0.0130041	intraflagellar transport 140 [Source:HGNC Symbol;Acc:HGNC:29077]	16	p13.3	1510427	1612072
ESYT1	ENSG00000139641	23344	-0.162933	0.00233047	0.00586913	extended synaptotagmin 1 [Source:HGNC Symbol;Acc:HGNC:29534]	12	q13.2	56118250	56144674
PSME2	ENSG00000100911	5721	-0.162912	0.00233361	0.00587138	proteasome activator subunit 2 [Source:HGNC Symbol;Acc:HGNC:9569]	14	q12	24143362	24147570
SSH3	ENSG00000172830	54961	-0.162908	0.00233412	0.00587138	slingshot protein phosphatase 3 [Source:HGNC Symbol;Acc:HGNC:30581]	11	q13.2	67303478	67312607
GPA33	ENSG00000143167	10223	-0.162672	0.0139252	0.0275034	glycoprotein A33 [Source:HGNC Symbol;Acc:HGNC:4445]	1	q24.1	167052836	167166479
ALOX15	ENSG00000161905	246	-0.162642	0.0067731	0.0148309	arachidonate 15-lipoxygenase [Source:HGNC Symbol;Acc:HGNC:433]	17	p13.2	4630919	4642294
GSDMB	ENSG00000073605	55876	-0.162641	0.00740794	0.0159754	gasdermin B [Source:HGNC Symbol;Acc:HGNC:23690]	17	q21.1	39904595	39919854
DAB2IP	ENSG00000136848	153090	-0.162628	0.0023757	0.0059616	DAB2 interacting protein [Source:HGNC Symbol;Acc:HGNC:17294]	9	q33.2	121567057	121785530
PIP4K2B	ENSG00000276293	8396	-0.162602	0.00237959	0.00596779	phosphatidylinositol-5-phosphate 4-kinase type 2 beta [Source:HGNC Symbol;Acc:HGNC:8998]	17	q12	38765691	38800126
PLEKHG2	ENSG00000090924	64857	-0.162453	0.0084265	0.0178193	pleckstrin homology and RhoGEF domain containing G2 [Source:HGNC Symbol;Acc:HGNC:29515]	19	q13.2	39412669	39428415
TRIM26	ENSG00000234127	7726	-0.162388	0.00241172	0.00603756	tripartite motif containing 26 [Source:HGNC Symbol;Acc:HGNC:12962]	6	p22.1	30184455	30213427
SLMAP	ENSG00000163681	7871	-0.162346	0.00241814	0.00605182	sarcolemma associated protein [Source:HGNC Symbol;Acc:HGNC:16643]	3	p14.3	57755450	57930003
LTBP4	ENSG00000090006	8425	-0.162334	0.00241994	0.00605452	latent transforming growth factor beta binding protein 4 [Source:HGNC Symbol;Acc:HGNC:6717]	19	q13.2	40592883	40629818
N4BP2L2	ENSG00000244754	10443	-0.162309	0.00775909	0.0166303	NEDD4 binding protein 2 like 2 [Source:HGNC Symbol;Acc:HGNC:26916]	13	q13.1	32432417	32538885
MST1R	ENSG00000164078	4486	-0.162179	0.00816578	0.0173559	macrophage stimulating 1 receptor [Source:HGNC Symbol;Acc:HGNC:7381]	3	p21.31	49887002	49903873
SULF2	ENSG00000196562	55959	-0.162128	0.00856002	0.0180297	sulfatase 2 [Source:HGNC Symbol;Acc:HGNC:20392]	20	q13.12	47656197	47786616
RAPGEF2	ENSG00000109756	9693	-0.161911	0.00248489	0.00619307	Rap guanine nucleotide exchange factor 2 [Source:HGNC Symbol;Acc:HGNC:16854]	4	q32.1	159103013	159360174
RFX3	ENSG00000080298	5991	-0.161864	0.0252805	0.0459466	regulatory factor X3 [Source:HGNC Symbol;Acc:HGNC:9984]	9	p24.2	3218297	3526004
CLC	ENSG00000105205	1178	-0.161843	0.00249561	0.00621426	Charcot-Leyden crystal galectin [Source:HGNC Symbol;Acc:HGNC:2014]	19	q13.2	39731255	39738029
MGAT3	ENSG00000128268	4248	-0.161793	0.0827154	0.12816	beta-1,4-mannosyl-glycoprotein 4-beta-N-acetylglucosaminyltransferase [Source:HGNC Symbol;Acc:HGNC:7046]	22	q13.1	39457012	39492194
GSTO1	ENSG00000148834	9446	-0.161727	0.00251365	0.00625733	glutathione S-transferase omega 1 [Source:HGNC Symbol;Acc:HGNC:13312]	10	q25.1	104235356	104267459
S100A8	ENSG00000143546	6279	-0.161691	0.00251938	0.00626974	S100 calcium binding protein A8 [Source:HGNC Symbol;Acc:HGNC:10498]	1	q21.3	153390032	153391073
GALNT12	ENSG00000119514	79695	-0.161647	0.00432577	0.010012	polypeptide N-acetylgalactosaminyltransferase 12 [Source:HGNC Symbol;Acc:HGNC:19877]	9	q22.33	98807670	98850081
GRAMD4	ENSG00000075240	23151	-0.161591	0.00268621	0.0066202	GRAM domain containing 4 [Source:HGNC Symbol;Acc:HGNC:29113]	22	q13.31	46576012	46679790
C4A	ENSG00000244731	110384692	-0.161575	0.00253777	0.00630801	complement C4A (Rodgers blood group) [Source:HGNC Symbol;Acc:HGNC:1323]	6	p21.33	31982057	32002681
CD99	ENSG00000002586	4267	-0.161444	0.00255851	0.00635018	CD99 molecule (Xg blood group) [Source:HGNC Symbol;Acc:HGNC:7082]	X	p22.33	2691187	2741309
RUFY2	ENSG00000204130	55680	-0.161402	0.00379223	0.00891467	RUN and FYVE domain containing 2 [Source:HGNC Symbol;Acc:HGNC:19761]	10	q21.3	68341107	68407294
OAS1	ENSG00000089127	4938	-0.161397	0.00256611	0.00636717	2'-5'-oligoadenylate synthetase 1 [Source:HGNC Symbol;Acc:HGNC:8086]	12	q24.13	112905856	112933219
IRF3	ENSG00000126456	3661	-0.161323	0.00257797	0.00639281	interferon regulatory factor 3 [Source:HGNC Symbol;Acc:HGNC:6118]	19	q13.33	49659569	49665875
TNFAIP3	ENSG00000118503	7128	-0.161313	0.00581486	0.0129934	TNF alpha induced protein 3 [Source:HGNC Symbol;Acc:HGNC:11896]	6	q23.3	137867214	137883314
GABPB1	ENSG00000104064	2553	-0.16131	0.0032981	0.00790956	GA binding protein transcription factor subunit beta 1 [Source:HGNC Symbol;Acc:HGNC:4074]	15	q21.2	50275389	50355408
TUBB1	ENSG00000101162	81027	-0.161297	0.002898	0.00705527	tubulin beta 1 class VI [Source:HGNC Symbol;Acc:HGNC:16257]	20	q13.32	59019429	59026654
S100A10	ENSG00000197747	6281	-0.161184	0.00260039	0.00644271	S100 calcium binding protein A10 [Source:HGNC Symbol;Acc:HGNC:10487]	1	q21.3	151982915	151993859
BLNK	ENSG00000095585	29760	-0.161049	0.00540327	0.0121904	B cell linker [Source:HGNC Symbol;Acc:HGNC:14211]	10	q24.1	96189171	96271587
IGHV1-2	ENSG00000211934		-0.161034	0.00616546	0.0136498	immunoglobulin heavy variable 1-2 [Source:HGNC Symbol;Acc:HGNC:5550]	14	q32.33	105986582	105987083
STK38L	ENSG00000211455	23012	-0.160931	0.00264173	0.00652973	serine/threonine kinase 38 like [Source:HGNC Symbol;Acc:HGNC:17848]	12	p11.23	27243968	27325959
UBXN1	ENSG00000162191	51035	-0.160911	0.00264496	0.0065358	UBX domain protein 1 [Source:HGNC Symbol;Acc:HGNC:18402]	11	q12.3	62676498	62679117
FHIP2A	ENSG00000151553	57700	-0.160904	0.00264617	0.00653687	FHF complex subunit HOOK interacting protein 2A [Source:HGNC Symbol;Acc:HGNC:29320]	10	q25.3	114821744	114899832
PSIP1	ENSG00000164985	11168	-0.160853	0.00265461	0.00655386	PC4 and SRSF1 interacting protein 1 [Source:HGNC Symbol;Acc:HGNC:9527]	9	p22.3	15464066	15510995
ARSB	ENSG00000113273	411	-0.160811	0.00266149	0.00656893	arylsulfatase B [Source:HGNC Symbol;Acc:HGNC:714]	5	q14.1	78777209	78986087
WNK1	ENSG00000060237	65125	-0.160784	0.00266607	0.00657635	WNK lysine deficient protein kinase 1 [Source:HGNC Symbol;Acc:HGNC:14540]	12	p13.33	752579	911452
LRMDA	ENSG00000148655	83938	-0.160702	0.00430539	0.00997312	leucine rich melanocyte differentiation associated [Source:HGNC Symbol;Acc:HGNC:23405]	10	q22.2	75431624	76560168
GSKIP	ENSG00000100744	51527	-0.160682	0.00280081	0.0068524	GSK3B interacting protein [Source:HGNC Symbol;Acc:HGNC:20343]	14	q32.2	96363452	96387288
SDHAF1	ENSG00000205138	644096	-0.160677	0.0116127	0.0235051	succinate dehydrogenase complex assembly factor 1 [Source:HGNC Symbol;Acc:HGNC:33867]	19	q13.12	35995188	35996312
CDH2	ENSG00000170558	1000	-0.160436	0.0102873	0.021169	cadherin 2 [Source:HGNC Symbol;Acc:HGNC:1759]	18	q12.1	27932879	28177946
TES	ENSG00000135269	26136	-0.160358	0.00273752	0.00673087	testin LIM domain protein [Source:HGNC Symbol;Acc:HGNC:14620]	7	q31.2	116210506	116258783
TIMP2	ENSG00000035862	7077	-0.160191	0.00276603	0.00679302	TIMP metallopeptidase inhibitor 2 [Source:HGNC Symbol;Acc:HGNC:11821]	17	q25.3	78852977	78925387
DHX58	ENSG00000108771	79132	-0.160107	0.0069563	0.015161	DExH-box helicase 58 [Source:HGNC Symbol;Acc:HGNC:29517]	17	q21.2	42101404	42112714
MICALL2	ENSG00000164877	79778	-0.160049	0.00279051	0.00683716	MICAL like 2 [Source:HGNC Symbol;Acc:HGNC:29672]	7	p22.3	1428465	1459470
FCHSD1	ENSG00000197948	89848	-0.160048	0.005785	0.0129386	FCH and double SH3 domains 1 [Source:HGNC Symbol;Acc:HGNC:25463]	5	q31.3	141639302	141651418
PF4	ENSG00000163737	5196	-0.160029	0.00398908	0.00931488	platelet factor 4 [Source:HGNC Symbol;Acc:HGNC:8861]	4	q13.3	73980811	73982027
CAB39L	ENSG00000102547	81617	-0.160026	0.00279446	0.00684285	calcium binding protein 39 like [Source:HGNC Symbol;Acc:HGNC:20290]	13	q14.2	49308650	49444064
DERA	ENSG00000023697	51071	-0.16	0.00279889	0.0068508	deoxyribose-phosphate aldolase [Source:HGNC Symbol;Acc:HGNC:24269]	12	p12.3	15911302	16037381
IGLV1-44	ENSG00000211651		-0.159846	0.00746887	0.0160738	immunoglobulin lambda variable 1-44 [Source:HGNC Symbol;Acc:HGNC:5879]	22	q11.22	22380766	22381347
NAT1	ENSG00000171428	9	-0.159682	0.00285457	0.00696365	N-acetyltransferase 1 [Source:HGNC Symbol;Acc:HGNC:7645]	8	p22	18170477	18223689
SAA2	ENSG00000134339	6289	-0.159665	0.0142733	0.0280987	serum amyloid A2 [Source:HGNC Symbol;Acc:HGNC:10514]	11	p15.1	18239223	18248668
PIAS1	ENSG00000033800	8554	-0.159648	0.00765335	0.0164288	protein inhibitor of activated STAT 1 [Source:HGNC Symbol;Acc:HGNC:2752]	15	q23	68054309	68198603
DOCK9	ENSG00000088387	23348	-0.159618	0.00286591	0.00698726	dedicator of cytokinesis 9 [Source:HGNC Symbol;Acc:HGNC:14132]	13	q32.3	98793429	99086625
IRF8	ENSG00000140968	3394	-0.159613	0.00744928	0.0160481	interferon regulatory factor 8 [Source:HGNC Symbol;Acc:HGNC:5358]	16	q24.1	85899116	85922606
KATNAL1	ENSG00000102781	84056	-0.159569	0.00746586	0.0160715	katanin catalytic subunit A1 like 1 [Source:HGNC Symbol;Acc:HGNC:28361]	13	q12.3	30202630	30307551
SP140L	ENSG00000185404	93349	-0.15942	0.0100334	0.0207278	SP140 nuclear body protein like [Source:HGNC Symbol;Acc:HGNC:25105]	2	q37.1	230327184	230403732
STARD13	ENSG00000133121	90627	-0.15938	0.00512484	0.0116215	StAR related lipid transfer domain containing 13 [Source:HGNC Symbol;Acc:HGNC:19164]	13	q13.1	33103137	33350630
NAPA	ENSG00000105402	8775	-0.159348	0.00291405	0.00708819	NSF attachment protein alpha [Source:HGNC Symbol;Acc:HGNC:7641]	19	q13.33	47487637	47515091
CALCOCO1	ENSG00000012822	57658	-0.159278	0.00309626	0.00747747	calcium binding and coiled-coil domain 1 [Source:HGNC Symbol;Acc:HGNC:29306]	12	q13.13	53708517	53727745
C15orf48	ENSG00000166920	84419	-0.159072	0.00296409	0.00720365	chromosome 15 open reading frame 48 [Source:HGNC Symbol;Acc:HGNC:29898]	15	q21.1	45430579	45448761
TBCB	ENSG00000105254	1155	-0.159029	0.00297199	0.00721925	tubulin folding cofactor B [Source:HGNC Symbol;Acc:HGNC:1989]	19	q13.12	36114289	36125947
PLPP3	ENSG00000162407	8613	-0.158965	0.00348221	0.00829258	phospholipid phosphatase 3 [Source:HGNC Symbol;Acc:HGNC:9229]	1	p32.2	56494761	56645301
NEDD9	ENSG00000111859	4739	-0.158945	0.00839498	0.0177622	neural precursor cell expressed, developmentally down-regulated 9 [Source:HGNC Symbol;Acc:HGNC:7733]	6	p24.2	11183298	11382348
PFKL	ENSG00000141959	5211	-0.158827	0.00300923	0.00729858	phosphofructokinase, liver type [Source:HGNC Symbol;Acc:HGNC:8876]	21	q22.3	44300051	44327376
EPX	ENSG00000121053	8288	-0.1588	0.0033718	0.0080662	eosinophil peroxidase [Source:HGNC Symbol;Acc:HGNC:3423]	17	q22	58192726	58205174
FBN1	ENSG00000166147	2200	-0.158722	0.00302863	0.00734139	fibrillin 1 [Source:HGNC Symbol;Acc:HGNC:3603]	15	q21.1	48408313	48645721
QNG1	ENSG00000165118	84267	-0.158714	0.00303024	0.00734319	Q-nucleotide N-glycosylase 1 [Source:HGNC Symbol;Acc:HGNC:28144]	9	q21.32	83938311	83956986
RPS4Y1	ENSG00000129824	6192	-0.158711	0.00329626	0.00790802	ribosomal protein S4 Y-linked 1 [Source:HGNC Symbol;Acc:HGNC:10425]	Y	p11.2	2841602	2932000
PXDN	ENSG00000130508	7837	-0.158661	0.00303998	0.00736041	peroxidasin [Source:HGNC Symbol;Acc:HGNC:14966]	2	p25.3	1631887	1744852
ADAMTSL1	ENSG00000178031	92949	-0.15864	0.00902288	0.0189004	ADAMTS like 1 [Source:HGNC Symbol;Acc:HGNC:14632]	9	p22.2	17906563	18910950
CUTC	ENSG00000119929	51076	-0.158532	0.00342663	0.00817876	cutC copper transporter [Source:HGNC Symbol;Acc:HGNC:24271]	10	q24.2	99702558	99756134
PARD3B	ENSG00000116117	117583	-0.158463	0.00562234	0.0126371	par-3 family cell polarity regulator beta [Source:HGNC Symbol;Acc:HGNC:14446]	2	q33.3	204545475	205620162
CCL21	ENSG00000137077	6366	-0.158452	0.00502644	0.011423	C-C motif chemokine ligand 21 [Source:HGNC Symbol;Acc:HGNC:10620]	9	p13.3	34709005	34710136
CC2D1B	ENSG00000154222	200014	-0.158409	0.00308756	0.00746057	coiled-coil and C2 domain containing 1B [Source:HGNC Symbol;Acc:HGNC:29386]	1	p32.3	52345723	52366205
PGAM1	ENSG00000171314	5223	-0.158362	0.00309634	0.00747747	phosphoglycerate mutase 1 [Source:HGNC Symbol;Acc:HGNC:8888]	10	q24.1	97426191	97433444
LRRC17	ENSG00000128606	10234	-0.158321	0.0227003	0.0418638	leucine rich repeat containing 17 [Source:HGNC Symbol;Acc:HGNC:16895]	7	q22.1	102913000	102945111
PPP6C	ENSG00000119414	5537	-0.158298	0.00310852	0.00750259	protein phosphatase 6 catalytic subunit [Source:HGNC Symbol;Acc:HGNC:9323]	9	q33.3	125146573	125189939
CYBC1	ENSG00000178927	79415	-0.158286	0.00311097	0.00750635	cytochrome b-245 chaperone 1 [Source:HGNC Symbol;Acc:HGNC:28672]	17	q25.3	82440912	82450829
SWAP70	ENSG00000133789	23075	-0.158276	0.00311282	0.00750865	switching B cell complex subunit SWAP70 [Source:HGNC Symbol;Acc:HGNC:17070]	11	p15.4	9664077	9752993
TPM4	ENSG00000167460	7171	-0.158208	0.00312581	0.0075335	tropomyosin 4 [Source:HGNC Symbol;Acc:HGNC:12013]	19	p13.12	16067021	16103002
DPP7	ENSG00000176978	29952	-0.158201	0.00312711	0.00753448	dipeptidyl peptidase 7 [Source:HGNC Symbol;Acc:HGNC:14892]	9	q34.3	137110542	137118309
TTC28	ENSG00000100154	23331	-0.158173	0.00695546	0.015161	tetratricopeptide repeat domain 28 [Source:HGNC Symbol;Acc:HGNC:29179]	22	q12.1	27978014	28679840
RAB3IL1	ENSG00000167994	5866	-0.15817	0.00648316	0.0142742	RAB3A interacting protein like 1 [Source:HGNC Symbol;Acc:HGNC:9780]	11	q12.3	61897301	61920269
UTRN	ENSG00000152818	7402	-0.158163	0.00313452	0.00754799	utrophin [Source:HGNC Symbol;Acc:HGNC:12635]	6	q24.2	144285335	144853034
AIFM2	ENSG00000042286	84883	-0.157982	0.00316931	0.00762958	apoptosis inducing factor mitochondria associated 2 [Source:HGNC Symbol;Acc:HGNC:21411]	10	q22.1	70098223	70132934
COL16A1	ENSG00000084636	1307	-0.157921	0.00375761	0.00884812	collagen type XVI alpha 1 chain [Source:HGNC Symbol;Acc:HGNC:2193]	1	p35.2	31652263	31704319
ROBO1	ENSG00000169855	6091	-0.157811	0.00728927	0.01576	roundabout guidance receptor 1 [Source:HGNC Symbol;Acc:HGNC:10249]	3	p12.3	78597239	79767998
COPS7A	ENSG00000111652	50813	-0.157804	0.00320417	0.00770909	COP9 signalosome subunit 7A [Source:HGNC Symbol;Acc:HGNC:16758]	12	p13.31	6724014	6731875
NINJ1	ENSG00000131669	4814	-0.157714	0.0120078	0.0242115	ninjurin 1 [Source:HGNC Symbol;Acc:HGNC:7824]	9	q22.31	93121496	93134251
ABLIM1	ENSG00000099204	3983	-0.157572	0.00324983	0.00780554	actin binding LIM protein 1 [Source:HGNC Symbol;Acc:HGNC:78]	10	q25.3	114431112	114768061
LILRB4	ENSG00000186818	11006	-0.157558	0.0278215	0.0498746	leukocyte immunoglobulin like receptor B4 [Source:HGNC Symbol;Acc:HGNC:6608]	19	q13.42	54643889	54670359
TTC21B	ENSG00000123607	79809	-0.157439	0.00753478	0.0161991	tetratricopeptide repeat domain 21B [Source:HGNC Symbol;Acc:HGNC:25660]	2	q24.3	165857475	165953851
KLC1	ENSG00000126214	3831	-0.15729	0.00493341	0.0112389	kinesin light chain 1 [Source:HGNC Symbol;Acc:HGNC:6387]	14	q32.33	103561896	103714249
MYO1E	ENSG00000157483	4643	-0.157245	0.0033154	0.00794485	myosin IE [Source:HGNC Symbol;Acc:HGNC:7599]	15	q22.2	59132434	59372871
BOK	ENSG00000176720	666	-0.15724	0.00515693	0.0116911	BCL2 family apoptosis regulator BOK [Source:HGNC Symbol;Acc:HGNC:1087]	2	q37.3	241551424	241574131
IRF5	ENSG00000128604	3663	-0.157038	0.00697709	0.0151945	interferon regulatory factor 5 [Source:HGNC Symbol;Acc:HGNC:6120]	7	q32.1	128937457	128950038
FCGR1A	ENSG00000150337	2209	-0.156889	0.0141547	0.0279043	Fc gamma receptor Ia [Source:HGNC Symbol;Acc:HGNC:3613]	1	q21.2	149782671	149791675
RAB5B	ENSG00000111540	5869	-0.156864	0.00339324	0.00810597	RAB5B, member RAS oncogene family [Source:HGNC Symbol;Acc:HGNC:9784]	12	q13.2	55973913	55996683
LOXL1	ENSG00000129038	4016	-0.156753	0.00642785	0.0141635	lysyl oxidase like 1 [Source:HGNC Symbol;Acc:HGNC:6665]	15	q24.1	73925989	73952137
PLCB3	ENSG00000149782	5331	-0.156529	0.00346304	0.00825041	phospholipase C beta 3 [Source:HGNC Symbol;Acc:HGNC:9056]	11	q13.1	64251530	64269150
IGHV2-26	ENSG00000211951		-0.156507	0.00779381	0.0166877	immunoglobulin heavy variable 2-26 [Source:HGNC Symbol;Acc:HGNC:5575]	14	q32.33	106301396	106301862
SAA1	ENSG00000173432	6288	-0.156481	0.00403536	0.0094151	serum amyloid A1 [Source:HGNC Symbol;Acc:HGNC:10513]	11	p15.1	18266260	18269977
NOSTRIN	ENSG00000163072	115677	-0.156403	0.00348969	0.00830803	nitric oxide synthase trafficking [Source:HGNC Symbol;Acc:HGNC:20203]	2	q24.3	168786539	168865514
CTDSPL	ENSG00000144677	10217	-0.156278	0.0331645	0.0581503	CTD small phosphatase like [Source:HGNC Symbol;Acc:HGNC:16890]	3	p22.2	37861880	37984469
MINDY1	ENSG00000143409	55793	-0.156164	0.00477582	0.0109243	MINDY lysine 48 deubiquitinase 1 [Source:HGNC Symbol;Acc:HGNC:25648]	1	q21.3	150996549	151008376
GNB2	ENSG00000172354	2783	-0.156102	0.00355402	0.00844394	G protein subunit beta 2 [Source:HGNC Symbol;Acc:HGNC:4398]	7	q22.1	100673567	100679174
H1-1	ENSG00000124610	3024	-0.156031	0.00982139	0.0203649	H1.1 linker histone, cluster member [Source:HGNC Symbol;Acc:HGNC:4715]	6	p22.2	26017032	26017787
PIKFYVE	ENSG00000115020	200576	-0.156009	0.00844691	0.0178496	phosphoinositide kinase, FYVE-type zinc finger containing [Source:HGNC Symbol;Acc:HGNC:23785]	2	q34	208266255	208358746
BLVRB	ENSG00000090013	645	-0.155929	0.00359134	0.00851024	biliverdin reductase B [Source:HGNC Symbol;Acc:HGNC:1063]	19	q13.2	40447765	40465764
RAI14	ENSG00000039560	26064	-0.155929	0.0035914	0.00851024	retinoic acid induced 14 [Source:HGNC Symbol;Acc:HGNC:14873]	5	p13.2	34656328	34832612
HLA-DQA1	ENSG00000196735	3117	-0.155889	0.00782571	0.0167461	major histocompatibility complex, class II, DQ alpha 1 [Source:HGNC Symbol;Acc:HGNC:4942]	6	p21.32	32628179	32647062
ARHGAP26	ENSG00000145819	23092	-0.155697	0.00364204	0.00860975	Rho GTPase activating protein 26 [Source:HGNC Symbol;Acc:HGNC:17073]	5	q31.3	142770377	143229011
LGMN	ENSG00000100600	5641	-0.155525	0.00368016	0.00868522	legumain [Source:HGNC Symbol;Acc:HGNC:9472]	14	q32.12	92703807	92748679
CYP1B1	ENSG00000138061	1545	-0.155388	0.00895634	0.0187938	cytochrome P450 family 1 subfamily B member 1 [Source:HGNC Symbol;Acc:HGNC:2597]	2	p22.2	38066973	38109902
CRTC1	ENSG00000105662	23373	-0.155235	0.00568579	0.0127591	CREB regulated transcription coactivator 1 [Source:HGNC Symbol;Acc:HGNC:16062]	19	p13.11	18683678	18782333
MAN2B2	ENSG00000013288	23324	-0.155156	0.00759063	0.0163108	mannosidase alpha class 2B member 2 [Source:HGNC Symbol;Acc:HGNC:29623]	4	p16.1	6575189	6623362
H6PD	ENSG00000049239	9563	-0.155115	0.00377238	0.00888041	hexose-6-phosphate dehydrogenase/glucose 1-dehydrogenase [Source:HGNC Symbol;Acc:HGNC:4795]	1	p36.22	9234774	9271337
FMO3	ENSG00000007933	2328	-0.155114	0.00895636	0.0187938	flavin containing dimethylaniline monoxygenase 3 [Source:HGNC Symbol;Acc:HGNC:3771]	1	q24.3	171090901	171117819
NAPRT	ENSG00000147813	93100	-0.1551	0.00377579	0.00888596	nicotinate phosphoribosyltransferase [Source:HGNC Symbol;Acc:HGNC:30450]	8	q24.3	143574785	143578649
HMBOX1	ENSG00000147421	79618	-0.155009	0.0103194	0.0212091	homeobox containing 1 [Source:HGNC Symbol;Acc:HGNC:26137]	8	p21.1	28890395	29064764
RNASE2	ENSG00000169385	6036	-0.154972	0.00380505	0.00893978	ribonuclease A family member 2 [Source:HGNC Symbol;Acc:HGNC:10045]	14	q11.2	20955487	20956436
EXOC5	ENSG00000070367	10640	-0.154832	0.00383707	0.0090125	exocyst complex component 5 [Source:HGNC Symbol;Acc:HGNC:10696]	14	q22.3	57200507	57268905
YOD1	ENSG00000180667	55432	-0.15472	0.00617308	0.013663	YOD1 deubiquitinase [Source:HGNC Symbol;Acc:HGNC:25035]	1	q32.1	207043849	207052980
TPPP	ENSG00000171368	11076	-0.154684	0.00387145	0.00908057	tubulin polymerization promoting protein [Source:HGNC Symbol;Acc:HGNC:24164]	5	p15.33	659862	693352
GYPC	ENSG00000136732	2995	-0.15463	0.00595829	0.0132434	glycophorin C (Gerbich blood group) [Source:HGNC Symbol;Acc:HGNC:4704]	2	q14.3	126656133	126696667
CA5B	ENSG00000169239	11238	-0.154599	0.0090655	0.0189613	carbonic anhydrase 5B [Source:HGNC Symbol;Acc:HGNC:1378]	X	p22.2	15688830	15788411
FUCA1	ENSG00000179163	2517	-0.154574	0.00389704	0.00913254	alpha-L-fucosidase 1 [Source:HGNC Symbol;Acc:HGNC:4006]	1	p36.11	23845077	23868290
CILP	ENSG00000138615	8483	-0.154517	0.00763708	0.0164022	cartilage intermediate layer protein [Source:HGNC Symbol;Acc:HGNC:1980]	15	q22.31	65194760	65211473
MTSS1	ENSG00000170873	9788	-0.154415	0.00902644	0.0189021	MTSS I-BAR domain containing 1 [Source:HGNC Symbol;Acc:HGNC:20443]	8	q24.13	124550784	124728473
RABGEF1	ENSG00000154710	27342	-0.15437	0.00394512	0.0092264	RAB guanine nucleotide exchange factor 1 [Source:HGNC Symbol;Acc:HGNC:17676]	7	q11.21	66682164	66811464
SLC27A3	ENSG00000143554	11000	-0.154368	0.0039457	0.0092264	solute carrier family 27 member 3 [Source:HGNC Symbol;Acc:HGNC:10997]	1	q21.3	153774354	153780157
CEBPD	ENSG00000221869	1052	-0.154228	0.024719	0.0451116	CCAAT enhancer binding protein delta [Source:HGNC Symbol;Acc:HGNC:1835]	8	q11.21	47736913	47738164
ACTA1	ENSG00000143632	58	-0.154197	0.00467441	0.0107157	actin alpha 1, skeletal muscle [Source:HGNC Symbol;Acc:HGNC:129]	1	q42.13	229430365	229434104
MS4A6A	ENSG00000110077	64231	-0.154103	0.0207504	0.0386751	membrane spanning 4-domains A6A [Source:HGNC Symbol;Acc:HGNC:13375]	11	q12.2	60172015	60184666
CD36	ENSG00000135218	948	-0.154091	0.00401162	0.00936489	CD36 molecule [Source:HGNC Symbol;Acc:HGNC:1663]	7	q21.11	80369575	80679277
CYP27A1	ENSG00000135929	1593	-0.15386	0.00406744	0.00948466	cytochrome P450 family 27 subfamily A member 1 [Source:HGNC Symbol;Acc:HGNC:2605]	2	q35	218781749	218815293
CORO1C	ENSG00000110880	23603	-0.153796	0.004083	0.00951567	coronin 1C [Source:HGNC Symbol;Acc:HGNC:2254]	12	q24.11	108645109	108731526
MMP9	ENSG00000100985	4318	-0.153721	0.00410155	0.00955097	matrix metallopeptidase 9 [Source:HGNC Symbol;Acc:HGNC:7176]	20	q13.12	46008908	46016561
MGAT1	ENSG00000131446	4245	-0.153677	0.00411219	0.00957044	alpha-1,3-mannosyl-glycoprotein 2-beta-N-acetylglucosaminyltransferase [Source:HGNC Symbol;Acc:HGNC:7044]	5	q35.3	180784780	180815652
RAB11B	ENSG00000185236	9230	-0.153575	0.00413732	0.00962562	RAB11B, member RAS oncogene family [Source:HGNC Symbol;Acc:HGNC:9761]	19	p13.2	8389981	8404434
NAPG	ENSG00000134265	8774	-0.153533	0.00414786	0.00964011	NSF attachment protein gamma [Source:HGNC Symbol;Acc:HGNC:7642]	18	p11.22	10525905	10552764
SRGAP2	ENSG00000266028	23380	-0.153428	0.00808061	0.0171966	SLIT-ROBO Rho GTPase activating protein 2 [Source:HGNC Symbol;Acc:HGNC:19751]	1	q32.1	206203346	206464436
FAM104A	ENSG00000133193	84923	-0.153304	0.0256048	0.0464858	family with sequence similarity 104 member A [Source:HGNC Symbol;Acc:HGNC:25918]	17	q25.1	73207353	73236753
EFHD1	ENSG00000115468	80303	-0.153252	0.00783607	0.0167568	EF-hand domain family member D1 [Source:HGNC Symbol;Acc:HGNC:29556]	2	q37.1	232606057	232682776
FBXW11	ENSG00000072803	23291	-0.153062	0.0174143	0.0332891	F-box and WD repeat domain containing 11 [Source:HGNC Symbol;Acc:HGNC:13607]	5	q35.1	171861549	172006873
RRAGC	ENSG00000116954	64121	-0.153058	0.0042668	0.0098919	Ras related GTP binding C [Source:HGNC Symbol;Acc:HGNC:19902]	1	p34.3	38838198	38859772
C1S	ENSG00000182326	716	-0.152868	0.00431549	0.00999377	complement C1s [Source:HGNC Symbol;Acc:HGNC:1247]	12	p13.31	6988259	7071032
FMN1	ENSG00000248905	342184	-0.152853	0.00692085	0.0151072	formin 1 [Source:HGNC Symbol;Acc:HGNC:3768]	15	q13.3	32765544	33194714
CD44	ENSG00000026508	960	-0.152842	0.00432217	0.0100065	CD44 molecule (Indian blood group) [Source:HGNC Symbol;Acc:HGNC:1681]	11	p13	35138882	35232402
SLC1A1	ENSG00000106688	6505	-0.15275	0.0237692	0.043634	solute carrier family 1 member 1 [Source:HGNC Symbol;Acc:HGNC:10939]	9	p24.2	4490468	4587469
ACAP2	ENSG00000114331	23527	-0.152749	0.00434611	0.0100536	ArfGAP with coiled-coil, ankyrin repeat and PH domains 2 [Source:HGNC Symbol;Acc:HGNC:16469]	3	q29	195274745	195443044
ACTG2	ENSG00000163017	72	-0.152692	0.0163202	0.0314648	actin gamma 2, smooth muscle [Source:HGNC Symbol;Acc:HGNC:145]	2	p13.1	73892314	73919865
AHNAK2	ENSG00000185567	113146	-0.152662	0.00436847	0.0101025	AHNAK nucleoprotein 2 [Source:HGNC Symbol;Acc:HGNC:20125]	14	q32.33	104937244	104978374
MYO5A	ENSG00000197535	4644	-0.152649	0.00478915	0.0109489	myosin VA [Source:HGNC Symbol;Acc:HGNC:7602]	15	q21.2	52307281	52529132
GBE1	ENSG00000114480	2632	-0.152604	0.00438379	0.0101296	1,4-alpha-glucan branching enzyme 1 [Source:HGNC Symbol;Acc:HGNC:4180]	3	p12.2	81489703	81761645
SHROOM3	ENSG00000138771	57619	-0.152425	0.00497963	0.0113319	shroom family member 3 [Source:HGNC Symbol;Acc:HGNC:30422]	4	q21.1	76435229	76783253
ALAD	ENSG00000148218	210	-0.152418	0.00443229	0.0102276	aminolevulinate dehydratase [Source:HGNC Symbol;Acc:HGNC:395]	9	q32	113386312	113401290
CYB5R4	ENSG00000065615	123956252	-0.152367	0.00692051	0.0151072	cytochrome b5 reductase 4 [Source:HGNC Symbol;Acc:HGNC:20147]	6	q14.2	83859656	83967423
SEPTIN11	ENSG00000138758	55752	-0.152187	0.00449348	0.0103404	septin 11 [Source:HGNC Symbol;Acc:HGNC:25589]	4	q21.1	76949751	77040384
TANK	ENSG00000136560	10010	-0.151941	0.00575323	0.0128831	TRAF family member associated NFKB activator [Source:HGNC Symbol;Acc:HGNC:11562]	2	q24.2	161136908	161236230
LZTR1	ENSG00000099949	8216	-0.151814	0.00731741	0.0158086	leucine zipper like post translational regulator 1 [Source:HGNC Symbol;Acc:HGNC:6742]	22	q11.21	20982269	20999032
KIAA0930	ENSG00000100364	23313	-0.151597	0.00842833	0.0178193	KIAA0930 [Source:HGNC Symbol;Acc:HGNC:1314]	22	q13.31	45192244	45240894
PPP2R5B	ENSG00000068971	5526	-0.151584	0.010664	0.0218002	protein phosphatase 2 regulatory subunit B'beta [Source:HGNC Symbol;Acc:HGNC:9310]	11	q13.1	64917553	64934475
LPCAT4	ENSG00000176454	254531	-0.151532	0.00723844	0.0156905	lysophosphatidylcholine acyltransferase 4 [Source:HGNC Symbol;Acc:HGNC:30059]	15	q14	34358633	34367196
EGFL7	ENSG00000172889	51162	-0.151504	0.0158727	0.0307573	EGF like domain multiple 7 [Source:HGNC Symbol;Acc:HGNC:20594]	9	q34.3	136658856	136672678
HFE	ENSG00000010704	3077	-0.151491	0.0160928	0.0311198	homeostatic iron regulator [Source:HGNC Symbol;Acc:HGNC:4886]	6	p22.2	26087281	26098343
PLEKHM1	ENSG00000225190	9842	-0.151475	0.0122183	0.0245455	pleckstrin homology and RUN domain containing M1 [Source:HGNC Symbol;Acc:HGNC:29017]	17	q21.31	45435900	45490758
PPP6R2	ENSG00000100239	9701	-0.151461	0.0046906	0.0107499	protein phosphatase 6 regulatory subunit 2 [Source:HGNC Symbol;Acc:HGNC:19253]	22	q13.33	50343304	50445090
NBEAL1	ENSG00000144426	65065	-0.151457	0.005912	0.0131754	neurobeachin like 1 [Source:HGNC Symbol;Acc:HGNC:20681]	2	q33.2	203014608	203226378
ORAI1	ENSG00000276045	84876	-0.151412	0.022201	0.0410692	ORAI calcium release-activated calcium modulator 1 [Source:HGNC Symbol;Acc:HGNC:25896]	12	q24.31	121626509	121643218
ZHX3	ENSG00000174306	23051	-0.151376	0.0110575	0.0225006	zinc fingers and homeoboxes 3 [Source:HGNC Symbol;Acc:HGNC:15935]	20	q12	41178448	41317731
VPS26C	ENSG00000157538	10311	-0.15134	0.00472408	0.0108207	VPS26 endosomal protein sorting factor C [Source:HGNC Symbol;Acc:HGNC:3044]	21	q22.13	37223420	37267919
RGP1	ENSG00000107185	9827	-0.15129	0.0162362	0.0313099	RGP1 homolog, RAB6A GEF complex partner 1 [Source:HGNC Symbol;Acc:HGNC:21965]	9	p13.3	35749287	35758585
DNPEP	ENSG00000123992	23549	-0.151229	0.0047552	0.0108801	aspartyl aminopeptidase [Source:HGNC Symbol;Acc:HGNC:2981]	2	q35	219372043	219400022
C19orf25	ENSG00000119559	148223	-0.151123	0.00478499	0.0109423	chromosome 19 open reading frame 25 [Source:HGNC Symbol;Acc:HGNC:26711]	19	p13.3	1461143	1479219
LPL	ENSG00000175445	4023	-0.151074	0.0161771	0.0312247	lipoprotein lipase [Source:HGNC Symbol;Acc:HGNC:6677]	8	p21.3	19901717	19967259
FRMD8	ENSG00000126391	83786	-0.151031	0.00670907	0.0147099	FERM domain containing 8 [Source:HGNC Symbol;Acc:HGNC:25462]	11	q13.1	65386621	65413525
GMFB	ENSG00000197045	2764	-0.150954	0.00483265	0.0110303	glia maturation factor beta [Source:HGNC Symbol;Acc:HGNC:4373]	14	q22.2	54474484	54489025
FGGY	ENSG00000172456	55277	-0.150518	0.00726123	0.0157155	FGGY carbohydrate kinase domain containing [Source:HGNC Symbol;Acc:HGNC:25610]	1	p32.1	59296638	59810647
CAPS	ENSG00000105519	828	-0.150497	0.00600515	0.013337	calcyphosine [Source:HGNC Symbol;Acc:HGNC:1487]	19	p13.3	5912339	5916211
GPX1	ENSG00000233276	2876	-0.150419	0.00498697	0.0113456	glutathione peroxidase 1 [Source:HGNC Symbol;Acc:HGNC:4553]	3	p21.31	49357174	49358605
EPG5	ENSG00000152223	57724	-0.150307	0.00960433	0.0199789	ectopic P-granules 5 autophagy tethering factor [Source:HGNC Symbol;Acc:HGNC:29331]	18	q21.1	45800581	45967329
APAF1	ENSG00000120868	317	-0.150289	0.00502504	0.0114229	apoptotic peptidase activating factor 1 [Source:HGNC Symbol;Acc:HGNC:576]	12	q23.1	98645290	98735433
CTDP1	ENSG00000060069	9150	-0.15009	0.005084	0.0115444	CTD phosphatase subunit 1 [Source:HGNC Symbol;Acc:HGNC:2498]	18	q23	79679803	79754503
KALRN	ENSG00000160145	8997	-0.150066	0.00900496	0.0188722	kalirin RhoGEF kinase [Source:HGNC Symbol;Acc:HGNC:4814]	3	q21.1	124033369	124726325
XAF1	ENSG00000132530	54739	-0.150036	0.0156659	0.0304196	XIAP associated factor 1 [Source:HGNC Symbol;Acc:HGNC:30932]	17	p13.1	6755447	6775647
CGGBP1	ENSG00000163320	8545	-0.150005	0.00510916	0.011589	CGG triplet repeat binding protein 1 [Source:HGNC Symbol;Acc:HGNC:1888]	3	p11.1	88051944	88149885
PLD4	ENSG00000166428	122618	-0.149666	0.0161333	0.0311728	phospholipase D family member 4 [Source:HGNC Symbol;Acc:HGNC:23792]	14	q32.33	104924713	104937761
SLC44A4	ENSG00000204385	80736	-0.149577	0.0113169	0.0229838	solute carrier family 44 member 4 [Source:HGNC Symbol;Acc:HGNC:13941]	6	p21.33	31863192	31879046
PHPT1	ENSG00000054148	29085	-0.1494	0.00529292	0.0119607	phosphohistidine phosphatase 1 [Source:HGNC Symbol;Acc:HGNC:30033]	9	q34.3	136848724	136851027
MX1	ENSG00000157601	4599	-0.149264	0.00533519	0.0120497	MX dynamin like GTPase 1 [Source:HGNC Symbol;Acc:HGNC:7532]	21	q22.3	41420020	41470071
MPPE1	ENSG00000154889	65258	-0.149238	0.0340234	0.0594578	metallophosphoesterase 1 [Source:HGNC Symbol;Acc:HGNC:15988]	18	p11.21	11882622	11908366
NMI	ENSG00000123609	9111	-0.149186	0.00535944	0.0121012	N-myc and STAT interactor [Source:HGNC Symbol;Acc:HGNC:7854]	2	q23.3	151270470	151289894
ANTXR1	ENSG00000169604	84168	-0.149108	0.00649141	0.0142848	ANTXR cell adhesion molecule 1 [Source:HGNC Symbol;Acc:HGNC:21014]	2	p13.3	69013176	69249327
IL4I1	ENSG00000104951	259307	-0.149001	0.00541746	0.0122191	interleukin 4 induced 1 [Source:HGNC Symbol;Acc:HGNC:19094]	19	q13.33	49889654	49929539
MMP8	ENSG00000118113	4317	-0.148953	0.00799793	0.0170595	matrix metallopeptidase 8 [Source:HGNC Symbol;Acc:HGNC:7175]	11	q22.2	102711796	102727050
RTN2	ENSG00000125744	6253	-0.148828	0.00795131	0.0169773	reticulon 2 [Source:HGNC Symbol;Acc:HGNC:10468]	19	q13.32	45485294	45497055
TMSB10	ENSG00000034510	9168	-0.148715	0.00550815	0.012407	thymosin beta 10 [Source:HGNC Symbol;Acc:HGNC:11879]	2	p11.2	84905656	84906671
GCHFR	ENSG00000137880	2644	-0.148698	0.00565205	0.0126937	GTP cyclohydrolase I feedback regulator [Source:HGNC Symbol;Acc:HGNC:4194]	15	q15.1	40764068	40767708
WDR37	ENSG00000047056	22884	-0.148665	0.00552406	0.0124375	WD repeat domain 37 [Source:HGNC Symbol;Acc:HGNC:31406]	10	p15.3	1049538	1160991
ARMC5	ENSG00000140691	79798	-0.148608	0.00746555	0.0160715	armadillo repeat containing 5 [Source:HGNC Symbol;Acc:HGNC:25781]	16	p11.2	31458080	31467166
ACTR8	ENSG00000113812	93973	-0.14853	0.0105034	0.0215242	actin related protein 8 [Source:HGNC Symbol;Acc:HGNC:14672]	3	p21.1	53867066	53882152
DCTN5	ENSG00000166847	84516	-0.14851	0.00557391	0.0125383	dynactin subunit 5 [Source:HGNC Symbol;Acc:HGNC:24594]	16	p12.2	23641466	23677472
GABPB2	ENSG00000143458	126626	-0.148335	0.0333503	0.0584517	GA binding protein transcription factor subunit beta 2 [Source:HGNC Symbol;Acc:HGNC:28441]	1	q21.3	151070578	151125542
KLK6	ENSG00000167755	5653	-0.148209	0.0693501	0.109966	kallikrein related peptidase 6 [Source:HGNC Symbol;Acc:HGNC:6367]	19	q13.41	50958631	50969673
RAB32	ENSG00000118508	10981	-0.14819	0.00567839	0.012746	RAB32, member RAS oncogene family [Source:HGNC Symbol;Acc:HGNC:9772]	6	q24.3	146543833	146554953
ST3GAL4	ENSG00000110080	6484	-0.14801	0.0257485	0.0466962	ST3 beta-galactoside alpha-2,3-sialyltransferase 4 [Source:HGNC Symbol;Acc:HGNC:10864]	11	q24.2	126355640	126440344
MPRIP	ENSG00000133030	23164	-0.147971	0.00575067	0.0128808	myosin phosphatase Rho interacting protein [Source:HGNC Symbol;Acc:HGNC:30321]	17	p11.2	17042457	17217679
GNPDA1	ENSG00000113552	10007	-0.147942	0.00576024	0.0128926	glucosamine-6-phosphate deaminase 1 [Source:HGNC Symbol;Acc:HGNC:4417]	5	q31.3	141991749	142013041
UBE2L6	ENSG00000156587	9246	-0.147866	0.00578573	0.0129386	ubiquitin conjugating enzyme E2 L6 [Source:HGNC Symbol;Acc:HGNC:12490]	11	q12.1	57551656	57568284
ZFP36	ENSG00000128016	7538	-0.147794	0.0327153	0.0574466	ZFP36 ring finger protein [Source:HGNC Symbol;Acc:HGNC:12862]	19	q13.2	39406847	39409412
MBD1	ENSG00000141644	4152	-0.147719	0.00583487	0.0130312	methyl-CpG binding domain protein 1 [Source:HGNC Symbol;Acc:HGNC:6916]	18	q21.1	50266882	50281774
BPGM	ENSG00000172331	669	-0.147671	0.00585104	0.0130593	bisphosphoglycerate mutase [Source:HGNC Symbol;Acc:HGNC:1093]	7	q33	134646811	134679816
ATL1	ENSG00000198513	51062	-0.147668	0.00585211	0.0130593	atlastin GTPase 1 [Source:HGNC Symbol;Acc:HGNC:11231]	14	q22.1	50532509	50634017
RPS6KA4	ENSG00000162302	8986	-0.147536	0.005897	0.0131489	ribosomal protein S6 kinase A4 [Source:HGNC Symbol;Acc:HGNC:10433]	11	q13.1	64359148	64372215
IRF9	ENSG00000213928	10379	-0.147459	0.00592327	0.013185	interferon regulatory factor 9 [Source:HGNC Symbol;Acc:HGNC:6131]	14	q12	24161234	24168043
CA4	ENSG00000167434	762	-0.147298	0.00717853	0.0155767	carbonic anhydrase 4 [Source:HGNC Symbol;Acc:HGNC:1375]	17	q23.1	60149942	60170899
SNX33	ENSG00000173548	257364	-0.147202	0.00631103	0.013928	sorting nexin 33 [Source:HGNC Symbol;Acc:HGNC:28468]	15	q24.2	75647912	75662301
GNE	ENSG00000159921	10020	-0.147172	0.00602183	0.013367	glucosamine (UDP-N-acetyl)-2-epimerase/N-acetylmannosamine kinase [Source:HGNC Symbol;Acc:HGNC:23657]	9	p13.3	36214441	36277042
NRGN	ENSG00000154146	4900	-0.146897	0.0155122	0.0302022	neurogranin [Source:HGNC Symbol;Acc:HGNC:8000]	11	q24.2	124739942	124747210
BLTP3B	ENSG00000111647	23074	-0.14689	0.0122713	0.0246304	bridge-like lipid transfer protein family member 3B [Source:HGNC Symbol;Acc:HGNC:29102]	12	q23.1	100028455	100142874
BAD	ENSG00000002330	572	-0.146722	0.0108113	0.0220744	BCL2 associated agonist of cell death [Source:HGNC Symbol;Acc:HGNC:936]	11	q13.1	64269830	64284704
ARMH3	ENSG00000120029	79591	-0.146672	0.00619713	0.0137091	armadillo like helical domain containing 3 [Source:HGNC Symbol;Acc:HGNC:25788]	10	q24.32	101845599	102056193
EPN2	ENSG00000072134	22905	-0.146568	0.0070347	0.0153041	epsin 2 [Source:HGNC Symbol;Acc:HGNC:18639]	17	p11.2	19215615	19336715
ENPEP	ENSG00000138792	2028	-0.146524	0.0103992	0.0213471	glutamyl aminopeptidase [Source:HGNC Symbol;Acc:HGNC:3355]	4	q25	110365733	110565285
VAT1L	ENSG00000171724	57687	-0.14652	0.00845845	0.0178695	vesicle amine transport 1 like [Source:HGNC Symbol;Acc:HGNC:29315]	16	q23.1	77788564	77980107
TMPPE	ENSG00000188167	643853	-0.146498	0.0244012	0.0446382	transmembrane protein with metallophosphoesterase domain [Source:HGNC Symbol;Acc:HGNC:33865]	3	p22.3	33090421	33097146
MXRA8	ENSG00000162576	54587	-0.146488	0.0158053	0.0306478	matrix remodeling associated 8 [Source:HGNC Symbol;Acc:HGNC:7542]	1	p36.33	1352689	1361777
LCN2	ENSG00000148346	3934	-0.146318	0.0063244	0.0139539	lipocalin 2 [Source:HGNC Symbol;Acc:HGNC:6526]	9	q34.11	128149071	128153453
TANC1	ENSG00000115183	85461	-0.146254	0.00666024	0.0146181	tetratricopeptide repeat, ankyrin repeat and coiled-coil containing 1 [Source:HGNC Symbol;Acc:HGNC:29364]	2	q24.2	158968640	159232659
MOXD1	ENSG00000079931	26002	-0.146187	0.00830353	0.0175953	monooxygenase DBH like 1 [Source:HGNC Symbol;Acc:HGNC:21063]	6	q23.2	132296055	132401475
OXSR1	ENSG00000172939	9943	-0.145908	0.00647438	0.0142586	oxidative stress responsive kinase 1 [Source:HGNC Symbol;Acc:HGNC:8508]	3	p22.2	38165089	38255484
CYRIB	ENSG00000153310	51571	-0.145838	0.00650011	0.0143002	CYFIP related Rac1 interactor B [Source:HGNC Symbol;Acc:HGNC:25216]	8	q24.21	129839593	130017504
SUMO3	ENSG00000184900	6612	-0.145672	0.0078499	0.0167736	small ubiquitin like modifier 3 [Source:HGNC Symbol;Acc:HGNC:11124]	21	q22.3	44805617	44818779
AHCYL2	ENSG00000158467	23382	-0.145664	0.00656498	0.0144354	adenosylhomocysteinase like 2 [Source:HGNC Symbol;Acc:HGNC:22204]	7	q32.1	129225030	129430211
KCNMA1	ENSG00000156113	3778	-0.14564	0.0304359	0.0539513	potassium calcium-activated channel subfamily M alpha 1 [Source:HGNC Symbol;Acc:HGNC:6284]	10	q22.3	76869601	77638369
ADAP1	ENSG00000105963	11033	-0.145533	0.00693689	0.0151339	ArfGAP with dual PH domains 1 [Source:HGNC Symbol;Acc:HGNC:16486]	7	p22.3	897900	955407
ELP6	ENSG00000163832	54859	-0.145162	0.00909312	0.0190143	elongator acetyltransferase complex subunit 6 [Source:HGNC Symbol;Acc:HGNC:25976]	3	p21.31	47495640	47513712
SOS1	ENSG00000115904	6654	-0.145109	0.0072751	0.0157374	SOS Ras/Rac guanine nucleotide exchange factor 1 [Source:HGNC Symbol;Acc:HGNC:11187]	2	p22.1	38962206	39124345
KIAA0513	ENSG00000135709	9764	-0.145089	0.0121628	0.024483	KIAA0513 [Source:HGNC Symbol;Acc:HGNC:29058]	16	q24.1	85027782	85094230
PRG3	ENSG00000156575	10394	-0.145013	0.00689381	0.0150599	proteoglycan 3, pro eosinophil major basic protein 2 [Source:HGNC Symbol;Acc:HGNC:9363]	11	q12.1	57376769	57381150
RETSAT	ENSG00000042445	54884	-0.144986	0.00682329	0.0149253	retinol saturase [Source:HGNC Symbol;Acc:HGNC:25991]	2	p11.2	85341955	85354531
CLTB	ENSG00000175416	1212	-0.144952	0.00683634	0.0149499	clathrin light chain B [Source:HGNC Symbol;Acc:HGNC:2091]	5	q35.2	176392501	176416539
PTPRG	ENSG00000144724	5793	-0.144908	0.00899952	0.0188668	protein tyrosine phosphatase receptor type G [Source:HGNC Symbol;Acc:HGNC:9671]	3	p14.2	61561569	62297609
KRT7	ENSG00000135480	3855	-0.14469	0.00889151	0.0186764	keratin 7 [Source:HGNC Symbol;Acc:HGNC:6445]	12	q13.13	52232520	52252186
TAPBP	ENSG00000231925	6892	-0.144687	0.00693975	0.0151339	TAP binding protein [Source:HGNC Symbol;Acc:HGNC:11566]	6	p21.32	33299694	33314284
S100A9	ENSG00000163220	6280	-0.144686	0.00694026	0.0151339	S100 calcium binding protein A9 [Source:HGNC Symbol;Acc:HGNC:10499]	1	q21.3	153357854	153361023
ARHGAP42	ENSG00000165895	143872	-0.14467	0.0218685	0.0405276	Rho GTPase activating protein 42 [Source:HGNC Symbol;Acc:HGNC:26545]	11	q22.1	100687288	100993941
HIKESHI	ENSG00000149196	51501	-0.144503	0.0103516	0.0212593	heat shock protein nuclear import factor hikeshi [Source:HGNC Symbol;Acc:HGNC:26938]	11	q14.2	86302211	86345943
CNDP2	ENSG00000133313	55748	-0.14447	0.00702586	0.0152967	carnosine dipeptidase 2 [Source:HGNC Symbol;Acc:HGNC:24437]	18	q22.3	74495816	74523454
HRNR	ENSG00000197915	388697	-0.144445	0.0572214	0.0929854	hornerin [Source:HGNC Symbol;Acc:HGNC:20846]	1	q21.3	152212076	152224193
SIRPA	ENSG00000198053	140885	-0.144422	0.0110299	0.0224677	signal regulatory protein alpha [Source:HGNC Symbol;Acc:HGNC:9662]	20	p13	1894167	1940592
FNDC1	ENSG00000164694	84624	-0.144406	0.0127301	0.02543	fibronectin type III domain containing 1 [Source:HGNC Symbol;Acc:HGNC:21184]	6	q25.3	159169400	159272108
ERAP1	ENSG00000164307	51752	-0.144341	0.00707733	0.0153928	endoplasmic reticulum aminopeptidase 1 [Source:HGNC Symbol;Acc:HGNC:18173]	5	q15	96760810	96808100
IGLV6-57	ENSG00000211640		-0.144303	0.0124942	0.0250122	immunoglobulin lambda variable 6-57 [Source:HGNC Symbol;Acc:HGNC:5927]	22	q11.22	22195799	22196276
H2AC21	ENSG00000184270	317772	-0.144227	0.00720676	0.0156298	H2A clustered histone 21 [Source:HGNC Symbol;Acc:HGNC:20508]	1	q21.2	149887469	149887965
CMPK2	ENSG00000134326	129607	-0.14419	0.00713777	0.0155105	cytidine/uridine monophosphate kinase 2 [Source:HGNC Symbol;Acc:HGNC:27015]	2	p25.2	6840570	6866635
RUFY1	ENSG00000176783	80230	-0.144177	0.00714313	0.0155159	RUN and FYVE domain containing 1 [Source:HGNC Symbol;Acc:HGNC:19760]	5	q35.3	179550554	179610012
DCLK2	ENSG00000170390	166614	-0.144134	0.0161752	0.0312247	doublecortin like kinase 2 [Source:HGNC Symbol;Acc:HGNC:19002]	4	q31.23	150078445	150257438
MYL4	ENSG00000198336	4635	-0.143985	0.011963	0.0241386	myosin light chain 4 [Source:HGNC Symbol;Acc:HGNC:7585]	17	q21.32	47200446	47223679
ENO2	ENSG00000111674	2026	-0.143917	0.00724855	0.0157042	enolase 2 [Source:HGNC Symbol;Acc:HGNC:3353]	12	p13.31	6913745	6923698
EVI5L	ENSG00000142459	115704	-0.143911	0.0150366	0.0293867	ecotropic viral integration site 5 like [Source:HGNC Symbol;Acc:HGNC:30464]	19	p13.2	7830218	7864976
CBX7	ENSG00000100307	23492	-0.143824	0.0791084	0.123139	chromobox 7 [Source:HGNC Symbol;Acc:HGNC:1557]	22	q13.1	39120167	39152680
IFIH1	ENSG00000115267	64135	-0.143793	0.00801298	0.0170786	interferon induced with helicase C domain 1 [Source:HGNC Symbol;Acc:HGNC:18873]	2	q24.2	162267074	162318684
RAB27B	ENSG00000041353	5874	-0.14378	0.00765311	0.0164288	RAB27B, member RAS oncogene family [Source:HGNC Symbol;Acc:HGNC:9767]	18	q21.2	54717860	54895516
UPP1	ENSG00000183696	7378	-0.143605	0.00737753	0.0159221	uridine phosphorylase 1 [Source:HGNC Symbol;Acc:HGNC:12576]	7	p12.3	48088628	48108736
CAPNS1	ENSG00000126247	826	-0.143596	0.00738113	0.0159258	calpain small subunit 1 [Source:HGNC Symbol;Acc:HGNC:1481]	19	q13.12	36139953	36150353
ATP1A2	ENSG00000018625	477	-0.143558	0.0545328	0.0893708	ATPase Na+/K+ transporting subunit alpha 2 [Source:HGNC Symbol;Acc:HGNC:800]	1	q23.2	160115759	160143591
AP2S1	ENSG00000042753	1175	-0.143461	0.0074374	0.0160267	adaptor related protein complex 2 subunit sigma 1 [Source:HGNC Symbol;Acc:HGNC:565]	19	q13.32	46838136	46850846
SMCR8	ENSG00000176994	140775	-0.143376	0.0163582	0.0315237	SMCR8-C9orf72 complex subunit [Source:HGNC Symbol;Acc:HGNC:17921]	17	p11.2	18315293	18328056
COPZ2	ENSG00000005243	51226	-0.143243	0.00752919	0.0161912	COPI coat complex subunit zeta 2 [Source:HGNC Symbol;Acc:HGNC:19356]	17	q21.32	48026167	48038030
PIK3IP1	ENSG00000100100	113791	-0.143242	0.0298744	0.0530905	phosphoinositide-3-kinase interacting protein 1 [Source:HGNC Symbol;Acc:HGNC:24942]	22	q12.2	31281594	31292534
XDH	ENSG00000158125	7498	-0.143194	0.0201715	0.0377805	xanthine dehydrogenase [Source:HGNC Symbol;Acc:HGNC:12805]	2	p23.1	31334321	31414742
EPPK1	ENSG00000261150	83481	-0.143004	0.00763064	0.0163926	epiplakin 1 [Source:HGNC Symbol;Acc:HGNC:15577]	8	q24.3	143857324	143878467
MFSD1	ENSG00000118855	64747	-0.142982	0.0160814	0.0311115	major facilitator superfamily domain containing 1 [Source:HGNC Symbol;Acc:HGNC:25874]	3	q25.32	158732198	158829719
FCGR2A	ENSG00000143226	2212	-0.142866	0.0250349	0.0456088	Fc gamma receptor IIa [Source:HGNC Symbol;Acc:HGNC:3616]	1	q23.3	161505430	161524013
KATNIP	ENSG00000047578	23247	-0.14285	0.0314438	0.0555271	katanin interacting protein [Source:HGNC Symbol;Acc:HGNC:29068]	16	p12.1	27550133	27780344
MATN2	ENSG00000132561	4147	-0.142724	0.00775174	0.0166188	matrilin 2 [Source:HGNC Symbol;Acc:HGNC:6908]	8	q22.1	97868840	98036724
ZSWIM8	ENSG00000214655	23053	-0.142599	0.00885686	0.0186129	zinc finger SWIM-type containing 8 [Source:HGNC Symbol;Acc:HGNC:23528]	10	q22.2	73785606	73801797
AMPD2	ENSG00000116337	271	-0.142592	0.0078092	0.0167164	adenosine monophosphate deaminase 2 [Source:HGNC Symbol;Acc:HGNC:469]	1	p13.3	109616104	109632051
NRF1	ENSG00000106459	4899	-0.142589	0.00827118	0.01754	nuclear respiratory factor 1 [Source:HGNC Symbol;Acc:HGNC:7996]	7	q32.2	129611720	129757082
MACF1	ENSG00000127603	23499	-0.142546	0.00782905	0.0167461	microtubule actin crosslinking factor 1 [Source:HGNC Symbol;Acc:HGNC:13664]	1	p34.3	39081316	39487177
[truncated: 6,405 more rows]

## Sheet: AADAPT_TCGA
hgnc_symbol	ensembl_gene_id	entrezgene_id	AADEPT_score	P_value	FDR	description	chromosome_name	band	start_position	end_position
INPP5K	ENSG00000132376	51763	-0.485102	6.13276e-29	8.75759e-25	inositol polyphosphate-5-phosphatase K [Source:HGNC Symbol;Acc:HGNC:33882]	17	p13.3	1494577	1516742
MSRA	ENSG00000175806	4482	-0.420718	1.86097e-21	2.65597e-17	methionine sulfoxide reductase A [Source:HGNC Symbol;Acc:HGNC:7377]	8	p23.1	10054292	10428891
C1orf115	ENSG00000162817	79762	-0.415605	6.28442e-21	8.96473e-17	chromosome 1 open reading frame 115 [Source:HGNC Symbol;Acc:HGNC:25873]	1	q41	220690363	220699153
SERPINA1	ENSG00000197249	5265	-0.414107	8.94056e-21	1.2751e-16	serpin family A member 1 [Source:HGNC Symbol;Acc:HGNC:8941]	14	q32.13	94376747	94390693
GGT3P	ENSG00000197421	2679	-0.409928	2.3683e-20	3.37719e-16	gamma-glutamyltransferase 3 pseudogene [Source:HGNC Symbol;Acc:HGNC:4252]	22	q11.21	18761178	18830912
ECHDC1	ENSG00000093144	55862	-0.407674	3.98337e-20	5.67949e-16	ethylmalonyl-CoA decarboxylase 1 [Source:HGNC Symbol;Acc:HGNC:21489]	6	q22.33	127288712	127343609
ATP6V1B2	ENSG00000147416	526	-0.404822	7.64686e-20	1.09014e-15	ATPase H+ transporting V1 subunit B2 [Source:HGNC Symbol;Acc:HGNC:854]	8	p21.3	20197381	20226819
DUSP6	ENSG00000139318	1848	-0.402195	1.38639e-19	1.9763e-15	dual specificity phosphatase 6 [Source:HGNC Symbol;Acc:HGNC:3072]	12	q21.33	89347235	89352501
HPN	ENSG00000105707	3249	-0.399338	2.63275e-19	3.75219e-15	hepsin [Source:HGNC Symbol;Acc:HGNC:5155]	19	q13.11	35040506	35066573
ZSWIM7	ENSG00000214941	125150	-0.398963	2.86257e-19	4.07945e-15	zinc finger SWIM-type containing 7 [Source:HGNC Symbol;Acc:HGNC:26993]	17	p12	15976560	15999717
PROS1	ENSG00000184500	5627	-0.393814	8.93835e-19	1.27282e-14	protein S [Source:HGNC Symbol;Acc:HGNC:9456]	3	q11.1	93873051	93980003
MCTP2	ENSG00000140563	55784	-0.391269	1.55778e-18	2.21781e-14	multiple C2 and transmembrane domain containing 2 [Source:HGNC Symbol;Acc:HGNC:25636]	15	q26.2	94231538	94483952
DDAH1	ENSG00000153904	23576	-0.39046	1.85666e-18	2.64314e-14	dimethylarginine dimethylaminohydrolase 1 [Source:HGNC Symbol;Acc:HGNC:2715]	1	p22.3	85318481	85578363
NRGN	ENSG00000154146	4900	-0.388528	2.81851e-18	4.01073e-14	neurogranin [Source:HGNC Symbol;Acc:HGNC:8000]	11	q24.2	124739942	124747210
ACAA1	ENSG00000060971	30	-0.388374	2.91323e-18	4.14523e-14	acetyl-CoA acyltransferase 1 [Source:HGNC Symbol;Acc:HGNC:82]	3	p22.2	38103129	38137242
SLC17A5	ENSG00000119899	26503	-0.387299	3.67017e-18	5.22155e-14	solute carrier family 17 member 5 [Source:HGNC Symbol;Acc:HGNC:10933]	6	q13	73593379	73653992
HYAL2	ENSG00000068001	8692	-0.386911	3.98807e-18	5.67263e-14	hyaluronidase 2 [Source:HGNC Symbol;Acc:HGNC:5321]	3	p21.31	50317790	50322782
ALPL	ENSG00000162551	249	-0.386466	4.3861e-18	6.23791e-14	alkaline phosphatase, biomineralization associated [Source:HGNC Symbol;Acc:HGNC:438]	1	p36.12	21509397	21578410
ACADVL	ENSG00000072778	37	-0.379933	1.74539e-17	2.48107e-13	acyl-CoA dehydrogenase very long chain [Source:HGNC Symbol;Acc:HGNC:92]	17	p13.1	7217125	7225266
PDLIM2	ENSG00000120913	64236	-0.377133	3.12534e-17	4.44236e-13	PDZ and LIM domain 2 [Source:HGNC Symbol;Acc:HGNC:13992]	8	p21.3	22578279	22598025
SPOCK2	ENSG00000107742	9806	-0.376114	3.85771e-17	5.48258e-13	SPARC (osteonectin), cwcv and kazal like domains proteoglycan 2 [Source:HGNC Symbol;Acc:HGNC:13564]	10	q22.1	72059034	72089032
ACAA2	ENSG00000167315	10449	-0.375882	4.04662e-17	5.75066e-13	acetyl-CoA acyltransferase 2 [Source:HGNC Symbol;Acc:HGNC:83]	18	q21.1	49782164	49813953
RPH3AL	ENSG00000181031	9501	-0.373877	6.10888e-17	8.67766e-13	rabphilin 3A like (without C2 domains) [Source:HGNC Symbol;Acc:HGNC:10296]	17	p13.3	212389	386254
TEK	ENSG00000120156	7010	-0.373473	6.63537e-17	9.42488e-13	TEK receptor tyrosine kinase [Source:HGNC Symbol;Acc:HGNC:11724]	9	p21.2	27109141	27230174
FHOD1	ENSG00000135723	29109	-0.372829	7.56748e-17	1.07481e-12	formin homology 2 domain containing 1 [Source:HGNC Symbol;Acc:HGNC:17905]	16	q22.1	67229387	67247481
ST6GALNAC6	ENSG00000160408	30815	-0.372577	7.96592e-17	1.13132e-12	ST6 N-acetylgalactosaminide alpha-2,6-sialyltransferase 6 [Source:HGNC Symbol;Acc:HGNC:23364]	9	q34.11	127885321	127905408
DHRS1	ENSG00000157379	115817	-0.371293	1.03421e-16	1.46837e-12	dehydrogenase/reductase 1 [Source:HGNC Symbol;Acc:HGNC:16445]	14	q12	24290598	24299780
PDE4C	ENSG00000285188	5143	-0.370505	1.21339e-16	1.72193e-12	phosphodiesterase 4C [Source:NCBI gene (formerly Entrezgene);Acc:5143]	19	p13.11	18207961	18255419
B3GAT1	ENSG00000109956	27087	-0.370049	1.3305e-16	1.88784e-12	beta-1,3-glucuronyltransferase 1 [Source:HGNC Symbol;Acc:HGNC:921]	11	q25	134378504	134412242
SHROOM4	ENSG00000158352	57477	-0.366229	2.86336e-16	4.0611e-12	shroom family member 4 [Source:HGNC Symbol;Acc:HGNC:29215]	X	p11.22	50586796	50814302
ADH1B	ENSG00000196616	125	-0.365786	3.12745e-16	4.43535e-12	alcohol dehydrogenase 1B (class I), beta polypeptide [Source:HGNC Symbol;Acc:HGNC:250]	4	q23	99304971	99321401
LOC158376	ENSG00000235387	158376	-0.365127	3.56547e-16	5.05584e-12	small regulatory polypeptide of amino acid response [Source:HGNC Symbol;Acc:HGNC:27244]	9	p13.3	35909490	35937153
ABCC6	ENSG00000091262	368	-0.364897	3.73215e-16	5.29144e-12	ATP binding cassette subfamily C member 6 [Source:HGNC Symbol;Acc:HGNC:57]	16	p13.11	16149565	16223522
MYH10	ENSG00000133026	4628	-0.363897	4.54949e-16	6.44709e-12	myosin heavy chain 10 [Source:HGNC Symbol;Acc:HGNC:7568]	17	p13.1	8474207	8631376
FRMD3	ENSG00000172159	257019	-0.362531	5.95664e-16	8.43818e-12	FERM domain containing 3 [Source:HGNC Symbol;Acc:HGNC:24125]	9	q21.32	83242990	83538546
SNX22	ENSG00000157734	79856	-0.361967	6.65408e-16	9.42484e-12	sorting nexin 22 [Source:HGNC Symbol;Acc:HGNC:16315]	15	q22.31	64151715	64157481
AQP1	ENSG00000240583	358	-0.361758	6.93312e-16	9.81868e-12	aquaporin 1 (Colton blood group) [Source:HGNC Symbol;Acc:HGNC:633]	7	p14.3	30911853	30925517
MTHFR	ENSG00000177000	4524	-0.361125	7.8482e-16	1.11131e-11	methylenetetrahydrofolate reductase [Source:HGNC Symbol;Acc:HGNC:7436]	1	p36.22	11785723	11806455
TTC38	ENSG00000075234	55020	-0.36068	8.56292e-16	1.21217e-11	tetratricopeptide repeat domain 38 [Source:HGNC Symbol;Acc:HGNC:26082]	22	q13.31	46267961	46294008
LPL	ENSG00000175445	4023	-0.36011	9.57082e-16	1.35465e-11	lipoprotein lipase [Source:HGNC Symbol;Acc:HGNC:6677]	8	p21.3	19901717	19967259
LMBRD1	ENSG00000168216	55788	-0.357621	1.55218e-15	2.19587e-11	LMBR1 domain containing 1 [Source:HGNC Symbol;Acc:HGNC:23038]	6	q13	69672757	69867236
MAP2K3	ENSG00000034152	5606	-0.356815	1.8134e-15	2.56415e-11	mitogen-activated protein kinase kinase 3 [Source:HGNC Symbol;Acc:HGNC:6843]	17	p11.2	21284672	21315232
ARRB1	ENSG00000137486	408	-0.356607	1.88765e-15	2.66894e-11	arrestin beta 1 [Source:HGNC Symbol;Acc:HGNC:711]	11	q13.4	75260122	75351705
RGS3	ENSG00000138835	5998	-0.356148	2.06233e-15	2.9151e-11	regulator of G protein signaling 3 [Source:HGNC Symbol;Acc:HGNC:9999]	9	q32	113444731	113597743
CYB5A	ENSG00000166347	1528	-0.356143	2.06425e-15	2.91762e-11	cytochrome b5 type A [Source:HGNC Symbol;Acc:HGNC:2570]	18	q22.3	74250846	74291973
LRRK2	ENSG00000188906	120892	-0.355885	2.16919e-15	3.06572e-11	leucine rich repeat kinase 2 [Source:HGNC Symbol;Acc:HGNC:18618]	12	q12	40196744	40369285
DLC1	ENSG00000164741	10395	-0.35394	3.1486e-15	4.44645e-11	DLC1 Rho GTPase activating protein [Source:HGNC Symbol;Acc:HGNC:2897]	8	p22	13083361	13604610
CRYL1	ENSG00000165475	51084	-0.353344	3.527e-15	4.98013e-11	crystallin lambda 1 [Source:HGNC Symbol;Acc:HGNC:18246]	13	q12.11	20403666	20525873
C1orf116	ENSG00000182795	79098	-0.353023	3.74966e-15	5.29339e-11	chromosome 1 open reading frame 116 [Source:HGNC Symbol;Acc:HGNC:28667]	1	q32.1	207018522	207032756
KIF1C	ENSG00000129250	10749	-0.35072	5.80119e-15	8.1849e-11	kinesin family member 1C [Source:HGNC Symbol;Acc:HGNC:6317]	17	p13.2	4997950	5028401
RPS27L	ENSG00000185088	51065	-0.350459	6.09374e-15	8.59644e-11	ribosomal protein S27 like [Source:HGNC Symbol;Acc:HGNC:18476]	15	q22.2	63125872	63158021
UACA	ENSG00000137831	55075	-0.349668	7.07255e-15	9.97583e-11	uveal autoantigen with coiled-coil domains and ankyrin repeats [Source:HGNC Symbol;Acc:HGNC:15947]	15	q23	70654554	70763558
LMO2	ENSG00000135363	4005	-0.349214	7.70236e-15	1.08634e-10	LIM domain only 2 [Source:HGNC Symbol;Acc:HGNC:6642]	11	p13	33858576	33892076
CFI	ENSG00000205403	3426	-0.348941	8.10727e-15	1.14337e-10	complement factor I [Source:HGNC Symbol;Acc:HGNC:5394]	4	q25	109731008	109802150
MRC1	ENSG00000260314	4360	-0.348058	9.56413e-15	1.34845e-10	mannose receptor C-type 1 [Source:HGNC Symbol;Acc:HGNC:7228]	10	p12.33	17809348	17911164
SLC19A3	ENSG00000135917	80704	-0.348012	9.64764e-15	1.36012e-10	solute carrier family 19 member 3 [Source:HGNC Symbol;Acc:HGNC:16266]	2	q36.3	227683763	227718028
UBTD1	ENSG00000165886	80019	-0.347228	1.1167e-14	1.57396e-10	ubiquitin domain containing 1 [Source:HGNC Symbol;Acc:HGNC:25683]	10	q24.1	97498924	97571206
CPM	ENSG00000135678	1368	-0.346853	1.19759e-14	1.68753e-10	carboxypeptidase M [Source:HGNC Symbol;Acc:HGNC:2311]	12	q15	68842197	68971570
RPS6KA2	ENSG00000071242	6196	-0.346396	1.3038e-14	1.83679e-10	ribosomal protein S6 kinase A2 [Source:HGNC Symbol;Acc:HGNC:10431]	6	q27	166409364	166906451
GPD1	ENSG00000167588	2819	-0.345596	1.51247e-14	2.13016e-10	glycerol-3-phosphate dehydrogenase 1 [Source:HGNC Symbol;Acc:HGNC:4455]	12	q13.12	50103982	50111313
KIAA0141	ENSG00000081791	9812	-0.345459	1.55122e-14	2.18443e-10	DAP3 binding cell death enhancer 1 [Source:HGNC Symbol;Acc:HGNC:28969]	5	q31.3	141923855	141942047
CAT	ENSG00000121691	847	-0.345285	1.60208e-14	2.25589e-10	catalase [Source:HGNC Symbol;Acc:HGNC:1516]	11	p13	34438934	34472060
CLEC3B	ENSG00000163815	7123	-0.344842	1.73864e-14	2.44749e-10	C-type lectin domain family 3 member B [Source:HGNC Symbol;Acc:HGNC:11891]	3	p21.31	45001548	45036071
MGAT3	ENSG00000128268	4248	-0.344718	1.77904e-14	2.50417e-10	beta-1,4-mannosyl-glycoprotein 4-beta-N-acetylglucosaminyltransferase [Source:HGNC Symbol;Acc:HGNC:7046]	22	q13.1	39457012	39492194
ANKFY1	ENSG00000185722	51479	-0.34298	2.44998e-14	3.44713e-10	ankyrin repeat and FYVE domain containing 1 [Source:HGNC Symbol;Acc:HGNC:20763]	17	p13.2	4163821	4263995
VAMP2	ENSG00000220205	6844	-0.342741	2.56007e-14	3.60151e-10	vesicle associated membrane protein 2 [Source:HGNC Symbol;Acc:HGNC:12643]	17	p13.1	8159149	8163546
NOSTRIN	ENSG00000163072	115677	-0.342241	2.80553e-14	3.94626e-10	nitric oxide synthase trafficking [Source:HGNC Symbol;Acc:HGNC:20203]	2	q24.3	168786539	168865514
GABARAP	ENSG00000170296	11337	-0.341893	2.99012e-14	4.20561e-10	GABA type A receptor-associated protein [Source:HGNC Symbol;Acc:HGNC:4067]	17	p13.1	7240008	7242449
DOCK9	ENSG00000088387	23348	-0.340769	3.67083e-14	5.16008e-10	dedicator of cytokinesis 9 [Source:HGNC Symbol;Acc:HGNC:14132]	13	q32.3	98793429	99086625
ERG	ENSG00000157554	2078	-0.339789	4.38643e-14	6.1625e-10	ETS transcription factor ERG [Source:HGNC Symbol;Acc:HGNC:3446]	21	q22.2	38380027	38661780
SNX25	ENSG00000109762	83891	-0.339655	4.49473e-14	6.31375e-10	sorting nexin 25 [Source:HGNC Symbol;Acc:HGNC:21883]	4	q35.1	185204237	185370185
RNF125	ENSG00000101695	54941	-0.339098	4.97169e-14	6.98224e-10	ring finger protein 125 [Source:HGNC Symbol;Acc:HGNC:21150]	18	q12.1	32018825	32073219
STRADB	ENSG00000082146	55437	-0.336894	7.39732e-14	1.03829e-09	STE20 related adaptor beta [Source:HGNC Symbol;Acc:HGNC:13205]	2	q33.1	201387858	201480846
C8orf4	ENSG00000176907	56892	-0.336708	7.64904e-14	1.07347e-09	transcriptional and immune response regulator [Source:HGNC Symbol;Acc:HGNC:1357]	8	p11.21	40153482	40155310
SLC9A3R2	ENSG00000065054	9351	-0.336038	8.62412e-14	1.21005e-09	NHERF family PDZ scaffold protein 2 [Source:HGNC Symbol;Acc:HGNC:11076]	16	p13.3	2025356	2039026
PMM1	ENSG00000100417	5372	-0.335148	1.01117e-13	1.41787e-09	phosphomannomutase 1 [Source:HGNC Symbol;Acc:HGNC:9114]	22	q13.2	41576900	41589871
STEAP4	ENSG00000127954	79689	-0.333856	1.27262e-13	1.78396e-09	STEAP4 metalloreductase [Source:HGNC Symbol;Acc:HGNC:21923]	7	q21.12	88270892	88306894
TMEM125	ENSG00000179178	128218	-0.333537	1.34687e-13	1.88791e-09	transmembrane protein 125 [Source:HGNC Symbol;Acc:HGNC:28275]	1	p34.2	43269983	43274002
CAPN3	ENSG00000092529	825	-0.333476	1.36155e-13	1.90821e-09	calpain 3 [Source:HGNC Symbol;Acc:HGNC:1480]	15	q15.1	42359498	42412949
FAM82A1	ENSG00000115841	151393	-0.333405	1.37881e-13	1.93212e-09	regulator of microtubule dynamics 2 [Source:HGNC Symbol;Acc:HGNC:26567]	2	p22.2	37923187	38067142
CAMTA2	ENSG00000108509	23125	-0.331651	1.87977e-13	2.63318e-09	calmodulin binding transcription activator 2 [Source:HGNC Symbol;Acc:HGNC:18807]	17	p13.2	4967992	4987675
CLIC5	ENSG00000112782	53405	-0.331484	1.93607e-13	2.71167e-09	chloride intracellular channel 5 [Source:HGNC Symbol;Acc:HGNC:13517]	6	p21.1	45880827	46080348
CALCOCO1	ENSG00000012822	57658	-0.331204	2.03353e-13	2.84776e-09	calcium binding and coiled-coil domain 1 [Source:HGNC Symbol;Acc:HGNC:29306]	12	q13.13	53708517	53727745
ENG	ENSG00000106991	2022	-0.331	2.10804e-13	2.95168e-09	endoglin [Source:HGNC Symbol;Acc:HGNC:3349]	9	q34.11	127815013	127854658
KL	ENSG00000133116	9365	-0.330643	2.24438e-13	3.14191e-09	klotho [Source:HGNC Symbol;Acc:HGNC:6344]	13	q13.1	33016423	33066143
S1PR1	ENSG00000170989	1901	-0.330094	2.4711e-13	3.45856e-09	sphingosine-1-phosphate receptor 1 [Source:HGNC Symbol;Acc:HGNC:3165]	1	p21.2	101236865	101243713
PDE9A	ENSG00000160191	5152	-0.329835	2.5858e-13	3.61856e-09	phosphodiesterase 9A [Source:HGNC Symbol;Acc:HGNC:8795]	21	q22.3	42653621	42775509
DNASE1L3	ENSG00000163687	1776	-0.329556	2.71538e-13	3.79964e-09	deoxyribonuclease 1 like 3 [Source:HGNC Symbol;Acc:HGNC:2959]	3	p14.3	58192257	58214697
KANK3	ENSG00000186994	256949	-0.327741	3.72554e-13	5.20831e-09	KN motif and ankyrin repeat domains 3 [Source:HGNC Symbol;Acc:HGNC:24796]	19	p13.2	8322584	8343262
MARCO	ENSG00000019169	8685	-0.326815	4.3744e-13	6.1141e-09	macrophage receptor with collagenous structure [Source:HGNC Symbol;Acc:HGNC:6895]	2	q14.2	118942194	118994660
SCRN2	ENSG00000141295	90507	-0.326252	4.82145e-13	6.73605e-09	secernin 2 [Source:HGNC Symbol;Acc:HGNC:30381]	17	q21.32	47837692	47841289
FMO5	ENSG00000131781	2330	-0.325926	5.10077e-13	7.12476e-09	flavin containing dimethylaniline monoxygenase 5 [Source:HGNC Symbol;Acc:HGNC:3773]	1	q21.1	147175351	147243050
RAB27A	ENSG00000069974	5873	-0.325719	5.28536e-13	7.381e-09	RAB27A, member RAS oncogene family [Source:HGNC Symbol;Acc:HGNC:9766]	15	q21.3	55202966	55319113
DNAJB12	ENSG00000148719	54788	-0.325575	5.41848e-13	7.56637e-09	DnaJ heat shock protein family (Hsp40) member B12 [Source:HGNC Symbol;Acc:HGNC:14891]	10	q22.1	72332830	72355149
SAT2	ENSG00000141504	112483	-0.325566	5.42717e-13	7.57796e-09	spermidine/spermine N1-acetyltransferase family member 2 [Source:HGNC Symbol;Acc:HGNC:23160]	17	p13.1	7626234	7627876
UNC13B	ENSG00000198722	10497	-0.325518	5.47201e-13	7.64002e-09	unc-13 homolog B [Source:HGNC Symbol;Acc:HGNC:12566]	9	p13.3	35161992	35405338
RAMP3	ENSG00000122679	10268	-0.325168	5.8122e-13	8.11266e-09	receptor activity modifying protein 3 [Source:HGNC Symbol;Acc:HGNC:9845]	7	p13	45157791	45186302
SHPK	ENSG00000197417	23729	-0.324974	6.00907e-13	8.38625e-09	sedoheptulokinase [Source:HGNC Symbol;Acc:HGNC:1492]	17	p13.2	3608240	3636250
FBP1	ENSG00000165140	2203	-0.32496	6.02371e-13	8.40609e-09	fructose-bisphosphatase 1 [Source:HGNC Symbol;Acc:HGNC:3606]	9	q22.32	94603133	94640249
SHE	ENSG00000169291	126669	-0.323986	7.11948e-13	9.93168e-09	Src homology 2 domain containing E [Source:HGNC Symbol;Acc:HGNC:27004]	1	q21.3	154469772	154502412
CCND3	ENSG00000112576	896	-0.323853	7.28345e-13	1.01597e-08	cyclin D3 [Source:HGNC Symbol;Acc:HGNC:1585]	6	p21.1	41934934	42050357
PTPRB	ENSG00000127329	5787	-0.322607	9.01153e-13	1.25612e-08	protein tyrosine phosphatase receptor type B [Source:HGNC Symbol;Acc:HGNC:9665]	12	q15	70515870	70637440
FCN3	ENSG00000142748	8547	-0.322392	9.34754e-13	1.30267e-08	ficolin 3 [Source:HGNC Symbol;Acc:HGNC:3625]	1	p36.11	27369110	27374824
ABCD4	ENSG00000119688	5826	-0.322129	9.77481e-13	1.36202e-08	ATP binding cassette subfamily D member 4 [Source:HGNC Symbol;Acc:HGNC:68]	14	q24.3	74285269	74303055
SPNS2	ENSG00000183018	124976	-0.322051	9.90541e-13	1.38012e-08	SPNS lysolipid transporter 2, sphingosine-1-phosphate [Source:HGNC Symbol;Acc:HGNC:26992]	17	p13.2	4498881	4539035
GPBAR1	ENSG00000179921	151306	-0.321453	1.09639e-12	1.52739e-08	G protein-coupled bile acid receptor 1 [Source:HGNC Symbol;Acc:HGNC:19680]	2	q35	218259496	218263861
RBP4	ENSG00000138207	5950	-0.321134	1.15738e-12	1.61211e-08	retinol binding protein 4 [Source:HGNC Symbol;Acc:HGNC:9922]	10	q23.33	93591687	93601744
EEF1A1	ENSG00000156508	1915	-0.320864	1.21162e-12	1.68742e-08	eukaryotic translation elongation factor 1 alpha 1 [Source:HGNC Symbol;Acc:HGNC:3189]	6	q13	73489308	73525587
ASPA	ENSG00000108381	443	-0.32035	1.32166e-12	1.84015e-08	aspartoacylase [Source:HGNC Symbol;Acc:HGNC:756]	17	p13.2	3472374	3503405
PECR	ENSG00000115425	55825	-0.319111	1.62862e-12	2.26655e-08	peroxisomal trans-2-enoyl-CoA reductase [Source:HGNC Symbol;Acc:HGNC:18281]	2	q35	215996329	216082955
GANC	ENSG00000214013	2595	-0.31896	1.67053e-12	2.32471e-08	glucosidase alpha, neutral C [Source:HGNC Symbol;Acc:HGNC:4139]	15	q15.1	42273201	42353666
CTDSP1	ENSG00000144579	58190	-0.318214	1.89339e-12	2.63351e-08	CTD small phosphatase 1 [Source:HGNC Symbol;Acc:HGNC:21614]	2	q35	218397136	218405941
NPDC1	ENSG00000107281	56654	-0.317242	2.2279e-12	3.09745e-08	neural proliferation, differentiation and control 1 [Source:HGNC Symbol;Acc:HGNC:7899]	9	q34.3	137039463	137046179
ALDH3A2	ENSG00000072210	224	-0.316521	2.51297e-12	3.49277e-08	aldehyde dehydrogenase 3 family member A2 [Source:HGNC Symbol;Acc:HGNC:403]	17	p11.2	19648136	19685760
SELP	ENSG00000174175	6403	-0.316507	2.51853e-12	3.50025e-08	selectin P [Source:HGNC Symbol;Acc:HGNC:10721]	1	q24.2	169588849	169630193
DPP4	ENSG00000197635	1803	-0.315292	3.08252e-12	4.281e-08	dipeptidyl peptidase 4 [Source:HGNC Symbol;Acc:HGNC:3009]	2	q24.2	161992245	162074394
DAPK2	ENSG00000035664	23604	-0.314519	3.50353e-12	4.86535e-08	death associated protein kinase 2 [Source:HGNC Symbol;Acc:HGNC:2675]	15	q22.31	63907036	64072033
KLB	ENSG00000134962	152831	-0.314211	3.68589e-12	5.1175e-08	klotho beta [Source:HGNC Symbol;Acc:HGNC:15527]	4	p14	39406930	39451533
TPT1	ENSG00000133112	7178	-0.314154	3.72134e-12	5.16633e-08	tumor protein, translationally-controlled 1 [Source:HGNC Symbol;Acc:HGNC:12022]	13	q14.13	45333471	45341284
FIG4	ENSG00000112367	9896	-0.31385	3.91259e-12	5.43067e-08	FIG4 phosphoinositide 5-phosphatase [Source:HGNC Symbol;Acc:HGNC:16873]	6	q21	109690609	109878098
PGPEP1	ENSG00000130517	54858	-0.313828	3.92699e-12	5.45027e-08	pyroglutamyl-peptidase I [Source:HGNC Symbol;Acc:HGNC:13568]	19	p13.11	18340598	18369950
ACY1	ENSG00000243989	95	-0.313515	4.13497e-12	5.73768e-08	aminoacylase 1 [Source:HGNC Symbol;Acc:HGNC:177]	3	p21.2	51983340	51989197
VSIG4	ENSG00000155659	11326	-0.313481	4.15775e-12	5.76888e-08	V-set and immunoglobulin domain containing 4 [Source:HGNC Symbol;Acc:HGNC:17032]	X	q12	66021738	66040125
ICAM2	ENSG00000108622	3384	-0.311835	5.44778e-12	7.55389e-08	intercellular adhesion molecule 2 [Source:HGNC Symbol;Acc:HGNC:5345]	17	q23.3	64002594	64020634
FAM150B	ENSG00000189292	285016	-0.311491	5.76394e-12	7.98998e-08	ALK and LTK ligand 2 [Source:HGNC Symbol;Acc:HGNC:27683]	2	p25.3	279558	288851
FAM20A	ENSG00000108950	54757	-0.311082	6.16163e-12	8.5394e-08	FAM20A golgi associated secretory pathway pseudokinase [Source:HGNC Symbol;Acc:HGNC:23015]	17	q24.2	68535113	68601367
SLC34A2	ENSG00000157765	10568	-0.310682	6.57765e-12	9.11334e-08	solute carrier family 34 member 2 [Source:HGNC Symbol;Acc:HGNC:11020]	4	p15.2	25648011	25678748
MYD88	ENSG00000172936	4615	-0.310648	6.61437e-12	9.16354e-08	MYD88 innate immune signal transduction adaptor [Source:HGNC Symbol;Acc:HGNC:7562]	3	p22.2	38138552	38143024
NHSL1	ENSG00000135540	57224	-0.310639	6.62408e-12	9.17634e-08	NHS like 1 [Source:HGNC Symbol;Acc:HGNC:21021]	6	q24.1	138422043	138692571
UTRN	ENSG00000152818	7402	-0.309944	7.417e-12	1.02696e-07	utrophin [Source:HGNC Symbol;Acc:HGNC:12635]	6	q24.2	144285335	144853034
TRIM36	ENSG00000152503	55521	-0.309264	8.28191e-12	1.14605e-07	tripartite motif containing 36 [Source:HGNC Symbol;Acc:HGNC:16280]	5	q22.3	115124762	115180546
SSTR1	ENSG00000139874	6751	-0.309192	8.38e-12	1.15946e-07	somatostatin receptor 1 [Source:HGNC Symbol;Acc:HGNC:11330]	14	q21.1	38207904	38213067
IRX2	ENSG00000170561	153572	-0.308969	8.68827e-12	1.20176e-07	iroquois homeobox 2 [Source:HGNC Symbol;Acc:HGNC:14359]	5	p15.33	2745845	2751677
SGEF	ENSG00000114790	26084	-0.308913	8.76727e-12	1.21251e-07	Rho guanine nucleotide exchange factor 26 [Source:HGNC Symbol;Acc:HGNC:24490]	3	q25.2	154121003	154257827
C17orf44	ENSG00000178977	284029	-0.308694	9.08268e-12	1.25595e-07	long intergenic non-protein coding RNA 324 [Source:HGNC Symbol;Acc:HGNC:26628]	17	p13.1	8220624	8224043
CLEC14A	ENSG00000176435	161198	-0.306944	1.20439e-11	1.66411e-07	C-type lectin domain containing 14A [Source:HGNC Symbol;Acc:HGNC:19832]	14	q21.1	38254000	38256093
SNX1	ENSG00000028528	6642	-0.306877	1.21743e-11	1.68176e-07	sorting nexin 1 [Source:HGNC Symbol;Acc:HGNC:11172]	15	q22.31	64094123	64146090
KLHL2	ENSG00000109466	11275	-0.306567	1.27965e-11	1.7672e-07	kelch like family member 2 [Source:HGNC Symbol;Acc:HGNC:6353]	4	q32.3	165207561	165323156
GJA4	ENSG00000187513	2701	-0.306472	1.29927e-11	1.79403e-07	gap junction protein alpha 4 [Source:HGNC Symbol;Acc:HGNC:4278]	1	p34.3	34792999	34795747
PTH1R	ENSG00000160801	5745	-0.305969	1.40828e-11	1.94413e-07	parathyroid hormone 1 receptor [Source:HGNC Symbol;Acc:HGNC:9608]	3	p21.31	46877721	46903799
HEY2	ENSG00000135547	23493	-0.30515	1.60524e-11	2.21506e-07	hes related family bHLH transcription factor with YRPW motif 2 [Source:HGNC Symbol;Acc:HGNC:4881]	6	q22.31	125747664	125761269
PTGER4	ENSG00000171522	5734	-0.30483	1.6894e-11	2.33052e-07	prostaglandin E receptor 4 [Source:HGNC Symbol;Acc:HGNC:9596]	5	p13.1	40679915	40693735
DTX4	ENSG00000110042	23220	-0.304407	1.80714e-11	2.49204e-07	deltex E3 ubiquitin ligase 4 [Source:HGNC Symbol;Acc:HGNC:29151]	11	q12.1	59171430	59208588
MAP2K4	ENSG00000065559	6416	-0.303881	1.96468e-11	2.70832e-07	mitogen-activated protein kinase kinase 4 [Source:HGNC Symbol;Acc:HGNC:6844]	17	p12	12020829	12143830
AP2A2	ENSG00000183020	161	-0.303877	1.96589e-11	2.70978e-07	adaptor related protein complex 2 subunit alpha 2 [Source:HGNC Symbol;Acc:HGNC:562]	11	p15.5	924881	1012245
RAPGEF3	ENSG00000079337	10411	-0.303838	1.97812e-11	2.72644e-07	Rap guanine nucleotide exchange factor 3 [Source:HGNC Symbol;Acc:HGNC:16629]	12	q13.11	47734363	47771040
RNASE1	ENSG00000129538	6035	-0.303808	1.98756e-11	2.73925e-07	ribonuclease A family member 1, pancreatic [Source:HGNC Symbol;Acc:HGNC:10044]	14	q11.2	20801228	20802855
TMEM100	ENSG00000166292	55273	-0.303659	2.03528e-11	2.80462e-07	transmembrane protein 100 [Source:HGNC Symbol;Acc:HGNC:25607]	17	q22	55719627	55732121
ADRA1B	ENSG00000170214	147	-0.303539	2.07422e-11	2.85807e-07	adrenoceptor alpha 1B [Source:HGNC Symbol;Acc:HGNC:278]	5	q33.3	159865080	159973012
AK3	ENSG00000147853	50808	-0.303473	2.09635e-11	2.88814e-07	adenylate kinase 3 [Source:HGNC Symbol;Acc:HGNC:17376]	9	p24.1	4709556	4742043
EGFL7	ENSG00000172889	51162	-0.303227	2.17955e-11	3.00232e-07	EGF like domain multiple 7 [Source:HGNC Symbol;Acc:HGNC:20594]	9	q34.3	136658856	136672678
PALM	ENSG00000099864	5064	-0.302034	2.63176e-11	3.62288e-07	paralemmin [Source:HGNC Symbol;Acc:HGNC:8594]	19	p13.3	708935	748329
LRRC33	ENSG00000174004	375387	-0.301907	2.68521e-11	3.69619e-07	negative regulator of reactive oxygen species [Source:HGNC Symbol;Acc:HGNC:24613]	3	q29	196639694	196662004
ARHGEF15	ENSG00000198844	22899	-0.301702	2.77316e-11	3.81614e-07	Rho guanine nucleotide exchange factor 15 [Source:HGNC Symbol;Acc:HGNC:15590]	17	p13.1	8310241	8322514
GCHFR	ENSG00000137880	2644	-0.301344	2.93408e-11	4.03729e-07	GTP cyclohydrolase I feedback regulator [Source:HGNC Symbol;Acc:HGNC:4194]	15	q15.1	40764068	40767708
C11orf54	ENSG00000182919	28970	-0.300774	3.2088e-11	4.41338e-07	chromosome 11 open reading frame 54 [Source:HGNC Symbol;Acc:HGNC:30204]	11	q21	93741591	93764749
FAM167B	ENSG00000183615	84734	-0.30056	3.31824e-11	4.56358e-07	family with sequence similarity 167 member B [Source:HGNC Symbol;Acc:HGNC:28133]	1	p35.2	32247222	32248856
GPIHBP1	ENSG00000277494	338328	-0.300554	3.32185e-11	4.56821e-07	glycosylphosphatidylinositol anchored high density lipoprotein binding protein 1 [Source:HGNC Symbol;Acc:HGNC:24945]	8	q24.3	143213218	143217170
ACOX1	ENSG00000161533	51	-0.300227	3.49646e-11	4.80728e-07	acyl-CoA oxidase 1 [Source:HGNC Symbol;Acc:HGNC:119]	17	q25.1	75941507	75979177
BAIAP2	ENSG00000175866	10458	-0.299999	3.62311e-11	4.98105e-07	BAR/IMD domain containing adaptor protein 2 [Source:HGNC Symbol;Acc:HGNC:947]	17	q25.3	81035122	81117434
SMPDL3B	ENSG00000130768	27293	-0.2999	3.68012e-11	5.05905e-07	sphingomyelin phosphodiesterase acid like 3B [Source:HGNC Symbol;Acc:HGNC:21416]	1	p35.3	27935000	27959157
GALNT12	ENSG00000119514	79695	-0.299503	3.9153e-11	5.38158e-07	polypeptide N-acetylgalactosaminyltransferase 12 [Source:HGNC Symbol;Acc:HGNC:19877]	9	q22.33	98807670	98850081
SUSD2	ENSG00000099994	56241	-0.299489	3.92422e-11	5.39345e-07	sushi domain containing 2 [Source:HGNC Symbol;Acc:HGNC:30667]	22	q11.23	24181487	24189106
CADM1	ENSG00000182985	23705	-0.299482	3.92818e-11	5.3985e-07	cell adhesion molecule 1 [Source:HGNC Symbol;Acc:HGNC:5951]	11	q23.3	115169218	115504957
EEF1A1P9		441032	-0.299464	3.93936e-11	5.41347e-07
LY6G5C	ENSG00000204428	80741	-0.299348	4.0117e-11	5.51247e-07	lymphocyte antigen 6 family member G5C [Source:HGNC Symbol;Acc:HGNC:13932]	6	p21.33	31676684	31684040
FKBP1B	ENSG00000119782	2281	-0.298549	4.54344e-11	6.24086e-07	FKBP prolyl isomerase 1B [Source:HGNC Symbol;Acc:HGNC:3712]	2	p23.3	24049701	24063681
ABHD14B	ENSG00000114779	84836	-0.29818	4.8116e-11	6.60728e-07	abhydrolase domain containing 14B [Source:HGNC Symbol;Acc:HGNC:28235]	3	p21.2	51968510	51983409
NPR1	ENSG00000169418	4881	-0.298142	4.83999e-11	6.64578e-07	natriuretic peptide receptor 1 [Source:HGNC Symbol;Acc:HGNC:7943]	1	q21.3	153678688	153693992
EMILIN2	ENSG00000132205	84034	-0.298089	4.88038e-11	6.70077e-07	elastin microfibril interfacer 2 [Source:HGNC Symbol;Acc:HGNC:19881]	18	p11.32	2847006	2916003
PNPLA2	ENSG00000177666	57104	-0.297502	5.34536e-11	7.33544e-07	patatin like phospholipase domain containing 2 [Source:HGNC Symbol;Acc:HGNC:30802]	11	p15.5	818914	825573
NEDD9	ENSG00000111859	4739	-0.297467	5.37454e-11	7.37495e-07	neural precursor cell expressed, developmentally down-regulated 9 [Source:HGNC Symbol;Acc:HGNC:7733]	6	p24.2	11183298	11382348
MYO1G	ENSG00000136286	64005	-0.296846	5.91661e-11	8.11522e-07	myosin IG [Source:HGNC Symbol;Acc:HGNC:13880]	7	p13	44962662	44979088
SERPINB6	ENSG00000124570	5269	-0.29632	6.41785e-11	8.80143e-07	serpin family B member 6 [Source:HGNC Symbol;Acc:HGNC:8950]	6	p25.2	2948159	2972165
GLYCTK	ENSG00000168237	132158	-0.296265	6.47192e-11	8.87495e-07	glycerate kinase [Source:HGNC Symbol;Acc:HGNC:24247]	3	p21.2	52287089	52295257
WTIP	ENSG00000142279	126374	-0.296046	6.69429e-11	9.17921e-07	WT1 interacting protein [Source:HGNC Symbol;Acc:HGNC:20964]	19	q13.11	34481758	34512304
PLIN2	ENSG00000147872	123	-0.296022	6.71946e-11	9.21238e-07	perilipin 2 [Source:HGNC Symbol;Acc:HGNC:248]	9	p22.1	19108375	19149290
YPEL1	ENSG00000100027	29799	-0.295214	7.60867e-11	1.04246e-06	yippee like 1 [Source:HGNC Symbol;Acc:HGNC:12845]	22	q11.22	21697536	21735794
SEC14L1	ENSG00000129657	6397	-0.295125	7.71366e-11	1.05669e-06	SEC14 like lipid binding 1 [Source:HGNC Symbol;Acc:HGNC:10698]	17	q25.2	77088749	77217101
CXCL2	ENSG00000081041	2920	-0.295089	7.75666e-11	1.06243e-06	C-X-C motif chemokine ligand 2 [Source:HGNC Symbol;Acc:HGNC:4603]	4	q13.3	74097040	74099196
BMP6	ENSG00000153162	654	-0.294331	8.71207e-11	1.19277e-06	bone morphogenetic protein 6 [Source:HGNC Symbol;Acc:HGNC:1073]	6	p24.3	7726099	7881728
ACSM3	ENSG00000005187	6296	-0.294256	8.81332e-11	1.20637e-06	acyl-CoA synthetase medium chain family member 3 [Source:HGNC Symbol;Acc:HGNC:10522]	16	p12.3	20610243	20797581
C2orf55	ENSG00000196872	343990	-0.294038	9.11159e-11	1.24701e-06	CRACD like [Source:HGNC Symbol;Acc:HGNC:33454]	2	q11.2	98793846	98936259
RABGGTA	ENSG00000100949	5875	-0.293521	9.86095e-11	1.34927e-06	Rab geranylgeranyltransferase subunit alpha [Source:HGNC Symbol;Acc:HGNC:9795]	14	q12	24265538	24271611
MBIP	ENSG00000151332	51562	-0.293377	1.0079e-10	1.3788e-06	MAP3K12 binding inhibitory protein 1 [Source:HGNC Symbol;Acc:HGNC:20427]	14	q13.3	36298564	36320637
EMP2	ENSG00000213853	2013	-0.293375	1.00819e-10	1.3791e-06	epithelial membrane protein 2 [Source:HGNC Symbol;Acc:HGNC:3334]	16	p13.13	10528422	10580632
A2M	ENSG00000175899	2	-0.293221	1.03216e-10	1.41179e-06	alpha-2-macroglobulin [Source:HGNC Symbol;Acc:HGNC:7]	12	p13.31	9067664	9116229
CPT2	ENSG00000157184	1376	-0.293171	1.04006e-10	1.42248e-06	carnitine palmitoyltransferase 2 [Source:HGNC Symbol;Acc:HGNC:2330]	1	p32.3	53196792	53214197
DISP1	ENSG00000154309	84976	-0.293101	1.0513e-10	1.43776e-06	dispatched RND transporter family member 1 [Source:HGNC Symbol;Acc:HGNC:19711]	1	q41	222815022	223005995
PEMT	ENSG00000133027	10400	-0.293071	1.05604e-10	1.44413e-06	phosphatidylethanolamine N-methyltransferase [Source:HGNC Symbol;Acc:HGNC:8830]	17	p11.2	17505563	17591708
PLK3	ENSG00000173846	1263	-0.292957	1.07449e-10	1.46926e-06	polo like kinase 3 [Source:HGNC Symbol;Acc:HGNC:2154]	1	p34.1	44800377	44805990
PAPSS1	ENSG00000138801	9061	-0.29283	1.09557e-10	1.49787e-06	3'-phosphoadenosine 5'-phosphosulfate synthase 1 [Source:HGNC Symbol;Acc:HGNC:8603]	4	q25	107590276	107720234
RAPGEF5	ENSG00000136237	9771	-0.291849	1.27163e-10	1.73819e-06	Rap guanine nucleotide exchange factor 5 [Source:HGNC Symbol;Acc:HGNC:16862]	7	p15.3	22118236	22357154
ATP11A	ENSG00000068650	23250	-0.291459	1.34906e-10	1.84349e-06	ATPase phospholipid transporting 11A [Source:HGNC Symbol;Acc:HGNC:13552]	13	q34	112690038	112887168
TP53I3	ENSG00000115129	9540	-0.291353	1.37077e-10	1.87274e-06	tumor protein p53 inducible protein 3 [Source:HGNC Symbol;Acc:HGNC:19373]	2	p23.3	24077433	24085861
NEIL1	ENSG00000140398	79661	-0.291276	1.38679e-10	1.89449e-06	nei like DNA glycosylase 1 [Source:HGNC Symbol;Acc:HGNC:18448]	15	q24.2	75346955	75357115
GNG5	ENSG00000174021	2787	-0.290818	1.48628e-10	2.03011e-06	G protein subunit gamma 5 [Source:HGNC Symbol;Acc:HGNC:4408]	1	p22.3	84498323	84506581
MED11	ENSG00000161920	400569	-0.290449	1.57141e-10	2.14608e-06	mediator complex subunit 11 [Source:HGNC Symbol;Acc:HGNC:32687]	17	p13.2	4731428	4733608
GIPC2	ENSG00000137960	54810	-0.290411	1.5804e-10	2.15819e-06	GIPC PDZ domain containing family member 2 [Source:HGNC Symbol;Acc:HGNC:18177]	1	p31.1	77979542	78138444
NECAP2	ENSG00000157191	55707	-0.290239	1.62186e-10	2.21432e-06	NECAP endocytosis associated 2 [Source:HGNC Symbol;Acc:HGNC:25528]	1	p36.13	16440721	16460078
SNRK	ENSG00000163788	54861	-0.290136	1.64717e-10	2.24871e-06	SNF related kinase [Source:HGNC Symbol;Acc:HGNC:30598]	3	p22.1	43286512	43424764
LDB2	ENSG00000169744	9079	-0.289992	1.68329e-10	2.29753e-06	LIM domain binding 2 [Source:HGNC Symbol;Acc:HGNC:6533]	4	p15.32	16501541	16898678
YWHAE	ENSG00000108953	7531	-0.289521	1.80697e-10	2.46542e-06	tyrosine 3-monooxygenase/tryptophan 5-monooxygenase activation protein epsilon [Source:HGNC Symbol;Acc:HGNC:12851]	17	p13.3	1344275	1400222
C9orf7	ENSG00000160325	11094	-0.289479	1.81829e-10	2.4807e-06	calcium channel flower domain containing 1 [Source:HGNC Symbol;Acc:HGNC:1365]	9	q34.2	133459965	133470848
B3GNT7	ENSG00000156966	93010	-0.289189	1.89938e-10	2.59038e-06	UDP-GlcNAc:betaGal beta-1,3-N-acetylglucosaminyltransferase 7 [Source:HGNC Symbol;Acc:HGNC:18811]	2	q37.1	231395710	231401164
TCF21	ENSG00000118526	6943	-0.289166	1.90592e-10	2.5991e-06	transcription factor 21 [Source:HGNC Symbol;Acc:HGNC:11632]	6	q23.2	133889113	133895553
RDH5	ENSG00000135437	5959	-0.289013	1.94996e-10	2.65857e-06	retinol dehydrogenase 5 [Source:HGNC Symbol;Acc:HGNC:9940]	12	q13.2	55720367	55724705
RGS11	ENSG00000076344	8786	-0.288622	2.06764e-10	2.81798e-06	regulator of G protein signaling 11 [Source:HGNC Symbol;Acc:HGNC:9993]	16	p13.3	268301	275980
STX12	ENSG00000117758	23673	-0.288428	2.12879e-10	2.90068e-06	syntaxin 12 [Source:HGNC Symbol;Acc:HGNC:11430]	1	p35.3	27773219	27824443
CYYR1	ENSG00000166265	116159	-0.28833	2.16003e-10	2.94304e-06	cysteine and tyrosine rich 1 [Source:HGNC Symbol;Acc:HGNC:16274]	21	q21.3	26466209	26573286
CASKIN2	ENSG00000177303	57513	-0.288328	2.16066e-10	2.94368e-06	CASK interacting protein 2 [Source:HGNC Symbol;Acc:HGNC:18200]	17	q25.1	75500261	75515537
MYL12A	ENSG00000101608	10627	-0.288138	2.2231e-10	3.02809e-06	myosin light chain 12A [Source:HGNC Symbol;Acc:HGNC:16701]	18	p11.31	3247481	3256236
MICALCL		84953	-0.288107	2.23328e-10	3.04173e-06
TDRD10	ENSG00000163239	126668	-0.287842	2.32344e-10	3.16383e-06	tudor domain containing 10 [Source:HGNC Symbol;Acc:HGNC:25316]	1	q21.3	154502219	154548147
GGTLC2	ENSG00000100121	91227	-0.287643	2.39355e-10	3.25858e-06	gamma-glutamyltransferase light chain 2 [Source:HGNC Symbol;Acc:HGNC:18596]	22	q11.22	22644614	22647898
VASN	ENSG00000168140	114990	-0.287357	2.49761e-10	3.3995e-06	vasorin [Source:HGNC Symbol;Acc:HGNC:18517]	16	p13.3	4371848	4383538
FCHO2	ENSG00000157107	115548	-0.28688	2.6813e-10	3.64791e-06	FCH and mu domain containing endocytic adaptor 2 [Source:HGNC Symbol;Acc:HGNC:25180]	5	q13.2	72956041	73090522
OBFC1	ENSG00000107960	79991	-0.286833	2.70024e-10	3.6734e-06	STN1 subunit of CST complex [Source:HGNC Symbol;Acc:HGNC:26200]	10	q24.33	103856806	103918332
BDH2	ENSG00000164039	56898	-0.286529	2.82519e-10	3.84198e-06	3-hydroxybutyrate dehydrogenase 2 [Source:HGNC Symbol;Acc:HGNC:32389]	4	q24	103077592	103099870
C20orf160	ENSG00000101331	140706	-0.286218	2.95852e-10	4.02211e-06	CCM2 like scaffold protein [Source:HGNC Symbol;Acc:HGNC:16153]	20	q11.21	32010438	32032180
RNF146	ENSG00000118518	81847	-0.285815	3.14045e-10	4.26787e-06	ring finger protein 146 [Source:HGNC Symbol;Acc:HGNC:21336]	6	q22.33	127266726	127288567
HSD17B11	ENSG00000198189	51170	-0.285651	3.21742e-10	4.37151e-06	hydroxysteroid 17-beta dehydrogenase 11 [Source:HGNC Symbol;Acc:HGNC:22960]	4	q22.1	87336515	87391188
CCNG1	ENSG00000113328	900	-0.285527	3.27744e-10	4.45274e-06	cyclin G1 [Source:HGNC Symbol;Acc:HGNC:1592]	5	q34	163437569	163446151
SH3BGRL2	ENSG00000198478	83699	-0.285496	3.29233e-10	4.47262e-06	SH3 domain binding glutamate rich protein like 2 [Source:HGNC Symbol;Acc:HGNC:15567]	6	q14.1	79631329	79703655
USHBP1	ENSG00000130307	83878	-0.285471	3.30452e-10	4.48886e-06	USH1 protein network component harmonin binding protein 1 [Source:HGNC Symbol;Acc:HGNC:24058]	19	p13.11	17249171	17282786
SEMA3G	ENSG00000010319	56920	-0.285188	3.44552e-10	4.67936e-06	semaphorin 3G [Source:HGNC Symbol;Acc:HGNC:30400]	3	p21.1	52433035	52445103
EDEM1	ENSG00000134109	9695	-0.285134	3.47315e-10	4.71654e-06	ER degradation enhancing alpha-mannosidase like protein 1 [Source:HGNC Symbol;Acc:HGNC:18967]	3	p26.1	5187646	5219958
TPK1	ENSG00000196511	27010	-0.284391	3.87537e-10	5.26042e-06	thiamin pyrophosphokinase 1 [Source:HGNC Symbol;Acc:HGNC:17358]	7	q35	144451941	144836395
ATP10A	ENSG00000206190	57194	-0.284365	3.89037e-10	5.28001e-06	ATPase phospholipid transporting 10A (putative) [Source:HGNC Symbol;Acc:HGNC:13542]	15	q12	25677273	25865184
ABTB1	ENSG00000114626	80325	-0.28431	3.92188e-10	5.32239e-06	ankyrin repeat and BTB domain containing 1 [Source:HGNC Symbol;Acc:HGNC:18275]	3	q21.3	127672935	127680926
NCOA4	ENSG00000266412	8031	-0.283475	4.43391e-10	6.01505e-06	nuclear receptor coactivator 4 [Source:HGNC Symbol;Acc:HGNC:7671]	10	q11.22	46005088	46030623
RANGRF	ENSG00000108961	29098	-0.283324	4.53294e-10	6.14893e-06	RAN guanine nucleotide release factor [Source:HGNC Symbol;Acc:HGNC:17679]	17	p13.1	8288654	8290092
ZER1	ENSG00000160445	10444	-0.282916	4.81182e-10	6.52483e-06	zyg-11 related cell cycle regulator [Source:HGNC Symbol;Acc:HGNC:30960]	9	q34.11	128729786	128772414
CASP10	ENSG00000003400	843	-0.282732	4.94374e-10	6.70174e-06	caspase 10 [Source:HGNC Symbol;Acc:HGNC:1500]	2	q33.1	201182872	201229428
C10orf125	ENSG00000148803	282969	-0.28272	4.95189e-10	6.71229e-06	fucose mutarotase [Source:HGNC Symbol;Acc:HGNC:24733]	10	q26.3	133355158	133358025
SOX17	ENSG00000164736	64321	-0.28265	5.00343e-10	6.78165e-06	SRY-box transcription factor 17 [Source:HGNC Symbol;Acc:HGNC:18122]	8	q11.23	54457935	54460892
C2CD2L	ENSG00000172375	9854	-0.282631	5.01693e-10	6.79944e-06	C2CD2 like [Source:HGNC Symbol;Acc:HGNC:29000]	11	q23.3	119102198	119118544
RASGEF1B	ENSG00000138670	153020	-0.282615	5.02889e-10	6.81515e-06	RasGEF domain family member 1B [Source:HGNC Symbol;Acc:HGNC:24881]	4	q21.22	81426393	82044244
PTPRE	ENSG00000132334	5791	-0.282533	5.08905e-10	6.89617e-06	protein tyrosine phosphatase receptor type E [Source:HGNC Symbol;Acc:HGNC:9669]	10	q26.2	127907103	128085855
JAM2	ENSG00000154721	58494	-0.282029	5.47824e-10	7.41972e-06	junctional adhesion molecule 2 [Source:HGNC Symbol;Acc:HGNC:14686]	21	q21.3	25639258	25717562
GRHPR	ENSG00000137106	9380	-0.281997	5.50343e-10	7.4533e-06	glyoxylate and hydroxypyruvate reductase [Source:HGNC Symbol;Acc:HGNC:4570]	9	p13.2	37422666	37436990
PRKCZ	ENSG00000067606	5590	-0.280614	6.72982e-10	9.09938e-06	protein kinase C zeta [Source:HGNC Symbol;Acc:HGNC:9412]	1	p36.33	2050411	2185395
TIE1	ENSG00000066056	7075	-0.280197	7.14865e-10	9.6614e-06	tyrosine kinase with immunoglobulin like and EGF like domains 1 [Source:HGNC Symbol;Acc:HGNC:11809]	1	p34.2	43300982	43323108
ADARB1	ENSG00000197381	104	-0.279738	7.63922e-10	1.03191e-05	adenosine deaminase RNA specific B1 [Source:HGNC Symbol;Acc:HGNC:226]	21	q22.3	45073853	45226560
FAM149A	ENSG00000109794	25854	-0.279416	8.00339e-10	1.0807e-05	family with sequence similarity 149 member A [Source:HGNC Symbol;Acc:HGNC:24527]	4	q35.1	186104419	186175337
FMO2	ENSG00000094963	2327	-0.2792	8.25668e-10	1.11457e-05	flavin containing dimethylaniline monoxygenase 2 [Source:HGNC Symbol;Acc:HGNC:3770]	1	q24.3	171185249	171212686
RAMP2	ENSG00000131477	10266	-0.279022	8.47114e-10	1.14343e-05	receptor activity modifying protein 2 [Source:HGNC Symbol;Acc:HGNC:9844]	17	q21.2	42758447	42763041
ITGA10	ENSG00000143127	8515	-0.278872	8.6568e-10	1.16824e-05	integrin subunit alpha 10 [Source:HGNC Symbol;Acc:HGNC:6135]	1	q21.1	145891208	145910111
ADRB1	ENSG00000043591	153	-0.278537	9.08348e-10	1.22563e-05	adrenoceptor beta 1 [Source:HGNC Symbol;Acc:HGNC:285]	10	q25.3	114043866	114046904
ETHE1	ENSG00000105755	23474	-0.278489	9.1467e-10	1.23407e-05	ETHE1 persulfide dioxygenase [Source:HGNC Symbol;Acc:HGNC:23287]	19	q13.31	43506719	43527230
C5	ENSG00000106804	727	-0.278178	9.56446e-10	1.29015e-05	complement C5 [Source:HGNC Symbol;Acc:HGNC:1331]	9	q33.2	120932987	121075195
TNFSF13	ENSG00000161955	8741	-0.278079	9.70264e-10	1.30869e-05	TNF superfamily member 13 [Source:HGNC Symbol;Acc:HGNC:11928]	17	p13.1	7558292	7561608
GIMAP8	ENSG00000171115	155038	-0.278065	9.72213e-10	1.31122e-05	GTPase, IMAP family member 8 [Source:HGNC Symbol;Acc:HGNC:21792]	7	q36.1	150450630	150479393
ABCC6P2	ENSG00000290943	730013	-0.277865	1.0004e-09	1.34884e-05	ATP binding cassette subfamily C member 6 pseudogene 2 [Source:HGNC Symbol;Acc:HGNC:33353]	16	p13.11	14822432	14824702
TANC1	ENSG00000115183	85461	-0.27769	1.02589e-09	1.3831e-05	tetratricopeptide repeat, ankyrin repeat and coiled-coil containing 1 [Source:HGNC Symbol;Acc:HGNC:29364]	2	q24.2	158968640	159232659
INF2	ENSG00000203485	64423	-0.277624	1.03566e-09	1.39596e-05	inverted formin 2 [Source:HGNC Symbol;Acc:HGNC:23791]	14	q32.33	104681146	104722535
RASD1	ENSG00000108551	51655	-0.277269	1.08966e-09	1.46854e-05	ras related dexamethasone induced 1 [Source:HGNC Symbol;Acc:HGNC:15828]	17	p11.2	17494437	17496395
FYN	ENSG00000010810	2534	-0.277213	1.09842e-09	1.48023e-05	FYN proto-oncogene, Src family tyrosine kinase [Source:HGNC Symbol;Acc:HGNC:4037]	6	q21	111660332	111873452
PRODH	ENSG00000100033	5625	-0.277123	1.11259e-09	1.49922e-05	proline dehydrogenase 1 [Source:HGNC Symbol;Acc:HGNC:9453]	22	q11.21	18912777	18936553
RBMS2	ENSG00000076067	5939	-0.276437	1.22709e-09	1.65289e-05	RNA binding motif single stranded interacting protein 2 [Source:HGNC Symbol;Acc:HGNC:9909]	12	q13.3	56521820	56596193
GGT1	ENSG00000100031	2678	-0.276241	1.26188e-09	1.69938e-05	gamma-glutamyltransferase 1 [Source:HGNC Symbol;Acc:HGNC:4250]	22	q11.23	24594811	24629005
PHF23	ENSG00000040633	79142	-0.276232	1.26351e-09	1.70145e-05	PHD finger protein 23 [Source:HGNC Symbol;Acc:HGNC:28428]	17	p13.1	7235029	7239722
SPRY4	ENSG00000187678	81848	-0.276175	1.27377e-09	1.71514e-05	sprouty RTK signaling antagonist 4 [Source:HGNC Symbol;Acc:HGNC:15533]	5	q31.3	142310427	142326455
CYP4V2	ENSG00000145476	285440	-0.275219	1.45943e-09	1.9638e-05	cytochrome P450 family 4 subfamily V member 2 [Source:HGNC Symbol;Acc:HGNC:23198]	4	q35.1	186191567	186213463
HBEGF	ENSG00000113070	1839	-0.275097	1.48478e-09	1.99748e-05	heparin binding EGF like growth factor [Source:HGNC Symbol;Acc:HGNC:3059]	5	q31.3	140332843	140346603
TMCC3	ENSG00000057704	57458	-0.274623	1.58806e-09	2.13515e-05	transmembrane and coiled-coil domain family 3 [Source:HGNC Symbol;Acc:HGNC:29199]	12	q22	94567122	94650557
AGXT2L2	ENSG00000175309	85007	-0.274436	1.63061e-09	2.1917e-05	5-phosphohydroxy-L-lysine phospho-lyase [Source:HGNC Symbol;Acc:HGNC:28249]	5	q35.3	178208471	178232802
EML3	ENSG00000149499	256364	-0.274364	1.64716e-09	2.21345e-05	EMAP like 3 [Source:HGNC Symbol;Acc:HGNC:26666]	11	q12.3	62602218	62612775
MMRN2	ENSG00000173269	79812	-0.273673	1.81617e-09	2.43947e-05	multimerin 2 [Source:HGNC Symbol;Acc:HGNC:19888]	10	q23.2	86935540	86969481
TST	ENSG00000128311	7263	-0.273601	1.83464e-09	2.46391e-05	thiosulfate sulfurtransferase [Source:HGNC Symbol;Acc:HGNC:12388]	22	q12.3	37010859	37020183
IL17RE	ENSG00000163701	132014	-0.273509	1.85854e-09	2.49583e-05	interleukin 17 receptor E [Source:HGNC Symbol;Acc:HGNC:18439]	3	p25.3	9902612	9916402
DIRAS3	ENSG00000162595	9077	-0.273216	1.93689e-09	2.60028e-05	DIRAS family GTPase 3 [Source:HGNC Symbol;Acc:HGNC:687]	1	p31.3	68045886	68051717
PCDHGC3	ENSG00000240184	5098	-0.273119	1.96353e-09	2.63506e-05	protocadherin gamma subfamily C, 3 [Source:HGNC Symbol;Acc:HGNC:8716]	5	q31.3	141475947	141512977
GUCY1A3	ENSG00000164116	2982	-0.272903	2.02407e-09	2.71549e-05	guanylate cyclase 1 soluble subunit alpha 1 [Source:HGNC Symbol;Acc:HGNC:4685]	4	q32.1	155666726	155737059
TMEM63B	ENSG00000137216	55362	-0.272871	2.03323e-09	2.72737e-05	transmembrane protein 63B [Source:HGNC Symbol;Acc:HGNC:17735]	6	p21.1	44126914	44155519
BAT3	ENSG00000204463	7917	-0.272802	2.05312e-09	2.75364e-05	BAG cochaperone 6 [Source:HGNC Symbol;Acc:HGNC:13919]	6	p21.33	31639028	31652705
PCYOX1	ENSG00000116005	51449	-0.272799	2.05386e-09	2.75443e-05	prenylcysteine oxidase 1 [Source:HGNC Symbol;Acc:HGNC:20588]	2	p13.3	70257386	70281185
TMEM217	ENSG00000172738	221468	-0.272751	2.06775e-09	2.77286e-05	transmembrane protein 217 [Source:HGNC Symbol;Acc:HGNC:21238]	6	p21.2	37212180	37258155
AQP7	ENSG00000165269	364	-0.272621	2.10579e-09	2.82365e-05	aquaporin 7 [Source:HGNC Symbol;Acc:HGNC:640]	9	p13.3	33383179	33402682
LAMC3	ENSG00000050555	10319	-0.272481	2.14764e-09	2.87934e-05	laminin subunit gamma 3 [Source:HGNC Symbol;Acc:HGNC:6494]	9	q34.12	131009174	131094473
ADCY4	ENSG00000129467	196883	-0.272323	2.19589e-09	2.9436e-05	adenylate cyclase 4 [Source:HGNC Symbol;Acc:HGNC:235]	14	q12	24318349	24335093
JAGN1	ENSG00000171135	84522	-0.27213	2.25591e-09	3.02382e-05	jagunal homolog 1 [Source:HGNC Symbol;Acc:HGNC:26926]	3	p25.3	9890574	9894349
ANKS6	ENSG00000165138	203286	-0.272049	2.28187e-09	3.05816e-05	ankyrin repeat and sterile alpha motif domain containing 6 [Source:HGNC Symbol;Acc:HGNC:26724]	9	q22.33	98731329	98796965
PBLD	ENSG00000108187	64081	-0.271738	2.38331e-09	3.19387e-05	phenazine biosynthesis like protein domain containing [Source:HGNC Symbol;Acc:HGNC:23301]	10	q21.3	68282660	68333049
LOC388588	ENSG00000235169	388588	-0.271669	2.40655e-09	3.22454e-05	small integral membrane protein 1 (Vel blood group) [Source:HGNC Symbol;Acc:HGNC:44204]	1	p36.32	3772749	3775982
GNGT2	ENSG00000167083	2793	-0.271572	2.4394e-09	3.26758e-05	G protein subunit gamma transducin 2 [Source:HGNC Symbol;Acc:HGNC:4412]	17	q21.32	49202791	49210574
CCBL2	ENSG00000137944	56267	-0.271134	2.59315e-09	3.47223e-05	kynurenine aminotransferase 3 [Source:HGNC Symbol;Acc:HGNC:33238]	1	p22.2	88935773	88992953
GALT	ENSG00000213930	2592	-0.270997	2.64324e-09	3.5385e-05	galactose-1-phosphate uridylyltransferase [Source:HGNC Symbol;Acc:HGNC:4135]	9	p13.3	34638133	34651035
GPR162	ENSG00000250510	27239	-0.270954	2.65906e-09	3.55942e-05	G protein-coupled receptor 162 [Source:HGNC Symbol;Acc:HGNC:16693]	12	p13.31	6821624	6829972
C4A	ENSG00000244731	720	-0.270791	2.72054e-09	3.64145e-05	complement C4A (Rodgers blood group) [Source:HGNC Symbol;Acc:HGNC:1323]	6	p21.33	31982057	32002681
LRRC32	ENSG00000137507	2615	-0.270515	2.8268e-09	3.78226e-05	leucine rich repeat containing 32 [Source:HGNC Symbol;Acc:HGNC:4161]	11	q13.5	76657524	76670747
GJA5	ENSG00000265107	2702	-0.270484	2.8393e-09	3.79842e-05	gap junction protein alpha 5 [Source:HGNC Symbol;Acc:HGNC:4279]	1	q21.2	147756199	147773362
TMEM88	ENSG00000167874	92162	-0.270363	2.88735e-09	3.86241e-05	transmembrane protein 88 [Source:HGNC Symbol;Acc:HGNC:32371]	17	p13.1	7855066	7856099
LIPH	ENSG00000163898	200879	-0.270298	2.9137e-09	3.89736e-05	lipase H [Source:HGNC Symbol;Acc:HGNC:18483]	3	q27.2	185506262	185552588
FAM177A1	ENSG00000151327	283635	-0.270223	2.94404e-09	3.93765e-05	family with sequence similarity 177 member A1 [Source:HGNC Symbol;Acc:HGNC:19829]	14	q13.2	35045117	35116630
PAOX	ENSG00000148832	196743	-0.270066	3.00905e-09	4.0237e-05	polyamine oxidase [Source:HGNC Symbol;Acc:HGNC:20837]	10	q26.3	133379261	133391694
TRAK2	ENSG00000115993	66008	-0.269796	3.12404e-09	4.17528e-05	trafficking kinesin protein 2 [Source:HGNC Symbol;Acc:HGNC:13206]	2	q33.1	201377207	201451500
SLC25A20	ENSG00000178537	788	-0.269418	3.29254e-09	4.39884e-05	solute carrier family 25 member 20 [Source:HGNC Symbol;Acc:HGNC:1421]	3	p21.31	48856926	48898904
FAM116B	ENSG00000205593	414918	-0.269327	3.33425e-09	4.45355e-05	DENN domain containing 6B [Source:HGNC Symbol;Acc:HGNC:32690]	22	q13.33	50309030	50327012
HLA-DMB	ENSG00000242574	3109	-0.268969	3.50375e-09	4.67821e-05	major histocompatibility complex, class II, DM beta [Source:HGNC Symbol;Acc:HGNC:4935]	6	p21.32	32934629	32941028
GDF15	ENSG00000130513	9518	-0.268652	3.66057e-09	4.88613e-05	growth differentiation factor 15 [Source:HGNC Symbol;Acc:HGNC:30142]	19	p13.11	18374731	18389176
CCNH	ENSG00000134480	902	-0.268626	3.67369e-09	4.90328e-05	cyclin H [Source:HGNC Symbol;Acc:HGNC:1594]	5	q14.3	87318416	87413029
SORBS3	ENSG00000120896	10174	-0.268428	3.77554e-09	5.03807e-05	sorbin and SH3 domain containing 3 [Source:HGNC Symbol;Acc:HGNC:30907]	8	p21.3	22544986	22575788
C5orf38		153571	-0.2678	4.11715e-09	5.4894e-05
NDEL1	ENSG00000166579	81565	-0.267794	4.12047e-09	5.49341e-05	nudE neurodevelopment protein 1 like 1 [Source:HGNC Symbol;Acc:HGNC:17620]	17	p13.1	8413131	8490411
TMEM204	ENSG00000131634	79652	-0.267756	4.14197e-09	5.52166e-05	transmembrane protein 204 [Source:HGNC Symbol;Acc:HGNC:14158]	16	p13.3	1528688	1555580
ARHGDIB	ENSG00000111348	397	-0.267477	4.30413e-09	5.73654e-05	Rho GDP dissociation inhibitor beta [Source:HGNC Symbol;Acc:HGNC:679]	12	p12.3	14942031	14961728
S100A4	ENSG00000196154	6275	-0.267439	4.32645e-09	5.76586e-05	S100 calcium binding protein A4 [Source:HGNC Symbol;Acc:HGNC:10494]	1	q21.3	153543613	153550136
NOD1	ENSG00000106100	10392	-0.266944	4.63098e-09	6.16985e-05	nucleotide binding oligomerization domain containing 1 [Source:HGNC Symbol;Acc:HGNC:16390]	7	p14.3	30424527	30478784
MYO1C	ENSG00000197879	4641	-0.266854	4.68835e-09	6.24535e-05	myosin IC [Source:HGNC Symbol;Acc:HGNC:7597]	17	p13.3	1464186	1492686
TMEM173	ENSG00000184584	340061	-0.26666	4.81471e-09	6.41126e-05	stimulator of interferon response cGAMP interactor 1 [Source:HGNC Symbol;Acc:HGNC:27962]	5	q31.2	139475533	139482935
FAM176A	ENSG00000115363	84141	-0.266592	4.85963e-09	6.46914e-05	eva-1 homolog A, regulator of programmed cell death [Source:HGNC Symbol;Acc:HGNC:25816]	2	p12	75469302	75569722
PLXND1	ENSG00000004399	23129	-0.266418	4.97704e-09	6.62444e-05	plexin D1 [Source:HGNC Symbol;Acc:HGNC:9107]	3	q22.1	129555214	129606676
DENND2A	ENSG00000146966	27147	-0.266283	5.07004e-09	6.74772e-05	DENN domain containing 2A [Source:HGNC Symbol;Acc:HGNC:22212]	7	q34	140518420	140673993
FGR	ENSG00000000938	2268	-0.266201	5.12686e-09	6.82283e-05	FGR proto-oncogene, Src family tyrosine kinase [Source:HGNC Symbol;Acc:HGNC:3697]	1	p35.3	27612064	27635185
PIGR	ENSG00000162896	5284	-0.266138	5.17134e-09	6.88099e-05	polymeric immunoglobulin receptor [Source:HGNC Symbol;Acc:HGNC:8968]	1	q32.1	206928522	206946466
PINK1	ENSG00000158828	65018	-0.265931	5.31968e-09	7.0773e-05	PTEN induced kinase 1 [Source:HGNC Symbol;Acc:HGNC:14581]	1	p36.12	20633458	20651511
AKR1A1	ENSG00000117448	10327	-0.265699	5.49147e-09	7.30475e-05	aldo-keto reductase family 1 member A1 [Source:HGNC Symbol;Acc:HGNC:380]	1	p34.1	45550543	45570049
DHRS7B	ENSG00000109016	25979	-0.265374	5.74019e-09	7.63216e-05	dehydrogenase/reductase 7B [Source:HGNC Symbol;Acc:HGNC:24547]	17	p11.2	21123364	21193265
IQSEC3	ENSG00000120645	440073	-0.265019	6.02456e-09	8.00724e-05	IQ motif and Sec7 domain ArfGEF 3 [Source:HGNC Symbol;Acc:HGNC:29193]	12	p13.33	66767	178455
HSBP1L1	ENSG00000226742	440498	-0.264798	6.20861e-09	8.24751e-05	heat shock factor binding protein 1 like 1 [Source:HGNC Symbol;Acc:HGNC:37243]	18	q23	79964582	79970822
MRPL14	ENSG00000180992	64928	-0.264786	6.21892e-09	8.26059e-05	mitochondrial ribosomal protein L14 [Source:HGNC Symbol;Acc:HGNC:14279]	6	p21.1	44113451	44127452
ATP13A4	ENSG00000127249	84239	-0.264686	6.3034e-09	8.37154e-05	ATPase 13A4 [Source:HGNC Symbol;Acc:HGNC:25422]	3	q29	193398967	193593111
TSC22D1	ENSG00000102804	8848	-0.264684	6.30512e-09	8.3732e-05	TSC22 domain family member 1 [Source:HGNC Symbol;Acc:HGNC:16826]	13	q14.11	44432143	44577147
WSCD1	ENSG00000179314	23302	-0.26461	6.36947e-09	8.45675e-05	WSC domain containing 1 [Source:HGNC Symbol;Acc:HGNC:29060]	17	p13.2	6057807	6124427
MXD4	ENSG00000123933	10608	-0.264185	6.74725e-09	8.95293e-05	MAX dimerization protein 4 [Source:HGNC Symbol;Acc:HGNC:13906]	4	p16.3	2247432	2262109
ORMDL3	ENSG00000172057	94103	-0.264034	6.88686e-09	9.13611e-05	ORMDL sphingolipid biosynthesis regulator 3 [Source:HGNC Symbol;Acc:HGNC:16038]	17	q21.1	39921041	39927601
C17orf68	ENSG00000178971	80169	-0.263243	7.66513e-09	0.000101609	CST telomere replication complex component 1 [Source:HGNC Symbol;Acc:HGNC:26169]	17	p13.1	8224815	8248058
ADAMTS8	ENSG00000134917	11095	-0.262502	8.47116e-09	0.00011226	ADAM metallopeptidase with thrombospondin type 1 motif 8 [Source:HGNC Symbol;Acc:HGNC:224]	11	q24.3	130404923	130428609
C17orf61	ENSG00000205544	254863	-0.262152	8.87978e-09	0.000117639	transmembrane protein 256 [Source:HGNC Symbol;Acc:HGNC:28618]	17	p13.1	7402975	7404097
SOCS2	ENSG00000120833	8835	-0.262042	9.01156e-09	0.000119349	suppressor of cytokine signaling 2 [Source:HGNC Symbol;Acc:HGNC:19382]	12	q22	93569814	93583487
TMEM37	ENSG00000171227	140738	-0.261819	9.28653e-09	0.000122944	transmembrane protein 37 [Source:HGNC Symbol;Acc:HGNC:18216]	2	q14.2	119429901	119438504
DAPK1	ENSG00000196730	1612	-0.261532	9.65044e-09	0.000127724	death associated protein kinase 1 [Source:HGNC Symbol;Acc:HGNC:2674]	9	q21.33	87497228	87708634
SLC35A1	ENSG00000164414	10559	-0.261495	9.69873e-09	0.000128353	solute carrier family 35 member A1 [Source:HGNC Symbol;Acc:HGNC:11021]	6	q15	87470623	87512336
PECAM1	ENSG00000261371	5175	-0.261263	1.00058e-08	0.000132377	platelet and endothelial cell adhesion molecule 1 [Source:HGNC Symbol;Acc:HGNC:8823]	17	q23.3	64319415	64413776
C6orf138	ENSG00000244694	442213	-0.261069	1.02687e-08	0.000135835	patched domain containing 4 [Source:HGNC Symbol;Acc:HGNC:21345]	6	p12.3	47856673	48111197
AGPAT2	ENSG00000169692	10555	-0.260895	1.051e-08	0.000138985	1-acylglycerol-3-phosphate O-acyltransferase 2 [Source:HGNC Symbol;Acc:HGNC:325]	9	q34.3	136673143	136687457
FOLH1	ENSG00000086205	2346	-0.260413	1.12106e-08	0.000148182	folate hydrolase 1 [Source:HGNC Symbol;Acc:HGNC:3788]	11	p11.12	49145092	49208638
TTC19	ENSG00000011295	54902	-0.260228	1.14907e-08	0.000151827	tetratricopeptide repeat domain 19 [Source:HGNC Symbol;Acc:HGNC:26006]	17	p12	15999784	16045015
FHL5	ENSG00000112214	9457	-0.260221	1.15013e-08	0.000151955	four and a half LIM domains 5 [Source:HGNC Symbol;Acc:HGNC:17371]	6	q16.1	96562548	96618626
KIAA2013	ENSG00000116685	90231	-0.260057	1.17551e-08	0.000155285	KIAA2013 [Source:HGNC Symbol;Acc:HGNC:28513]	1	p36.22	11919591	11926428
CDKN1A	ENSG00000124762	1026	-0.259964	1.19022e-08	0.000157216	cyclin dependent kinase inhibitor 1A [Source:HGNC Symbol;Acc:HGNC:1784]	6	p21.2	36676460	36687337
EXD3	ENSG00000187609	54932	-0.25981	1.21494e-08	0.000160409	exonuclease 3'-5' domain containing 3 [Source:HGNC Symbol;Acc:HGNC:26023]	9	q34.3	137306896	137423211
SLCO4C1	ENSG00000173930	353189	-0.259737	1.2267e-08	0.000161949	solute carrier organic anion transporter family member 4C1 [Source:HGNC Symbol;Acc:HGNC:23612]	5	q21.1	102233986	102296284
NLRC4	ENSG00000091106	58484	-0.259677	1.23655e-08	0.000163225	NLR family CARD domain containing 4 [Source:HGNC Symbol;Acc:HGNC:16412]	2	p22.3	32224453	32265732
SPRY2	ENSG00000136158	10253	-0.259608	1.24805e-08	0.00016473	sprouty RTK signaling antagonist 2 [Source:HGNC Symbol;Acc:HGNC:11270]	13	q31.1	80335976	80341126
GIMAP6	ENSG00000133561	474344	-0.259438	1.27656e-08	0.000168468	GTPase, IMAP family member 6 [Source:HGNC Symbol;Acc:HGNC:21918]	7	q36.1	150625375	150632648
PLCD1	ENSG00000187091	5333	-0.259366	1.28883e-08	0.000170048	phospholipase C delta 1 [Source:HGNC Symbol;Acc:HGNC:9060]	3	p22.2	38007496	38029642
FAM188A	ENSG00000148481	80013	-0.258943	1.36322e-08	0.000179781	MINDY lysine 48 deubiquitinase 3 [Source:HGNC Symbol;Acc:HGNC:23578]	10	p13	15778170	15860507
TNFSF12	ENSG00000239697	8742	-0.258883	1.37416e-08	0.00018121	TNF superfamily member 12 [Source:HGNC Symbol;Acc:HGNC:11927]	17	p13.1	7548508	7557890
FCN1	ENSG00000085265	2219	-0.258711	1.40582e-08	0.000185372	ficolin 1 [Source:HGNC Symbol;Acc:HGNC:3623]	9	q34.3	134903232	134917912
ICAM1	ENSG00000090339	3383	-0.258291	1.48637e-08	0.000195859	intercellular adhesion molecule 1 [Source:HGNC Symbol;Acc:HGNC:5344]	19	p13.2	10271093	10286615
TMEM53	ENSG00000126106	79639	-0.258199	1.5046e-08	0.000198231	transmembrane protein 53 [Source:HGNC Symbol;Acc:HGNC:26186]	1	p34.1	44635238	44674481
PLXNB1	ENSG00000164050	5364	-0.257808	1.58425e-08	0.000208677	plexin B1 [Source:HGNC Symbol;Acc:HGNC:9103]	3	p21.31	48403854	48430086
PALMD	ENSG00000099260	54873	-0.257692	1.60874e-08	0.000211871	palmdelphin [Source:HGNC Symbol;Acc:HGNC:15846]	1	p21.2	99646113	99694541
GPR108	ENSG00000125734	56927	-0.257523	1.6451e-08	0.00021661	G protein-coupled receptor 108 [Source:HGNC Symbol;Acc:HGNC:17829]	19	p13.3	6729914	6737580
C17orf76	ENSG00000181350	388341	-0.257434	1.66443e-08	0.000219139	leucine rich repeat containing 75A [Source:HGNC Symbol;Acc:HGNC:32403]	17	p11.2	16441577	16492193
PPP1R1B	ENSG00000131771	84152	-0.257078	1.74439e-08	0.000229614	protein phosphatase 1 regulatory inhibitor subunit 1B [Source:HGNC Symbol;Acc:HGNC:9287]	17	q12	39626740	39636626
CTSH	ENSG00000103811	1512	-0.256667	1.84136e-08	0.00024225	cathepsin H [Source:HGNC Symbol;Acc:HGNC:2535]	15	q25.1	78921058	78949574
SEPT4	ENSG00000108387	5414	-0.256399	1.90746e-08	0.00025087	septin 4 [Source:HGNC Symbol;Acc:HGNC:9165]	17	q22	58520250	58544368
SLPI	ENSG00000124107	6590	-0.256207	1.95608e-08	0.000257147	secretory leukocyte peptidase inhibitor [Source:HGNC Symbol;Acc:HGNC:11092]	20	q13.12	45252239	45254564
CLEC1A	ENSG00000150048	51267	-0.255889	2.03931e-08	0.000267965	C-type lectin domain family 1 member A [Source:HGNC Symbol;Acc:HGNC:24355]	12	p13.2	10069554	10111627
HECTD3	ENSG00000126107	79654	-0.255776	2.06971e-08	0.000271919	HECT domain E3 ubiquitin protein ligase 3 [Source:HGNC Symbol;Acc:HGNC:26117]	1	p34.1	45002540	45011324
SLC47A1	ENSG00000142494	55244	-0.255605	2.11655e-08	0.000278008	solute carrier family 47 member 1 [Source:HGNC Symbol;Acc:HGNC:25588]	17	p11.2	19495385	19579034
MST1P9		11223	-0.255579	2.12383e-08	0.000278943
MPDU1	ENSG00000129255	9526	-0.255568	2.12676e-08	0.000279307	mannose-P-dolichol utilization defect 1 [Source:HGNC Symbol;Acc:HGNC:7207]	17	p13.1	7583529	7592789
ROBO4	ENSG00000154133	54538	-0.25548	2.15148e-08	0.000282511	roundabout guidance receptor 4 [Source:HGNC Symbol;Acc:HGNC:17985]	11	q24.2	124883691	124898500
CXCL16	ENSG00000161921	58191	-0.255402	2.17339e-08	0.000285301	C-X-C motif chemokine ligand 16 [Source:HGNC Symbol;Acc:HGNC:16642]	17	p13.2	4733533	4739928
ZNF524	ENSG00000171443	147807	-0.255323	2.19619e-08	0.000288249	zinc finger protein 524 [Source:HGNC Symbol;Acc:HGNC:28322]	19	q13.42	55600022	55603138
ECH1	ENSG00000104823	1891	-0.255301	2.2023e-08	0.00028903	enoyl-CoA hydratase 1 [Source:HGNC Symbol;Acc:HGNC:3149]	19	q13.2	38815422	38831841
HIGD1B	ENSG00000131097	51751	-0.255127	2.25294e-08	0.000295608	HIG1 hypoxia inducible domain family member 1B [Source:HGNC Symbol;Acc:HGNC:24318]	17	q21.31	44846353	44850476
FGD5	ENSG00000154783	152273	-0.255091	2.26368e-08	0.000296995	FYVE, RhoGEF and PH domain containing 5 [Source:HGNC Symbol;Acc:HGNC:19117]	3	p25.1	14810853	14934571
DCDC2	ENSG00000146038	51473	-0.25494	2.30857e-08	0.000302769	doublecortin domain containing 2 [Source:HGNC Symbol;Acc:HGNC:18141]	6	p22.3	24171755	24358059
MLLT4	ENSG00000130396	4301	-0.254275	2.51771e-08	0.000329997	afadin, adherens junction formation factor [Source:HGNC Symbol;Acc:HGNC:7137]	6	q27	167826893	167972023
UBE2E2	ENSG00000182247	7325	-0.254259	2.52284e-08	0.000330644	ubiquitin conjugating enzyme E2 E2 [Source:HGNC Symbol;Acc:HGNC:12478]	3	p24.3	23203020	23591794
GRASP	ENSG00000161835	160622	-0.254189	2.54589e-08	0.000333639	trafficking regulator and scaffold protein tamalin [Source:HGNC Symbol;Acc:HGNC:18707]	12	q13.13	52006946	52015889
SH3D19	ENSG00000109686	152503	-0.254129	2.56602e-08	0.000336251	SH3 domain containing 19 [Source:HGNC Symbol;Acc:HGNC:30418]	4	q31.3	151102751	151325605
MTMR10	ENSG00000166912	54893	-0.254066	2.58708e-08	0.000338985	myotubularin related protein 10 [Source:HGNC Symbol;Acc:HGNC:25999]	15	q13.3	30938941	30991628
PITPNA	ENSG00000174238	5306	-0.254023	2.60161e-08	0.000340837	phosphatidylinositol transfer protein alpha [Source:HGNC Symbol;Acc:HGNC:9001]	17	p13.3	1517718	1562792
HSDL2	ENSG00000119471	84263	-0.253734	2.70122e-08	0.000353806	hydroxysteroid dehydrogenase like 2 [Source:HGNC Symbol;Acc:HGNC:18572]	9	q32	112380080	112472405
COL13A1	ENSG00000197467	1305	-0.253701	2.71279e-08	0.000355295	collagen type XIII alpha 1 chain [Source:HGNC Symbol;Acc:HGNC:2190]	10	q22.1	69801880	69964275
MPRIP	ENSG00000133030	23164	-0.253538	2.77072e-08	0.000362825	myosin phosphatase Rho interacting protein [Source:HGNC Symbol;Acc:HGNC:30321]	17	p11.2	17042457	17217679
WARS	ENSG00000140105	7453	-0.253354	2.83745e-08	0.000371451	tryptophanyl-tRNA synthetase 1 [Source:HGNC Symbol;Acc:HGNC:12729]	14	q32.2	100333790	100376805
RGL2	ENSG00000237441	5863	-0.253317	2.85114e-08	0.000373158	ral guanine nucleotide dissociation stimulator like 2 [Source:HGNC Symbol;Acc:HGNC:9769]	6	p21.32	33291654	33298942
ABR	ENSG00000159842	29	-0.253268	2.86928e-08	0.000375503	ABR activator of RhoGEF and GTPase [Source:HGNC Symbol;Acc:HGNC:81]	17	p13.3	1003519	1229738
ARAP3	ENSG00000120318	64411	-0.252917	3.0026e-08	0.000392741	ArfGAP with RhoGAP domain, ankyrin repeat and PH domain 3 [Source:HGNC Symbol;Acc:HGNC:24097]	5	q31.3	141653401	141682230
WBP2	ENSG00000132471	23558	-0.252778	3.05702e-08	0.000399797	WW domain binding protein 2 [Source:HGNC Symbol;Acc:HGNC:12738]	17	q25.1	75845699	75856507
INO80C	ENSG00000153391	125476	-0.252684	3.09467e-08	0.000404628	INO80 complex subunit C [Source:HGNC Symbol;Acc:HGNC:26994]	18	q12.2	35452230	35497979
EPHX2	ENSG00000120915	2053	-0.252416	3.20344e-08	0.000418626	epoxide hydrolase 2 [Source:HGNC Symbol;Acc:HGNC:3402]	8	p21.2	27490781	27545564
TSTD1	ENSG00000215845	100131187	-0.252254	3.27126e-08	0.00042739	thiosulfate sulfurtransferase like domain containing 1 [Source:HGNC Symbol;Acc:HGNC:35410]	1	q23.3	161037631	161038977
OSBPL5	ENSG00000021762	114879	-0.251992	3.38342e-08	0.000441976	oxysterol binding protein like 5 [Source:HGNC Symbol;Acc:HGNC:16392]	11	p15.4	3087107	3166739
NTN4	ENSG00000074527	59277	-0.251946	3.40391e-08	0.000444619	netrin 4 [Source:HGNC Symbol;Acc:HGNC:13658]	12	q22	95657807	95791189
ACSM1	ENSG00000166743	116285	-0.251864	3.43982e-08	0.000449206	acyl-CoA synthetase medium chain family member 1 [Source:HGNC Symbol;Acc:HGNC:18049]	16	p12.3	20623235	20698890
OSGEP	ENSG00000092094	55644	-0.251755	3.48829e-08	0.000455431	O-sialoglycoprotein endopeptidase [Source:HGNC Symbol;Acc:HGNC:18028]	14	q11.2	20446401	20455089
CLDN5	ENSG00000184113	7122	-0.251195	3.7487e-08	0.000489167	claudin 5 [Source:HGNC Symbol;Acc:HGNC:2047]	22	q11.21	19523024	19527545
MYCT1	ENSG00000120279	80177	-0.251031	3.82878e-08	0.000499502	MYC target 1 [Source:HGNC Symbol;Acc:HGNC:23172]	6	q25.2	152697897	152724569
SH2D3C	ENSG00000095370	10044	-0.250849	3.91902e-08	0.000511118	SH2 domain containing 3C [Source:HGNC Symbol;Acc:HGNC:16884]	9	q34.11	127738317	127778710
C2CD4C	ENSG00000183186	126567	-0.250835	3.92632e-08	0.000512031	C2 calcium dependent domain containing 4C [Source:HGNC Symbol;Acc:HGNC:29417]	19	p13.3	405445	409147
ALOX15B	ENSG00000179593	247	-0.250833	3.9273e-08	0.00051212	arachidonate 15-lipoxygenase type B [Source:HGNC Symbol;Acc:HGNC:434]	17	p13.1	8039034	8049134
KIAA1462	ENSG00000165757	57608	-0.250608	4.04224e-08	0.000527028	junctional cadherin 5 associated [Source:HGNC Symbol;Acc:HGNC:29283]	10	p11.23	30012803	30115494
PCDH12	ENSG00000113555	51294	-0.250374	4.16476e-08	0.000542751	protocadherin 12 [Source:HGNC Symbol;Acc:HGNC:8657]	5	q31.3	141943581	141969741
HEG1	ENSG00000173706	57493	-0.250346	4.17991e-08	0.000544684	heart development protein with EGF like domains 1 [Source:HGNC Symbol;Acc:HGNC:29227]	3	q21.2	124965710	125055997
MGAT4A	ENSG00000071073	11320	-0.249688	4.54654e-08	0.000591914	alpha-1,3-mannosyl-glycoprotein 4-beta-N-acetylglucosaminyltransferase A [Source:HGNC Symbol;Acc:HGNC:7047]	2	q11.2	98619106	98731132
C1orf162	ENSG00000143110	128346	-0.24968	4.55098e-08	0.000592446	chromosome 1 open reading frame 162 [Source:HGNC Symbol;Acc:HGNC:28344]	1	p13.2	111473792	111478512
SERGEF	ENSG00000129158	26297	-0.249514	4.64869e-08	0.00060498	secretion regulating guanine nucleotide exchange factor [Source:HGNC Symbol;Acc:HGNC:17499]	11	p15.1	17788048	18013047
FCER1A	ENSG00000179639	2205	-0.249384	4.72628e-08	0.000615031	Fc epsilon receptor Ia [Source:HGNC Symbol;Acc:HGNC:3609]	1	q23.2	159289714	159308224
NR5A2	ENSG00000116833	2494	-0.24935	4.74695e-08	0.000617578	nuclear receptor subfamily 5 group A member 2 [Source:HGNC Symbol;Acc:HGNC:7984]	1	q32.1	200027614	200177420
RAB20	ENSG00000139832	55647	-0.249252	4.80643e-08	0.000625221	RAB20, member RAS oncogene family [Source:HGNC Symbol;Acc:HGNC:18260]	13	q34	110523066	110561722
ALOX5	ENSG00000012779	240	-0.249016	4.95285e-08	0.000644069	arachidonate 5-lipoxygenase [Source:HGNC Symbol;Acc:HGNC:435]	10	q11.21	45374176	45446119
SLC9A5	ENSG00000135740	6553	-0.248984	4.97335e-08	0.000646635	solute carrier family 9 member A5 [Source:HGNC Symbol;Acc:HGNC:11078]	16	q22.1	67237683	67272191
ACO1	ENSG00000122729	48	-0.248956	4.99115e-08	0.000648899	aconitase 1 [Source:HGNC Symbol;Acc:HGNC:117]	9	p21.1	32384603	32454769
GJB1	ENSG00000169562	2705	-0.248821	5.07748e-08	0.000660073	gap junction protein beta 1 [Source:HGNC Symbol;Acc:HGNC:4283]	X	q13.1	71212811	71225516
KAT2B	ENSG00000114166	8850	-0.248596	5.22454e-08	0.000679086	lysine acetyltransferase 2B [Source:HGNC Symbol;Acc:HGNC:8638]	3	p24.3	20040446	20154404
CDH5	ENSG00000179776	1003	-0.24834	5.39734e-08	0.000701223	cadherin 5 [Source:HGNC Symbol;Acc:HGNC:1764]	16	q21	66366690	66404784
HSPA12B	ENSG00000132622	116835	-0.248246	5.46193e-08	0.000709559	heat shock protein family A (Hsp70) member 12B [Source:HGNC Symbol;Acc:HGNC:16193]	20	p13	3732685	3753111
XPC	ENSG00000154767	7508	-0.248168	5.51582e-08	0.000716449	XPC complex subunit, DNA damage recognition and repair factor [Source:HGNC Symbol;Acc:HGNC:12816]	3	p25.1	14145147	14178621
PNPLA6	ENSG00000032444	10908	-0.247821	5.76402e-08	0.000748458	patatin like phospholipase domain containing 6 [Source:HGNC Symbol;Acc:HGNC:16268]	19	p13.2	7534004	7561764
MAP3K6	ENSG00000142733	9064	-0.247711	5.84444e-08	0.000758842	mitogen-activated protein kinase kinase kinase 6 [Source:HGNC Symbol;Acc:HGNC:6858]	1	p36.11	27355184	27366961
GPR146	ENSG00000164849	115330	-0.247611	5.91946e-08	0.000768524	G protein-coupled receptor 146 [Source:HGNC Symbol;Acc:HGNC:21718]	7	p22.3	1044546	1059261
CD93	ENSG00000125810	22918	-0.247507	5.9973e-08	0.00077851	CD93 molecule [Source:HGNC Symbol;Acc:HGNC:15855]	20	p11.21	23079360	23086324
BTD	ENSG00000169814	686	-0.247412	6.06994e-08	0.000787879	biotinidase [Source:HGNC Symbol;Acc:HGNC:1122]	3	p25.1	15601341	15722311
GPX3	ENSG00000211445	2878	-0.247403	6.07676e-08	0.000788703	glutathione peroxidase 3 [Source:HGNC Symbol;Acc:HGNC:4555]	5	q33.1	151020591	151028988
TRIM22	ENSG00000132274	10346	-0.247385	6.09093e-08	0.000790419	tripartite motif containing 22 [Source:HGNC Symbol;Acc:HGNC:16379]	11	p15.4	5689610	5737089
ALDH3B1	ENSG00000006534	221	-0.247213	6.22412e-08	0.000807641	aldehyde dehydrogenase 3 family member B1 [Source:HGNC Symbol;Acc:HGNC:410]	11	q13.2	68008578	68029282
GPR116	ENSG00000069122	221395	-0.247091	6.32087e-08	0.00082007	adhesion G protein-coupled receptor F5 [Source:HGNC Symbol;Acc:HGNC:19030]	6	p12.3	46852522	46954943
SLC44A2	ENSG00000129353	57153	-0.246946	6.43738e-08	0.000834929	solute carrier family 44 member 2 [Source:HGNC Symbol;Acc:HGNC:17292]	19	p13.2	10602457	10644557
EIF4E3	ENSG00000163412	317649	-0.246781	6.57297e-08	0.000852317	eukaryotic translation initiation factor 4E family member 3 [Source:HGNC Symbol;Acc:HGNC:31837]	3	p13	71675414	71754773
MPND	ENSG00000008382	84954	-0.246664	6.67043e-08	0.000864888	MPN domain containing [Source:HGNC Symbol;Acc:HGNC:25934]	19	p13.3	4343527	4360086
IL3RA	ENSG00000292332	3563	-0.24663	6.69941e-08	0.000868511	interleukin 3 receptor subunit alpha [Source:HGNC Symbol;Acc:HGNC:6012]	Y	p11.2	1336616	1382689
C1RL	ENSG00000139178	51279	-0.246355	6.93514e-08	0.000898863	complement C1r subcomponent like [Source:HGNC Symbol;Acc:HGNC:21265]	12	p13.31	7089587	7109238
MTMR9L		339483	-0.246297	6.98622e-08	0.000905234
CACNA2D2	ENSG00000007402	9254	-0.246147	7.11836e-08	0.000922184	calcium voltage-gated channel auxiliary subunit alpha2delta 2 [Source:HGNC Symbol;Acc:HGNC:1400]	3	p21.31	50362613	50504244
SLC27A2	ENSG00000140284	11001	-0.246128	7.13566e-08	0.000924354	solute carrier family 27 member 2 [Source:HGNC Symbol;Acc:HGNC:10996]	15	q21.2	50182196	50236385
MEGF9	ENSG00000106780	1955	-0.246049	7.2074e-08	0.000933431	multiple EGF like domains 9 [Source:HGNC Symbol;Acc:HGNC:3234]	9	q33.2	120600811	120714470
CFP	ENSG00000126759	5199	-0.245811	7.42523e-08	0.000961492	complement factor properdin [Source:HGNC Symbol;Acc:HGNC:8864]	X	p11.23	47623172	47630305
TPPP3	ENSG00000159713	51673	-0.245763	7.47057e-08	0.000967214	tubulin polymerization promoting protein family member 3 [Source:HGNC Symbol;Acc:HGNC:24162]	16	q22.1	67389809	67393518
EDNRB	ENSG00000136160	1910	-0.245708	7.52249e-08	0.000973711	endothelin receptor type B [Source:HGNC Symbol;Acc:HGNC:3180]	13	q22.3	77895481	77975529
ABCA8	ENSG00000141338	10351	-0.245446	7.77312e-08	0.001006	ATP binding cassette subfamily A member 8 [Source:HGNC Symbol;Acc:HGNC:38]	17	q24.2	68867289	68955392
MGLL	ENSG00000074416	11343	-0.245285	7.93147e-08	0.00102641	monoglyceride lipase [Source:HGNC Symbol;Acc:HGNC:17038]	3	q21.3	127689062	128052190
PNP	ENSG00000198805	4860	-0.244827	8.3994e-08	0.00108646	purine nucleoside phosphorylase [Source:HGNC Symbol;Acc:HGNC:7892]	14	q11.2	20461992	20477094
PGAP3	ENSG00000161395	93210	-0.244674	8.56124e-08	0.00110714	post-GPI attachment to proteins phospholipase 3 [Source:HGNC Symbol;Acc:HGNC:23719]	17	q12	39671122	39696797
TJP1	ENSG00000104067	7082	-0.244624	8.61492e-08	0.001114	tight junction protein 1 [Source:HGNC Symbol;Acc:HGNC:11827]	15	q13.1	29699367	29968915
SERPING1	ENSG00000149131	710	-0.24432	8.94757e-08	0.00115629	serpin family G member 1 [Source:HGNC Symbol;Acc:HGNC:1228]	11	q12.1	57597387	57619171
KCNN2	ENSG00000080709	3781	-0.244305	8.9649e-08	0.00115844	potassium calcium-activated channel subfamily N member 2 [Source:HGNC Symbol;Acc:HGNC:6291]	5	q22.3	114055926	114496500
SLC16A4	ENSG00000168679	9122	-0.244249	9.02742e-08	0.00116643	solute carrier family 16 member 4 [Source:HGNC Symbol;Acc:HGNC:10925]	1	p13.3	110362851	110391082
FAM21B		55747	-0.244069	9.23179e-08	0.00119265
TMEM163	ENSG00000152128	81615	-0.244008	9.302e-08	0.00120163	transmembrane protein 163 [Source:HGNC Symbol;Acc:HGNC:25380]	2	q21.3	134455759	134719000
PLEKHG1	ENSG00000120278	57480	-0.24383	9.51089e-08	0.00122824	pleckstrin homology and RhoGEF domain containing G1 [Source:HGNC Symbol;Acc:HGNC:20884]	6	q25.1	150599883	150843665
AK1	ENSG00000106992	203	-0.243775	9.57622e-08	0.00123658	adenylate kinase 1 [Source:HGNC Symbol;Acc:HGNC:361]	9	q34.11	127866486	127877675
INCA1	ENSG00000196388	388324	-0.243766	9.58696e-08	0.00123777	inhibitor of CDK, cyclin A1 interacting protein 1 [Source:HGNC Symbol;Acc:HGNC:32224]	17	p13.2	4988130	4997610
MPST	ENSG00000128309	4357	-0.243733	9.62595e-08	0.00124271	mercaptopyruvate sulfurtransferase [Source:HGNC Symbol;Acc:HGNC:7223]	22	q12.3	37019635	37029821
CD302	ENSG00000241399	9936	-0.243555	9.84135e-08	0.00127022	CD302 molecule [Source:HGNC Symbol;Acc:HGNC:30843]	2	q24.2	159768628	159798255
LTA4H	ENSG00000111144	4048	-0.243444	9.97751e-08	0.0012874	leukotriene A4 hydrolase [Source:HGNC Symbol;Acc:HGNC:6710]	12	q23.1	96000753	96043520
SH3BGRL3	ENSG00000142669	83442	-0.243437	9.98632e-08	0.00128834	SH3 domain binding glutamate rich protein like 3 [Source:HGNC Symbol;Acc:HGNC:15568]	1	p36.11	26280086	26281522
LENG9	ENSG00000275183	94059	-0.243417	1.00121e-07	0.00129157	leukocyte receptor cluster member 9 [Source:HGNC Symbol;Acc:HGNC:16306]	19	q13.42	54461732	54463778
PTPRM	ENSG00000173482	5797	-0.24334	1.01083e-07	0.00130388	protein tyrosine phosphatase receptor type M [Source:HGNC Symbol;Acc:HGNC:9675]	18	p11.23	7566782	8406861
AGTR1	ENSG00000144891	185	-0.243296	1.01634e-07	0.00131067	angiotensin II receptor type 1 [Source:HGNC Symbol;Acc:HGNC:336]	3	q24	148697784	148743008
PDE3B	ENSG00000152270	5140	-0.243238	1.0237e-07	0.00131996	phosphodiesterase 3B [Source:HGNC Symbol;Acc:HGNC:8779]	11	p15.2	14643804	14872044
MFSD4	ENSG00000174514	148808	-0.243142	1.03592e-07	0.00133561	major facilitator superfamily domain containing 4A [Source:HGNC Symbol;Acc:HGNC:25433]	1	q32.1	205568885	205602918
C3orf47		339942	-0.24309	1.04268e-07	0.00134412
ACBD4	ENSG00000181513	79777	-0.243017	1.05208e-07	0.00135602	acyl-CoA binding domain containing 4 [Source:HGNC Symbol;Acc:HGNC:23337]	17	q21.31	45132600	45144181
APOL4	ENSG00000100336	80832	-0.242917	1.0652e-07	0.00137272	apolipoprotein L4 [Source:HGNC Symbol;Acc:HGNC:14867]	22	q12.3	36189124	36204840
LHFP	ENSG00000183722	10186	-0.242803	1.08038e-07	0.00139218	LHFPL tetraspan subfamily member 6 [Source:HGNC Symbol;Acc:HGNC:6586]	13	q14.11	39209116	39603528
ETV1	ENSG00000006468	2115	-0.242651	1.10082e-07	0.0014183	ETS variant transcription factor 1 [Source:HGNC Symbol;Acc:HGNC:3490]	7	p21.2	13891229	13991425
MAOA	ENSG00000189221	4128	-0.242341	1.14389e-07	0.00147345	monoamine oxidase A [Source:HGNC Symbol;Acc:HGNC:6833]	X	p11.3	43654907	43746817
CD58	ENSG00000116815	965	-0.242278	1.15287e-07	0.00148478	CD58 molecule [Source:HGNC Symbol;Acc:HGNC:1688]	1	p13.1	116514534	116571039
NAAA	ENSG00000138744	27163	-0.242253	1.15636e-07	0.00148916	N-acylethanolamine acid amidase [Source:HGNC Symbol;Acc:HGNC:736]	4	q21.1	75913660	75941013
CLEC10A	ENSG00000132514	10462	-0.242126	1.17475e-07	0.00151261	C-type lectin domain containing 10A [Source:HGNC Symbol;Acc:HGNC:16916]	17	p13.1	7074537	7080307
ABHD14A	ENSG00000248487	25864	-0.24171	1.23656e-07	0.00159145	abhydrolase domain containing 14A [Source:HGNC Symbol;Acc:HGNC:24538]	3	p21.2	51971426	51981196
C2orf72	ENSG00000204128	257407	-0.241707	1.23694e-07	0.00159182	chromosome 2 open reading frame 72 [Source:HGNC Symbol;Acc:HGNC:27418]	2	q37.1	231037523	231049719
DVL1	ENSG00000107404	1855	-0.241588	1.25523e-07	0.00161485	dishevelled segment polarity protein 1 [Source:HGNC Symbol;Acc:HGNC:3084]	1	p36.33	1335276	1349418
PAM	ENSG00000145730	5066	-0.241462	1.27492e-07	0.00163993	peptidylglycine alpha-amidating monooxygenase [Source:HGNC Symbol;Acc:HGNC:8596]	5	q21.1	102753981	103029730
INPP5B	ENSG00000204084	3633	-0.241412	1.28284e-07	0.00164998	inositol polyphosphate-5-phosphatase B [Source:HGNC Symbol;Acc:HGNC:6077]	1	p34.3	37860697	37947053
MALL	ENSG00000144063	7851	-0.241375	1.28871e-07	0.00165729	mal, T cell differentiation protein like [Source:HGNC Symbol;Acc:HGNC:6818]	2	q13	110083870	110116022
BCL6B	ENSG00000161940	255877	-0.241304	1.29991e-07	0.00167142	BCL6B transcription repressor [Source:HGNC Symbol;Acc:HGNC:1002]	17	p13.1	7023050	7030290
CTNNA1	ENSG00000044115	1495	-0.241301	1.30039e-07	0.00167191	catenin alpha 1 [Source:HGNC Symbol;Acc:HGNC:2509]	5	q31.2	138610967	138935034
EFNB2	ENSG00000125266	1948	-0.241284	1.30314e-07	0.00167532	ephrin B2 [Source:HGNC Symbol;Acc:HGNC:3227]	13	q33.3	106489745	106535662
CYFIP2	ENSG00000055163	26999	-0.240893	1.36724e-07	0.0017565	cytoplasmic FMR1 interacting protein 2 [Source:HGNC Symbol;Acc:HGNC:13760]	5	q33.3	157266079	157395595
ACTR1B	ENSG00000115073	10120	-0.240784	1.38578e-07	0.00177989	actin related protein 1B [Source:HGNC Symbol;Acc:HGNC:168]	2	q11.2	97655939	97664044
PDK4	ENSG00000004799	5166	-0.240767	1.38864e-07	0.00178344	pyruvate dehydrogenase kinase 4 [Source:HGNC Symbol;Acc:HGNC:8812]	7	q21.3	95583499	95596516
RNF123	ENSG00000164068	63891	-0.240765	1.38901e-07	0.00178376	ring finger protein 123 [Source:HGNC Symbol;Acc:HGNC:21148]	3	p21.31	49689538	49721529
ZMYND15	ENSG00000141497	84225	-0.240696	1.40082e-07	0.00179866	zinc finger MYND-type containing 15 [Source:HGNC Symbol;Acc:HGNC:20997]	17	p13.2	4739833	4746119
GIMAP5	ENSG00000196329	55340	-0.240553	1.42553e-07	0.0018301	GTPase, IMAP family member 5 [Source:HGNC Symbol;Acc:HGNC:18005]	7	q36.1	150722253	150750033
GBP3	ENSG00000117226	2635	-0.240468	1.44054e-07	0.00184908	guanylate binding protein 3 [Source:HGNC Symbol;Acc:HGNC:4184]	1	p22.2	89006679	89022894
PAQR6	ENSG00000160781	79957	-0.240359	1.45994e-07	0.00187325	progestin and adipoQ receptor family member 6 [Source:HGNC Symbol;Acc:HGNC:30132]	1	q22	156243320	156248117
LEPR	ENSG00000116678	3953	-0.24029	1.47216e-07	0.00188849	leptin receptor [Source:HGNC Symbol;Acc:HGNC:6554]	1	p31.3	65420652	65641559
HK3	ENSG00000160883	3101	-0.240267	1.47639e-07	0.00189362	hexokinase 3 [Source:HGNC Symbol;Acc:HGNC:4925]	5	q35.2	176880869	176899346
MOAP1	ENSG00000165943	64112	-0.24004	1.51796e-07	0.00194633	modulator of apoptosis 1 [Source:HGNC Symbol;Acc:HGNC:16658]	14	q32.12	93182199	93184923
FLVCR2	ENSG00000119686	55640	-0.239707	1.58109e-07	0.00202585	FLVCR heme transporter 2 [Source:HGNC Symbol;Acc:HGNC:20105]	14	q24.3	75578620	75663214
EIF2B4	ENSG00000115211	8890	-0.239692	1.58398e-07	0.00202923	eukaryotic translation initiation factor 2B subunit delta [Source:HGNC Symbol;Acc:HGNC:3260]	2	p23.3	27364352	27370338
ECHDC2	ENSG00000121310	55268	-0.239673	1.58768e-07	0.00203366	enoyl-CoA hydratase domain containing 2 [Source:HGNC Symbol;Acc:HGNC:23408]	1	p32.3	52895910	52927212
RASGRP4	ENSG00000171777	115727	-0.23965	1.59211e-07	0.00203902	RAS guanyl releasing protein 4 [Source:HGNC Symbol;Acc:HGNC:18958]	19	q13.2	38409051	38426305
MRC2	ENSG00000011028	9902	-0.239572	1.60744e-07	0.00205816	mannose receptor C type 2 [Source:HGNC Symbol;Acc:HGNC:16875]	17	q23.2	62627670	62693597
ALDH2	ENSG00000111275	217	-0.239434	1.6346e-07	0.00209229	aldehyde dehydrogenase 2 family member [Source:HGNC Symbol;Acc:HGNC:404]	12	q24.12	111766887	111817532
SCARB2	ENSG00000138760	950	-0.239343	1.65299e-07	0.0021155	scavenger receptor class B member 2 [Source:HGNC Symbol;Acc:HGNC:1665]	4	q21.1	76158737	76234536
SCNN1B	ENSG00000168447	6338	-0.239128	1.69686e-07	0.0021713	sodium channel epithelial 1 subunit beta [Source:HGNC Symbol;Acc:HGNC:10600]	16	p12.2	23278231	23381294
ACTR1A	ENSG00000138107	10121	-0.239074	1.70802e-07	0.00218472	actin related protein 1A [Source:HGNC Symbol;Acc:HGNC:167]	10	q24.32	102461881	102502712
EPAS1	ENSG00000116016	2034	-0.238965	1.73076e-07	0.00221295	endothelial PAS domain protein 1 [Source:HGNC Symbol;Acc:HGNC:3374]	2	p21	46293667	46386697
C1orf130	ENSG00000184454	400746	-0.238728	1.78148e-07	0.00227674	non-compact myelin associated protein [Source:HGNC Symbol;Acc:HGNC:29332]	1	p36.11	24556087	24609328
TCN2	ENSG00000185339	6948	-0.238671	1.79382e-07	0.00229233	transcobalamin 2 [Source:HGNC Symbol;Acc:HGNC:11653]	22	q12.2	30607003	30627271
CRK	ENSG00000167193	1398	-0.238609	1.80744e-07	0.00230955	CRK proto-oncogene, adaptor protein [Source:HGNC Symbol;Acc:HGNC:2362]	17	p13.3	1420689	1463162
HIBCH	ENSG00000198130	26275	-0.238607	1.80785e-07	0.00230989	3-hydroxyisobutyryl-CoA hydrolase [Source:HGNC Symbol;Acc:HGNC:4908]	2	q32.2	190189735	190344193
C6orf124		653483	-0.238501	1.83134e-07	0.00233972
TMEM130	ENSG00000166448	222865	-0.238485	1.83495e-07	0.00234414	transmembrane protein 130 [Source:HGNC Symbol;Acc:HGNC:25429]	7	q22.1	98846488	98870771
SLC31A2	ENSG00000136867	1318	-0.238464	1.83955e-07	0.00234984	solute carrier family 31 member 2 [Source:HGNC Symbol;Acc:HGNC:11017]	9	q32	113150976	113164140
FAM111A	ENSG00000166801	63901	-0.238459	1.84074e-07	0.00235118	FAM111 trypsin like peptidase A [Source:HGNC Symbol;Acc:HGNC:24725]	11	q12.1	59142748	59155039
DOK4	ENSG00000125170	55715	-0.238452	1.8423e-07	0.00235299	docking protein 4 [Source:HGNC Symbol;Acc:HGNC:19868]	16	q21	57471922	57487327
PDSS2	ENSG00000164494	57107	-0.238441	1.84479e-07	0.00235598	decaprenyl diphosphate synthase subunit 2 [Source:HGNC Symbol;Acc:HGNC:23041]	6	q21	107152562	107459564
SNX30	ENSG00000148158	401548	-0.238232	1.89221e-07	0.00241578	sorting nexin family member 30 [Source:HGNC Symbol;Acc:HGNC:23685]	9	q32	112750760	112881671
FAM129B	ENSG00000136830	64855	-0.238068	1.93014e-07	0.00246325	niban apoptosis regulator 2 [Source:HGNC Symbol;Acc:HGNC:25282]	9	q34.11	127505339	127578989
HMGCL	ENSG00000117305	3155	-0.237961	1.95546e-07	0.00249497	3-hydroxy-3-methylglutaryl-CoA lyase [Source:HGNC Symbol;Acc:HGNC:5005]	1	p36.11	23801885	23838620
SERPINB8	ENSG00000166401	5271	-0.237927	1.96354e-07	0.00250488	serpin family B member 8 [Source:HGNC Symbol;Acc:HGNC:8952]	18	q22.1	63970029	64019779
FAS	ENSG00000026103	355	-0.237717	2.01404e-07	0.0025679	Fas cell surface death receptor [Source:HGNC Symbol;Acc:HGNC:11920]	10	q23.31	88953813	89029605
LILRB5	ENSG00000105609	10990	-0.237663	2.02735e-07	0.00258467	leukocyte immunoglobulin like receptor B5 [Source:HGNC Symbol;Acc:HGNC:6609]	19	q13.42	54249421	54257301
FXR2	ENSG00000129245	9513	-0.237635	2.03415e-07	0.00259314	FMR1 autosomal homolog 2 [Source:HGNC Symbol;Acc:HGNC:4024]	17	p13.1	7591230	7614897
NOTCH4	ENSG00000204301	4855	-0.237483	2.07182e-07	0.00264012	notch receptor 4 [Source:HGNC Symbol;Acc:HGNC:7884]	6	p21.32	32194843	32224067
MOCS1	ENSG00000124615	4337	-0.237478	2.07317e-07	0.00264163	molybdenum cofactor synthesis 1 [Source:HGNC Symbol;Acc:HGNC:7190]	6	p21.2	39899578	39934551
NPC2	ENSG00000119655	10577	-0.237455	2.07881e-07	0.00264861	NPC intracellular cholesterol transporter 2 [Source:HGNC Symbol;Acc:HGNC:14537]	14	q24.3	74476192	74494177
SMCR7	ENSG00000177427	125170	-0.237401	2.09244e-07	0.00266556	mitochondrial elongation factor 2 [Source:HGNC Symbol;Acc:HGNC:17920]	17	p11.2	18260597	18266552
PDGFB	ENSG00000100311	5155	-0.237278	2.12397e-07	0.00270551	platelet derived growth factor subunit B [Source:HGNC Symbol;Acc:HGNC:8800]	22	q13.1	39223359	39244982
FUCA1	ENSG00000179163	2517	-0.237231	2.13592e-07	0.00272052	alpha-L-fucosidase 1 [Source:HGNC Symbol;Acc:HGNC:4006]	1	p36.11	23845077	23868290
SERPINF2	ENSG00000167711	5345	-0.237228	2.13669e-07	0.00272107	serpin family F member 2 [Source:HGNC Symbol;Acc:HGNC:9075]	17	p13.3	1742836	1755265
MSN	ENSG00000147065	4478	-0.237041	2.18545e-07	0.00278295	moesin [Source:HGNC Symbol;Acc:HGNC:7373]	X	q12	65588377	65741931
AMICA1	ENSG00000160593	120425	-0.236817	2.24551e-07	0.00285763	junction adhesion molecule like [Source:HGNC Symbol;Acc:HGNC:19084]	11	q23.3	118193725	118225092
CATSPERG	ENSG00000099338	57828	-0.236656	2.28952e-07	0.00291204	cation channel sperm associated auxiliary subunit gamma [Source:HGNC Symbol;Acc:HGNC:25243]	19	q13.2	38335775	38370943
ASMTL	ENSG00000292339	8623	-0.236419	2.35586e-07	0.00299594	acetylserotonin O-methyltransferase like [Source:HGNC Symbol;Acc:HGNC:751]	Y	p11.2	1403139	1453762
HAGH	ENSG00000063854	3029	-0.23632	2.38412e-07	0.0030314	hydroxyacylglutathione hydrolase [Source:HGNC Symbol;Acc:HGNC:4805]	16	p13.3	1795620	1827157
C21orf33	ENSG00000160221	8209	-0.23622	2.41284e-07	0.00306696	glutamine amidotransferase class 1 domain containing 3 [Source:HGNC Symbol;Acc:HGNC:1273]	21	q22.3	44133610	44210114
INMT	ENSG00000241644	11185	-0.235777	2.5447e-07	0.00323253	indolethylamine N-methyltransferase [Source:HGNC Symbol;Acc:HGNC:6069]	7	p14.3	30697985	30757602
DULLARD	ENSG00000175826	23399	-0.235557	2.61296e-07	0.00331793	CTD nuclear envelope phosphatase 1 [Source:HGNC Symbol;Acc:HGNC:19085]	17	p13.1	7243591	7252491
PLXNB2	ENSG00000196576	23654	-0.235369	2.67235e-07	0.00339308	plexin B2 [Source:HGNC Symbol;Acc:HGNC:9104]	22	q13.33	50274979	50307646
TCTN3	ENSG00000119977	26123	-0.235314	2.69003e-07	0.00341472	tectonic family member 3 [Source:HGNC Symbol;Acc:HGNC:24519]	10	q24.1	95659823	95694143
RASIP1	ENSG00000105538	54922	-0.235288	2.6986e-07	0.00342506	Ras interacting protein 1 [Source:HGNC Symbol;Acc:HGNC:24716]	19	q13.33	48720585	48740610
S100A1	ENSG00000160678	6271	-0.2351	2.7599e-07	0.00350203	S100 calcium binding protein A1 [Source:HGNC Symbol;Acc:HGNC:10486]	1	q21.3	153627926	153632039
SOX18	ENSG00000203883	54345	-0.235071	2.76952e-07	0.00351397	SRY-box transcription factor 18 [Source:HGNC Symbol;Acc:HGNC:11194]	20	q13.33	64047582	64049639
WWC1	ENSG00000113645	23286	-0.235048	2.77699e-07	0.00352317	WW and C2 domain containing 1 [Source:HGNC Symbol;Acc:HGNC:29435]	5	q34	168291645	168472303
SYTL1	ENSG00000142765	84958	-0.235023	2.78549e-07	0.00353312	synaptotagmin like 1 [Source:HGNC Symbol;Acc:HGNC:15584]	1	p36.11	27342020	27353937
BST1	ENSG00000109743	683	-0.235014	2.78844e-07	0.00353657	bone marrow stromal cell antigen 1 [Source:HGNC Symbol;Acc:HGNC:1118]	4	p15.32	15703065	15738313
SGMS1	ENSG00000198964	259230	-0.235012	2.78925e-07	0.00353732	sphingomyelin synthase 1 [Source:HGNC Symbol;Acc:HGNC:29799]	10	q11.23	50305586	50625163
LYPLA2	ENSG00000011009	11313	-0.234881	2.83303e-07	0.00359229	lysophospholipase 2 [Source:HGNC Symbol;Acc:HGNC:6738]	1	p36.11	23791145	23795539
C15orf17	ENSG00000178761	57184	-0.234798	2.86137e-07	0.00362736	family with sequence similarity 219 member B [Source:HGNC Symbol;Acc:HGNC:24695]	15	q24.2	74899992	74906883
RRAGA	ENSG00000155876	10670	-0.234704	2.8937e-07	0.00366748	Ras related GTP binding A [Source:HGNC Symbol;Acc:HGNC:16963]	9	p22.1	19049427	19051025
ELTD1	ENSG00000162618	64123	-0.234684	2.90068e-07	0.00367574	adhesion G protein-coupled receptor L4 [Source:HGNC Symbol;Acc:HGNC:20822]	1	p31.1	78889764	79282124
PDE2A	ENSG00000186642	5138	-0.234488	2.96952e-07	0.00376238	phosphodiesterase 2A [Source:HGNC Symbol;Acc:HGNC:8777]	11	q13.4	72576141	72674591
MTUS1	ENSG00000129422	57509	-0.234282	3.04336e-07	0.00385412	microtubule associated scaffold protein 1 [Source:HGNC Symbol;Acc:HGNC:29789]	8	p22	17643795	17801094
IL1RL1	ENSG00000115602	9173	-0.234238	3.05934e-07	0.00387343	interleukin 1 receptor like 1 [Source:HGNC Symbol;Acc:HGNC:5998]	2	q12.1	102311502	102352037
TENC1	ENSG00000111077	23371	-0.233936	3.1712e-07	0.00401284	tensin 2 [Source:HGNC Symbol;Acc:HGNC:19737]	12	q13.13	53046969	53064379
ZNF69	ENSG00000198429	7620	-0.233908	3.18198e-07	0.0040252	zinc finger protein 69 [Source:HGNC Symbol;Acc:HGNC:13138]	19	p13.2	11887782	11914329
EMCN	ENSG00000164035	51705	-0.233886	3.19014e-07	0.00403521	endomucin [Source:HGNC Symbol;Acc:HGNC:16041]	4	q24	100395341	100880126
GPRIN2	ENSG00000204175	9721	-0.233873	3.19538e-07	0.00404152	G protein regulated inducer of neurite outgrowth 2 [Source:HGNC Symbol;Acc:HGNC:23730]	10	q11.22	46541736	46556658
RSAD1	ENSG00000136444	55316	-0.233574	3.31107e-07	0.00418685	radical S-adenosyl methionine domain containing 1 [Source:HGNC Symbol;Acc:HGNC:25634]	17	q21.33	50478860	50485974
MTMR14	ENSG00000163719	64419	-0.233431	3.36748e-07	0.00425649	myotubularin related protein 14 [Source:HGNC Symbol;Acc:HGNC:26190]	3	p25.3	9649433	9702393
ANXA11	ENSG00000122359	311	-0.233392	3.38344e-07	0.00427633	annexin A11 [Source:HGNC Symbol;Acc:HGNC:535]	10	q22.3	80150889	80205572
[truncated: 13,729 more rows]
