# Supplementary material for: Proteogenomic analysis reveals adaptive strategies for alleviating the consequences of aneuploidy in cancer
Source: EMBO J. 2025 Feb 10;44(6):1829–65. doi: 10.1038/s44318-025-00372-w (PMC11914506; doi:10.1038/s44318-025-00372-w)
Supplement: Supplementary file 9 — Dataset EV7 [file 44318_2025_372_MOESM9_ESM.xlsx]

## Sheet: legends
Dataset EV7 - Annotated variant files for novel mutations in Htr5p50 and Rtr21p50.
Sheet: Htr5p50_exclusive_mutations
column name	description
Gene	Stable Ensembl ID of affected gene
Entrez_Gene_Id	Entrez gene ID (an integer). "0" is used for regions that do not correspond to a gene region or Ensembl ID
Hugo_Symbol	HUGO symbol for the gene (HUGO symbols are always in all caps). "Unknown" is used for regions that do not correspond to a gene
Chromosome	The affected chromosome
Start_Position	Lowest numeric position of the reported variant on the genomic reference sequence. Mutation start coordinate
End_Position	Highest numeric genomic position of the reported variant on the genomic reference sequence. Mutation end coordinate
Reference_Allele	The plus strand reference allele at this position. Includes the deleted sequence for a deletion or "-" for an insertion
Variant_Seq_Allele1	Primary data genotype for variant sequencing (discovery) allele 1. A "-" symbol for a deletion represents a variant. A "-" symbol for an insertion represents wild-type allele. Novel inserted sequence for insertion does not include flanking reference bases
Variant_Seq_Allele2	Variant sequencing (discovery) allele 2
dbSNP_RS	The rs-IDs from the dbSNP database, "novel" if not found in any database used, or null if there is no dbSNP record, but it is found in other databases
Variant_Classification	Translational effect of variant allele
HGVSp	The protein sequence of the variant in HGVS recommended format. "p.=" signifies no change in the protein
SIFT	The SIFT prediction and/or score, with both given as prediction (score)
PolyPhen	The PolyPhen prediction and/or score
combined_effect_prediction	prediction of variant effect on gene product (deleterious = Nonsense SNP or framshift-mutation, deleterious prediction = missense mutation predicted to be deleterious or damaging with SIFT or PolyPhen prediction score, no deleterios prediction = missense mutation not predicted to be deleterious or damaging with SIFT or PolyPhen prediction score)
Htr5p50_read_count	Number of reads across this locus in Htr5p50 BAM
Htr5_read_count	Number of reads across this locus in Htr5 BAM
Hp50_read_count	Number of reads across this locus in Hp50 BAM
HCT116_read_count	Number of reads across this locus in HCT116 BAM
Htr5p50_variant_freq	Ratio of reads supporting the variant allele in Htr5p50 BAM
Htr5_variant_freq	Ratio of reads supporting the variant allele in Htr5 BAM
Hp50_variant_freq	Ratio of reads supporting the variant allele in Hp50 BAM
HCT116_variant_freq	Ratio of reads supporting the variant allele in HCT116 BAM
Htr5p50_vs_Htr5_proteome_logFC	log2 fold change in protein abundance between Htr5p50 and Htr5
Htr5p50_vs_Htr5_proteome_p	p-vaule of fold change in protein abundance between Htr5p50 and Htr5
Htr5p50_vs_Htr5_proteome_FDR	p-value adjusted for false discovary rate using Benjamini-Hochberg method
TCGA_COAD_freq	Frequency of non-synonymous mutations across TCGA colon adenocarcinomas (COAD) without whole genome doubling (WGD)
TCGA_COAD_mut_count	Total number of TCGA colon adenocarcinomas (COAD) with non-synonymous mutations and without whole genome doubling (WGD)
TCGA_COAD_fc	Difference in average Aneuploidy Score between TCGA colon adenocarcinomas (COAD) with vs without a non-synonymous mutation in the affected gene. (No wohle genome doubling)
TCGA_COAD_p	Wilcoxon p-value for median difference of Aneuploidy Scores between TCGA colon adenocarcinomas (COAD) with vs without a non-synonymous mutation in the affected gene. (No wohle genome doubling)
TCGA_COAD_FDR	p-value adjusted for false discovary rate using Benjamini-Hochberg method
TCGA_freq	Frequency of non-synonymous mutations across TCGA tumors without whole genome doubling (WGD)
TCGA_mut_count	Total number of TCGA tumors with non-synonymous mutations and without whole genome doubling (WGD)
TCGA_fc	Difference in average Aneuploidy Score between TCGA tumors with vs without a non-synonymous mutation in the affected gene. (No wohle genome doubling)
TCGA_p	Wilcoxon p-value for median difference of Aneuploidy Scores between TCGA tumors with vs without a non-synonymous mutation in the affected gene. (No wohle genome doubling)
TCGA_FDR	p-value adjusted for false discovary rate using Benjamini-Hochberg method
Sheet: Htr5p50_exclusive_mutations
column name	description
Gene	Stable Ensembl ID of affected gene
Entrez_Gene_Id	Entrez gene ID (an integer). "0" is used for regions that do not correspond to a gene region or Ensembl ID
Hugo_Symbol	HUGO symbol for the gene (HUGO symbols are always in all caps). "Unknown" is used for regions that do not correspond to a gene
Chromosome	The affected chromosome
Start_Position	Lowest numeric position of the reported variant on the genomic reference sequence. Mutation start coordinate
End_Position	Highest numeric genomic position of the reported variant on the genomic reference sequence. Mutation end coordinate
Reference_Allele	The plus strand reference allele at this position. Includes the deleted sequence for a deletion or "-" for an insertion
Variant_Seq_Allele1	Primary data genotype for variant sequencing (discovery) allele 1. A "-" symbol for a deletion represents a variant. A "-" symbol for an insertion represents wild-type allele. Novel inserted sequence for insertion does not include flanking reference bases
Variant_Seq_Allele2	Variant sequencing (discovery) allele 2
dbSNP_RS	The rs-IDs from the dbSNP database, "novel" if not found in any database used, or null if there is no dbSNP record, but it is found in other databases
Variant_Classification	Translational effect of variant allele
HGVSp	The protein sequence of the variant in HGVS recommended format. "p.=" signifies no change in the protein
SIFT	The SIFT prediction and/or score, with both given as prediction (score)
PolyPhen	The PolyPhen prediction and/or score
combined_effect_prediction	prediction of variant effect on gene product (deleterious = Nonsense SNP or framshift-mutation, deleterious prediction = missense mutation predicted to be deleterious or damaging with SIFT or PolyPhen prediction score, no deleterios prediction = missense mutation not predicted to be deleterious or damaging with SIFT or PolyPhen prediction score)
Rtr21p50_read_count	Number of reads across this locus in Rtr21p50 BAM
Rtr21_read_count	Number of reads across this locus in Rtr21 BAM
RPE1_read_count	Number of reads across this locus in RPE1 BAM
Rtr21p50_variant_freq	Ratio of reads supporting the variant allele in Rtr21p50 BAM
Rtr21_variant_freq	Ratio of reads supporting the variant allele in Rtr21 BAM
RPE1_variant_freq	Ratio of reads supporting the variant allele in RPE1 BAM
Rtr21p50_vs_Rtr21_proteome_logFC	log2 fold change in protein abundance between Rtr21p50 and Rtr21
Rtr21p50_vs_Rtr21_proteome_p	p-vaule of fold change in protein abundance between Rtr21p50 and Rtr21
Rtr21p50_vs_Rtr21_proteome_FDR	p-value adjusted for false discovary rate using Benjamini-Hochberg method
TCGA_freq	Frequency of non-synonymous mutations across TCGA tumors without whole genome doubling (WGD)
TCGA_mut_count	Total number of TCGA tumors with non-synonymous mutations and without whole genome doubling (WGD)
TCGA_fc	Difference in average Aneuploidy Score between TCGA tumors with vs without a non-synonymous mutation in the affected gene. (No wohle genome doubling)
TCGA_p	Wilcoxon p-value for median difference of Aneuploidy Scores between TCGA tumors with vs without a non-synonymous mutation in the affected gene. (No wohle genome doubling)
TCGA_FDR	p-value adjusted for false discovary rate using Benjamini-Hochberg method

## Sheet: Htr5p50_novel_mutations
Gene	Entrez_Gene_Id	Hugo_Symbol	Chromosome	Start_Position	End_Position	Reference_Allele	Variant_Seq_Allele1	Variant_Seq_Allele2	dbSNP_RS	Variant_Classification	HGVSp	SIFT	PolyPhen	combined_effect_prediction	Htr5p50_read_count	Htr5_read_count	Hp50_read_count	HCT116_read_count	Htr5p50_variant_freq	Htr5_variant_freq	Hp50_variant_freq	HCT116_variant_freq	Htr5p50_vs_Htr5_proteome_logFC	Htr5p50_vs_Htr5_proteome_p	Htr5p50_vs_Htr5_proteome_FDR	TCGA_COAD_freq	TCGA_COAD_mut_count	TCGA_COAD_fc	TCGA_COAD_p	TCGA_COAD_FDR	TCGA_freq	TCGA_mut_count	TCGA_fc	TCGA_p	TCGA_FDR
ENSG00000110880	23603	CORO1C	12	108648789	108648789	G	G	A	novel	Missense_Mutation	p.Ala374Val	deleterious_low_confidence(0)	possibly_damaging(0.859)	deleterious prediction	14	18	27	19	0.571429	0	0	0	-0.556561	4.06345e-08	4.50375e-06	0.017316	4	-1.4967	0.640914	0.662041	0.0063674	40	-0.729053	0.267581	0.339361
ENSG00000149260	726	CAPN5	11	77093689	77093689	G	G	A	novel	Missense_Mutation	p.Cys58Tyr	deleterious(0)	probably_damaging(0.966)	deleterious prediction	29	20	17	19	0.344828	0	0	0	-0.535143	4.16547e-05	0.000310165	0.04329	10	-5.77059	7.82217e-05	0.00171922	0.0133715	84	-1.4401	0.000408613	0.00258734
ENSG00000032444	10908	PNPLA6	19	7542649	7542650	-	-	G		Frame_Shift_Ins	p.Ser448ValfsTer15			deleterious	40	19	21	27	0.5	0	0	0	-0.503093	5.39556e-07	1.9424e-05	0.0562771	13	-4.14644	0.00175109	0.0101537	0.0205349	129	-0.776203	0.00673982	0.0195454
ENSG00000134030	9811	CTIF	18	48757995	48757996	-	-	T	novel	Frame_Shift_Ins	p.Arg221MetfsTer75			deleterious	26	23	22	22	0.346154	0	0	0	-0.41296	3.90923e-05	0.000297083	0.021645	5	-4.10973	0.059679	0.0906017	0.012894	81	-1.09188	0.0295357	0.0591304
ENSG00000112343	10475	TRIM38	6	25966818	25966818	A	A	G	novel	Missense_Mutation	p.Gln99Arg	tolerated(0.46)	benign(0)	no deleterious prediction	17	32	14	20	0.352941	0	0	0	-0.380285	5.22238e-05	0.000360361						0.00700414	44	-2.54908	5.47507e-06	0.000138719
ENSG00000116353	51102	MECR	1	29216626	29216626	G	G	A	rs750365471	Missense_Mutation	p.Ala79Val	deleterious(0)	possibly_damaging(0.808)	deleterious prediction	21	21	12	19	0.52381	0	0	0	-0.3588	0.000734243	0.00267693						0.00620821	39	-1.95127	0.00668124	0.019417
ENSG00000198001	51135	IRAK4	12	43774019	43774022	GTAA	GTAA	-	novel	Frame_Shift_Del	p.Val236TrpfsTer9			deleterious	33	20	26	21	0.272727	0	0	0	-0.241378	0.000702052	0.002585	0.034632	8	-2.04148	0.254728	0.290056	0.00811843	51	-1.20231	0.0206524	0.0450218
ENSG00000118596	9194	SLC16A7	12	59771260	59771260	C	C	T	novel	Missense_Mutation	p.Pro87Ser	deleterious_low_confidence(0)	benign(0.336)	deleterious prediction	23	21	21	23	0.608696	0	0	0	-0.226317	0.00288809	0.0080402	0.038961	9	-3.35135	0.0254673	0.0496336	0.0122572	77	-1.36616	0.000312943	0.00215253
ENSG00000163902	6184	RPN1	3	128632066	128632066	A	A	T	novel	Missense_Mutation	p.Ile242Asn	deleterious(0)	probably_damaging(0.999)	deleterious prediction	28	32	22	26	0.535714	0	0	0	-0.216538	1.81453e-06	3.94191e-05	0.025974	6	-2.45111	0.215809	0.251478	0.0063674	40	-1.15678	0.0843576	0.133461
ENSG00000104946	79735	TBC1D17	19	49888482	49888482	G	G	A	novel	Missense_Mutation	p.Ser602Asn	tolerated(0.18)	benign(0.195)	no deleterious prediction	19	25	16	19	0.473684	0	0	0	-0.198991	0.00704877	0.0165267	0.04329	10	-4.62081	0.00239847	0.0120864	0.00907354	57	-0.90145	0.0930662	0.144373
ENSG00000128245	7533	YWHAH	22	31956311	31956311	A	A	G	novel	Missense_Mutation	p.Glu87Gly	deleterious_low_confidence(0)	probably_damaging(0.999)	deleterious prediction	20	24	21	14	0.3	0	0	0	-0.190164	3.61611e-05	0.000281502						0.00270614	17	-1.23511	0.178217	0.24327
ENSG00000136754	10006	ABI1	10	26768960	26768960	A	A	G	novel	Missense_Mutation	p.Val204Ala	deleterious_low_confidence(0)	benign(0.265)	deleterious prediction	22	18	28	20	0.409091	0	0	0	-0.177823	3.59989e-05	0.000280684						0.00748169	47	-1.40246	0.025685	0.0530777
ENSG00000164190	25836	NIPBL	5	36984988	36984988	A	A	-		Frame_Shift_Del	p.Lys603SerfsTer11			deleterious	34	32	19	27	0.323529	0	0	0	-0.157435	6.87013e-05	0.000443008	0.121212	28	-3.05542	0.00128563	0.00863647	0.0477555	300	-1.43109	1.97523e-07	1.33929e-05
ENSG00000143337	26092	TOR1AIP1	1	179903990	179903990	A	A	G	novel	Missense_Mutation	p.Gln255Arg	tolerated(0.07)	benign(0.003)	no deleterious prediction	24	23	28	18	0.666667	0	0	0	-0.129894	0.00034907	0.00147693	0.025974	6	-2.10889	0.266895	0.302105	0.00923273	58	-1.36199	0.0275354	0.0560025
ENSG00000084764	22924	MAPRE3	2	27023335	27023335	C	C	T	novel	Missense_Mutation	p.Ala42Val	tolerated_low_confidence(0.05)		no deleterious prediction	31	20	18	26	0.225806	0	0	0	-0.0932118	0.0217292	0.0425136	0.017316	4	-5.05837	0.0321529	0.0581806	0.00541229	34	-1.97776	0.0022923	0.0089115
ENSG00000132005	5989	RFX1	19	13973054	13973054	C	C	T	rs753483809	Missense_Mutation	p.Ala335Thr	tolerated_low_confidence(0.32)	benign(0.04)	no deleterious prediction	29	15	18	19	0.517241	0	0	0	-0.0890143	0.0221974	0.0433354	0.017316	4	-1.4967	0.509372	0.536653	0.0133715	84	-0.523072	0.262178	0.333998
ENSG00000135473	9924	PAN2	12	56328247	56328247	C	C	G	novel	Missense_Mutation	p.Glu188Asp	deleterious_low_confidence(0)	possibly_damaging(0.748)	deleterious prediction	43	23	21	23	0.302326	0	0	0	-0.0772042	0.170097	0.239734	0.017316	4	-4.29515	0.0804412	0.113153	0.0178287	112	-1.5739	0.000126972	0.0011651
ENSG00000120549	56243	KIAA1217	10	24433061	24433061	C	C	T	rs751936359	Missense_Mutation	p.Ala207Val	deleterious_low_confidence(0)	benign(0.369)	deleterious prediction	24	18	28	19	0.458333	0	0	0	-0.0575504	0.248839	0.327762	0.0779221	18	-3.85446	0.000747485	0.00640403	0.0358166	225	-0.643573	0.029265	0.058681
ENSG00000153201	5903	RANBP2	2	108783848	108783848	C	C	A	novel	Missense_Mutation	p.Pro3208Thr	deleterious_low_confidence(0)		deleterious prediction	22	23	23	27	0.227273	0	0	0	-0.0490965	0.0135525	0.0286994	0.0909091	21	-4.01429	0.00016326	0.00268466	0.0394779	248	-1.15719	2.50651e-05	0.000385134
ENSG00000174227	54872	PIGG	4	539365	539365	C	C	T	novel	Missense_Mutation	p.Ser983Phe	deleterious_low_confidence(0)	benign(0.291)	deleterious prediction	24	37	29	40	0.416667	0	0	0	-0.00306524	0.957387	0.967989	0.038961	9	-4.39189	0.0050027	0.0178245	0.0156001	98	-0.862872	0.0744462	0.121112
ENSG00000142192	351	APP	21	25955724	25955724	T	T	C	novel	Missense_Mutation	p.Tyr497Cys	deleterious_low_confidence(0)		deleterious prediction	32	33	16	28	0.3125	0	0	0	0.0307602	0.274439	0.355886	0.017316	4	-3.27753	0.177027	0.213657	0.0140083	88	-1.31096	0.00224021	0.00876264
ENSG00000117133	80135	RPF1	1	84490442	84490442	A	A	G	novel	Missense_Mutation	p.Ile196Val	tolerated(0.29)	benign(0.036)	no deleterious prediction	17	23	42	23	0.235294	0	0	0	0.03939	0.291496	0.374169						0.00668577	42	-1.83789	0.00460905	0.0147293
ENSG00000106263	8662	EIF3B	7	2355346	2355346	C	C	T	novel	Missense_Mutation	p.Ala142Val	tolerated(0.25)	possibly_damaging(0.747)	deleterious prediction	35	21	15	18	0.314286	0	0	0	0.12667	0.000245764	0.00112962	0.034632	8	-3.20684	0.0564881	0.0870418	0.0114613	72	-0.831159	0.102415	0.155906
ENSG00000131149	23199	GSE1	16	85170806	85170808	TCC	TCC	-	novel	In_Frame_Del	p.Ser428del			no deleterious prediction	40	32	32	24	0.25	0	0	0	0.202031	0.00248797	0.00710848	0.0562771	13	-4.22795	0.00130286	0.00863647	0.0173512	109	-1.84939	4.74233e-06	0.000125146
ENSG00000073536	54475	NLE1	17	35142040	35142040	T	T	C	novel	Missense_Mutation	p.Asp34Gly	deleterious(0.01)	probably_damaging(0.999)	deleterious prediction	22	20	26	21	0.5	0	0	0	0.209488	0.000108513	0.000620918	0.025974	6	-5.18889	0.00688159	0.0218534	0.00684495	43	-1.70995	0.00386974	0.0130242
ENSG00000085999	8438	RAD54L	1	46273651	46273651	T	T	C	novel	Missense_Mutation	p.Leu505Pro	deleterious(0)	probably_damaging(1)	deleterious prediction	37	22	17	13	0.594595	0	0	0				0.025974	6	-3.99111	0.0504487	0.0800747	0.0113021	71	-1.80645	0.000325779	0.00220675
ENSG00000185483	4919	ROR1	1	64159019	64159019	C	C	A	novel	Missense_Mutation	p.Leu405Met	tolerated(0.09)	benign(0.155)	no deleterious prediction	17	19	20	34	0.588235	0	0	0				0.04329	10	-3.05294	0.0503872	0.0800384	0.0183063	115	-1.0114	0.0204519	0.0446973
ENSG00000178965	127254	ERICH3	1	74571228	74571228	C	C	-	novel	Frame_Shift_Del	p.Ala1495GlnfsTer5			deleterious	17	15	19	23	0.588235	0	0	0				0.112554	26	-2.50244	0.00891374	0.025403	0.0479147	301	0.599584	0.0405104	0.0755378
ENSG00000160783	11243	PMF1	1	156236289	156236289	C	C	T	rs771971437	Missense_Mutation	p.Arg124Cys	deleterious(0)	probably_damaging(1)	deleterious prediction	23	27	29	23	0.434783	0	0	0									0.00191022	12	-4.19075	0.000237743	0.00179182
ENSG00000188585	400797	CLEC20A	1	178488506	178488506	C	C	T	rs760299801	Missense_Mutation	p.Gly308Asp	tolerated(0.51)	benign(0.007)	no deleterious prediction	34	29	32	22	0.382353	0	0	0
ENSG00000121454	89884	LHX4	1	180248306	180248306	G	G	A	novel	Missense_Mutation	p.Cys33Tyr	deleterious(0)		deleterious prediction	29	20	19	25	0.37931	0	0	0				0.017316	4	-4.80396	0.0398513	0.0664817	0.0095511	60	-1.68214	0.00477398	0.015122
ENSG00000138101	1838	DTNB	2	25531567	25531567	T	T	C	novel	Missense_Mutation	p.Ile303Val	deleterious_low_confidence(0)	benign(0.068)	deleterious prediction	35	19	23	25	0.428571	0	0	0				0.030303	7	-4.64732	0.00580357	0.0194838	0.0114613	72	-1.42126	0.000668641	0.00368531
ENSG00000115155	9381	OTOF	2	26483623	26483623	G	G	-		Frame_Shift_Del	p.Glu413AsnfsTer9			deleterious	23	27	20	14	0.434783	0	0	0				0.0735931	17	-3.73062	0.00178435	0.0102737	0.0364534	229	-0.290118	0.308679	0.381776
ENSG00000243244	11037	STON1	2	48582066	48582066	A	A	-		Frame_Shift_Del	p.Lys478ArgfsTer14			deleterious	33	19	30	35	0.363636	0	0	0									0.00111429	7	2.65355	0.115493	0.171698
ENSG00000178171	205147	AMER3	2	130763235	130763235	A	A	G	novel	Missense_Mutation	p.Tyr388Cys	deleterious(0.01)	probably_damaging(0.998)	deleterious prediction	19	21	19	24	0.263158	0	0	0				0.038961	9	-4.04505	0.00755414	0.0230283	0.0237186	149	-0.261657	0.314354	0.387412
ENSG00000154252	64090	GAL3ST2	2	241803870	241803870	C	C	T	novel	Missense_Mutation	p.Arg301Trp	deleterious(0)	probably_damaging(0.974)	deleterious prediction	10	10	6	6	0.7	0	0	0				0.025974	6	-2.10889	0.31364	0.347274	0.00588984	37	-0.297107	0.606065	0.664405
ENSG00000164076	79012	CAMKV	3	49862093	49862093	C	C	T		Missense_Mutation	p.Gly60Asp	deleterious_low_confidence(0)	probably_damaging(0.999)	deleterious prediction	27	17	19	22	0.444444	0	0	0				0.038961	9	-2.42643	0.126341	0.161731	0.00971028	61	-0.634258	0.290792	0.363308
ENSG00000170819	8419	BFSP2	3	133466924	133466924	A	A	G	rs1225073569	Missense_Mutation	p.Ser330Gly	deleterious(0.01)	possibly_damaging(0.885)	deleterious prediction	28	25	29	19	0.392857	0	0	0									0.00939191	59	-1.03712	0.0442563	0.0809229
ENSG00000145016	9711	RUBCN	3	197681274	197681274	A	A	G	novel	Missense_Mutation	p.Val762Ala	deleterious_low_confidence(0)	benign(0.433)	deleterious prediction	18	19	27	24	0.666667	0	0	0				0.034632	8	-5.1491	0.00152106	0.0092537	0.0160777	101	-0.838134	0.00915233	0.0244606
ENSG00000177752	285525	YIPF7	4	44636015	44636015	C	C	T	rs747220881	Missense_Mutation	p.Ala63Thr	tolerated(1)	benign(0.001)	no deleterious prediction	30	15	19	16	0.5	0	0	0				0.017316	4	-1.7511	0.480611	0.508286	0.00604903	38	-0.298586	0.341345	0.414394
ENSG00000196475	2712	GK2	4	79406817	79406817	C	C	T	novel	Missense_Mutation	p.Ala462Thr	deleterious_low_confidence(0)	possibly_damaging(0.856)	deleterious prediction	21	16	30	19	0.47619	0	0	0				0.030303	7	-0.375	0.833159	0.844049	0.0187838	118	-0.701572	0.0597764	0.101917
ENSG00000164116	2982	GUCY1A1	4	155730098	155730098	C	C	T	novel	Missense_Mutation	p.Pro647Leu	deleterious(0)	probably_damaging(0.998)	deleterious prediction	25	16	28	21	0.56	0	0	0				0.0562771	13	-3.98342	0.00214495	0.0114431	0.0186246	117	-0.364751	0.352515	0.42582
ENSG00000164283	11082	ESM1	5	54985251	54985251	C	C	A		Missense_Mutation	p.Glu89Asp	deleterious(0)	possibly_damaging(0.456)	deleterious prediction	36	32	19	20	0.416667	0	0	0				0.025974	6	-0.74	0.796312	0.809117	0.0052531	33	0.227542	0.618302	0.675062
ENSG00000113161	3156	HMGCR	5	75342757	75342757	C	C	G	novel	Missense_Mutation	p.Pro51Arg	tolerated(0.06)	possibly_damaging(0.636)	deleterious prediction	32	24	29	19	0.4375	0	0	0				0.021645	5	-4.10973	0.0478909	0.0770309	0.0111429	70	-2.3181	1.11706e-06	4.6268e-05
ENSG00000113248	56121	PCDHB15	5	141247487	141247487	A	A	G	novel	Missense_Mutation	p.Lys637Glu	deleterious_low_confidence(0)		deleterious prediction	29	36	21	21	0.241379	0	0	0				0.0606061	14	-3.58065	0.00496859	0.0177792	0.0213308	134	-0.852674	0.0175328	0.0398821
ENSG00000253485	56110	PCDHGA5	5	141366497	141366497	C	C	T	rs776618534	Missense_Mutation	p.Arg723Cys	deleterious_low_confidence(0)	benign(0.048)	deleterious prediction	31	30	25	24	0.193548	0	0	0				0.0952381	22	-3.30861	0.000858613	0.00686325	0.0226043	142	-0.948312	0.00184679	0.00761815
ENSG00000178233	441151	TMEM151B	6	44273321	44273321	T	T	A	novel	Missense_Mutation	p.Cys131Ser	deleterious(0)	probably_damaging(0.999)	deleterious prediction	21	18	24	24	0.571429	0	0	0									0.00286533	18	-2.80188	0.00211336	0.00838347
ENSG00000146350	221322	TBC1D32	6	121113121	121113121	A	A	-	novel	Frame_Shift_Del	p.Leu1038Ter			deleterious	24	23	19	14	0.5	0	0	0				0.04329	10	-3.36652	0.0206696	0.0431407	0.020694	130	-0.498182	0.0608573	0.103353
ENSG00000120440	83887	TTLL2	6	167341651	167341651	A	A	G		Missense_Mutation	p.Gln584Arg	tolerated(0.1)	benign(0.29)	no deleterious prediction	23	21	20	22	0.695652	0	0	0				0.034632	8	-3.07735	0.0670257	0.0987881	0.0116205	73	-1.57317	0.00110046	0.00523654
ENSG00000198039	285902	ZNF273	7	64903328	64903328	C	C	T	novel	Missense_Mutation	p.Ala4Val	tolerated_low_confidence(0.31)	benign(0.005)	no deleterious prediction	28	18	22	19	0.25	0	0	0				0.04329	10	-4.62081	0.00272673	0.0130942	0.00907354	57	-2.17617	2.19557e-05	0.00035391
ENSG00000106327	7036	TFR2	7	100640707	100640707	C	C	A	rs1803679518	Missense_Mutation	p.Gly151Val	tolerated(0.24)	benign(0.007)	no deleterious prediction	23	19	25	17	0.217391	0	0	0				0.038961	9	-2.54204	0.0955675	0.129904	0.0109838	69	-0.82221	0.071295	0.117082
ENSG00000157680	9162	DGKI	7	137619922	137619922	A	A	G	novel	Missense_Mutation	p.Cys299Arg	deleterious_low_confidence(0)	probably_damaging(0.923)	deleterious prediction	22	13	19	24	0.590909	0	0	0				0.034632	8	-2.17096	0.161108	0.197724	0.0226043	142	-0.2278	0.37973	0.453178
ENSG00000083168	7994	KAT6A	8	41981873	41981873	G	G	A	rs1377210094	Missense_Mutation	p.Thr264Ile	deleterious_low_confidence(0)		deleterious prediction	12	36	26	18	0.666667	0	0	0				0.0562771	13	-4.96154	0.000147713	0.00251068	0.0299268	188	-1.28686	2.22736e-05	0.000356346
ENSG00000170289	54714	CNGB3	8	86611612	86611612	C	C	G	novel	Missense_Mutation	p.Leu546Phe	deleterious(0)	probably_damaging(1)	deleterious prediction	37	31	27	34	0.324324	0	0	0				0.047619	11	-4.14545	0.00257004	0.0125737	0.0229226	144	-0.478434	0.166359	0.229983
ENSG00000184434	64922	LRRC19	9	26996331	26996331	T	T	C	novel	Missense_Mutation	p.Asn255Ser	tolerated(0.14)	benign(0.001)	no deleterious prediction	17	23	30	24	0.352941	0	0	0									0.00620821	39	-0.558003	0.0765946	0.123842
ENSG00000230453	441459	ANKRD18B	9	33568874	33568874	G	G	A	novel	Missense_Mutation	p.Cys1053Tyr	tolerated(1)	benign(0.436)	no deleterious prediction	29	20	21	20	0.344828	0	0	0				0.021645	5	-1.65664	0.397329	0.428949	0.00429799	27	-3.36387	2.68788e-05	0.000405802
ENSG00000184014	23258	DENND5A	11	9181072	9181072	A	A	C	novel	Missense_Mutation	p.Phe384Val	deleterious_low_confidence(0)	probably_damaging(0.992)	deleterious prediction	26	30	25	21	0.307692	0	0	0				0.0692641	16	-4.13198	0.000750558	0.00642089	0.0184655	116	-1.38358	0.000511914	0.0030284
ENSG00000162148	220004	SAXO4	11	61486606	61486606	C	C	A		Missense_Mutation	p.Pro277His	deleterious(0.01)	probably_damaging(0.915)	deleterious prediction	26	32	31	19	0.461538	0	0	0				0.034632	8	-1.00561	0.647528	0.668279	0.00859599	54	0.0771783	0.796299	0.832493
ENSG00000149452	9376	SLC22A8	11	63014769	63014769	T	T	C	novel	Missense_Mutation	p.Met64Val	tolerated(0.3)	benign(0.001)	no deleterious prediction	19	22	22	18	0.631579	0	0	0				0.021645	5	-3.49646	0.071612	0.1042	0.0119389	75	-0.933894	0.0526945	0.0924327
ENSG00000126500	23769	FLRT1	11	64117321	64117321	G	G	A	rs34660800	Missense_Mutation	p.Val352Met	deleterious(0)	possibly_damaging(0.774)	deleterious prediction	27	21	22	22	0.592593	0	0	0				0.0606061	14	-1.90783	0.10061	0.134991	0.00986947	62	-1.44431	0.00445422	0.0144036
ENSG00000166012	79101	TAF1D	11	93738294	93738294	T	T	-		Frame_Shift_Del	p.Lys94ArgfsTer26			deleterious	17	25	25	26	0.411765	0	0	0				0.021645	5	-5.74513	0.00453498	0.0168124	0.00573066	36	-2.94965	2.90167e-05	0.000425601
ENSG00000196371	2526	FUT4	11	94545533	94545533	C	C	G	novel	Missense_Mutation	p.Ser467Cys	deleterious(0.01)	possibly_damaging(0.875)	deleterious prediction	18	22	25	23	0.555556	0	0	0									0.00588984	37	-0.84085	0.0474445	0.0852471
ENSG00000139266	92979	MARCHF9	12	57758755	57758755	C	C	-		Frame_Shift_Del	p.Pro300GlnfsTer42			deleterious	34	40	23	20	0.235294	0	0	0									0.00270614	17	-2.76867	0.00478285	0.0151425
ENSG00000139767	84530	SRRM4	12	119130679	119130679	C	C	T	rs927216687	Missense_Mutation	p.His206Tyr	tolerated(0.07)	unknown(0)	no deleterious prediction	20	22	23	20	0.35	0	0	0				0.0692641	16	-2.92326	0.0178348	0.0390219	0.0191022	120	-0.466659	0.17922	0.244429
ENSG00000165572	89890	KBTBD6	13	41131643	41131643	T	T	C	novel	Missense_Mutation	p.Tyr290Cys	deleterious(0.01)	possibly_damaging(0.605)	deleterious prediction	26	20	29	29	0.538462	0	0	0				0.04329	10	-3.26199	0.0303343	0.0559168	0.0116205	73	-1.67019	0.000447629	0.00276725
ENSG00000258818	6038	RNASE4	14	20699630	20699630	A	A	G	novel	Missense_Mutation	p.Thr87Ala	tolerated(0.1)	benign(0.019)	no deleterious prediction	21	19	13	17	0.285714	0	0	0									0.00302451	19	-1.30071	0.09373	0.145178
ENSG00000151812	341880	SLC35F4	14	57594059	57594059	T	T	C	rs765269778	Missense_Mutation	p.Ile57Val	tolerated(0.48)	benign(0.007)	no deleterious prediction	23	30	23	20	0.347826	0	0	0				0.017316	4	-3.27753	0.166329	0.202635	0.0120981	76	-0.433604	0.422742	0.494688
ENSG00000137877	51332	SPTBN5	15	41857455	41857455	A	A	T	novel	Missense_Mutation	p.Trp2802Arg	deleterious(0.01)	probably_damaging(0.972)	deleterious prediction	21	22	20	34	0.571429	0	0	0				0.0822511	19	-3.28004	0.00273652	0.0130979	0.036135	227	-1.17605	3.28619e-05	0.000457354
ENSG00000102996	4324	MMP15	16	58040066	58040066	C	C	A	novel	Missense_Mutation	p.Pro211Gln	deleterious(0)	possibly_damaging(0.759)	deleterious prediction	26	20	26	18	0.384615	0	0	0				0.025974	6	-2.62222	0.179115	0.215613	0.00986947	62	-1.19996	0.0378026	0.0717741
ENSG00000258315	124944	C17orf49	17	7015869	7015869	G	G	A	rs781303846	Missense_Mutation	p.Arg71Gln	deleterious(0.01)	probably_damaging(0.966)	deleterious prediction	21	27	21	18	0.428571	0	0	0									0.00238777	15	-0.149769	0.746009	0.789168
ENSG00000185105	255275	MYADML2	17	81940915	81940915	C	C	T	novel	Missense_Mutation	p.Ser276Asn	tolerated(0.15)	probably_damaging(0.988)	deleterious prediction	40	27	39	27	0.25	0	0	0				0.021645	5	-1.65664	0.477436	0.505802	0.00222859	14	-1.56719	0.108524	0.163454
ENSG00000088756	79822	ARHGAP28	18	6876204	6876204	T	T	C	novel	Missense_Mutation	p.Val429Ala	deleterious(0)	probably_damaging(0.99)	deleterious prediction	21	28	23	24	0.571429	0	0	0				0.0692641	16	-4.46773	0.000149905	0.00254052	0.0162369	102	-1.571	0.000177676	0.00146548
ENSG00000104899	268	AMH	19	2250948	2250948	C	C	T		Missense_Mutation	p.Ser255Phe	tolerated(0.2)	unknown(0)	no deleterious prediction	12	5	12	5	0.416667	0	0	0									0.0020694	13	-2.20012	0.0726799	0.118895
ENSG00000168661	90075	ZNF30	19	34943897	34943897	A	A	G	novel	Missense_Mutation	p.Thr311Ala	deleterious(0.02)	possibly_damaging(0.485)	deleterious prediction	32	21	27	25	0.46875	0	0	0				0.034632	8	-3.20684	0.0593478	0.0904616	0.00875517	55	-0.609291	0.179618	0.244849
ENSG00000234465	390940	PINLYP	19	43581919	43581919	G	G	A	rs1972939914	Missense_Mutation	p.Cys178Tyr	deleterious(0)	probably_damaging(0.992)	deleterious prediction	32	27	21	20	0.4375	0	0	0									0.00063674	4	-3.35155	0.132679	0.191743
ENSG00000166948	343641	TGM6	20	2417328	2417328	G	G	-		Frame_Shift_Del	p.Gly478ValfsTer25			deleterious	16	18	20	27	0.3125	0	0	0				0.0519481	12	-2.69406	0.0727625	0.105255	0.0176695	111	-0.557459	0.169535	0.23346
ENSG00000026559	3755	KCNG1	20	51009987	51009987	C	C	A	novel	Missense_Mutation	p.Asp118Tyr	deleterious(0)	probably_damaging(1)	deleterious prediction	18	22	23	19	0.5	0	0	0				0.047619	11	-1.75909	0.224437	0.260669	0.0127348	80	-0.417224	0.187026	0.253281
ENSG00000141956	63977	PRDM15	21	41820176	41820176	T	T	C	rs1252484655	Splice_Site				deleterious	25	22	23	18	0.36	0	0	0				0.0692641	16	-3.46047	0.00418491	0.0159915	0.0178287	112	-0.746651	0.0396364	0.0743803
ENSG00000185133	27124	INPP5J	22	31123034	31123034	G	G	A	novel	Missense_Mutation	p.Arg7Lys	deleterious_low_confidence(0.01)	benign(0.003)	deleterious prediction	24	15	20	20	0.5	0	0	0				0.04329	10	-3.26199	0.0303343	0.0559168	0.0101878	64	-0.668724	0.26712	0.33889
ENSG00000185915	257240	KLHL34	X	21657325	21657325	A	C	C	novel	Missense_Mutation	p.Val155Gly	tolerated(0.36)	benign(0)	no deleterious prediction	4	7	14	11	1	0	0	0				0.0606061	14	-3.2765	0.0121971	0.0304455	0.0120981	76	-1.44585	0.00175515	0.00734741
ENSG00000134595	6658	SOX3	X	140503724	140503724	A	T	T	novel	Missense_Mutation	p.Ile446Asn	deleterious(0)	probably_damaging(0.966)	deleterious prediction	9	7	12	9	1	0	0	0				0.021645	5	-3.49646	0.107131	0.142019	0.00891436	56	-1.52371	0.00317987	0.0113118

## Sheet: Rtr21p50_novel_mutations
Gene	Entrez_Gene_Id	Hugo_Symbol	Chromosome	Start_Position	End_Position	Reference_Allele	Variant_Seq_Allele1	Variant_Seq_Allele2	dbSNP_RS	Variant_Classification	HGVSp	SIFT	PolyPhen	combined_effect_prediction	Rtr21p50_read_count	Rtr21_read_count	RPE1_read_count	Rtr21p50_variant_freq	Rtr21_variant_freq	RPE1_variant_freq	Rtr21p50_vs_Rtr21_proteome_logFC	Rtr21p50_vs_Rtr21_proteome_p	Rtr21p50_vs_Rtr21_proteome_FDR	TCGA_freq	TCGA_mut_count	TCGA_fc	TCGA_p	TCGA_FDR
ENSG00000067369	7158	TP53BP1	15	43456656	43456657	-	-	T	novel	Frame_Shift_Ins	p.Ala652SerfsTer5			deleterious	20	12	17	0.25	0	0	-0.161943	0.0463016	0.127848	0.0288125	181	-0.979853	0.000757889	0.00403579
ENSG00000160551	57551	TAOK1	17	29495668	29495668	A	A	G	novel	Missense_Mutation	p.Lys314Glu	deleterious_low_confidence(0)	probably_damaging(0.945)	deleterious prediction	20	21	15	0.25	0	0	0.0460532	0.660773	0.756191	0.0157593	99	-0.44737	0.294484	0.367031
ENSG00000005810	23077	MYCBP2	13	77139221	77139221	C	C	T		Missense_Mutation	p.Gly2545Asp		probably_damaging(0.988)	deleterious prediction	28	23	27	0.214286	0	0	0.0528535	0.580507	0.690155	0.0506208	318	-0.629715	0.0059906	0.0179407
ENSG00000225830	2074	ERCC6	10	49471064	49471064	C	C	T	rs1225936444	Missense_Mutation	p.Arg994Gln	deleterious_low_confidence(0)	probably_damaging(0.999)	deleterious prediction	34	31	24	0.176471	0	0	0.232749	0.120821	0.23513	0.0183063	115	-1.29485	0.00156172	0.00672442
ENSG00000143379	9869	SETDB1	1	150964359	150964361	CTT	CTT	-	novel	In_Frame_Del	p.Leu1292del			no deleterious prediction	19	18	22	0.526316	0	0	0.376578	0.0119355	0.0600634	0.0200573	126	-1.29604	0.000372225	0.00241635
ENSG00000143278	2165	F13B	1	197060432	197060432	G	G	T	novel	Missense_Mutation	p.Leu247Ile	tolerated(0.15)	probably_damaging(0.936)	deleterious prediction	22	22	21	0.227273	0	0				0.0202165	127	-0.316438	0.249907	0.32133
ENSG00000121440	23024	PDZRN3	3	73400940	73400942	CCT	CCT	-	novel	In_Frame_Del	p.Arg412del			no deleterious prediction	28	22	22	0.285714	0	0				0.0205349	129	0.13396	0.818771	0.851996
ENSG00000113971	27031	NPHP3	3	132708142	132708142	T	T	A	novel	Missense_Mutation	p.Ile412Phe	deleterious(0.02)	benign(0.048)	deleterious prediction	24	16	17	0.25	0	0				0.0175103	110	-1.83611	3.2209e-06	9.5629e-05
ENSG00000170624	6444	SGCD	5	156757601	156757601	C	C	T	rs1408687929	Missense_Mutation	p.Ser199Phe	deleterious(0.05)	possibly_damaging(0.566)	deleterious prediction	20	15	13	0.3	0	0				0.00684495	43	-1.0543	0.0703707	0.115853
ENSG00000198963	6096	RORB	9	74667881	74667881	C	C	T		Missense_Mutation	p.Ser364Phe	deleterious_low_confidence(0.01)	benign(0.007)	deleterious prediction	13	22	26	0.307692	0	0				0.0119389	75	-0.259172	0.697013	0.746371
ENSG00000100379	79734	KCTD17	22	37062536	37062536	C	C	A	novel	Missense_Mutation	p.Pro296Gln	deleterious_low_confidence(0)	probably_damaging(0.973)	deleterious prediction	29	17	26	0.413793	0	0				0.00238777	15	-2.82282	0.00571752	0.0173134
ENSG00000184675	139285	AMER1	X	64192862	64192862	C	C	G	rs747267454	Missense_Mutation	p.Arg142Thr	deleterious(0)	benign(0.197)	deleterious prediction	28	20	19	0.464286	0	0				0.0316778	199	-0.116934	0.283971	0.356188
