# Supplementary material for: Proteogenomic analysis reveals adaptive strategies for alleviating the consequences of aneuploidy in cancer
Source: EMBO J. 2025 Feb 10;44(6):1829–65. doi: 10.1038/s44318-025-00372-w (PMC11914506; doi:10.1038/s44318-025-00372-w)
Supplement: Supplementary file 10 — Dataset EV8 [file 44318_2025_372_MOESM10_ESM.xlsx]

## Sheet: legends
Dataset EV8 – ReDACT proteome pair comparison results.
Sheet: ReDACT_proteome_results
column name	description
hgnc_symbol	HUGO Gene Nomenclature Committee symbol of the gene corresponding to the quantified protein
ensembl_gene_id	Ensembl gene identifier of the gene corresponding to the quantified protein
entrezgene_id	NCBI gene identifier of the gene corresponding to the quantified protein
uniprot_ids	identified protein's UniProt identifiers from the searched reference proteome
chromosome_name	name of the chromosome of the gene corresponding to the quantified protein
band	chromosome band of the gene corresponding to the quantified protein
start_position	start position in bp (hg38) of the gene corresponding to the quantified protein
end_position	end position in bp (hg38) of the gene corresponding to the quantified protein
FC_Htr5p_1-Htr5	log2 protein abundance fold change between Htr5p_1 and Htr5
t_Htr5p_1-Htr5	standard error of log2 fold change, empirical Bayes-moderated as implemented in the R package limma (doi:10.1093/nar/gkv007)
se_Htr5p_1-Htr5	t-statistic corresponding to fold change between Htr5p_1 and Htr5, empirical Bayes-moderated as implemented in the R package limma (doi:10.1093/nar/gkv007)
p_value_Htr5p-Htr5	p-value corresponding to fold change between Htr5p_1 and Htr5
FDR_Htr5p_1-Htr5	FDR-adjusted p-value using the Benjamini-Hochberg method
FC_Htr5p_2-Htr5	log2 protein abundance fold change between Htr5p_2 and Htr5
t_Htr5p_2-Htr5	standard error of log2 fold change, empirical Bayes-moderated as implemented in the R package limma (doi:10.1093/nar/gkv007)
se_Htr5p_2-Htr5	t-statistic corresponding to fold change between Htr5p_2 and Htr5, empirical Bayes-moderated as implemented in the R package limma (doi:10.1093/nar/gkv007)
p_value_Htr5p_2-Htr5	p-value corresponding to fold change between Htr5p_2 and Htr5
FDR_Htr5p_2-Htr5	FDR-adjusted p-value using the Benjamini-Hochberg method
FC_Hdi5_1-Htr5	log2 protein abundance fold change between Hdi5_1 and Htr5
t_Hdi5_1-Htr5	standard error of log2 fold change, empirical Bayes-moderated as implemented in the R package limma (doi:10.1093/nar/gkv007)
se_Hdi5_1-Htr5	t-statistic corresponding to fold change between Hdi5_1 and Htr5, empirical Bayes-moderated as implemented in the R package limma (doi:10.1093/nar/gkv007)
p_value_Hdi5-Htr5	p-value corresponding to fold change between Hdi5_1 and Htr5
FDR_Hdi5_1-Htr5	FDR-adjusted p-value using the Benjamini-Hochberg method
FC_Hdi5_2-Htr5	log2 protein abundance fold change between Hdi5_2 and Htr5
t_Hdi5_2-Htr5	standard error of log2 fold change, empirical Bayes-moderated as implemented in the R package limma (doi:10.1093/nar/gkv007)
se_Hdi5_2-Htr5	t-statistic corresponding to fold change between Hdi5_2 and Htr5, empirical Bayes-moderated as implemented in the R package limma (doi:10.1093/nar/gkv007)
p_value_Hdi5_2-Htr5	p-value corresponding to fold change between Hdi5_2 and Htr5
FDR_Hdi5_2-Htr5	FDR-adjusted p-value using the Benjamini-Hochberg method
FC_Htr5p50-Htr5	log2 protein abundance fold change between Htr5p50 and Htr5
t_Htr5p50-Htr5	standard error of log2 fold change, empirical Bayes-moderated as implemented in the R package limma (doi:10.1093/nar/gkv007)
se_Htr5p50-Htr5	t-statistic corresponding to fold change between Htr5p50 and Htr5, empirical Bayes-moderated as implemented in the R package limma (doi:10.1093/nar/gkv007)
p_value_Htr5p50-Htr5	p-value corresponding to fold change between Htr5p50 and Htr5
FDR_Htr5p50-Htr5	FDR-adjusted p-value using the Benjamini-Hochberg method
FC_Hte5p50-Hte5	log2 protein abundance fold change between Hte5p50 and Hte5
t_Hte5p50-Hte5	standard error corresponding to log2 fold change, empirical Bayes-moderated as implemented in the R package limma (doi:10.1093/nar/gkv007)
se_Hte5p50-Hte5	t-statistic corresponding to fold change between Hte5p50 and Hte5, empirical Bayes-moderated as implemented in the R package limma (doi:10.1093/nar/gkv007)
p_value_Hte5p50-Hte5	p-value corresponding to fold change between Hte5p50 and Hte5
FDR_Hte5p50-Hte5	FDR-adjusted p-value using the Benjamini-Hochberg method
FC_Rtr5p50-Rtr5	log2 protein abundance fold change between Rtr5p50 and Rtr5
t_Rtr5p50-Rtr5	standard error of log2 fold change, empirical Bayes-moderated as implemented in the R package limma (doi:10.1093/nar/gkv007)
se_Rtr5p50-Rtr5	t-statistic corresponding to fold change between Rtr5p50 and Rtr5, empirical Bayes-moderated as implemented in the R package limma (doi:10.1093/nar/gkv007)
p_value_Rtr5p50-Rtr5	p-value corresponding to fold change between Rtr5p50 and Rtr5
FDR_Rtr5p50-Rtr5	FDR-adjusted p-value using the Benjamini-Hochberg method
FC_Rtr21p50-Rtr21	log2 protein abundance fold change between Rtr21p50 and Rtr21
t_Rtr21p50-Rtr21	standard error corresponding to log2 fold change, empirical Bayes-moderated as implemented in the R package limma (doi:10.1093/nar/gkv007)
se_Rtr21p50-Rtr21	t-statistic corresponding to fold change between Rtr21p50 and Rtr21, empirical Bayes-moderated as implemented in the R package limma (doi:10.1093/nar/gkv007)
p_value_Rtr21p50-Rtr21	p-value corresponding to fold change between Rtr21p50 and Rtr21
FDR_Rtr21p50-Rtr21	FDR-adjusted p-value using the Benjamini-Hochberg method
FC_Htr5-HCT116	log2 protein abundance fold change between Htr5 and HCT116
t_Htr5-HCT116	standard error of log2 fold change, empirical Bayes-moderated as implemented in the R package limma (doi:10.1093/nar/gkv007)
se_Htr5-HCT116	t-statistic corresponding to fold change between Htr5 and HCT116, empirical Bayes-moderated as implemented in the R package limma (doi:10.1093/nar/gkv007)
p_value_Htr5-HCT116	p-value corresponding to fold change between Htr5 and HCT116
FDR_Htr5-HCT116	FDR-adjusted p-value using the Benjamini-Hochberg method
FC_Hte5-HCT116	log2 protein abundance fold change between Hte5 and HCT116
t_Hte5-HCT116	standard error corresponding to log2 fold change, empirical Bayes-moderated as implemented in the R package limma (doi:10.1093/nar/gkv007)
se_Hte5-HCT116	t-statistic corresponding to fold change between Hte5 and HCT116, empirical Bayes-moderated as implemented in the R package limma (doi:10.1093/nar/gkv007)
p_value_Hte5-HCT116	p-value corresponding to fold change between Hte5 and HCT116
FDR_Hte5-HCT116	FDR-adjusted p-value using the Benjamini-Hochberg method
FC_Rtr5-RPE1	log2 protein abundance fold change between Rtr5 and RPE1
t_Rtr5-RPE1	standard error of log2 fold change, empirical Bayes-moderated as implemented in the R package limma (doi:10.1093/nar/gkv007)
se_Rtr5-RPE1	t-statistic corresponding to fold change between Rtr5 and RPE1, empirical Bayes-moderated as implemented in the R package limma (doi:10.1093/nar/gkv007)
p_value_Rtr5-RPE1	p-value corresponding to fold change between Rtr5 and RPE1
FDR_Rtr5-RPE1	FDR-adjusted p-value using the Benjamini-Hochberg method
FC_Rtr21-RPE1	log2 protein abundance fold change between Rtr21 and RPE1
t_Rtr21-RPE1	standard error corresponding to log2 fold change, empirical Bayes-moderated as implemented in the R package limma (doi:10.1093/nar/gkv007)
se_Rtr21-RPE1	t-statistic corresponding to fold change between Rtr21 and RPE1, empirical Bayes-moderated as implemented in the R package limma (doi:10.1093/nar/gkv007)
p_value_Rtr21-RPE1	p-value corresponding to fold change between Rtr21 and RPE1
FDR_Rtr21-RPE1	FDR-adjusted p-value using the Benjamini-Hochberg method
FC_Htr5p50-HCT116	log2 protein abundance fold change between Htr5p50 and HCT116
t_Htr5p50-HCT116	standard error of log2 fold change, empirical Bayes-moderated as implemented in the R package limma (doi:10.1093/nar/gkv007)
se_Htr5p50-HCT116	t-statistic corresponding to fold change between Htr5p50 and HCT116, empirical Bayes-moderated as implemented in the R package limma (doi:10.1093/nar/gkv007)
p_value_Htr5p50-HCT116	p-value corresponding to fold change between Htr5p50 and HCT116
FDR_Htr5p50-HCT116	FDR-adjusted p-value using the Benjamini-Hochberg method
FC_Hte5p50-HCT116	log2 protein abundance fold change between Hte5p50 and HCT116
t_Hte5p50-HCT116	standard error corresponding to log2 fold change, empirical Bayes-moderated as implemented in the R package limma (doi:10.1093/nar/gkv007)
se_Hte5p50-HCT116	t-statistic corresponding to fold change between Hte5p50 and HCT116, empirical Bayes-moderated as implemented in the R package limma (doi:10.1093/nar/gkv007)
p_value_Hte5p50-HCT116	p-value corresponding to fold change between Hte5p50 and HCT116
FDR_Hte5p50-HCT116	FDR-adjusted p-value using the Benjamini-Hochberg method
FC_Rtr5p50-RPE1	log2 protein abundance fold change between Rtr5p50 and RPE1
t_Rtr5p50-RPE1	standard error of log2 fold change, empirical Bayes-moderated as implemented in the R package limma (doi:10.1093/nar/gkv007)
se_Rtr5p50-RPE1	t-statistic corresponding to fold change between Rtr5p50 and RPE1, empirical Bayes-moderated as implemented in the R package limma (doi:10.1093/nar/gkv007)
p_value_Rtr5p50-RPE1	p-value corresponding to fold change between Rtr5p50 and RPE1
FDR_Rtr5p50-RPE1	FDR-adjusted p-value using the Benjamini-Hochberg method
FC_Rtr21p50-RPE1	log2 protein abundance fold change between Rtr21p50 and RPE1
t_Rtr21p50-RPE1	standard error corresponding to log2 fold change, empirical Bayes-moderated as implemented in the R package limma (doi:10.1093/nar/gkv007)
se_Rtr21p50-RPE1	t-statistic corresponding to fold change between Rtr21p50 and RPE1, empirical Bayes-moderated as implemented in the R package limma (doi:10.1093/nar/gkv007)
p_value_Rtr21p50-RPE1	p-value corresponding to fold change between Rtr21p50 and RPE1
FDR_Rtr21p50-RPE1	FDR-adjusted p-value using the Benjamini-Hochberg method
FC_Hp50-HCT116	log2 protein abundance fold change between Hp50 and HCT116
t_Hp50-HCT116	standard error of log2 fold change, empirical Bayes-moderated as implemented in the R package limma (doi:10.1093/nar/gkv007)
se_Hp50-HCT116	t-statistic corresponding to fold change between Hp50 and HCT116, empirical Bayes-moderated as implemented in the R package limma (doi:10.1093/nar/gkv007)
p_value_Hp50-HCT116	p-value corresponding to fold change between Hp50 and HCT116
FDR_Hp50-HCT116	FDR-adjusted p-value using the Benjamini-Hochberg method
FC_Rp50-RPE1	log2 protein abundance fold change between Rp50 and RPE1
t_Rp50-RPE1	standard error corresponding to log2 fold change, empirical Bayes-moderated as implemented in the R package limma (doi:10.1093/nar/gkv007)
se_Rp50-RPE1	t-statistic corresponding to fold change between Rp50 and RPE1, empirical Bayes-moderated as implemented in the R package limma (doi:10.1093/nar/gkv007)
p_value_Rp50-RPE1	p-value corresponding to fold change between Rp50 and RPE1
FDR_Rp50-RPE1	FDR-adjusted p-value using the Benjamini-Hochberg method

## Sheet: ReDACT_protome_results
hgnc_symbol	ensembl_gene_id	entrezgene_id	Majority.protein.IDs	chromosome_name	band	start_position	end_position	FC_Htr5p_1-Htr5	t_Htr5p_1-Htr5	se_Htr5p_1-Htr5	p_value_Htr5p-Htr5	FDR_Htr5p_1-Htr5	FC_Htr5p_2-Htr5	t_Htr5p_2-Htr5	se_Htr5p_2-Htr5	p_value_Htr5p_2-Htr5	FDR_Htr5p_2-Htr5	FC_Hdi5_1-Htr5	t_Hdi5_1-Htr5	se_Hdi5_1-Htr5	p_value_Hdi5-Htr5	FDR_Hdi5_1-Htr5	FC_Hdi5_2-Htr5	t_Hdi5_2-Htr5	se_Hdi5_2-Htr5	p_value_Hdi5_2-Htr5	FDR_Hdi5_2-Htr5
SERPINB6	ENSG00000124570	5269	A0A024QZX5;A0A087X1N8;P35237;A0A2R8YD12;A0A2R8Y6A7	6	p25.2	2948159	2972165	-0.315914	-11.9686	0.0263953	9.32518e-07	2.80931e-05	-0.240286	-11.9293	0.0201424	1.51931e-07	5.49339e-06	0.0296989	1.13173	0.0262421	0.284312	0.396018	-0.0963722	-5.00552	0.0192532	0.000388265	0.00250828
DNPEP	ENSG00000123992	23549	A0A024R442;E7ETB3;Q9ULA0;E7EMB6;C9JBE1;F8WAN0	2	q35	219372043	219400022	-0.0386886	-1.57311	0.0245938	0.150791	0.231568	0.0199524	0.807684	0.0247032	0.436748	0.566199	0.0390122	1.68888	0.0230995	0.122312	0.203246	0.0034849	0.163674	0.0212918	0.87293	0.913795
HDLBP	ENSG00000115677	3069	A0A024R4E5;Q00341;Q00341-2;H0Y394	2	q37.3	241227264	241317061	0.0101887	0.565452	0.0180187	0.585844	0.674644	0.0695117	4.14451	0.016772	0.00170589	0.00765987	0.0744656	4.85605	0.0153346	0.000676879	0.00290524	-0.00129907	-0.0803025	0.0161772	0.937426	0.958381
TMEM120A	ENSG00000189077	83862	A0A087WZA9;A0A024R4K9;A0A087X266;Q9BXJ8-2;Q9BXJ8	7	q11.23	75986831	75994656	0.152592	1.70893	0.0892907	0.122284	0.195937	0.209767	2.88284	0.0727642	0.0151922	0.0433461	0.414537	6.35592	0.0652206	8.51237e-05	0.000538919	0.169884	2.57667	0.0659317	0.0255802	0.0667636
RPS9	ENSG00000170889;ENSG00000274005;ENSG00000274626;ENSG00000274646;ENSG00000274950;ENSG00000275323;ENSG00000277079;ENSG00000277359;ENSG00000278081;ENSG00000278270	6203	A0A024R4M0;P46781;B5MCT8;C9JM19	19	q13.42	54200809	54249003	0.000227265	0.0100281	0.0226628	0.992222	0.995393	0.0435931	2.29977	0.0189555	0.0425213	0.0963742	-0.148828	-7.92816	0.0187721	1.32092e-05	0.000126347	-0.0382415	-1.75705	0.0217646	0.106422	0.202132
CLN5	ENSG00000102805	1203	A0A1B0GWI2;A0A0A0MRU5;A0A024R644;O75503;A0A1B0GTI0;A0A087WZY0;A0A1B0GWJ7;A0A1C7CYZ2;A0A1B0GTR6;A0A1B0GTV7;A0A1B0GUE8;A0A1B0GV94	13	q22.3	76990660	77019143	-0.232608	-4.07377	0.057099	0.00289683	0.0102435	-0.0167977	-0.35497	0.0473214	0.729465	0.813614	-0.12545	-2.27017	0.0552604	0.0467072	0.0945647	0.129801	2.93201	0.0442703	0.0135228	0.040498
ELOF1	ENSG00000130165	84337	K7EN05;K7EPC8;A0A024R7E8;K7EQ44;K7EMV4;P60002	19	p13.2	11551147	11559230	-0.259641	-4.48787	0.0578539	0.00158898	0.00639856	-0.0878834	-1.20199	0.073115	0.25513	0.381948	-0.184318	-3.04712	0.0604893	0.0123936	0.032668	-0.255756	-4.43639	0.0576495	0.000979406	0.0051044
PSMA2	ENSG00000106588;ENSG00000256646	5683	A0A024RA52;P25787;C9JCK5	7	p14.1	42916828;42909273	42932185;42932214	0.0605148	1.84104	0.0328699	0.0993835	0.166155	0.0150961	0.615991	0.024507	0.550697	0.66862	0.0794991	3.33907	0.0238088	0.00756352	0.0217459	0.0333091	1.54856	0.0215098	0.149513	0.260019
ELOA	ENSG00000011007	6924	A0A024RAC6;Q14241	1	p36.11	23743448	23762059	-0.0527973	-1.53542	0.0343863	0.159698	0.242444	0.028003	0.838012	0.033416	0.420232	0.550713	0.02043	0.665915	0.0306797	0.520619	0.627906	-0.0711888	-2.59963	0.0273842	0.024551	0.0646147
SLC22A18	ENSG00000110628	5002	E9PRM7;A0A0J9YWM3;A0A024RCG2;Q96BI1	11	p15.4	2899721	2925246	0.11432	2.53974	0.0450124	0.0321808	0.0672762	0.258028	6.33172	0.0407516	6.14082e-05	0.00052616	0.226306	4.47747	0.0505433	0.00120133	0.00471118	0.110745	2.43588	0.0454643	0.0328826	0.0807121
PPT2	ENSG00000168452;ENSG00000206256;ENSG00000206329;ENSG00000221988;ENSG00000227600;ENSG00000228116;ENSG00000231618;ENSG00000236649	9374	G8JLL2;A0A0G2JK02;A0A0G2JIU6;A0A0G2JHB6;A0A0G2JKR3;A0A140T9Y1;A0A0G2JLL3;A0A0G2JLA3;A0A0G2JH76;A0A024RCQ8;A0A140T8X7;Q9UMR5-2;Q9UMR5;Q9UMR5-3;A0A0G2JLK3;A0A0G2JLK6	6	p21.32	32153441	32163678	-0.340921	-3.56232	0.0957019	0.00628571	0.0186037	-0.24377	-2.78832	0.0874257	0.0179632	0.0494633	0.019443	0.216686	0.0897293	0.832836	0.882142	-0.114925	-1.28141	0.0896864	0.226172	0.353541
BAG6	ENSG00000096155;ENSG00000204463;ENSG00000227761;ENSG00000228760;ENSG00000229524;ENSG00000233348;ENSG00000234651	7917	P46379-3;P46379;P46379-2;A0A0G2JK23;A0A024RCR6;P46379-5;A0A0G2JL47;P46379-4	6	p21.33	31639028	31652705	0.0901975	3.6063	0.025011	0.00587272	0.017695	0.139272	6.02673	0.023109	9.37907e-05	0.000744504	0.0739155	2.79014	0.0264917	0.019218	0.0463729	0.0796298	3.58073	0.0222384	0.00425362	0.0162475
DMD	ENSG00000198947	1756	A0A087WV90;E9PDN5;A0A087WTU7;A0A075B6G3;P11532-3;P11532-2;P11532-4;P11532;F5GZY3;E7EQS5;F8VX32;E7ESB2;H0Y304	X	p21.1	31097677	33339609	0.0481051	0.286446	0.167938	0.781144	0.83585	0.394407	4.71707	0.0836128	0.000669821	0.00358588	0.0692727	0.679846	0.101895	0.512123	0.620042	0.246458	2.50973	0.0982006	0.0288289	0.0729543
AMBRA1	ENSG00000110497	55626	A0A075B6T1;Q9C0C7-4;Q9C0C7-2;Q9C0C7-3;Q9C0C7;Q9C0C7-5;Q9C0C7-6	11	p11.2	46396414	46594125	0.0174492	0.232644	0.0750037	0.82134	0.866245	0.0638434	1.41086	0.0452514	0.186512	0.301298	0.169254	2.82751	0.0598598	0.0180278	0.0441489	0.0434148	0.983768	0.0441311	0.346188	0.481332
EPPK1	ENSG00000261150	83481	A0A075B730;P58107	8	q24.3	143857324	143878467	0.401887	19.8678	0.0202281	1.23501e-08	1.33342e-06	0.32832	17.4936	0.018768	2.97642e-09	2.63528e-07	-0.0142292	-0.629217	0.0226142	0.543396	0.647239	-0.0451076	-2.47428	0.0182306	0.0307101	0.0766287
BCL2L12	ENSG00000126453	83596	A0A087WSV0;Q9HB09-3;Q9HB09;I6LJZ7;M0QZM6	19	q13.33	49665142	49673916	-0.0785347	-0.786086	0.099906	0.452394	0.552082	0.144082	1.50915	0.0954723	0.160024	0.267586	0.0981205	1.16533	0.0842	0.271088	0.382417	0.0747686	0.95902	0.0779635	0.357973	0.494136
NUCB2	ENSG00000070081	4925	A0A087WSV8;P80303-2;P80303;E9PKG6;Q2L696;A0A2R8Y6G7	11	p15.1	17208153	17349980	0.395567	8.24644	0.0479683	1.94846e-05	0.000243846	0.262346	5.87323	0.0446682	0.00011663	0.000876438	0.364683	8.13327	0.0448384	1.05713e-05	0.000105958	0.405802	9.23434	0.0439449	1.52251e-06	2.96181e-05
TXNRD1	ENSG00000198431	7296	Q16881;Q16881-3;Q16881-4;A0A087WSY9;A0A087WSW9;Q16881-6;Q16881-2;Q16881-5;A0A182DWI3;F8W809;E9PIR7;Q16881-7;E2QRB9	12	q23.3	104215779	104350307	-0.0855943	-4.46706	0.0191612	0.00163669	0.00652599	0.186312	10.4544	0.0178215	5.67045e-07	1.45577e-05	0.426366	24.3016	0.0175448	3.49048e-10	4.54816e-08	-0.132587	-8.03502	0.0165011	5.91962e-06	8.92597e-05
GPX4	ENSG00000167468	2879	K7ERP4;A0A087X2I2;A0A087WT12;P36969-2;P36969;K7EJ20;K7EKX7;R4GNE4;K7ENB4;A0A0A0MTT1	19	p13.3	1103982	1106791	0.246511	5.69668	0.0432727	0.000317175	0.00186895	0.0309027	0.795976	0.0388237	0.443237	0.572576	0.212618	3.6457	0.0583201	0.0045386	0.0142148	0.187594	5.19149	0.0361349	0.000289793	0.00199334
DCAF13	ENSG00000164934	25879	A0A087WT20;Q9NV06;B3KME9	8	q22.3	103414714	103443453	-0.108655	-4.69393	0.023148	0.00118951	0.00512461	-0.0360753	-1.5515	0.0232519	0.149652	0.254556	-0.301603	-11.8704	0.0254079	3.42095e-07	7.15911e-06	-0.023152	-1.19162	0.019429	0.258268	0.389955
UBXN8	ENSG00000104691	7993	A0A087WV67;A0A087WT23;O00124-3;O00124;A0A087WUA4;O00124-2	8	p12	30729131	30767006	0.216529	1.93568	0.111862	0.085516	0.147413	0.265707	2.55329	0.104065	0.027232	0.0680898	0.213488	1.66224	0.128434	0.127628	0.210509	0.123657	0.996418	0.124102	0.340274	0.475021
SLC1A3;SLC1A6	ENSG00000079215;ENSG00000105143	6507;6511	A0A087WT87;P43003-2;P43003;A0A087X0U3	5;19	p13.2;p13.12	36596588;14950033	36688334;15022990	2.06917	21.229	0.097469	6.95447e-09	8.73229e-07	2.04292	30.8493	0.0662226	7.42285e-12	2.69801e-09	-0.441759	-5.03124	0.0878034	0.000522681	0.00235924	1.53169	24.7808	0.0618098	4.53688e-11	1.30549e-08
HTD2	ENSG00000255154	109703458	A0A087WTC8;L0R6P0;P86397	3	p14.3	58306262	58320193	-0.280211	-1.8513	0.151359	0.0977832	0.164144	-0.130966	-0.89474	0.146373	0.390483	0.522409	-0.065754	-0.440452	0.149288	0.669033	0.754767	0.00687254	0.0496059	0.138543	0.961318	0.97344
NCAM1	ENSG00000149294	4684	A0A0D9SF98;A0A087WWJ5;A0A0D9SF30;A0A087WTF6;A0A087WX77;A0A087WWD4;A0A087WV75;P13591-1;P13591	11	q23.2	112961275	113278436	0.107075	1.07869	0.0992637	0.309308	0.410232	0.837977	12.4746	0.0671746	9.67409e-08	3.79598e-06	0.48301	5.50892	0.0876779	0.000264115	0.00134413	-0.254163	-3.04362	0.0835066	0.0110679	0.0343975
ALMS1	ENSG00000116127	7840	A0A087WTU9;Q8TCU4-2;Q8TCU4;A0A087WV20;Q8TCU4-3	2	p13.1	73385758	73625166	-0.264341	-3.26997	0.0808388	0.00993258	0.0267842	-0.0947394	-1.75277	0.0540513	0.108018	0.198133	-0.0558378	-1.02562	0.0544429	0.329381	0.445933	0.00358678	0.0597813	0.0599984	0.953393	0.968397
CASP8AP2	ENSG00000118412	9994	Q9UKL3;A0A087WTW5	6	q15	89829894	89874436	0.449	2.08558	0.215288	0.067248	0.121384	-0.0410194	-0.387835	0.105765	0.705693	0.795287	-0.0396205	-0.440225	0.0900005	0.669192	0.754767	-0.0447717	-0.504272	0.0887847	0.62393	0.734548
ERGIC2	ENSG00000087502	51290	A0A087WU02;Q96RQ1;F8W0R1;F8VR88;F8VUZ2;F8VPA6	12	p11.22	29337352	29381189	-0.504158	-7.94571	0.0634503	2.61077e-05	0.00030149	-0.481972	-10.509	0.0458627	5.38567e-07	1.41247e-05	-0.498674	-7.81616	0.0638004	1.49451e-05	0.000137432	-0.399982	-8.76294	0.0456447	2.55241e-06	4.51973e-05
MAGT1;TUSC3	ENSG00000102158;ENSG00000104723	84061;7991	A0A087WU53;Q9H0U3;Q9H0U3-2	X;8	q21.1;p22	77825747;15417215	77899271;15766649	-0.0747261	-1.01183	0.0738527	0.338541	0.441126	-0.0257722	-0.47466	0.0542962	0.644508	0.746807	0.0079078	0.149215	0.052996	0.884368	0.917034	0.0555166	1.12092	0.0495278	0.285989	0.419062
NHS	ENSG00000188158	4810	A0A087WU78;A0A087WWC4;Q6T4R5-4;Q6T4R5-3;Q6T4R5-2;Q6T4R5	X	p22.2	17375200	17735994	0.318448	1.45822	0.218381	0.179409	0.266337	0.0488657	0.396278	0.123311	0.699638	0.790785	0.166997	0.884933	0.188712	0.397094	0.512739	0.0976433	0.737673	0.132367	0.47602	0.60653
CTNNBL1	ENSG00000132792	56259	A0A087WUB9;Q8WYA6;Q8WYA6-4;Q8WYA6-3;Q8WYA6-2	20	q11.23	37694030	37872129	0.0794373	2.32067	0.0342304	0.0459606	0.0891834	-0.0185951	-0.783373	0.0237372	0.450291	0.579601	0.0577116	2.3009	0.0250822	0.0443343	0.0909334	0.0382837	1.72169	0.0222361	0.112841	0.211301
SPCS2	ENSG00000118363	9789	A0A087WUC6;E9PI68;Q15005;E9PL01;H0YE04	11	q13.4	74949261	74979033	0.0219678	0.587289	0.0374055	0.571718	0.663243	0.146556	4.18387	0.0350288	0.00159748	0.00725327	-0.0390191	-1.20869	0.0322821	0.254748	0.364468	0.118523	3.97121	0.0298456	0.0021538	0.00970896
OSTC	ENSG00000198856	58505	A0A087WUD3;Q9NRP0;Q9NRP0-2	4	q25	108650585	108667820	0.227763	2.89217	0.0787515	0.0181695	0.0429869	0.0634737	0.921918	0.0688496	0.376761	0.508713	0.129461	2.26028	0.0572767	0.0474972	0.095799	0.14113	2.55394	0.0552596	0.0266409	0.0688297
FGF2	ENSG00000138685	2247	A0A0A0MQV6;A0A087WUF6;P09038-2;P09038-3;P09038-1;P09038	4	q28.1	122826682	122898236	-0.655359	-4.67914	0.14006	0.00121425	0.00520498	0.0554289	0.36963	0.149958	0.718823	0.805744	1.06468	7.53649	0.14127	2.0462e-05	0.000175323	0.463379	4.69377	0.0987221	0.000640978	0.00372609
PIBF1	ENSG00000083535	10464	A0A087WUI6;Q8WXW3	13	q21.33	72782133	73016461	-0.151789	-2.19511	0.0691486	0.0563438	0.105364	-0.157139	-2.32701	0.0675281	0.0405435	0.0926644	-0.113858	-1.71089	0.0665489	0.118071	0.197672	-0.0870167	-1.51262	0.057527	0.158314	0.270958
LIME1	ENSG00000203896;ENSG00000273154	54923	A0A087WUJ1;Q9H400-2;Q9H400	20	q13.33	63736283;63708864	63739103	0.264378	1.71998	0.15371	0.120196	0.193219	0.13999	0.749845	0.186691	0.469411	0.595582	0.369344	2.30655	0.160128	0.0439109	0.0902525	0.120699	1.02427	0.117839	0.327514	0.462254
HNRNPDL	ENSG00000152795	9987	A0A087WUK2;O14979	4	q21.22	82422565	82430462	-0.00141945	-0.0454052	0.0312619	0.964795	0.973962	0.113632	4.15118	0.0273734	0.00168699	0.00758695	0.153827	6.32134	0.0243345	8.8983e-05	0.000559669	0.039059	1.83203	0.0213201	0.0938909	0.183322
COX16;SYNJ2BP;SYNJ2BP-COX16	ENSG00000133983;ENSG00000213463;ENSG00000258644	51241;55333;100529257	A0A087X1F5;A0A087WYV9;A0A087WUM0;P57105	14	q24.2	70325081;70366499;70326064	70416984;70417090;70417074	-0.0401615	-0.725315	0.0553711	0.487034	0.58607	-0.140838	-2.55631	0.0550945	0.0270872	0.0678507	-0.0683997	-1.21589	0.0562547	0.252112	0.36122	0.005708	0.0997784	0.0572068	0.9223	0.947264
GPX1	ENSG00000233276	2876	A0A087WUQ6;P07203;A0A2R8Y6B6	3	p21.31	49357174	49358605	-0.090522	-1.23454	0.0733243	0.248843	0.344805	-0.140766	-2.63189	0.0534848	0.0236988	0.0611599	0.152653	3.10348	0.0491877	0.0112614	0.0301672	0.091308	1.96181	0.0465427	0.0753458	0.155501
RPS24	ENSG00000138326	6229	E7ETK0;A0A2R8Y849;A0A087WUS0;A0A2R8YD14;P62847-2;P62847-3;P62847;P62847-4;A0A2R8Y8A0	10	q22.3	78033760	78056813	-0.261199	-8.47989	0.0308021	1.56152e-05	0.000212656	0.0559571	1.48568	0.0376643	0.166037	0.27524	-0.169029	-4.02571	0.0419873	0.00244547	0.00850375	-0.0816057	-3.12798	0.0260889	0.00951475	0.0307304
MYC	ENSG00000136997	4609	H0YBT0;A0A087WVR4;A0A087WUS5;P01106;P01106-2;H0YBG3;A0A0B4J1R1	8	q24.21	127735434	127742951	0.0581523	0.619621	0.0938514	0.551158	0.645154	-0.0623049	-0.862653	0.0722247	0.407127	0.538001	-0.284928	-3.43774	0.0828826	0.0064108	0.0189525	0.0428738	0.582869	0.0735565	0.571633	0.691421
EIF5B	ENSG00000158417	9669	A0A087WUT6;O60841	2	q11.2	99337389	99401326	-0.150118	-6.81487	0.0220279	8.51646e-05	0.000716379	-0.133418	-7.25675	0.0183853	1.83009e-05	0.000203159	-0.20283	-11.9499	0.0169733	3.2141e-07	6.89335e-06	-0.0924792	-5.72185	0.0161625	0.000129262	0.00104007
IKBKG	ENSG00000269335	8517	A0A087X0G7;A0A087WUW6;A0A087X1B1;Q9Y6K9;Q9Y6K9-2;Q9Y6K9-3	X	q28	154541199	154565046	-0.0195173	-0.589069	0.0331324	0.570575	0.662553	0.022656	0.765817	0.0295841	0.460239	0.589141	0.0103664	0.350407	0.0295839	0.733345	0.807732	-0.0440505	-1.42819	0.0308435	0.180764	0.298725
MYCBP	ENSG00000214114;ENSG00000274944	26292	Q99417;A0A087WV05	1	p34.3	38862493;38864501	38873368;38881617	-0.0383627	-1.40218	0.0273594	0.195024	0.283963	-0.044338	-1.71681	0.0258258	0.114593	0.207657	-0.0950997	-4.06063	0.0234199	0.00231246	0.00811476	-0.0294754	-1.38052	0.0213509	0.194594	0.315092
LAMTOR4	ENSG00000188186	389541	A0A087WV46;C9JXA7;Q0VGL1;A0A087WT92	7	q22.1	100148912	100155944	-0.327486	-2.03985	0.160544	0.0723821	0.128601	0.027801	0.259819	0.107001	0.799903	0.86328	-0.122196	-1.10503	0.110581	0.295173	0.408183	-0.0583165	-0.619398	0.0941503	0.548157	0.669305
ITSN2	ENSG00000198399	50618	A0A087WVF7;Q9NZM3-2;Q9NZM3;Q9NZM3-4;Q9NZM3-3	2	p23.3	24202864	24360536	-0.0810396	-1.90286	0.0425884	0.0901048	0.15393	-0.03043	-0.849063	0.0358395	0.41432	0.545528	-0.0263656	-0.739803	0.0356386	0.476528	0.588187	0.0317632	0.920699	0.034499	0.376784	0.511726
SLC35A1	ENSG00000164414	10559	Q5W1L7;A0A087WVM1;P78382-2;P78382	6	q15	87470623	87512336	0.234625	2.10458	0.111483	0.0652209	0.118375	0.0964568	1.15816	0.0832848	0.271837	0.400011	-0.0305064	-0.350802	0.086962	0.733058	0.807732	0.258768	3.18372	0.0812786	0.00861144	0.0284685
MOB2	ENSG00000182208	81532	A0A087WVS8;Q70IA6-2;Q70IA6;Q70IA6-3	11	p15.5	1469457	1501247	0.402782	2.41578	0.166729	0.0393738	0.0787019	-0.133948	-2.1031	0.0636905	0.0598075	0.125389	-0.0816688	-1.24656	0.0655154	0.241134	0.348529	0.0416181	0.735451	0.0565885	0.477318	0.607316
ZNF48	ENSG00000180035	197407	A0A087WVT1;Q96MX3	16	p11.2	30378106	30400108	0.0295749	0.599911	0.0492989	0.563641	0.656852	-0.0449087	-0.969037	0.0463436	0.353784	0.485829	-0.137837	-3.06343	0.0449945	0.0120546	0.0319082	-0.100698	-2.35932	0.0426809	0.0376685	0.0897031
SELENOI	ENSG00000138018	85465	C9JAG1;A0A087WW58;Q9C0D9	2	p23.3	26308547	26395885	-0.0694442	-0.714753	0.0971584	0.493223	0.591763	-0.161745	-1.82417	0.0886679	0.0959646	0.180728	-0.124879	-1.39686	0.0893996	0.192857	0.293707	-0.115732	-1.42314	0.0813216	0.182191	0.300289
SELENOM	ENSG00000198832	140606	A0A087WWF1;Q8WWX9	22	q12.2	31104772	31120069	0.147876	1.62889	0.0907834	0.138424	0.21606	0.0849897	0.928672	0.0915175	0.373404	0.505534	0.182814	1.96141	0.0932055	0.0784263	0.143549	-0.0441052	-0.502608	0.0877527	0.625063	0.735227
CDKN3	ENSG00000100526	1033	F8WD24;A0A087WWK3;H7C0S3;Q16667-2;Q16667;G3V2J7	14	q22.2	54396849	54420218	0.19747	2.78846	0.0708168	0.0214862	0.0488907	0.190643	2.21818	0.0859459	0.0490156	0.107529	0.0845113	1.16963	0.0722549	0.269431	0.381367	0.115216	1.79465	0.0641996	0.0999605	0.192937
IQSEC1	ENSG00000144711	9922	A0A0C4DGT3;A0A2R8Y7T6;A0A087WWK8;Q6DN90-2;Q6DN90;A0A2R8Y695	3	p25.1	12897043	13283281	0.134707	2.81008	0.0479371	0.0207469	0.0476995	0.0915171	2.06317	0.0443575	0.0640535	0.132296	0.037143	0.873195	0.0425369	0.403158	0.518571	0.0438164	1.13588	0.0385748	0.279937	0.412206
TRAPPC3	ENSG00000054116	27095	A0A087WWM0;O43617;O43617-2;A0A087WYS5;A6NKE1	1	p34.3	36136570	36156053	0.0144859	0.241786	0.0599122	0.814467	0.861101	-0.14654	-3.09872	0.0472905	0.0103676	0.031894	-0.0819716	-1.72931	0.0474014	0.114625	0.193357	-0.0116311	-0.271088	0.0429051	0.791298	0.857747
GMPR2	ENSG00000100938	51292	Q9P2T1;F8WAN9;A0A087WWM4;Q9P2T1-2;Q9P2T1-3;H0YMB3;H0YLV5;H0YK13	14	q12	24232422	24239242	-0.0887023	-2.63036	0.0337225	0.0277705	0.0597641	0.0458059	1.33247	0.0343766	0.21021	0.327995	-0.0591579	-1.53258	0.0386002	0.156566	0.249594	-0.071442	-2.56171	0.0278884	0.0262734	0.0681609
RBM15	ENSG00000162775	64783	A0A087WWP4;Q96T37-4;Q96T37-2;Q96T37-3;Q96T37	1	p13.3	110338506	110346681	-0.0407345	-1.53658	0.0265098	0.159415	0.242173	0.0776057	3.38679	0.0229142	0.00624671	0.0213881	0.111487	5.10404	0.0218429	0.000470048	0.00216555	0.0192792	0.775088	0.0248736	0.454484	0.587215
RSBN1	ENSG00000081019	54665	A0A087WWP8;Q5VWQ0;A0A0C4DGT8	1	p13.2	113761832	113812476	-0.0962521	-1.68113	0.0572542	0.127683	0.202988	0.0365317	0.710133	0.0514435	0.492711	0.615837	-0.132936	-2.33992	0.056812	0.0414889	0.086328	0.0167139	0.334114	0.0500246	0.744521	0.82438
THOC1	ENSG00000079134	9984	A0A087WWS1;Q96FV9;Q96FV9-2	18	p11.32	214520	268050	-0.278572	-6.5231	0.0427055	0.000118237	0.000892395	-0.0825956	-2.18652	0.0377749	0.0517832	0.111895	-0.101432	-2.50002	0.0405725	0.0315749	0.0692023	-0.0820689	-2.58672	0.031727	0.0251245	0.065873
TSPAN10	ENSG00000182612	83882	A0A087WWT4;A0A087X235;Q9H1Z9	17	q25.3	81637171	81648754	0.120252	1.24578	0.0965275	0.244884	0.340687	0.00327652	0.0393022	0.0833673	0.969369	0.980024	0.0895607	1.02678	0.0872245	0.328859	0.445401	-0.0181374	-0.223081	0.0813042	0.827525	0.880975
CABIN1	ENSG00000099991	23523	A0A087WWW8;Q9Y6J0-2;Q9Y6J0;B5MEB3	22	q11.23	24011192	24178628	0.104732	0.977627	0.107129	0.35428	0.457319	0.109692	1.21605	0.0902037	0.249948	0.375901	0.0138259	0.147067	0.0940109	0.886019	0.918332	0.10959	1.32797	0.0825246	0.210849	0.334972
NDUFA10	ENSG00000130414;ENSG00000281434	4705	A0A087WXC5;E7ESZ7;O95299;O95299-2	2	q37.3	239892450	240025743	-0.223377	-9.01943	0.0247662	9.53373e-06	0.000150964	-0.228283	-10.6578	0.0214193	4.68589e-07	1.28416e-05	0.0136833	0.612367	0.0223449	0.554044	0.656075	0.0167564	0.721178	0.0232347	0.485713	0.615587
SLC9A7	ENSG00000065923	84679	A0A087WXD1;Q96T83	X	p11.3	46599251	46759118	0.0538685	0.460255	0.117041	0.656456	0.736075	-0.0455462	-0.42612	0.106886	0.678412	0.774143	0.192343	1.6053	0.119817	0.139691	0.226776	0.0641049	0.628162	0.102051	0.542606	0.664876
ZCCHC17	ENSG00000121766	51538	A0A0D9SEW3;A0A087WXF8;Q9NP64-2;Q9NP64-3;Q9NP64;A0A087WYV3;A0A087WXU5	1	p35.2	31296982	31364953	0.0348064	0.557009	0.0624881	0.591357	0.679743	0.0957153	1.91675	0.0499362	0.082168	0.160569	0.281819	4.27728	0.0658875	0.00164048	0.00611065	0.135322	3.15591	0.0428791	0.00905068	0.029679
CDH1	ENSG00000039068	999	A0A087WXI5;P12830-2;P12830	16	q22.1	68737292	68835537	0.834079	12.669	0.0658361	5.787e-07	2.07073e-05	0.438677	8.94304	0.0490524	2.5951e-06	4.37117e-05	-0.104855	-1.25709	0.0834113	0.237456	0.344656	0.431691	8.1653	0.052869	5.07155e-06	7.87059e-05
FAM83D	ENSG00000101447	81610	A0A087WXK8;Q9H4H8;Q9H4H8-2	20	q11.23	38926312	38953106	-0.0378283	-0.578698	0.065368	0.577253	0.667702	0.0118174	0.228273	0.0517685	0.82371	0.880034	-0.166788	-2.90924	0.0573304	0.0156775	0.039471	0.0178586	0.410689	0.0434845	0.689118	0.784674
VPS11	ENSG00000160695	55823	A0A087WXL6;Q9H270;B7Z879;A0A0G2JS92	11	q23.3	119067818	119081972	-0.0773554	-1.66711	0.0464008	0.130488	0.20645	-0.0479967	-1.40501	0.0341612	0.1882	0.303245	0.166841	5.21809	0.0319736	0.000398649	0.00189867	0.0571759	1.79557	0.0318427	0.0998059	0.192692
C18orf32;RPL17-C18orf32;RPL17	ENSG00000177576;ENSG00000215472;ENSG00000265681	497661;100526842;6139	A0A087WXM6;J3QQT2;J3KRX5;A0A0A6YYL6;P18621;P18621-3;J3QLC8;A0A0A0MRF8;P18621-2;J3KRB3;A0A087WWH0;J3QS96;A0A087WY81	18	q21.1	49477243;49481681;49488453	49487252;49492479;49492508	-0.017646	-0.484145	0.0364478	0.640064	0.721914	0.00417405	0.136579	0.0305614	0.893883	0.932219	-0.172796	-6.01125	0.0287454	0.000133372	0.000771412	-0.0737958	-2.91351	0.0253288	0.0139796	0.0415061
ITGB6	ENSG00000115221	3694	A0A087WXP3;E9PEE8;P18564-2;P18564	2	q24.2	160099667	160271888	-0.242548	-4.93468	0.0491516	0.000854761	0.00400474	-0.0403906	-0.687972	0.0587097	0.506017	0.627501	0.201602	4.51549	0.0446467	0.00113304	0.00448668	0.0302815	0.646342	0.0468506	0.531195	0.654843
RNASEH2B	ENSG00000136104	79621	Q5TBB1;A0A087WXR7;A0A2R8Y6Q6;A0A2R8YEH2;A0A2R8Y7R8;A0A2R8Y6Y1;A0A2R8Y459;A0A2R8Y4S2;A0A2R8Y687;A0A2R8YCJ4;A0A2R8Y6M7;A0A087WZJ6;A0A2R8Y761;A0A2R8YGP2;A0A2R8Y883;A0A2R8YCX2;A0A2R8Y7Q3;A0A2R8YE60;A0A2R8YEC1;Q5TBB1-2;A0A2R8YCP1;A0A2R8YEU9	13	q14.3	50909747	51024120	0.132993	2.66838	0.0498402	0.0261065	0.0569103	0.123336	3.84357	0.0320888	0.00283559	0.0114585	-0.0741217	-2.11437	0.0350562	0.0607581	0.116749	0.0453909	1.34494	0.0337493	0.205481	0.328636
GET3	ENSG00000198356	439	O43681;A0A087WXS7	19	p13.13	12737139	12748323	-0.174728	-4.52511	0.038613	0.00150729	0.00615571	-0.0212538	-0.631245	0.0336696	0.541045	0.65922	0.126684	3.80976	0.0332525	0.00346776	0.0113338	-0.100772	-3.24888	0.0310176	0.00766482	0.0261399
RMND1	ENSG00000155906	55005	A0A087WXU0;A0A2R8Y4J4;Q9NWS8;Q9NWS8-2;Q5SZ82	6	q25.1	151398898	151452158	0.181932	3.74806	0.0485403	0.00472532	0.0149624	0.170333	3.43171	0.0496351	0.00577506	0.0200818	0.150247	2.48936	0.0603558	0.0321555	0.0701186	0.241778	5.22847	0.0462426	0.000273575	0.00189499
OTUD5	ENSG00000068308	55593	H7BZQ3;A0A087WXV6;Q96G74-4;Q96G74-2;Q96G74-3;Q96G74-5;Q96G74	X	p11.23	48922024	48958386	0.849059	3.95481	0.21469	0.00345784	0.0117461	0.450304	2.14202	0.210224	0.0559265	0.118766	0.608715	2.75308	0.221103	0.0204763	0.0486278	0.490746	2.51797	0.194897	0.0284082	0.0723119
ZNHIT3	ENSG00000273611;ENSG00000278574	9326	A0A087WY54;Q15649;A0A087X045;Q15649-2	17	q12	36486629	36499310	-0.284315	-3.73812	0.0760582	0.00479748	0.0151553	0.0108641	0.154559	0.0702912	0.880027	0.921806	-0.0813746	-1.09245	0.0744882	0.300404	0.413925	0.0336289	0.489702	0.0686722	0.633879	0.740956
VTA1	ENSG00000009844	51534	A0A087WY55;Q9NP79	6	q24.1	142147162	142224685	0.103931	4.49102	0.0231419	0.0015819	0.00638867	0.11503	5.52506	0.0208198	0.000193541	0.00134601	0.00618088	0.296497	0.0208464	0.772953	0.838388	0.0826481	4.20522	0.0196537	0.00144405	0.00706774
GSTT2;GSTT2B	ENSG00000099984;ENSG00000133433;ENSG00000277656;ENSG00000277897;ENSG00000278695	2953;653689	Q6ICJ4;A0A087WY67;P0CG30;P0CG29	22	q11.23	23980058;23957414	23983915;23961195	-0.413765	-3.86345	0.107097	0.00396666	0.0129828	0.0826672	1.46198	0.0565447	0.172303	0.283316	0.0834011	1.07562	0.077538	0.307512	0.422119	0.230591	4.30547	0.0535577	0.00121926	0.00608834
UBE2D3;UBE2D2	ENSG00000109332;ENSG00000131508	7323;7322	A0A087WY85;P61077;P61077-2;P61077-3;D6RFM0;D6RAH7;H9KV45;P62837-2;D6RAW0;D6RA11	4;5	q24;q31.2	102794383;139526431	102868896;139628434	-0.165397	-3.68673	0.0448628	0.00518966	0.0161223	-0.0875984	-2.96177	0.0295763	0.0132095	0.0389017	-0.121251	-2.99954	0.0404233	0.0134394	0.0349049	-0.121808	-3.9047	0.0311952	0.00241578	0.0106264
SLC6A6	ENSG00000131389	6533	P31641;A0A087WY96;A0A087WYN0	3	p25.1	14402576	14489349	-0.364473	-5.05909	0.0720431	0.000722957	0.00351107	-0.390086	-5.95527	0.0655027	0.000103764	0.000801562	-0.320694	-4.46183	0.0718749	0.00123069	0.00481266	-0.275207	-4.41831	0.0622877	0.00100935	0.00523711
TAP2	ENSG00000204267;ENSG00000206235;ENSG00000206299;ENSG00000223481;ENSG00000225967;ENSG00000228582;ENSG00000232326;ENSG00000237599;ENSG00000250264	6891	A0A0G2JLV0;A0A087WYD6;X5CMH5;Q03519;A0A140T9S0;E7ENX8;Q03519-2	6	p21.32	32821833;32813767	32838739;32838822	0.0448313	1.05775	0.0423837	0.318246	0.419541	0.0169017	0.409847	0.041239	0.689952	0.783878	0.478608	13.399	0.0357198	1.09523e-07	2.93165e-06	0.186687	5.08552	0.0367096	0.000342154	0.00227748
CERCAM	ENSG00000167123	51148	A0A087WYE2;Q5T4B2-2;Q5T4B2;B7ZBS8;B7ZBS9;B7ZBT0;X6RL83	9	q34.11	128411751	128437351	-0.0338751	-0.339193	0.0998699	0.742392	0.805112	0.0795057	0.848561	0.0936947	0.414587	0.545672	0.0793405	0.75145	0.105583	0.469799	0.582274	0.17948	1.93421	0.0927926	0.0789805	0.161087
APOOL	ENSG00000155008	139322	Q6UXV4;A0A087WYF7;A0A087WUX8	X	q21.1	85003877	85093315	-0.549343	-7.4525	0.0737126	4.30037e-05	0.000426088	-0.268257	-5.19933	0.0515944	0.000315708	0.00199113	-0.183235	-3.72916	0.0491358	0.00395637	0.0126635	-0.104257	-2.15275	0.0484299	0.0541705	0.119369
MED6	ENSG00000133997	10001	G3V4A5;A0A087WYL7;O75586;O75586-2	14	q24.2	70581257	70600690	-0.166832	-4.06527	0.0410383	0.00293353	0.0103521	0.0112313	0.302902	0.0370789	0.767734	0.840782	-0.193997	-5.41147	0.0358492	0.000302779	0.00150756	-0.13797	-3.93487	0.0350633	0.00229306	0.0101967
SELENOH	ENSG00000211450;ENSG00000254732	280636	A0A087WYP2;Q8IZQ5;H0YE28	11	q12.1	57741491;57741779	57743554;57804771	-0.133022	-2.30235	0.0577765	0.047349	0.0912367	-0.0715446	-1.27074	0.0563014	0.230582	0.353316	-0.000491161	-0.00978476	0.0501966	0.992387	0.995269	-0.0794562	-1.52583	0.052074	0.155028	0.266944
UGP2	ENSG00000169764	7360	A0A087WYS1;E7EUC7;Q16851	2	p15	63840952	63891562	0.214239	2.12002	0.101055	0.0636157	0.116056	0.201589	2.15509	0.0935409	0.0546785	0.11669	0.302536	3.02527	0.100003	0.0128632	0.0336744	0.135363	1.28004	0.10575	0.226637	0.353834
HIKESHI	ENSG00000149196	51501	A0A087WYW7;Q53FT3;E9PPG8	11	q14.2	86302211	86345943	-0.0345587	-0.672082	0.0514203	0.518727	0.614887	-0.093169	-1.70176	0.0547485	0.11745	0.211556	-0.0346217	-0.623626	0.0555168	0.546916	0.650021	-0.0657456	-1.37458	0.0478297	0.196378	0.317236
RAVER1	ENSG00000161847;ENSG00000267303	125950	A0A087WZ13;E9PAU2;Q8IY67-2;Q8IY67	19	p13.2	10316212;10315471	10333529;10320678	0.23816	8.46155	0.0281462	1.58864e-05	0.00021428	0.0877018	2.91501	0.0300863	0.0143503	0.0416049	0.147213	5.25029	0.0280389	0.000380662	0.00183068	0.0940558	3.64575	0.0257988	0.00379395	0.0149039
CAP2	ENSG00000112186	10486	B7Z385;A0A087X0J3;A0A087WZ15;P40123-2;P40123;E9PDI2	6	p22.3	17393595	17557780	-0.0978548	-1.7611	0.0555646	0.112712	0.184496	0.00676693	0.146798	0.046097	0.886003	0.9261	0.692093	7.62631	0.0907506	1.8481e-05	0.000163001	0.0232316	0.508486	0.0456878	0.621067	0.732176
PLEKHA2	ENSG00000169499	59339	A0A087WZ32;A0A087X038;A8K727;Q9HB19	8	p11.22	38901235	38973912	0.0546753	0.650472	0.0840548	0.531945	0.626896	-0.0509028	-0.647063	0.0786674	0.53114	0.650797	0.472737	5.38241	0.0878299	0.000315447	0.0015594	-0.155862	-1.92436	0.0809943	0.0803166	0.163089
SPPL2B	ENSG00000005206	56928	A0A087WZ50;Q8TCT7-2;Q8TCT7-4;Q8TCT7;A0A087WZ93	19	p13.3	2328615	2355095	-0.243061	-1.75165	0.138761	0.114393	0.186848	-0.0884367	-0.839834	0.105303	0.419254	0.549927	0.0149507	0.111653	0.133903	0.913321	0.938321	0.111922	0.887802	0.126067	0.393479	0.528979
ALG9	ENSG00000086848;ENSG00000258529	79796	A0A087WZ62;Q9H6U8;Q9H6U8-3;H0YCW6;Q9H6U8-2;Q9H6U8-4	11	q23.1	111782195;111786286	111871581;111879425	0.0164121	0.340772	0.0481616	0.741242	0.804624	-0.0373002	-0.9444	0.0394962	0.365669	0.497402	0.0452629	1.02398	0.0442028	0.330117	0.446492	0.0138397	0.330123	0.0419228	0.747454	0.826436
RNASET2	ENSG00000026297;ENSG00000249141	8635	D6REQ6;D6RHI9;A0A087WZM2;O00584	6	q27	166922113;166858094	166957191;166956124	-0.319768	-7.92221	0.0403636	2.67215e-05	0.000305022	-0.163156	-4.87236	0.0334861	0.000523853	0.00300976	-0.142324	-4.20185	0.0338718	0.00184746	0.00671856	0.0914461	3.28714	0.0278194	0.00715903	0.0247697
IDH3B	ENSG00000101365	3420	A0A087WZN1;O43837;A0A087X2E5;O43837-2	20	p13	2658395	2664219	-0.127069	-3.65082	0.0348057	0.00548368	0.016779	-0.0830195	-3.37076	0.0246293	0.00642448	0.0218237	0.0159048	0.71727	0.0221741	0.489719	0.600177	0.0628558	2.70648	0.0232242	0.0202733	0.0555584
SAMD4B	ENSG00000179134	55095	A0A087WZT0;M0QZ22;Q5PRF9	19	q13.2	39342421	39385710	-0.187255	-3.15798	0.059296	0.0118643	0.0308374	0.049903	1.12375	0.0444076	0.285543	0.415149	-0.0447041	-1.17981	0.0378911	0.265542	0.376789	0.0250452	0.686585	0.036478	0.506434	0.63448
TMT1B	ENSG00000170439	196410	A0A087WZT2;Q6UX53	12	q13.2	55681736	55684611	-0.325809	-6.65436	0.0489618	0.000101884	0.000805048	-0.397165	-10.6819	0.0371811	4.58224e-07	1.2797e-05	-0.337832	-8.54842	0.0395198	6.82166e-06	7.33838e-05	-0.422242	-10.755	0.0392599	3.28242e-07	8.5541e-06
CDK16	ENSG00000102225	5127	A0A087WZU2;Q00536;Q00536-3;Q00536-2;H0YAZ9	X	p11.3	47217860	47229997	0.0799796	0.89737	0.0891267	0.393329	0.494246	-0.0233651	-0.321587	0.0726557	0.753921	0.83128	0.00860264	0.119984	0.0716982	0.906886	0.933933	-0.0957982	-1.34765	0.0710852	0.204634	0.327812
TP53	ENSG00000141510	7157	P04637;A0A087WZU8;P04637-3;P04637-2;J3KP33;A0A087X1Q1;E7ESS1;A0A087WT22;A0A087WXZ1;A0A0U1RQC9;P04637-8;P04637-9;P04637-7;P04637-5;P04637-6;P04637-4	17	p13.1	7661779	7687546	-0.150912	-1.3443	0.112261	0.212365	0.303579	-0.263795	-2.72446	0.0968246	0.0201157	0.0538992	-0.021551	-0.220701	0.0976478	0.829792	0.879862	0.099827	0.844803	0.118166	0.416059	0.551392
PPIP5K2	ENSG00000145725	23262	A0A087WZV0;O43314-2;O43314	5	q21.1	103120149	103212799	-0.0688566	-1.82623	0.0377042	0.101736	0.169788	0.0337502	1.19847	0.028161	0.25644	0.383577	-0.112642	-3.96488	0.02841	0.0026967	0.00920127	-0.035226	-1.27995	0.0275213	0.226666	0.353834
BCL9L	ENSG00000186174	283149	A0A087WZX0;Q86UU0-4;Q86UU0-2;Q86UU0;Q86UU0-3	11	q23.3	118893875	118925926	-0.0779638	-2.14655	0.0363205	0.060948	0.112302	-0.0530878	-1.60737	0.0330277	0.136867	0.23676	0.0788238	2.27435	0.0346577	0.0463773	0.0941173	0.0194263	0.649218	0.0299226	0.529402	0.653801
KIF17;KIF3A;KIF6	ENSG00000117245;ENSG00000131437;ENSG00000164627	57576;11127;221458	J3KPF9;A0A087X011;E9PES4;Q9Y496	1;5;6	p36.12;q31.1;p21.2	20664014;132692628;39329990	20718017;132737638;39725408	-0.0629027	-1.6307	0.0385741	0.13804	0.215769	-0.0204084	-0.675155	0.0302277	0.513811	0.63438	-0.0117886	-0.371903	0.0316981	0.71777	0.794771	0.0362256	1.20201	0.0301375	0.254378	0.385137
EAPP	ENSG00000129518	55837	G3V2W9;A0A087X060;Q56P03	14	q13.1	34515938	34539704	0.500821	6.64409	0.0753784	0.00010307	0.000811632	0.175117	2.73268	0.0640826	0.0198247	0.0532889	0.160302	2.40524	0.0666472	0.0371211	0.0787916	0.184879	2.77315	0.0666674	0.0179872	0.0505573
SNAP47	ENSG00000143740	116841	A0A087X0B7;Q5SQN1;H7C3C7;Q5SQN1-4;Q5SQN1-2	1	q42.13	227728200	227781826	-0.0511449	-0.291518	0.175443	0.777387	0.832218	-0.0454028	-0.415311	0.109323	0.686068	0.781101	0.0693379	0.508132	0.136456	0.622446	0.714292	0.0177206	0.139181	0.127321	0.8918	0.928439
RBM26	ENSG00000139746	64062	A0A087X0H9;Q5T8P6-4	13	q31.1	79311824	79406477	0.0795113	2.94152	0.0270306	0.0167802	0.0404059	0.0759468	3.3984	0.0223478	0.00612121	0.0210556	0.127304	5.71119	0.0222903	0.000199753	0.00107521	0.065011	3.43376	0.0189329	0.0055157	0.0201435
TJP1	ENSG00000104067	7082	A0A087X0K9;G5E9E7	15	q13.1	29699367	29968915	-0.348164	-2.90674	0.119778	0.0177477	0.0421766	-0.0659644	-0.724076	0.0911015	0.48445	0.608736	-0.0486985	-0.543791	0.0895537	0.598569	0.694275	-0.0803104	-0.870827	0.0922231	0.40229	0.537893
SLC4A1AP	ENSG00000163798	22950	A0A087X0M4;Q9BWU0	2	p23.3	27663426	27695366	0.0399182	1.22447	0.0326005	0.252437	0.348666	0.0244386	1.01218	0.0241446	0.333653	0.464751	0.0367708	1.45375	0.0252938	0.176848	0.274885	-0.0040969	-0.178642	0.0229336	0.861438	0.905594
YTHDF3	ENSG00000185728	253943	A0A087X0Q1;Q7Z739;A0A024R7W5;A0A087WY31	8	q12.3	63168553	63212786	0.109188	3.95819	0.0275853	0.00344043	0.0117185	-0.0324608	-1.19082	0.0272593	0.259308	0.386778	-0.0118996	-0.50898	0.0233793	0.621873	0.713991	0.015694	0.629121	0.024946	0.542001	0.664252
SELENOO	ENSG00000073169	83642	A0A087X0Q9;Q9BVL4	22	q13.33	50201011	50217616	0.186216	3.36782	0.0552927	0.00851317	0.0237447	-0.0208998	-0.402104	0.0519762	0.695472	0.788301	0.0518125	0.926274	0.0559365	0.376245	0.492297	0.0179565	0.37826	0.0474713	0.712372	0.800759
SNX12	ENSG00000147164	29934	A0A087X0R6;Q9UMY4-2;Q9UMY4;Q9UMY4-3	X	q13.1	71056332	71073426	-0.0335462	-0.553806	0.0605739	0.593455	0.681024	-0.143843	-2.60955	0.055122	0.0246542	0.06299	-0.0642146	-1.25555	0.0511445	0.237989	0.345139	-0.085874	-1.4302	0.0600433	0.180201	0.298273
COL6A1	ENSG00000142156	1291	A0A087X0S5;P12109	21	q22.3	45981770	46005050	0.390989	8.90391	0.0439121	1.05742e-05	0.000161203	0.154368	3.5076	0.0440096	0.00505963	0.0180578	0.329243	6.59822	0.0498988	6.2657e-05	0.000422567	0.106767	2.61312	0.040858	0.023965	0.0632411
RELA	ENSG00000173039	5970	Q04206;A0A087X0W8;E9PKH5;Q2TAM5;Q04206-4;Q04206-3;Q04206-2;A0A087WVP0;E9PKV4	11	q13.1	65653599	65663090	0.0696331	1.97066	0.0353349	0.0808708	0.140891	0.0100404	0.348217	0.0288339	0.734388	0.817486	0.0628521	2.28003	0.0275664	0.0459327	0.093545	0.0108173	0.441053	0.0245261	0.667643	0.767306
NOMO3;NOMO1;NOMO2	ENSG00000103226;ENSG00000103512;ENSG00000185164;ENSG00000274779	408050;23420;283820;102723728	A0A0G2JN29;A0A087X117;Q15155;A0A0G2JP90;A0A087WW46	16	p13.11;p12.3	16232506;14833721;18417325	16300806;14896157;18562211	-0.365584	-3.10449	0.11776	0.0129206	0.0330236	-0.239801	-3.08945	0.0776193	0.0105387	0.0322893	-0.32702	-3.93358	0.0831355	0.00283637	0.00958317	-0.275614	-3.29867	0.083553	0.00701331	0.0244123
ZMIZ1;ZMIZ2	ENSG00000108175;ENSG00000122515	57178;83637	E7EWM3;A0A087X127;Q8NF64-3;Q8NF64-2;Q8NF64	10;7	q22.3;p13	79068966;44748581	79316519;44769881	-0.0229973	-0.351075	0.0655054	0.733762	0.798639	0.0213163	0.38646	0.0551578	0.706682	0.796141	0.0573017	0.901458	0.0635656	0.388664	0.504723	0.0234108	0.390947	0.0598822	0.703236	0.795134
SRCIN1	ENSG00000277363	80725	A0A087X165;Q9C0H9;A0A087WVV7;Q9C0H9-2	17	q12	38530031	38605952	0.398656	3.61702	0.110217	0.00577649	0.0174813	0.264998	2.56203	0.103433	0.0268147	0.0672657	0.318656	2.90277	0.109777	0.0158519	0.039881	0.272458	2.49254	0.109309	0.0297269	0.0747883
ATXN3;ATXN3L	ENSG00000066427;ENSG00000123594	4287;92552	P54252-1;P54252;A0A2R8Y3X7;P54252-4;F5H211;D3VVH9;G3V3R7;A0A087X1A8;A0A087WXY4;P54252-3;G3V328;C9JQV6;G3V4U9;A0A0A0MS38;S4R399;E9PJN5;G3V2G1;G3V526	14;X	q32.12;p22.2	92044496;13318647	92106621;13320053	0.094832	1.3294	0.0713346	0.217036	0.309106	-0.0614668	-1.39178	0.0441642	0.192063	0.307461	-0.0912188	-1.83887	0.0496059	0.0959547	0.168917	0.0863463	1.74241	0.0495557	0.109039	0.206072
TMSB15A;TMSB15B;TMSB15C	ENSG00000158164;ENSG00000158427;ENSG00000269226	11013;286527;122394733	H3BU88;A0A087X1C1;P0CG35;P0CG34	X	q22.1;q22.2	102513682;103918896;104063871	102516739;103966712;104076236	0.712821	12.3733	0.0576096	7.05731e-07	2.37745e-05	0.0892241	1.51873	0.0587491	0.157624	0.264459	-0.0719369	-1.20689	0.0596053	0.25541	0.365038	-0.4681	-7.60106	0.0615835	1.00424e-05	0.000137469
ARFIP2	ENSG00000132254	23647	A0A087X1E4;P53365;P53365-3;P53365-2	11	p15.4	6474683	6481479	-0.273307	-4.87572	0.0560547	0.000926102	0.00426279	-0.00615839	-0.125106	0.0492252	0.902744	0.937073	-0.0532337	-1.20611	0.0441366	0.255697	0.365327	0.068113	1.50819	0.0451621	0.15943	0.2724
SELENOF	ENSG00000183291	9403	A0A087X1G7;O60613;A0A0J9YX89	1	p22.3	86862445	86914424	-0.0900323	-1.48512	0.0606229	0.17231	0.257514	-0.0771885	-1.71768	0.0449377	0.11443	0.207416	-0.0024615	-0.056239	0.0437686	0.956266	0.970031	-0.154738	-3.02785	0.051105	0.0113856	0.0351807
LYPLA1	ENSG00000120992	10434	A0A087X1K9;O75608-2;O75608;E5RGR0;B4DP64;E5RJ48	8	q11.23	54046367	54102017	0.035659	0.985008	0.0362017	0.350838	0.453554	-0.235904	-8.53251	0.0276477	4.06312e-06	6.27739e-05	-0.19489	-7.23734	0.0269284	2.89101e-05	0.000231616	-0.164965	-6.43652	0.0256295	4.63379e-05	0.000460242
RPP40	ENSG00000124787	10799	A0A087X1N3;O75818-2;O75818;F8WC38;X6RLL4	6	p25.1	4994717	5004063	-0.348261	-2.50137	0.139228	0.0342545	0.0706999	-0.0288607	-0.223696	0.129017	0.82718	0.882786	-0.107989	-0.80803	0.133645	0.437983	0.55266	-0.139293	-1.16453	0.119614	0.268629	0.400612
SYTL1	ENSG00000142765	84958	A0A087X1N4;Q8IYJ3-2;Q8IYJ3	1	p36.11	27342020	27353937	0.0976672	1.68652	0.0579105	0.12662	0.201576	0.0776625	1.46738	0.0529258	0.170857	0.281473	0.227766	4.3253	0.052659	0.00152157	0.00573267	0.194696	3.61326	0.0538838	0.00401686	0.0155496
TUBGCP5	ENSG00000275835	114791	A0A0G2JQX1;A0A0G2JPW5;A0A0G2JSA7;A0A087X1Z1;Q96RT8-2;Q96RT8;A0A0G2JR45;A0A0G2JRG1	15	q11.2	22983192	23039572	-0.081575	-1.12266	0.0726625	0.291179	0.391299	-0.0514674	-0.794687	0.0647644	0.443955	0.573268	-0.0851897	-1.32303	0.06439	0.215452	0.319021	-0.0422257	-0.70699	0.0597261	0.494148	0.623304
PSME2	ENSG00000100911	5721	A0A087X1Z3;Q9UL46;H0YM70	14	q12	24143362	24147570	0.0182827	0.539595	0.0338821	0.602814	0.68913	0.0362298	1.28754	0.0281388	0.224885	0.346123	0.572319	16.9817	0.0337021	1.13793e-08	5.23902e-07	0.172612	6.38054	0.0270529	5.009e-05	0.000489281
WASHC4	ENSG00000136051	23325	A0A087X256;Q2M389;Q2M389-2	12	q23.3	105107324	105169130	-0.0901122	-3.10021	0.0290665	0.0130093	0.0331766	0.0358005	1.24669	0.0287163	0.238942	0.363145	0.0577831	1.78925	0.0322946	0.104035	0.179812	0.0495527	1.92808	0.0257005	0.0798097	0.162346
MRPL45	ENSG00000278845	84311	A0A087X2D5;Q9BRJ2;A0A0G2JMS5;A0A087WU62	17	q12	38297023	38323217	-0.113002	-4.25878	0.0265339	0.00220839	0.00823942	-0.0547122	-2.24848	0.024333	0.0464995	0.103355	0.0572723	2.36829	0.0241829	0.0395331	0.082997	0.12799	5.76591	0.0221977	0.000121092	0.000992008
SPAG9	ENSG00000008294	9043	A0A087X2D8;O60271-4;O60271-2;O60271-5;O60271-9	17	q21.33	50962174	51120868	-0.030492	-1.16931	0.026077	0.272874	0.371617	0.0038914	0.155303	0.0250568	0.879455	0.921602	0.0962452	3.94018	0.0244266	0.00280632	0.00950489	-0.0830819	-3.54527	0.0234346	0.00452809	0.0171067
HECTD1	ENSG00000092148	25831	A0A087X2H1	14	q12	31100117	31207804	-0.0982926	-1.24613	0.0788782	0.244761	0.340584	-0.112923	-1.49461	0.0755535	0.163727	0.272655	-0.124314	-1.62035	0.0767205	0.136408	0.222493	-0.245593	-3.09674	0.079307	0.0100625	0.0320237
PSMC6	ENSG00000100519	5706	A0A087X2I1;P62333;H0YJC0	14	q22.1	52707178	52728590	0.00357338	0.155091	0.0230405	0.880236	0.910289	0.0978861	3.90707	0.0250536	0.00254503	0.010512	0.0274747	0.955736	0.0287472	0.361871	0.478659	0.0336213	1.69114	0.0198809	0.118663	0.21929
WDR20	ENSG00000140153	91833	A0A088AWN2;Q8TBZ3-4;Q8TBZ3-5;Q8TBZ3-6;Q8TBZ3;Q8TBZ3-2;Q8TBZ3-7	14	q32.31	102139503	102224847	-0.0791184	-0.793924	0.0996549	0.448048	0.548134	0.0299869	0.390788	0.0767345	0.703573	0.793674	0.015852	0.188787	0.0839675	0.854059	0.896508	-0.0977355	-1.173	0.0833208	0.265353	0.396823
DOCK9	ENSG00000088387	23348	A0A088AWN3;A0A0A0MSY4;Q9BZ29-3;Q9BZ29-5;Q9BZ29;Q9BZ29-4;Q6ZSL5;A0A0A0MT38;Q9BZ29-6	13	q32.3	98793429	99086625	0.108392	2.99019	0.0362492	0.0155169	0.0380945	0.0966556	3.49784	0.0276329	0.0051463	0.0183009	0.0957456	2.92693	0.032712	0.0152112	0.0385499	0.0451741	1.61562	0.0279609	0.13422	0.240573
NARF	ENSG00000141562	26502	A0A088AWN8;Q9UHQ1-4;Q9UHQ1-3;Q9UHQ1;Q9UHQ1-2;E7EP87;J3KT43;J3KS48;E9PH27	17	q25.3	82458180	82490537	-0.16836	-1.52936	0.110086	0.161173	0.244293	-0.139694	-2.25623	0.0619148	0.0458759	0.102365	-0.288063	-3.61614	0.0796603	0.00476559	0.0147417	-0.273346	-4.39321	0.06222	0.00105253	0.00539626
DOCK2;DOCK1;CFAP299	ENSG00000134516;ENSG00000150760;ENSG00000197826	1794;1793;255119	A0A096LNH6;Q14185	5;10;4	q35.1;q26.2;q21.21	169637268;126905409;80335730	170083382;127452517;80963750	0.193443	6.72385	0.0287697	9.42413e-05	0.000763886	0.0913891	3.20266	0.0285354	0.00863068	0.0275432	0.123917	4.3858	0.0282542	0.0013846	0.00530047	0.0899902	3.54846	0.0253604	0.00450265	0.0170199
GPS1	ENSG00000169727	2873	A0A096LP07;A0A096LPJ3;A8K070	17	q25.3	82050691	82057470	-0.0563161	-1.90467	0.0295673	0.0898448	0.153548	0.0213665	0.820327	0.0260463	0.429811	0.559946	-0.00659018	-0.256915	0.0256512	0.802484	0.860151	-0.011843	-0.487061	0.0243153	0.635691	0.741744
ALG13	ENSG00000101901	79868	A0A096LP10;Q9NP73-2;A0A096LNJ4;A0A087WX43;D6RE84;A0A087WTT9;A0A1B0GVW6;Q9NP73	X	q23	111665811	111760649	-0.258417	-4.90156	0.0527213	0.000894074	0.0041551	0.0378068	0.848856	0.0445386	0.41443	0.545569	-0.107483	-2.45585	0.0437663	0.03405	0.0734382	0.0702747	1.58048	0.0444642	0.142053	0.250836
AAK1	ENSG00000115977	22848	A0A096LP25;A0A096LNZ0;Q6ZSR9	2	p13.3	69457997	69674349	-0.100796	-1.09328	0.0921962	0.303198	0.404034	-0.0280555	-0.394663	0.0710872	0.700795	0.791668	0.0861606	1.13423	0.0759642	0.283311	0.395475	0.0743277	0.834282	0.0890918	0.421714	0.556857
WASHC2A;WASHC2C	ENSG00000099290;ENSG00000172661	387680;253725	A0A0A0MR88;A0A096LPC5;Q9Y4E1-2;Q9Y4E1;Q9Y4E1-4;J3KP36;Q9Y4E1-3;Q9Y4E1-6;Q9Y4E1-5	10	q11.23;q11.22	50067888;45727200	50133509;45792964	0.0132529	0.449113	0.0295092	0.66417	0.740995	0.0806107	3.67233	0.0219508	0.00380372	0.0143465	0.15173	5.70711	0.0265862	0.00020087	0.00107954	0.154909	7.81218	0.0198292	7.74502e-06	0.000111664
GATD3	ENSG00000160221;ENSG00000276612;ENSG00000280071	8209;102724023	A0A096LPI6;A0A0B4J2D5;P30042;A0A096LNH5;H7C2G3;A0A0B4J2H4;P30042-2;H7C1F6	21	q22.3;p12	44133610;5116341	44210114;5128369	-0.0910536	-2.1282	0.0427843	0.0627816	0.114823	-0.0376395	-1.45452	0.0258776	0.174317	0.285608	0.243898	8.40995	0.0290011	7.88012e-06	8.30842e-05	0.0652618	2.73798	0.0238357	0.0191593	0.0530955
PHF20L1	ENSG00000129292	51105	A0A0A0MQS0;F8W9L8;A8MW92-4;A8MW92;A8MUE8;A8MXR8;A8MW92-2;E9PM57	8	q24.22	132775358	132848807	0.0800567	1.03098	0.0776509	0.329959	0.432144	-0.0750607	-0.974015	0.0770632	0.351417	0.483252	-0.0116894	-0.164457	0.0710789	0.872667	0.908311	-0.304304	-3.58254	0.0849408	0.00424004	0.0162257
PYCR3	ENSG00000104524	65263	A0A0A0MQS1;Q53H96;Q53H96-2;B5MD87	8	q24.3	143603210	143609773	-0.163389	-3.30294	0.0494677	0.00942858	0.0257062	0.161362	3.7014	0.0435949	0.0036179	0.0137736	-0.143475	-3.20547	0.0447594	0.00947397	0.0262549	-0.398324	-7.13578	0.0558207	1.81319e-05	0.000218152
CLASRP	ENSG00000104859	11129	A0A0A0MQS2;Q8N2M8;F5H0Q6;Q8N2M8-3;Q8N2M8-4	19	q13.32	45039045	45070956	-0.149632	-2.3128	0.0646975	0.046552	0.0899518	-0.0620295	-1.29841	0.0477733	0.221258	0.34182	0.064093	1.15386	0.0555468	0.275547	0.38701	-0.0175663	-0.35036	0.0501378	0.732627	0.816026
DCAF10	ENSG00000122741	79269	A0A0A0MQT4;Q5QP82-2;Q5QP82	9	p13.2	37800554	37867666	-0.299947	-2.62889	0.114097	0.0278369	0.0598884	0.115248	1.08862	0.105867	0.300083	0.430042	-0.267323	-2.31763	0.115343	0.0430918	0.0891288	0.0722997	0.759076	0.095247	0.463623	0.595901
WDR18	ENSG00000065268	57418	A0A0A0MQU0;Q9BV38;U3KQC1;K7EIR0	19	p13.3	984332	998438	-0.0784842	-2.84519	0.0275849	0.0196016	0.0458012	0.0642965	2.66909	0.0240893	0.0221883	0.058219	0.00492384	0.195651	0.0251664	0.848825	0.892506	-0.0330455	-1.17841	0.0280424	0.263279	0.395005
MBNL3;MBNL1	ENSG00000076770;ENSG00000152601	55796;4154	C9JP00;A0A0A0MQX8;Q9NR56;Q9NR56-7;Q86VM6	X;3	q26.2;q25.1	132369320;152243828	132489968;152465780	-0.170746	-6.56699	0.0260006	0.00011247	0.000862609	0.0487148	2.08197	0.0233985	0.0620205	0.128932	0.00460493	0.15777	0.0291877	0.877797	0.911863	-0.0311298	-1.46215	0.0212905	0.17143	0.287493
RAP1GAP	ENSG00000076864	5909	F2Z357;A0A0A0MQY8;J3KPC5;X6R8W7;P47736;P47736-2;P47736-3;P47736-4	1	p36.12	21596221	21669357	0.000641672	0.00391425	0.163932	0.996964	0.997558	-0.287821	-2.67895	0.107438	0.0218044	0.0573644	-0.243497	-1.42908	0.170387	0.183643	0.2829	0.0801101	0.631874	0.126782	0.540265	0.663302
CEP192	ENSG00000101639	55125	A0A0A0MR42;K7ENP4;Q8TEP8;Q8TEP8-3;K7EPA2	18	p11.21	12991362	13125052	0.439745	4.16111	0.10568	0.00254699	0.00928206	0.0406065	0.409939	0.0990548	0.689886	0.783878	0.113504	1.1066	0.10257	0.294528	0.40755	-0.081993	-0.860911	0.0952398	0.4075	0.543491
MADD	ENSG00000110514	8567	A0A0A0MRB5;Q8WXG6-8;Q8WXG6-5;Q8WXG6-4;Q8WXG6-3;Q8WXG6-2;Q8WXG6-6;Q8WXG6;Q8WXG6-7	11	p11.2	47269161	47330031	-0.180405	-3.21889	0.0560455	0.0107695	0.0285724	-0.267183	-4.82911	0.0553276	0.000560774	0.0031511	-0.0561895	-0.844397	0.066544	0.418306	0.533337	-0.104868	-1.954	0.0536684	0.0763586	0.157272
ASAP1	ENSG00000153317	50807	A0A0A0MRE5;Q9ULH1;Q9ULH1-2;H0YBF7	8	q24.22	130052104	130443674	-0.147172	-2.57197	0.0572215	0.0305365	0.064788	-0.0640604	-1.74277	0.0367578	0.109811	0.200835	0.0507975	1.39165	0.0365016	0.194382	0.295542	-0.37254	-8.46322	0.0440187	3.58518e-06	6.03356e-05
WDR47	ENSG00000085433	22911	A0A0A0MRE6;O94967-2;O94967;O94967-3;O94967-4	1	p13.3	108970214	109042113	0.171978	1.22587	0.14029	0.251932	0.348108	0.0362739	0.499973	0.0725518	0.627152	0.734086	0.152527	2.14986	0.0709475	0.0572377	0.111035	-0.0170818	-0.263189	0.0649031	0.797227	0.862278
AKAP9	ENSG00000127914	10142	A0A0A0MRF6;Q99996-3;Q99996;Q99996-1;Q99996-6;Q99996-5;A0A0A0MRE9	7	q21.2	91940840	92110673	0.180946	6.5812	0.0274945	0.00011067	0.0008511	-0.0987756	-3.6778	0.0268572	0.00376802	0.0142196	0.0674325	3.1657	0.021301	0.0101337	0.0276723	0.120794	6.14604	0.019654	6.97226e-05	0.000628596
GPALPP1	ENSG00000133114	55425	A0A0A0MRI1;Q8IXQ4;Q8IXQ4-2;Q8IXQ4-3	13	q14.12	44989529	45037669	0.262405	4.17234	0.0628915	0.00250537	0.00916425	0.135015	2.43687	0.0554052	0.0334358	0.0796782	0.187564	3.37415	0.0555887	0.00713091	0.0206916	-0.00329289	-0.0820068	0.0401539	0.936101	0.957736
NAV1	ENSG00000134369	89796	A0A0A0MRJ3;Q8NEY1-7;Q8NEY1-4;Q8NEY1-2;Q8NEY1-3;Q8NEY1;Q8NEY1-5;Q8NEY1-6	1	q32.1	201539127	201826969	0.145604	4.36001	0.0333954	0.00190765	0.00732308	0.00822442	0.262587	0.0313208	0.797824	0.86144	0.145725	4.79874	0.0303673	0.000737327	0.00311246	0.157997	5.64683	0.0279798	0.00014455	0.00112798
PCMT1	ENSG00000120265	5110	A0A0A0MRJ6;H7BY58;P22061;P22061-2;F6S8N6	6	q25.1	149749444	149811420	-0.0300541	-1.02596	0.0292938	0.332194	0.434422	0.122144	3.77988	0.0323142	0.00316178	0.0124205	0.042701	1.36404	0.0313049	0.202642	0.304671	0.0614189	2.72721	0.0225208	0.0195332	0.0539584
ABLIM1	ENSG00000099204	3983	F8W8M4;A0A0A0MRL6;O14639-2;O14639;O14639-3;O14639-5;O14639-6;J3QSX6;O14639-4	10	q25.3	114431112	114768061	0.311333	6.07119	0.0512804	0.000200616	0.00131822	0.340292	8.68583	0.0391778	3.43014e-06	5.4708e-05	0.491537	11.7479	0.0418404	3.76889e-07	7.69584e-06	0.184693	4.95196	0.0372969	0.000422777	0.00268827
MYO6	ENSG00000196586	4646	A0A0A0MRM8;Q9UM54-5;Q9UM54-2;A0A0D9SGC1;E7EW20;Q9UM54-6;Q9UM54-4;Q9UM54-1;Q9UM54	6	q14.1	75749201	75919537	0.145706	5.06793	0.0287505	0.000714463	0.00348206	0.0379605	1.96454	0.0193228	0.0757872	0.15121	0.226185	12.2362	0.0184849	2.57532e-07	5.8312e-06	0.264446	14.3995	0.018365	1.57562e-08	8.18138e-07
NOLC1	ENSG00000166197	9221	A0A0A0MRM9;Q14978;Q14978-2	10	q24.32	102152176	102163871	-0.10846	-0.694561	0.156156	0.505192	0.602528	0.000584996	0.00406501	0.14391	0.996831	0.99813	-0.275442	-1.73043	0.159175	0.114418	0.193101	-0.151226	-1.03494	0.146121	0.322719	0.457827
SMARCA1	ENSG00000102038	6594	A0A0A0MRP6;P28370-2	X	q26.1	129446501	129523500	0.154386	5.83986	0.0264366	0.000265638	0.00164473	0.0771324	3.13452	0.0246074	0.00973244	0.0303441	0.320686	12.311	0.0260487	2.43232e-07	5.59921e-06	0.118531	4.8883	0.0242478	0.000468057	0.00290684
SNRPC	ENSG00000124562	6631	P09234;A0A0A0MRR7	6	p21.31	34757505	34773857	0.0261532	0.71954	0.036347	0.490412	0.589211	0.0380452	1.38169	0.0275352	0.195053	0.310807	0.0517485	1.85619	0.0278788	0.0932733	0.164954	0.0896407	3.62999	0.0246945	0.00390043	0.0151669
ABI1	ENSG00000136754	10006	A0A0A0MRT6;Q8IZP0-2;Q8IZP0-4;Q8IZP0-3;Q8IZP0-5;Q8IZP0-6;Q8IZP0-9;Q8IZP0;B6VEX4;Q8IZP0-10;Q8IZP0-8;Q8IZP0-7;Q8IZP0-12;Q8IZP0-11	10	p12.1	26746593	26861087	0.134864	4.93691	0.0273175	0.000852184	0.00400474	-0.0233735	-0.889383	0.0262805	0.393229	0.525268	0.065435	2.30877	0.0283419	0.0437452	0.0899923	0.050495	2.06745	0.0244239	0.062825	0.134187
MPP2	ENSG00000108852	4355	Q14168-4;B4DZ84;Q14168;Q14168-3;Q14168-2;Q14168-6;A0A0C4DH75;D3DX49;A0A0D9SFF8;A0A0A0MRU0;D3DX48;Q14168-5	17	q21.31	43875357	43909711	-0.103156	-1.59457	0.0646925	0.145921	0.225645	-0.143385	-2.25744	0.0635168	0.0457799	0.102217	-0.173372	-2.47094	0.0701647	0.0331838	0.0719972	0.189466	3.19083	0.0593783	0.00850251	0.0281623
WRAP73	ENSG00000116213	49856	A0A0A0MRV3;Q9P2S5;Q5T0D5	1	p36.32	3630767	3652761	-0.160751	-2.67564	0.0600796	0.0258007	0.0564395	-0.0658627	-1.20935	0.0544611	0.252404	0.378606	-0.295351	-4.627	0.0638322	0.00095543	0.00388587	-0.101889	-1.94964	0.0522602	0.0769288	0.158116
FAM219A	ENSG00000164970	203259	A0A0A0MRW1;A0A0A0MRW2;Q5T593;A0A0A0MRW0;A0A0A0MRW3;Q8IW50-3;Q8IW50-2;Q8IW50-5;Q8IW50-6;Q8IW50-4;Q8IW50;A0A0A0MRV9;Q5T586;Q8IW50-7	9	p13.3	34398184	34458570	-0.177407	-1.1352	0.156279	0.286166	0.386266	-0.475596	-3.53111	0.134687	0.00485699	0.0175339	0.30661	1.47917	0.207285	0.170073	0.266437	-0.0821698	-0.52785	0.155669	0.607994	0.721534
TBC1D22A	ENSG00000054611	25771	A0A0A0MRY0;Q8WUA7-4;Q8WUA7;B0QYI1;Q8WUA7-2;Q8WUA7-3	22	q13.31	46762617	47175699	0.261313	3.04587	0.0857923	0.0141908	0.0355594	0.0969453	2.29874	0.0421732	0.0425974	0.096515	0.106869	2.3503	0.0454703	0.0407631	0.0850511	0.107306	2.51373	0.0426882	0.0286242	0.0727027
TNIP1	ENSG00000145901	10318	E7EMV7;A0A0A0MRZ4;Q15025-7;Q15025-8;Q15025-5;Q15025-6;Q15025-4;Q15025-3;Q15025-2;Q15025;E7EW15	5	q33.1	151029945	151093577	-0.349793	-2.66702	0.131155	0.0261644	0.0570004	-0.246262	-2.39385	0.102873	0.0360617	0.0844498	-0.139183	-1.28251	0.108524	0.228764	0.334217	-0.200564	-1.6462	0.121834	0.127715	0.231861
SFXN3	ENSG00000107819	81855	A0A0A0MS41;Q9BWM7;A0A1P0AYU5;S4R3N9	10	q24.31	101031234	101041241	-0.366611	-6.77559	0.0541077	8.89589e-05	0.000733115	-0.210892	-5.31428	0.039684	0.000265181	0.00172392	0.209596	5.55127	0.0377564	0.000248995	0.00128154	0.0776011	2.01304	0.0385491	0.0690077	0.144897
MYD88	ENSG00000172936	4615	A0A0A0MS70;H0Y4G9;A0A0A0MST0;Q99836-5;Q99836;Q99836-6;A0A0A0MSI9;Q99836-2;Q99836-3	3	p22.2	38138552	38143024	0.173219	3.78812	0.0457269	0.00444591	0.0142277	0.0477527	1.11879	0.0426824	0.287561	0.41703	0.088402	1.83263	0.0482379	0.0969387	0.170043	0.0446121	1.10132	0.0405078	0.294066	0.427812
PVR	ENSG00000073008	5817	A0A0A0MSA9;A0A0C4DG49;P15151-3;P15151-2;P15151-4;P15151	19	q13.31	44643798	44666162	-0.0521216	-0.934913	0.0557503	0.374692	0.476192	-0.0532391	-1.10964	0.0479787	0.291315	0.420794	-0.0408394	-0.838574	0.0487011	0.421416	0.53646	-0.0880269	-1.94794	0.0451897	0.0771522	0.158422
OSBP2	ENSG00000184792	23762	A0A0A0MSB4;Q6ZN50;Q969R2-6;Q969R2-3;Q969R2-2;Q969R2;H7C428;Q969R2-4;H7C1R2;H7C368;Q969R2-5	22	q12.2	30693782	30907824	0.0828892	0.738771	0.112199	0.479221	0.578786	0.038574	0.384854	0.10023	0.707837	0.796792	0.362795	3.58612	0.101166	0.00500826	0.015363	0.023157	0.210637	0.109938	0.836987	0.887522
SLIT3	ENSG00000184347	6586	A0A0A0MSC8;O75094-3;O75094;O75094-4	5	q35.1	168661740	169301139	-0.448475	-4.73205	0.0947738	0.00112823	0.00493448	-0.231082	-2.71311	0.0851722	0.020524	0.054773	-0.236754	-2.70939	0.0873828	0.0220664	0.0516054	-0.147562	-1.89127	0.0780226	0.084959	0.170411
HADH	ENSG00000138796	3033	A0A0A0MSE2;A0A0D9SFP2;E9PF18;Q16836;Q16836-3;Q16836-2;A0A1W2PNM1;A0A1W2PQV5;A0A1W2PQC2;A0A1W2PQ78;A0A1W2PRT2	4	q25	107989714	108035241	-0.153118	-2.85272	0.0536744	0.0193647	0.0453178	-0.190578	-5.53508	0.034431	0.000190694	0.00133293	-0.239907	-7.64357	0.0313867	1.81247e-05	0.000161054	-0.119689	-2.74102	0.043666	0.0190549	0.0528699
WIPF3	ENSG00000122574	644150	A0A0A0MSG0;A6NGB9	7	p14.3	29806486	29917061	-0.383723	-3.78302	0.101433	0.00448046	0.0143184	-0.301896	-3.59067	0.084078	0.00438023	0.0160477	-0.296722	-2.27904	0.130196	0.0460095	0.0935969	-0.0346638	-0.425507	0.0814649	0.6786	0.774921
FHL2	ENSG00000115641	2274	J3KNW4;A0A0A0MSG2;Q14192	2	q12.2	105357712	105438513	-0.493773	-10.914	0.0452421	2.00913e-06	4.88559e-05	-0.182135	-4.99179	0.036487	0.000434624	0.0025764	0.157043	4.34176	0.0361704	0.00148293	0.00561774	0.0226692	0.819649	0.0276573	0.429665	0.564442
CHD1L	ENSG00000131778	9557	A0A0A0MSH9;Q86WJ1-4;Q86WJ1-2;Q86WJ1;A0A0A0MRH8;Q86WJ1-5;Q86WJ1-3	1	q21.1	147242654	147295765	-0.0920273	-1.87	0.0492126	0.0949306	0.160487	-0.0919091	-2.3212	0.0395955	0.0409577	0.0934744	-0.0675033	-2.00285	0.0337035	0.0732103	0.135667	-0.0680459	-2.27838	0.0298659	0.043459	0.100991
PHC2	ENSG00000134686	1912	B3KPJ4;A0A0A0MSI2;Q8IXK0-2;Q8IXK0-4;Q8IXK0;Q8IXK0-5;Q8IXK0-3	1	p35.1	33323623	33431095	-0.0314189	-0.84393	0.0372293	0.420982	0.522332	-0.0709363	-2.13128	0.0332834	0.0569729	0.120617	0.00475975	0.13971	0.0340687	0.891679	0.922287	0.0932926	3.40875	0.0273686	0.005766	0.020881
RASA2	ENSG00000155903	5922	A0A0A0MSJ9;Q15283-2;Q15283	3	q23	141487027	141615344	0.103464	1.25016	0.08276	0.243353	0.339154	0.0597235	0.793804	0.0752371	0.444447	0.573711	0.195744	2.48939	0.0786312	0.0321536	0.0701186	0.183575	2.46554	0.0744564	0.0311916	0.0775132
PET100	ENSG00000229833	100131801	A0A0A0MSK2;P0DJ07	19	p13.2	7629788	7631956	0.0323698	0.367897	0.0879861	0.721614	0.788273	-0.0520503	-0.864131	0.0602343	0.40635	0.53739	0.0641374	0.731789	0.0876446	0.481193	0.592357	-0.043836	-0.638183	0.0686887	0.536299	0.659722
GPSM1	ENSG00000160360	26086	A0A0A0MSK4;A0A0A0MRC4;Q86YR5-4;Q86YR5;A0A087WVF5	9	q34.3	136327476	136359605	0.0788434	1.71482	0.0459778	0.121167	0.1946	-0.0869223	-1.98651	0.0437564	0.0730119	0.146812	0.146032	3.34843	0.043612	0.00744549	0.0214512	-0.0424031	-0.808462	0.052449	0.43581	0.57002
TOR1AIP1	ENSG00000143337	26092	A0A0A0MSK5;Q5JTV8;Q5JTV8-3;J3KN66;H0Y4R4	1	q25.2	179882042	179920077	-0.143109	-4.1661	0.0343508	0.0025284	0.00923382	-0.0427083	-1.72959	0.0246927	0.112215	0.204151	0.0218583	0.665026	0.0328683	0.521164	0.628161	-0.0575363	-2.48571	0.0231468	0.0300908	0.0754565
ARHGAP5	ENSG00000100852	394	A0A0A0MSK6;Q13017-2;Q13017	14	q12	32076114	32159728	0.0522523	1.09731	0.0476184	0.301524	0.402537	0.133293	2.97029	0.0448754	0.0130118	0.0384179	0.0111732	0.197142	0.0566759	0.847689	0.891992	0.158141	3.31635	0.0476853	0.00679575	0.0238352
MON1A	ENSG00000164077	84315	A0A0A0MSQ9;Q86VX9-5;Q86VX9;Q86VX9-2;Q86VX9-4	3	p21.31	49907160	49930173	0.0147241	0.0820017	0.179559	0.936474	0.953456	0.364495	1.92081	0.189761	0.0816078	0.159973	0.370775	2.18895	0.169385	0.0535877	0.105465	0.265824	1.83679	0.144723	0.0931433	0.182172
AKR1C3	ENSG00000196139	8644	S4R3Z2;A0A0A0MSS8;P42330-2;P42330	10	p15.1	5035354	5107686	0.301117	2.64729	0.113745	0.0270165	0.0585061	0.0669192	0.700657	0.0955092	0.498374	0.621034	0.758701	8.3129	0.0912679	8.72797e-06	9.03679e-05	0.0870238	0.911026	0.0955228	0.381641	0.516661
TAPBP	ENSG00000112493;ENSG00000206208;ENSG00000206281;ENSG00000231925;ENSG00000236490	6892	A0A0G2JKZ1;A2AB90;A0A0G2JH37;A0A0A0MSV9;O15533;O15533-3;O15533-2;Q6P1N7;C9JA35;A0A0A0MT98;O15533-4	6	p21.32	33299694	33314284	0.132327	1.9164	0.0690499	0.0881843	0.151305	-0.00991982	-0.246443	0.040252	0.809973	0.870968	0.503216	11.82	0.0425732	3.55971e-07	7.38239e-06	0.192562	4.79457	0.0401625	0.000544255	0.00328551
FDXR	ENSG00000161513	2232	A0A0C4DFN8;A0A0A0MSZ4;A0A0A0MTR6;A0A0C4DGN7;A0A0A0MT64;A0A0A0MTN9	17	q25.1	74862497	74873031	0.238452	1.46444	0.162828	0.177746	0.264209	-0.0015341	-0.010142	0.151262	0.992093	0.995114	0.0903591	0.581472	0.155397	0.573871	0.67229	-0.038895	-0.254221	0.152997	0.803973	0.866454
LIPA	ENSG00000107798	3988	A0A0A0MT32;P38571-2;P38571;Q5T073	10	q23.31	89213569	89414557	0.145251	2.21792	0.0654896	0.0543002	0.102291	0.498023	8.46568	0.0588284	4.37758e-06	6.5864e-05	0.197966	3.61702	0.0547319	0.00475872	0.0147305	0.458948	9.98745	0.0459525	6.95342e-07	1.52931e-05
SCAF8	ENSG00000213079	22828	A0A0A0MT33;Q9UPN6;Q9UPN6-2	6	q25.2	154733378	154834244	0.088669	2.92613	0.0303025	0.0172014	0.0411759	0.0830629	3.01262	0.0275716	0.0120723	0.0361229	0.122066	4.77859	0.0255444	0.000759917	0.00319221	0.0322018	1.24522	0.0258603	0.238698	0.36771
PRXL2B	ENSG00000157870;ENSG00000275125	127281	A0A2P0CTB1;A0A0A0MT35;Q8TBF2;Q8TBF2-3;A0A2P0CTH9;A0A0A0MRV4;J3KPF6;J3KPF5;Q8TBF2-4;Q8TBF2-2;Q8TBF2-6;Q8TBF2-7;J3QKK8;J3KRV9	1	p36.32	2586491	2591469	-0.0968747	-1.45131	0.06675	0.181275	0.26853	-0.0447818	-0.724576	0.0618042	0.484156	0.608477	0.0687082	1.12125	0.061278	0.288536	0.401012	0.029573	0.404547	0.0731014	0.693497	0.788101
SARDH	ENSG00000123453	1757	A0A0A0MT55;Q9UL12-2;Q9UL12;Q5SYV2	9	q34.2	133663560	133739955	0.140622	0.928202	0.151499	0.377976	0.479347	0.025149	0.243495	0.103284	0.812198	0.872125	0.179986	1.71499	0.104949	0.117296	0.196566	0.168273	1.68351	0.0999539	0.120159	0.221403
CCM2	ENSG00000136280	83605	E9PEC4;C9JUH3;A0A0A0MT72;Q9BSQ5-3;Q9BSQ5;Q9BSQ5-2;Q9BSQ5-4	7	p13	44999475	45076469	-0.0737771	-0.617095	0.119556	0.552749	0.646778	-0.0346511	-0.354458	0.097758	0.729838	0.813864	-0.174576	-1.56145	0.111804	0.149662	0.240533	-0.0673034	-0.710211	0.0947654	0.492225	0.621559
IVD	ENSG00000128928	3712	A0A0A0MT83;P26440;P26440-2;H0YLC3;H7C4G6	15	q15.1	40405485	40435947	-0.115614	-3.31873	0.0348369	0.00919679	0.0252336	-0.187737	-6.45429	0.0290872	5.19794e-05	0.000463785	0.130545	5.16316	0.0252839	0.000431469	0.0020229	-0.056512	-2.05758	0.0274653	0.0639063	0.13617
WDR36	ENSG00000134987	134430	A0A0A0MTB8;Q8NI36	5	q22.1	111092321	111130502	-0.093983	-3.92858	0.0239229	0.00359644	0.0121215	-0.0210297	-0.883286	0.0238085	0.39637	0.528748	-0.236897	-11.5838	0.0204507	4.29686e-07	8.55161e-06	-0.00202751	-0.103874	0.019519	0.919123	0.945548
VARS2	ENSG00000137411;ENSG00000223494	57176	B7ZL25;A0A140TA40;A0A0A0MTG1;B4E0K6;A0A140T8Y0;A0A140TA35;A0A0G2JL52;Q5ST30;Q5ST30-4;A0A140TA45;A0A0G2JIA5;A0A140TA36;Q5ST30-3;Q5ST30-2	6	p21.33	30914205	30926459	-0.155744	-3.30631	0.047105	0.00937867	0.0256004	-0.167794	-4.49632	0.0373182	0.000955472	0.00472671	-0.236537	-6.00377	0.039398	0.000134703	0.000777809	-0.162941	-4.49811	0.0362243	0.000884018	0.00474361
ILK	ENSG00000166333	3611	A0A0A0MTH3;Q13418;Q13418-3;Q13418-2	11	p15.4	6603708	6610874	0.0816351	2.8368	0.0287772	0.0198694	0.046217	0.18532	7.24043	0.0255952	1.86789e-05	0.000206394	0.222271	9.27036	0.0239766	3.30905e-06	4.08783e-05	0.157844	7.31857	0.0215676	1.43318e-05	0.000181273
BTAF1	ENSG00000095564	9044	A0A0A0MTH9;O14981	10	q23.32	91923770	92031437	-0.303061	-5.16643	0.0586596	0.000626805	0.00315734	-0.154161	-3.00532	0.0512961	0.0122293	0.0365135	-0.252767	-4.921	0.0513649	0.000614697	0.00269018	-0.161092	-3.28568	0.0490284	0.0071776	0.0248091
ELOVL5	ENSG00000012660	60481	A0A0A0MTI6;Q9NYP7;Q9NYP7-2	6	p12.1	53267398	53349179	0.131375	1.82181	0.0721124	0.102448	0.170648	0.247501	3.43961	0.0719561	0.00569604	0.0198972	0.145295	1.9038	0.0763185	0.0862573	0.155493	0.182445	2.98655	0.0610889	0.0122614	0.0373028
NCEH1	ENSG00000144959	57552	A0A0R4J2G3;A0A0A0MTJ9;Q6PIU2;Q6PIU2-2;Q6PIU2-3;H7C046	3	q26.31	172630249	172711218	-0.31035	-9.18281	0.0337968	8.24985e-06	0.0001363	-0.0446046	-1.43888	0.0309996	0.178606	0.291183	0.291365	10.1135	0.0288095	1.50309e-06	2.2566e-05	0.0742489	2.57507	0.0288338	0.0256535	0.0668792
SKP2	ENSG00000145604	6502	A0A0A0MTL5;Q13309;Q13309-2	5	p13.2	36151989	36196849	0.126478	2.58543	0.0489195	0.0298754	0.0635416	0.343638	6.98207	0.0492172	2.59259e-05	0.000266435	-0.13374	-2.30756	0.0579575	0.0438353	0.090124	-0.239289	-5.9172	0.0404396	9.69754e-05	0.000823754
RIPOR1	ENSG00000039523	79567	A0A0A0MTL6;Q6ZS17-2;Q6ZS17;Q6ZS17-3;Q6ZS17-4	16	q22.1	67518418	67546788	-0.113892	-2.3511	0.0484423	0.0437425	0.0856737	-0.0980135	-1.56508	0.0626252	0.146451	0.250574	0.0134729	0.264029	0.0510282	0.79715	0.855763	-0.132618	-2.97727	0.0445433	0.0124674	0.0377961
CUL2	ENSG00000108094	8453	A0A0A0MTN0;Q13617;Q13617-2;Q5T2B5	10	p11.21	35008504	35127006	-0.1328	-5.53352	0.0239991	0.000389513	0.00218875	-0.087637	-4.71083	0.0186033	0.000676514	0.00360773	-0.135455	-6.50087	0.0208365	7.08026e-05	0.000466452	-0.043761	-2.48824	0.0175871	0.0299554	0.0751716
HYI	ENSG00000178922	81888	H0YB18;H0YB70;F6UJY9;J9JIE9;A0A0A0MTR5;E7EWH8;F6UJY1;Q5T013-2;Q5T013-4;Q5T013-3;Q5T013	1	p34.2	43450989	43453989	-0.353203	-3.19643	0.110499	0.0111606	0.0294066	0.0512927	0.544252	0.0942445	0.597355	0.709796	0.0419084	0.294472	0.142317	0.774455	0.839489	-0.0370643	-0.361859	0.102427	0.724252	0.810275
RNF213	ENSG00000173821	57674	A0A0A0MTR7;A0A0A0MTC1;Q63HN8;Q63HN8-4	17	q25.3	80260852	80398794	0.115302	3.69678	0.03119	0.0051104	0.0159262	0.157218	6.30672	0.0249286	6.35483e-05	0.000539809	0.191323	7.33833	0.0260717	2.56971e-05	0.000210515	0.103333	4.28982	0.024088	0.00125178	0.00622377
GPI;SIX5	ENSG00000105220;ENSG00000177045	2821;147912	P06744;A0A0A0MTS2;P06744-2;K7EQ48;A0A2R8Y6C7;A0A0J9YYH3;A0A0J9YXP8;A0A0J9YX90	19	q13.11;q13.32	34359480;45764785	34402413;45769252	-0.265408	-7.85688	0.0337803	2.85118e-05	0.000319647	-0.12657	-5.29656	0.0238966	0.000272376	0.00176126	0.00320616	0.139504	0.0229826	0.891838	0.922287	-0.0269612	-1.04176	0.0258805	0.319683	0.45464
TTN	ENSG00000155657	7273	A0A0A0MTS7;Q8WZ42-12;Q8WZ42-2;Q8WZ42;Q8WZ42-8;Q8WZ42-13;Q8WZ42-11;Q8WZ42-4;Q8WZ42-7;Q8WZ42-5;A0A0A0MRA3;Q8WZ42-3;Q8WZ42-10;Q8WZ42-9	2	q31.2	178525989	178830802	0.298492	3.93395	0.075876	0.00356761	0.0120538	-0.00262061	-0.0437571	0.0598898	0.965899	0.977935	-0.0303806	-0.55536	0.0547043	0.590927	0.687845	-0.015722	-0.286388	0.0548975	0.779856	0.848666
TMEM259	ENSG00000182087	91304	A0A0A0MTU3;U3KPY4;Q4ZIN3-2;Q4ZIN3	19	p13.3	1009648	1021179	0.245903	4.2232	0.0582266	0.00232583	0.00859861	0.155312	2.92355	0.0531244	0.0141349	0.0410321	0.0678243	0.751022	0.0903094	0.470045	0.582371	0.226428	3.72766	0.0607425	0.00328673	0.013344
IREB2	ENSG00000136381	3658	A0A0A6YY96;P48200	15	q25.1	78437431	78501453	0.110416	2.14376	0.051506	0.0612235	0.112689	0.0507652	1.42035	0.0357413	0.183801	0.297764	0.0828025	2.05077	0.0403764	0.0675891	0.127116	-0.0433003	-1.12033	0.0386498	0.286231	0.419327
TVP23B;TVP23C;TVP23C-CDRT4	ENSG00000171928;ENSG00000175106;ENSG00000259024	51030;201158;100533496	A0A0A6YYB9;J3KS67;C9JYS5;Q96ET8-2;Q96ET8-3;Q9NYZ1;Q96ET8;C9JPH1;K7ENL4;J3QL63;J3QL47	17	p11.2;p12	18781111;15502264;15436021	18806714;15563595;15563561	0.0229834	0.218499	0.105188	0.832006	0.873758	-0.0520648	-0.743669	0.0700108	0.472988	0.598691	-0.0358654	-0.481467	0.074492	0.640608	0.730522	0.0729618	1.27995	0.0570036	0.226667	0.353834
ZFP91;ZFP91-CNTF	ENSG00000186660;ENSG00000255073	80829	A0A0A6YYC7;Q96JP5-2;Q96JP5;H3BTR0	11	q12.1	58579063;58579172	58621550;58624639	-0.129597	-2.39777	0.0540488	0.0405447	0.0805529	0.0741648	1.55095	0.0478189	0.149782	0.254714	0.0748273	1.53021	0.0488999	0.157144	0.250227	-0.0513047	-1.00137	0.0512345	0.337979	0.472965
NCAPH2	ENSG00000025770	29781	A0A0A6YYG7;Q6IBW4-2;Q6IBW4;Q6IBW4-4	22	q13.33	50508224	50524780	0.258609	4.16019	0.0621629	0.00255044	0.00928484	0.178605	3.26145	0.0547624	0.00778242	0.0254476	0.0356848	0.635719	0.056133	0.539319	0.643715	0.127009	2.38191	0.0533223	0.03619	0.086992
AP3S2;ARPIN;ARPIN-AP3S2	ENSG00000157823;ENSG00000242498;ENSG00000250021	10239;348110;100526783	A0A0A6YYH1;Q7Z6K5-2;Q7Z6K5	15	q26.1	89830599;89895006;89834308	89894638;89912952;89912882	0.529676	11.6448	0.0454859	1.17253e-06	3.252e-05	0.226842	6.15889	0.0368316	7.79443e-05	0.000640051	0.168075	3.69887	0.0454397	0.00415812	0.0131846	0.200123	4.86208	0.0411599	0.000488166	0.00301007
PPAN;PPAN-P2RY11	ENSG00000130810;ENSG00000243207	56342;692312	A0A0A6YYI3;A0A0B4J1V8;Q9NQ55-2;Q9NQ55;Q9NQ55-3;A8MV53	19	p13.2	10106362;10106223	10112012;10114780	-0.121806	-3.95631	0.0307878	0.0034501	0.0117293	-0.0565781	-2.05818	0.0274893	0.0646034	0.133071	-0.198668	-5.88695	0.0337472	0.00015743	0.000884144	-0.0436702	-1.61333	0.0270683	0.134718	0.241026
MACF1	ENSG00000127603	23499	A0A0A6YYJ5	1	p34.3	39081316	39487177	-0.56497	-9.03427	0.0625363	9.40841e-06	0.000149388	-0.381062	-8.27162	0.0460686	5.44948e-06	7.84044e-05	0.134144	2.70749	0.0495455	0.0221384	0.0517563	-0.274547	-5.65634	0.0485379	0.00014251	0.00111711
FMC1;FMC1-LUC7L2	ENSG00000164898;ENSG00000269955	154791;100996928	Q96HJ9-2;A0A0A6YYJ8;Q9Y383-2;Q9Y383-3	7	q34	139339457;139341360	139346328;139422599	0.143851	5.89262	0.0244121	0.000249008	0.0015619	0.0346542	1.69156	0.0204866	0.119424	0.214218	0.0767383	3.9139	0.0196066	0.00292809	0.00981622	0.0290297	1.51349	0.0191807	0.158098	0.270723
SULT1A4;SULT1A3	ENSG00000213648;ENSG00000261052	445329;124907837;6818	A0A0A6YYL2;P0DMN0;P0DMM9;P0DMM9-3	16	p11.2	29459913;30199228	29464966;30204310	0.304049	2.26812	0.134053	0.0500547	0.0957026	0.0474552	0.411693	0.115268	0.688638	0.783224	0.740025	6.56159	0.112781	6.55963e-05	0.000438961	0.303236	2.59551	0.116831	0.0247324	0.0649931
CORO7-PAM16;PAM16;CORO7	ENSG00000103426;ENSG00000217930;ENSG00000262246	100529144;51025;79585	A0A0A6YYL4;P57737-3;I3L0X9;I3L3T0;Q9Y3D7	16	p13.3	4340251;4331549;4354542	4420494;4355607;4425705	-0.310787	-6.3358	0.0490525	0.000146748	0.00104695	-0.182393	-6.83676	0.0266783	3.1288e-05	0.000307799	-0.155	-6.05427	0.0256018	0.000125994	0.000735523	-0.131226	-4.95144	0.0265027	0.000423131	0.00268827
BORCS7;BORCS7-ASMT	ENSG00000166275;ENSG00000270316	119032	A0A0B4J1R7;Q96B45	10	q24.32	102854259;102854272	102864961;102901899	-0.355953	-3.54307	0.100465	0.00647605	0.0190232	-0.145404	-2.06405	0.0704459	0.0639571	0.132296	-0.0699062	-0.865593	0.080761	0.407119	0.522556	-0.3029	-4.18015	0.0724616	0.00150676	0.00727036
PI4KB	ENSG00000143393	5298	A0A0B4J1S8;Q9UBF8-2;Q9UBF8;Q9UBF8-3	1	q21.3	151291797	151327715	-0.00593006	-0.0489968	0.121029	0.962012	0.972541	-0.130902	-1.85816	0.0704471	0.0906697	0.172735	-0.0752818	-1.15587	0.0651301	0.274761	0.386142	-0.00715525	-0.115179	0.0621231	0.910361	0.938912
HELLS	ENSG00000119969	3070	A0A0B4J1V9;Q9NRZ9-2;Q9NRZ9;Q9NRZ9-3;F6XU50;Q9NRZ9-6;Q9NRZ9-5;Q9NRZ9-4;A0A087WSW7	10	q23.33	94545329	94613905	0.517123	19.6082	0.0263728	1.38385e-08	1.40543e-06	0.381085	15.1806	0.0251035	1.29761e-08	8.00648e-07	-0.0348863	-1.13417	0.0307595	0.283336	0.395475	0.182233	7.59655	0.0239889	1.00989e-05	0.00013756
MED24	ENSG00000008838	9862	A0A0B4J1W0;O75448-2;O75448;F5GY88;F5H5K2;B4DDR8	17	q21.1	40019097	40061215	0.154911	3.25723	0.047559	0.0101348	0.0272339	0.0181216	0.489738	0.0370027	0.634142	0.739011	-0.0413524	-0.888128	0.0465613	0.395454	0.511328	-0.00755037	-0.187916	0.0401795	0.854334	0.900218
SAMD9L	ENSG00000177409	219285	A0A0B4J1Y6;Q8IVG5-2;Q8IVG5	7	q21.2	93130056	93148385	-0.122923	-1.00854	0.121882	0.340032	0.442484	-0.167885	-2.26287	0.0741911	0.0453488	0.10155	0.402737	5.91754	0.0680581	0.000151105	0.000851863	0.161256	2.49166	0.0647182	0.0297732	0.0748229
SRSF7	ENSG00000115875	6432	A0A0B4J1Z1;C9JAB2;Q16629-3;Q16629-2;Q16629-4;Q16629	2	p22.1	38743599	38751494	-0.110349	-3.9177	0.0281667	0.00365567	0.0122494	-0.0385098	-1.1524	0.0334169	0.274092	0.402227	0.0026088	0.0576384	0.0452615	0.955179	0.969356	-0.0904255	-3.83292	0.0235918	0.00273588	0.011691
C11orf98	ENSG00000255432;ENSG00000278615	102288414	A0A0B4J220	11	q12.3	62649694;62662817	62665178;62665210	-0.292622	-7.08024	0.0413294	6.37356e-05	0.00057537	-0.0170387	-0.517039	0.0329544	0.615581	0.725337	-0.24386	-7.82869	0.0311496	1.47392e-05	0.000137007	-0.100177	-3.23992	0.0309196	0.00778837	0.0264567
TRAPPC2L	ENSG00000167515	51693	A0A0B4J294;H3BP13;Q9UL33-2;Q9UL33;H3BPN3;A0A0B4J286;H3BUK6	16	q24.3	88856220	88862686	-0.222374	-3.79727	0.0585615	0.00438456	0.0140499	-0.131624	-2.81173	0.0468125	0.017233	0.0478339	-0.107252	-1.97101	0.0544151	0.0771881	0.141659	-0.0471436	-0.857826	0.0549571	0.40913	0.545033
SHPK	ENSG00000197417;ENSG00000262304	23729	A0A0B4J2A0;Q9UHJ6	17	p13.2	3608240;3585149	3636250;3636249	-0.0905289	-2.03504	0.0444851	0.0729438	0.129465	-0.0638384	-1.54635	0.0412832	0.15088	0.256014	-0.0645695	-1.3472	0.0479287	0.207822	0.310654	0.00289997	0.0765376	0.0378895	0.940354	0.960237
RPS15	ENSG00000115268	6209	K7EM56;A0A0B4J2B4;S4R417;K7ELC2;P62841;K7EQJ5;S4R456;K7EJ78	19	p13.3	1438358	1440495	0.0115647	0.340938	0.0339204	0.741122	0.804624	0.000599242	0.0222252	0.0269622	0.982675	0.988845	-0.17669	-5.83826	0.0302642	0.000168093	0.000933157	-0.103207	-3.21258	0.032126	0.00817825	0.0273109
TPT1	ENSG00000133112	7178	Q5W0H4;A0A0B4J2C3;P13693;J3KPG2;P13693-2;E9PJF7	13	q14.13	45333471	45341284	-0.0312748	-1.28988	0.0242463	0.229846	0.323612	0.0083718	0.363885	0.0230067	0.722986	0.808966	-0.0219302	-1.15105	0.0190524	0.276647	0.388318	-0.141213	-5.75691	0.0245294	0.000122716	0.00100192
ORAI1	ENSG00000276045		A0A0B4J2E8;Q96D31-2;Q96D31	12	q24.31	121626509	121643218	0.141728	1.09473	0.129465	0.302596	0.4035	-0.0201378	-0.18053	0.111548	0.860089	0.907644	0.11429	0.915263	0.124872	0.38172	0.49814	0.134993	1.25997	0.10714	0.233526	0.362249
PIGBOS1	ENSG00000225973	101928527	A0A0B4J2F0	15	q21.3	55317184	55319161	-0.193519	-2.66913	0.0725026	0.0260748	0.056859	-0.127122	-1.81097	0.0701953	0.0980959	0.183803	-0.0290654	-0.382119	0.0760637	0.710415	0.788893	0.0464425	0.69044	0.067265	0.5041	0.632276
LRRC41	ENSG00000132128	10489	A0A0B4J2G4;Q15345;Q15345-3;A0A087WTU1;A0A087X0S7;A0A0C4DH00	1	p33	46261196	46303616	0.136959	2.08124	0.0658067	0.0677207	0.121918	0.184741	4.53778	0.0407118	0.000893349	0.00448037	0.362871	9.0274	0.0401966	4.19939e-06	4.97444e-05	0.146469	3.81138	0.0384293	0.00284026	0.0119822
CYP51A1	ENSG00000001630	1595	A0A0C4DFL7;Q16850;Q16850-2	7	q21.2	92084987	92134803	-0.491044	-6.39357	0.0768027	0.000137226	0.000994422	-0.101435	-1.40366	0.0722645	0.188589	0.303588	-0.44488	-5.77392	0.0770498	0.000183388	0.00100435	-0.171359	-2.67582	0.06404	0.021419	0.0579396
KDM4B	ENSG00000127663	23030	A0A0C4DFL8;F5GX28;O94953;K7EQ54	19	p13.3	4969113	5153598	-0.238588	-1.64427	0.145103	0.135181	0.212366	-0.275768	-1.66383	0.165743	0.124937	0.221234	0.00886281	0.0638346	0.13884	0.950367	0.965892	-0.0509688	-0.381621	0.133559	0.709947	0.799689
GSTZ1	ENSG00000100577	2954	G3V5T0;A0A0C4DFM0;G3V4T6;A0A0A0MR33;G3V267;O43708;O43708-2;O43708-3;G3V3B9	14	q24.3	77320996	77331597	0.1489	2.65189	0.0561487	0.0268155	0.058186	-0.111458	-3.24285	0.0343704	0.00804118	0.0260715	0.14923	6.03701	0.0247193	0.000128901	0.00074995	0.0749929	2.97289	0.0252256	0.0125658	0.0380611
TM9SF4	ENSG00000101337	9777	A0A0C4DFM1;Q92544	20	q11.21	32109714	32167258	-0.17917	-5.75971	0.0311074	0.000293258	0.00176108	-0.13638	-4.66328	0.0292455	0.000729923	0.00384504	-0.110784	-3.08343	0.0359286	0.0116515	0.0310078	0.00201211	0.0830594	0.0242249	0.935283	0.957122
ZNF574	ENSG00000105732	64763	A0A0C4DFM2;Q6ZN55;Q6ZN55-2	19	q13.2	42068477	42081552	-0.0408097	-0.580657	0.070282	0.575988	0.666968	0.0239195	0.45612	0.0524413	0.657363	0.758015	0.0837249	1.55828	0.0537289	0.150406	0.241309	-0.0172776	-0.332173	0.052014	0.745947	0.825213
TCTN3	ENSG00000119977	26123	A0A0C4DFN5;Q6NUS6;Q6NUS6-3;Q6NUS6-2;Q6NUS6-5	10	q24.1	95659823	95694143	-0.0747754	-1.00879	0.0741241	0.339918	0.442419	-0.035109	-0.498334	0.0704527	0.628268	0.734332	-0.0150612	-0.178208	0.0845146	0.862139	0.901428	0.00457858	0.0655405	0.0698588	0.948909	0.96489
NGLY1	ENSG00000151092	55768	A0A0C4DFP4;Q96IV0-5;Q96IV0-2;Q96IV0;Q96IV0-3	3	p24.2	25718944	25790039	0.212418	1.633	0.130078	0.13755	0.215244	0.13817	1.12738	0.122559	0.284073	0.413361	0.118674	0.833711	0.142345	0.424024	0.539086	0.275512	2.12462	0.129676	0.0568916	0.123941
SPRY4	ENSG00000187678	81848	A0A0C4DFS6;Q9C004;Q9C004-2	5	q31.3	142310427	142326455	-0.535136	-7.90998	0.0676533	2.70471e-05	0.000308229	-0.379209	-6.15142	0.0616457	7.87588e-05	0.000645972	-0.652668	-6.84239	0.095386	4.63557e-05	0.000334866	-0.323816	-5.37794	0.060212	0.000217198	0.00157558
DLG1;DLG4;DLG2	ENSG00000075711;ENSG00000132535;ENSG00000150672	1739;1742;1740	Q12959-2;Q12959-4;A0A0C4DFT3;E7EQD7	3;17;11	q29;p13.1;q14.1	197042560;7187187;83455012	197299330;7219836;85628335	0.0362726	1.63105	0.0222388	0.137965	0.215769	-0.086039	-3.88171	0.0221652	0.00265719	0.0108841	0.121686	4.95291	0.0245686	0.000586408	0.00259266	0.00587948	0.316043	0.0186034	0.757833	0.832183
JADE2	ENSG00000043143	23338	A0A0C4DFT8;G3XAA4;Q9NQC1-2;Q9NQC1;B5MBX1;Q9NQC1-3;C9J929	5	q31.1	134524312	134583230	-0.24752	-3.21005	0.0771079	0.0109217	0.0289096	-0.0324804	-0.458062	0.0709083	0.656011	0.75707	-0.245712	-3.30003	0.0744577	0.00807682	0.022992	-0.229725	-3.09386	0.0742521	0.0101146	0.0321599
ING1	ENSG00000153487	3621	A0A0C4DFW2;Q9UK53-4;Q9UK53-5;Q9UK53-2;Q9UK53;A0A087WXF7;Q9UK53-3	13	q34	110712736	110723339	0.225369	4.4808	0.0502965	0.00160504	0.00644066	-0.0646135	-1.44963	0.0445725	0.175649	0.287257	0.0245949	0.516484	0.0476199	0.61681	0.709186	0.0431597	1.04936	0.0411297	0.316326	0.450794
XYLT2	ENSG00000015532	64132	A0A0C4DFW8;B4DT06;Q9H1B5-2;Q9H1B5	17	q21.33	50346126	50363138	0.0375095	0.211426	0.177412	0.837354	0.878231	-0.444827	-2.68361	0.165757	0.0216251	0.0570696	-0.125318	-0.698108	0.179511	0.501114	0.609813	-0.00811718	-0.052781	0.15379	0.958844	0.971648
SRCAP	ENSG00000080603	10847	A0A0C4DFX4;Q6ZRS2-3;Q6ZRS2-2;Q6ZRS2;A0A0A0MS59	16	p11.2	30698209	30741409	0.140403	3.13558	0.0447775	0.0122954	0.0316481	0.101645	2.28567	0.0444705	0.0435805	0.0982909	0.103693	2.11678	0.0489863	0.0605127	0.116342	0.0690284	1.75051	0.0394333	0.107584	0.203778
WDR76	ENSG00000092470	79968	Q9H967;A0A0C4DFX7	15	q15.3	43826980	43868412	0.35674	4.41923	0.0807244	0.0017523	0.00687971	0.319954	4.48739	0.0713007	0.000969433	0.00476506	0.111858	1.64001	0.0682055	0.132222	0.216732	0.274534	4.48263	0.0612439	0.000906983	0.00484052
NELFA	ENSG00000185049	7469	A0A0C4DFX9;Q9H3P2;H0Y3X6;C9JHL4	4	p16.3	1982717	2041903	0.075657	2.556	0.0295998	0.0313406	0.0660073	0.0559282	2.1207	0.0263725	0.058022	0.122255	-0.0201938	-0.525439	0.0384322	0.610798	0.704202	0.0417078	1.65588	0.0251877	0.125716	0.229358
GPRC5C	ENSG00000170412	55890	A8MXZ4;A0A0C4DFY5;Q9NQ84;Q9NQ84-2;J9JIE0	17	q25.1	74424851	74451653	0.482523	4.63953	0.104003	0.00128324	0.00542684	0.474193	4.38203	0.108213	0.00115138	0.00549891	0.42789	3.91785	0.109216	0.00290943	0.00977264	0.454744	4.38664	0.103666	0.00106415	0.00545179
RPSA	ENSG00000168028	3921	C9J9K3;A0A0C4DG17;P08865	3	p22.1	39406716	39426255	0.0853978	3.71512	0.0229865	0.00496899	0.0155789	0.0297699	1.6068	0.0185275	0.136993	0.236873	-0.122815	-6.51271	0.0188577	6.97527e-05	0.000460088	-0.0403918	-2.38133	0.0169619	0.0362275	0.0870217
ABI2	ENSG00000138443	10152	F8WAL6;Q9NYB9;Q9NYB9-4;Q9NYB9-2;A0A0C4DG21;E7EP65;E7EW77;E9PEZ7;Q9NYB9-3;B7Z836	2	q33.2	203328280	203447728	-0.00582111	-0.0664675	0.0875782	0.948486	0.961857	-0.148171	-2.77318	0.0534301	0.0184516	0.0504661	-0.0714599	-0.979487	0.0729565	0.350576	0.467443	-0.17726	-2.80428	0.0632104	0.0170093	0.0485398
PEX1	ENSG00000127980	5189	A0A0C4DG33;O43933-2;O43933	7	q21.2	92487020	92528520	-0.0439684	-0.695137	0.0632514	0.504849	0.60226	-0.121215	-2.06733	0.0586339	0.0635986	0.131673	-0.1467	-2.51741	0.0582743	0.0306504	0.0677132	-0.336776	-5.82098	0.0578556	0.000111646	0.000930586
SYNE1	ENSG00000131018	23345	A0A0C4DG40;Q8NF91-4;Q8NF91;E7ENN3;Q8NF91-7	6	q25.2	152121687	152637801	0.155494	2.54402	0.0611215	0.0319572	0.0669367	0.0656322	1.61999	0.0405138	0.134115	0.232831	0.0786125	2.03174	0.0386921	0.0697702	0.130472	0.0242157	0.713743	0.0339278	0.490123	0.619697
PNPLA8	ENSG00000135241	50640	A0A0C4DG51;Q9NP80-3;Q9NP80-2;Q9NP80	7	q31.1	108470417	108569666	-0.662229	-4.26332	0.155332	0.0021939	0.00820306	-0.510917	-3.349	0.152558	0.00667395	0.0224284	-0.215895	-1.32328	0.163151	0.215371	0.318969	-0.206581	-1.44833	0.142634	0.175177	0.292498
SNPH;SYBU	ENSG00000101298;ENSG00000147642	9751;55638	Q9NX95;Q9NX95-3;Q9NX95-4;A0A0C4DG86;Q9NX95-2;B3KRD1;Q9NX95-5;B7Z4D2	20;8	p13;q23.2	1266280;109573978	1309328;109691791	-0.0326533	-0.468263	0.0697328	0.650939	0.731076	-0.0972336	-1.53667	0.0632754	0.153214	0.259147	0.747803	8.61291	0.0868234	6.38242e-06	6.9742e-05	0.0776343	1.34135	0.0578778	0.206608	0.329904
POU2F2;POU2F3;POU2F1	ENSG00000028277;ENSG00000137709;ENSG00000143190	5452;25833;5451	P14859-6;A0A0C4DG88;P14859-4;P14859-5;P14859-3;P14859;P14859-2;H0YLL6;H0YKT2;A0A0A0MT46;B5ME60;U3KQ96;H0YNW1;P09086-4;P09086-3;P09086-2;P09086-5;Q9UKI9-3;Q9UKI9;Q9UKI9-2;P09086	19;11;1	q13.2;q23.3;q24.2	42086110;120236640;167220876	42196585;120319945;167427345	0.0275351	0.425884	0.064654	0.680384	0.754211	-0.00477335	-0.0893223	0.0534396	0.930465	0.953665	-0.164123	-2.61831	0.0626829	0.0257905	0.058879	0.0358371	0.562634	0.0636953	0.584869	0.702697
DDX46	ENSG00000145833	9879	A0A0C4DG89	5	q31.1	134758771	134855133	0.0191509	0.962795	0.0198909	0.361273	0.463401	-0.0151278	-0.883289	0.0171267	0.396368	0.528748	-0.0410377	-2.46262	0.0166643	0.0336587	0.0727761	0.00648525	0.405427	0.0159961	0.692869	0.787647
ECI2	ENSG00000198721	10455	A0A0C4DGA2;O75521-2;O75521;F1LLU7;F8WAW4;C9JB63	6	p25.2	4115693	4135597	-0.0587946	-2.07918	0.0282778	0.0679457	0.122292	-0.0208148	-0.899657	0.0231364	0.387975	0.519759	0.237156	10.1838	0.0232875	1.41087e-06	2.15563e-05	0.331905	14.7227	0.0225437	1.24552e-08	7.22822e-07
HLTF	ENSG00000071794	6596	A0A0C4DGA6;Q14527;Q14527-2	3	q24	149030127	149086554	0.0482157	2.03778	0.0236609	0.0726232	0.12898	0.0746758	3.43485	0.0217406	0.00574348	0.0200224	-0.0488792	-2.1747	0.0224763	0.0548918	0.10745	0.0606416	2.50148	0.0242423	0.0292563	0.0737925
SCOC	ENSG00000153130	60592	A0A0C4DGB0;Q9UIL1-2;Q9UIL1;Q9UIL1-3;Q9UIL1-4	4	q31.1	140257286	140385728	-0.158468	-1.73701	0.0912301	0.117042	0.189651	0.0939554	1.13314	0.0829163	0.281752	0.411057	0.0667354	0.789257	0.0845547	0.448378	0.561672	0.0935762	1.05767	0.088474	0.312682	0.446799
PPA2	ENSG00000138777	27068	A0A0C4DGB9	4	q24	105369077	105474067	0.811411	5.20739	0.155819	0.000593844	0.00302217	0.0729713	0.599877	0.121644	0.560997	0.677908	0.140656	0.975589	0.144175	0.352412	0.469113	0.26243	2.28784	0.114706	0.0427402	0.0996166
CHD4;CHD5;CHD3	ENSG00000111642;ENSG00000116254;ENSG00000170004	1108;26038;1107	A0A2R8YFK9;A0A2R8Y212;A0A2R8Y425;A0A0C4DGG9;A0A2R8Y521;A0A2R8Y5J0;F5GWX5;Q14839;Q14839-2;A0A2R8YFD8;A0A2R8YDJ9;A0A2R8YD40;A0A2R8Y8C1;A0A2R8YER1;A0A2R8Y4X2;A0A2R8YDW2;A0A2R8Y5Z7;A0A2R8Y685	12;1;17	p13.31;p36.31;p13.1	6570082;6101787;7884796	6614524;6180321;7912760	0.271865	10.3168	0.0263516	3.19555e-06	6.7903e-05	0.0953257	4.72756	0.0201638	0.000658721	0.00355123	0.0422683	2.31012	0.018297	0.0436447	0.089866	0.0734681	3.83558	0.0191544	0.00272326	0.0116595
CD276	ENSG00000103855	80381	A0A0C4DGH0;Q5ZPR3;Q5ZPR3-4;H0YL10;Q5ZPR3-2;Q5ZPR3-3	15	q24.1	73683966	73714514	0.234845	5.76032	0.0407694	0.000293036	0.00176108	0.195271	5.40193	0.0361483	0.000232453	0.00155923	0.280495	7.89825	0.0355135	1.36503e-05	0.000129312	0.240085	7.54917	0.0318029	1.07129e-05	0.000143937
NUMBL	ENSG00000105245	9253	A0A0C4DGH3;Q9Y6R0;M0QXQ4;M0QYC2	19	q13.2	40665905	40690972	0.137984	1.87837	0.0734597	0.0936786	0.158759	-0.122509	-1.85888	0.0659049	0.0905604	0.172575	0.143115	2.26187	0.0632726	0.0473689	0.0956002	0.0734286	1.25051	0.058719	0.236834	0.365491
TTC8	ENSG00000165533	123016	H0YJX0;A0A0C4DGH8;A0A0C4DGY3;A0A0C4DGX9;Q8TAM2-3;Q8TAM2-4;Q8TAM2;G3V2Z9;G3V324;A0A0C4DFT4;Q8TAM2-6;Q8TAM2-2	14	q31.3	88824153	88881078	0.0750517	0.309263	0.242679	0.764294	0.822793	0.660777	1.91652	0.344779	0.0821999	0.160586	0.0839022	0.282288	0.297222	0.783513	0.84665	0.488564	2.27884	0.214391	0.0434237	0.100991
PITPNC1	ENSG00000154217	26207	E7EU35;A0A0C4DGP0;Q9UKF7-2;Q9UKF7	17	q24.2	67377281	67697256	-0.586094	-4.91324	0.119289	0.000879997	0.00410348	-0.394704	-5.03397	0.078408	0.000407082	0.00243614	-0.552624	-5.84899	0.0944819	0.000165678	0.000924207	-0.230256	-2.40722	0.0956524	0.0346008	0.0841681
KIF18B	ENSG00000186185	146909	A0A0C4DGP2;A0A0C4DGP5;Q86Y91-2;Q86Y91-3;Q86Y91;Q86Y91-4	17	q21.31	44924709	44947773	0.000728569	0.00706858	0.103071	0.994517	0.996393	0.114216	1.31356	0.0869514	0.216287	0.335884	0.047471	0.600261	0.079084	0.561767	0.662126	0.0588769	0.805902	0.0730572	0.437225	0.57113
CAPNS1;CAPNS2	ENSG00000126247;ENSG00000256812	826;84290	A0A0C4DGQ5;P04632;K7ELJ7;A0A075B7C0;K7EKD8;U3KQE2;K7EM73;K7EIV0	19;16	q13.12;q12.2	36139953;55566684	36150353;55567687	0.0180996	0.80563	0.0224664	0.441609	0.541601	0.0691721	3.36501	0.0205563	0.00648941	0.0219578	0.170955	7.99191	0.021391	1.23199e-05	0.000120354	0.125194	6.36138	0.0196803	5.14475e-05	0.000499224
DHRS7B	ENSG00000109016	25979	A0A0C4DGQ8;Q6IAN0;J3KRS1	17	p11.2	21123364	21193265	0.135828	2.38841	0.0568698	0.041167	0.0815312	0.165155	3.12606	0.0528316	0.00987887	0.0306898	-0.0659191	-0.934531	0.0705371	0.372176	0.488733	0.077675	1.6599	0.046795	0.124893	0.228419
NDUFA6	ENSG00000184983;ENSG00000272765;ENSG00000273397;ENSG00000277365;ENSG00000281013	4700	P56556;A0A0C4DGS0;R4GN43	22	q13.2	42085526	42090884	0.0660389	0.904728	0.072993	0.389625	0.490924	-0.183249	-4.05081	0.0452376	0.00199598	0.00870769	-0.125654	-3.2609	0.0385337	0.00862728	0.0242787	-0.0383363	-1.09106	0.0351368	0.298366	0.432245
DDOST	ENSG00000244038	1650	A0A0C4DGS1;P39656;P39656-3;P39656-2	1	p36.12	20651767	20661544	0.150068	4.94874	0.0303244	0.000838642	0.00396553	0.0677455	2.08676	0.0324644	0.0615119	0.128029	0.0611377	1.22862	0.0497612	0.247507	0.356175	0.0889083	3.12885	0.0284157	0.00950001	0.0307149
CEPT1	ENSG00000134255	10390	A0A0C4DGS9;Q9Y6K0	1	p13.3	111139479	111185104	0.00627681	0.0931599	0.0673768	0.927856	0.946775	0.228142	3.22994	0.0706334	0.00822601	0.0265338	0.0779712	0.877745	0.0888313	0.400799	0.516403	0.0443694	0.677062	0.0655324	0.512231	0.639802
MMACHC	ENSG00000132763	25974	A0A0C4DGU2;Q9Y4U1	1	p34.1	45500300	45513382	-0.149474	-2.42018	0.0617613	0.039093	0.0783524	-0.0188144	-0.361417	0.0520574	0.724778	0.810184	0.0902659	1.46599	0.0615732	0.173556	0.270355	0.0121014	0.167499	0.0722479	0.86999	0.9124
LIG4	ENSG00000174405	3981	A0A0C4DGV9;P49917	13	q33.3	108207439	108218368	-0.576881	-5.46601	0.10554	0.000424525	0.002335	-0.166803	-2.05555	0.0811478	0.0648958	0.133582	-0.00938223	-0.108804	0.0862305	0.915523	0.940164	-0.371691	-5.55462	0.0669157	0.000166019	0.00126828
ZC3H8	ENSG00000144161	84524	A0A0C4DGZ1;Q8N5P1	2	q14.1	112211529	112255136	-0.399529	-5.11668	0.0780836	0.000669531	0.00330506	-0.0927055	-1.71185	0.0541552	0.115528	0.208988	-0.433075	-8.2706	0.0523632	9.1282e-06	9.36691e-05	-0.051257	-1.11285	0.0460594	0.289294	0.422739
MTRES1	ENSG00000130349	51250	A0A0D9SEI0;Q9P0P8	6	q21	107028199	107051586	-0.231301	-2.46257	0.0939268	0.0364875	0.0743969	-0.0651621	-0.613116	0.10628	0.552526	0.67037	0.0142774	0.160678	0.0888571	0.875565	0.91041	-0.0126903	-0.180166	0.0704369	0.86027	0.905092
FAM120B	ENSG00000112584;ENSG00000275333	84498	A0A0D9SEJ5;F5GY05;Q96EK7;Q96EK7-2	6	q27	170290703	170407067	-0.0561667	-0.934031	0.0601337	0.375123	0.476564	-0.0514238	-1.40407	0.0366249	0.188472	0.303484	-0.0404194	-1.11648	0.0362024	0.290475	0.403221	0.0179522	0.478594	0.0375103	0.641516	0.746346
RANBP10	ENSG00000141084	57610	A0A0D9SEU5;R4GMX8;Q6VN20-3;Q6VN20;Q6VN20-2	16	q22.1	67723070	67806560	-0.211323	-4.33557	0.0487416	0.00197601	0.0075394	-0.0952879	-2.05922	0.0462737	0.0644883	0.132982	-0.0513877	-1.06788	0.0481211	0.310821	0.425645	-0.0897784	-1.69534	0.0529559	0.117846	0.218318
MAP4K4;PICK1;MINK1;CCDC66	ENSG00000071054;ENSG00000100151;ENSG00000141503;ENSG00000180376	9448;9463;50488;285331	O95819-3;A0A0D9SEY1;O95819-2;G5E948;O95819-5;O95819-4;G3XAA2;A0A0D9SG62;C9J840	2;22;17;3	q11.2;q13.1;p13.2;p14.3	101696850;38056311;4833340;56557161	101894690;38075701;4898061;56621837	-0.719981	-3.98914	0.180485	0.00328498	0.0113204	0.0148348	0.10467	0.141729	0.918561	0.946267	-0.0444484	-0.236501	0.187942	0.817846	0.871478	0.046388	0.322955	0.143636	0.752732	0.828689
DDX3Y;DDX4;DDX3X	ENSG00000067048;ENSG00000152670;ENSG00000215301	8653;54514;1654	O00571;A0A0D9SF53;A0A0D9SG12;A0A2R8YF78;A0A0D9SFB3;A0A2R8Y4A4;A0A2R8YFS5;A0A2R8YCW1;A0A2R8YFR4;A0A2R8Y645;O00571-2;F6S8Q4;A0A2R8Y5G6;A0A2R8YDH3;A0A2R8YDT5;A0A2R8Y7T2;O15523;O15523-2	Y;5;X	q11.221;q11.2;p11.4	12904108;55738017;41333348	12920478;55817157;41364472	-0.0492372	-2.67405	0.018413	0.0258673	0.0565451	-0.0169941	-0.908959	0.0186962	0.383261	0.514942	-0.102131	-6.60914	0.0154529	6.18085e-05	0.00041807	-0.0609895	-4.40886	0.0138334	0.00102539	0.0053025
PKP4;CTNND2	ENSG00000144283;ENSG00000169862	8502;1501	A0A0D9SF60;Q99569-2;Q99569	2;5	q24.1;p15.2	158456952;10971836	158682879;11904446	0.0865624	1.7809	0.0486061	0.109264	0.180005	0.0337679	0.756465	0.0446391	0.465596	0.59305	0.0292968	0.55743	0.052557	0.589565	0.686715	0.00931448	0.209687	0.0444208	0.837711	0.887759
FOXM1	ENSG00000111206	2305	A0A0D9SFF0;Q08050-2;Q08050;Q08050-3	12	p13.33	2857680	2877174	-0.960503	-3.88487	0.247242	0.00384067	0.0126958	-0.728249	-3.45257	0.210929	0.00556863	0.0195555	-0.642062	-2.81425	0.228146	0.0184412	0.0448276	-0.300348	-1.54779	0.194049	0.149695	0.260271
CYTH3;CYTH2	ENSG00000008256;ENSG00000105443	9265;9266	A0A0D9SFG6;Q99418-2;O43739-2;Q99418;O43739;M0R2J0;G5E9B7	7;19	p22.1;q13.33	6161779;48469208	6272644;48482314	0.323859	2.07867	0.155801	0.0680012	0.12236	0.361567	2.59289	0.139446	0.0253915	0.0644682	0.0609538	0.379202	0.160742	0.712512	0.790587	0.162947	1.18447	0.13757	0.260972	0.392566
MYO18A	ENSG00000196535	399687	A0A0D9SFK2;Q92614-4;Q92614;Q92614-3;Q92614-2;Q92614-5	17	q11.2	29071122	29180398	0.0924525	4.57515	0.0202075	0.00140452	0.00582736	0.175037	8.44027	0.0207384	4.50394e-06	6.73251e-05	0.253371	13.23	0.0191512	1.23483e-07	3.2059e-06	0.187342	10.0774	0.0185902	6.35231e-07	1.44306e-05
PHF6	ENSG00000156531	84295	Q5JRC6;A0A0D9SGE8;Q8IWS0-3;Q8IWS0;Q8IWS0-5;Q8IWS0-4;Q8IWS0-2	X	q26.2	134373288	134428791	0.0850615	3.14906	0.0270117	0.012034	0.0311611	-0.0419564	-1.78498	0.0235053	0.10242	0.189984	-0.132123	-4.89316	0.0270015	0.000640571	0.00278051	-0.147737	-4.94112	0.0298995	0.00043015	0.00272035
SLC9A6	ENSG00000198689	10479	A0A0D9SGH0;Q92581-3;A0A1B0GV11;Q92581-2;A0A1B0GW29;A0A0D9SFM4;Q92581	X	q26.3	135973841	136047269	0.148177	1.13141	0.130967	0.287671	0.387868	-0.0772284	-0.681445	0.11333	0.509977	0.630826	-0.0739314	-0.665224	0.111137	0.521042	0.628161	-0.0831986	-0.930306	0.0894315	0.372004	0.506799
TCF7L2;TCF7L1	ENSG00000148737;ENSG00000152284	6934;83439	Q9NQB0-13;E2GH26;A0A0D9SGH8;Q9NQB0-7;Q9NQB0-3;Q9NQB0-10;Q9NQB0-16;C6ZRK5;A0A0A0MTL7;Q9NQB0-14;Q9NQB0;Q9NQB0-8;Q9NQB0-12;Q9NQB0-15;C6ZRJ7;Q9NQB0-5;Q9NQB0-6;Q9NQB0-2;Q9NQB0-11;Q9NQB0-4;Q9NQB0-9;Q5VVR7;C6ZRJ6	10;2	q25.2;p11.2	112950247;85133392	113167678;85310387	0.329406	4.18668	0.0786795	0.00245331	0.00900242	-0.0231044	-0.359438	0.0642793	0.726215	0.811364	-0.169124	-1.93025	0.0876177	0.0825756	0.149912	0.119105	1.95864	0.0608104	0.0757556	0.15617
SYNJ1	ENSG00000159082	8867	J3KPK1;C9JFZ1;A0A0D9SGJ6;J3KQV8;O43426-4;O43426-2;O43426;C9JW66	21	q22.11	32628759	32728040	0.101537	2.04986	0.0495333	0.0712268	0.126842	8.15442e-05	0.00165926	0.0491448	0.998706	0.99914	0.221479	4.55869	0.0485838	0.00106039	0.00423297	0.0466938	1.13706	0.0410653	0.279463	0.411947
HLA-G	ENSG00000204632;ENSG00000206435;ENSG00000206452;ENSG00000206506;ENSG00000230413;ENSG00000233095;ENSG00000235346;ENSG00000235680;ENSG00000237216	3135	Q9TNN7;A0A0G2JH50;A2BF26;A0A0G2JIF0;A0A1W2PS56;A0A140T9Q4;A0A140TA19;A0A140T9S7	6	p22.1	29826967	29831125	0.491737	5.57291	0.0882371	0.000370542	0.00210614	0.107612	1.83627	0.0586033	0.0940469	0.177754	0.394964	5.26542	0.075011	0.00037251	0.00179899	0.242709	4.92414	0.0492896	0.000441974	0.00278198
MICB	ENSG00000204516;ENSG00000206449;ENSG00000224378;ENSG00000227772;ENSG00000231179;ENSG00000234218;ENSG00000238289	4277	A0A140T979;A0A0G2JH58;F5H7Q8;X6R344;Q29980;A0A140T9H4;A0A140T9D8;A0A0G2JH91;A0A140T9M6	6	p21.33	31494881	31511124	-0.00211963	-0.0322789	0.065666	0.974967	0.982364	-0.0133129	-0.256596	0.0518827	0.802326	0.864945	-0.0478185	-0.903243	0.0529409	0.387762	0.503835	0.0177679	0.353269	0.0502955	0.730505	0.815134
DIAPH1	ENSG00000131504	1729	A0A0G2JH68;O60610;A0A140T8Z0;O60610-2;O60610-3;H9KV28;A0A2R8Y5N1	5	q31.3	141515016	141619055	0.157735	8.50882	0.0185378	1.51979e-05	0.000208247	0.199261	12.0502	0.016536	1.37256e-07	5.09945e-06	-0.0497843	-3.1341	0.0158847	0.0106913	0.0288527	0.0537208	3.45336	0.0155561	0.00532724	0.0195579
			A0A0G2JHD9					0.168626	1.7285	0.0975563	0.118608	0.191515	0.172951	1.71813	0.100662	0.114344	0.207315	-0.255553	-2.15584	0.11854	0.0566648	0.110202	-0.1306	-1.32026	0.0989197	0.213327	0.33813
HLA-A	ENSG00000224320;ENSG00000229215		A0A0G2JIF2;P30455;P30443;A0A0G2JL56;A0A0G2JI36;A0A1W2PSE7;A0A1W2PQD0					0.145508	3.05263	0.0476664	0.014038	0.035266	0.212378	7.53704	0.0281779	1.29464e-05	0.000154417	0.602568	18.5327	0.0325138	4.89112e-09	2.86255e-07	0.238021	8.14385	0.0292271	5.20166e-06	8.05441e-05
EHMT2	ENSG00000204371;ENSG00000206376;ENSG00000227333;ENSG00000232045;ENSG00000236759;ENSG00000238134	10919	A0A0G2JIS2;Q96KQ7-2;Q96KQ7;A2ABF8;A0A0G2JIR1;A2ABF9;A0A0G2JK64;A0A0G2JRR0;A0A0G2JRN8	6	p21.33	31879759	31897698	0.243989	8.10046	0.0301203	2.24344e-05	0.000265749	0.0983533	3.11558	0.0315682	0.0100635	0.0311633	0.0645793	2.24005	0.0288294	0.0491525	0.0985333	0.0630462	2.24642	0.0280651	0.0459736	0.105064
HSPA1B;HSPA1A	ENSG00000204388;ENSG00000204389;ENSG00000212866;ENSG00000215328;ENSG00000224501;ENSG00000231555;ENSG00000232804;ENSG00000234475;ENSG00000235941;ENSG00000237724	3304;3303	A0A0G2JIW1;P0DMV9;P0DMV8;P0DMV8-2;V9GZ37	6	p21.33	31827738;31815543	31830254;31817946	-0.0424837	-1.85115	0.0229498	0.0978069	0.164144	0.0920744	4.70125	0.0195851	0.000686928	0.00366044	-0.0626307	-3.29541	0.0190054	0.00813981	0.0231354	-0.0864456	-5.07686	0.0170274	0.000346853	0.00229882
PSMB9	ENSG00000239836;ENSG00000240065;ENSG00000240118;ENSG00000240508;ENSG00000242711;ENSG00000243067;ENSG00000243594;ENSG00000243958	5698	A2ACR1;A0A0G2JJA7;P28065-2;P28065	6	p21.32	32844136	32859851	0.199962	4.22717	0.047304	0.00231241	0.00855814	-0.144582	-3.24833	0.0445097	0.00796416	0.0258901	0.623606	13.4945	0.0462119	1.02399e-07	2.79513e-06	0.0658017	1.59046	0.0413726	0.139788	0.248232
ABHD16A	ENSG00000204427;ENSG00000206403;ENSG00000224552;ENSG00000230475;ENSG00000231488;ENSG00000235676;ENSG00000236063	7920	A0A0G2JJD3;O95870-2;O95870;A0A0G2JI89	6	p21.33	31686955	31703356	0.124302	2.0835	0.0596601	0.0674737	0.121579	0.0923811	2.0099	0.045963	0.0701609	0.142425	0.384215	6.97756	0.0550644	3.93569e-05	0.000293836	0.0221016	0.527261	0.0419178	0.60839	0.721575
WDR46	ENSG00000227057	9277	A0A0G2JJL1;A0A140T9L0;H0Y6G3	6	p21.32	33279108	33289247	-0.090842	-1.06914	0.0849673	0.313359	0.414015	-0.0986008	-1.48633	0.0663386	0.165868	0.275188	-0.583348	-7.97718	0.0731271	1.25193e-05	0.000121601	-0.013093	-0.215591	0.0607308	0.833217	0.884837
BRD2	ENSG00000204256;ENSG00000215077;ENSG00000234507;ENSG00000234704;ENSG00000235307	6046	P25440-2;P25440;A0A0G2JK44;H0Y6K2;A0A140T9E9;P25440-3;P25440-4;A0A140T9V2;A0A0G2JHL0;A0A140T9F7;U3KQA6	6	p21.32	32968594	32981505	0.166246	4.75222	0.0349829	0.00109719	0.00482931	-0.0243742	-0.891233	0.0273488	0.392279	0.524507	-0.234684	-6.69763	0.0350399	5.53736e-05	0.000382793	-0.0116779	-0.490144	0.0238256	0.633577	0.740923
GBA1	ENSG00000177628	2629	A0A0G2JNZ5;A0A0G2JLB3;P04062-4;P04062-2;P04062;A0A0G2JNZ0;P04062-5;P04062-3	1	q22	155234452	155244699	0.232464	7.60439	0.0305698	3.67809e-05	0.000383121	0.277745	10.1041	0.0274883	7.93244e-07	1.85072e-05	0.35583	13.9472	0.0255126	7.48835e-08	2.24846e-06	0.306197	12.0507	0.025409	1.0184e-07	3.43078e-06
OCLN	ENSG00000197822	100506658	A0A0G2JMZ8;Q16625-4;Q16625-2;Q16625-3;Q16625;Q16625-5	5	q13.2	69492292	69558104	0.17541	4.33289	0.0404833	0.00198367	0.00755612	0.158423	4.39292	0.0360633	0.00113102	0.00542509	-0.13388	-3.35381	0.0399187	0.00737849	0.0213205	0.102004	2.35965	0.0432285	0.0376465	0.0896866
SLC12A7	ENSG00000113504	10723	A0A0G2JNW7;Q9Y666;A0A0U1RR18;A0A0G2JQE3;H0YB78	5	p15.33	1050384	1112063	-0.0543919	-1.6111	0.0337606	0.142265	0.22113	-0.0011332	-0.0365283	0.0310226	0.971529	0.981478	-0.132096	-3.81153	0.0346571	0.00345776	0.0113065	-0.198451	-5.9815	0.0331775	8.83249e-05	0.000764375
ARHGAP27	ENSG00000159314;ENSG00000276836;ENSG00000276907	201176	A0A0G2JNY3;Q6ZUM4-2;Q6ZUM4;A0A0C4DGE6;E9PNT2;E9PIR1;A0A0G2JRG8;Q6ZUM4-3	17	q21.31	45393902	45434421	0.0849147	0.953937	0.089015	0.365497	0.467604	0.0549937	0.901064	0.0610319	0.387259	0.519102	0.227405	4.43692	0.0512529	0.00127903	0.00496234	0.585904	11.1127	0.0527239	2.34905e-07	6.70352e-06
SCRIB	ENSG00000180900	23513	A0A0G2JNZ2;A0A0G2JPP5;Q14160;Q14160-3;A0A0G2JMS7;Q14160-2	8	q24.3	143790920	143815773	0.0850919	2.55265	0.0333347	0.0315115	0.0662259	0.28229	10.2072	0.027656	7.17917e-07	1.7275e-05	-0.0947544	-3.1586	0.0299988	0.0102562	0.0279406	-0.12855	-6.49117	0.0198038	4.29639e-05	0.00043424
RAD17	ENSG00000152942;ENSG00000276618	5884	A0A0G2JP78;A0A0G2JPT5;O75943-4;O75943-2;O75943;A0A0G2JNH5;O75943-3	5	q13.2	69369293	69414801	0.0637038	0.896971	0.071021	0.393531	0.494312	0.124777	1.84304	0.0677015	0.0929904	0.176136	0.0687973	1.00317	0.0685802	0.339575	0.456424	0.0765841	1.08856	0.0703533	0.299417	0.433314
MAPT	ENSG00000186868;ENSG00000276155;ENSG00000277956	4137	A0A0G2JPD5;P10636;A0A0G2JQJ7;A0A0G2JMX7;P10636-9;A0A0G2JS76;P10636-8	17	q21.31	45894527	46028334	0.244802	7.31758	0.0334539	4.95095e-05	0.00047422	0.0629019	2.70899	0.0232197	0.0206746	0.0550421	0.160394	6.7374	0.0238066	5.27211e-05	0.000368514	0.109939	4.232	0.025978	0.00138005	0.00677852
NLRP2	ENSG00000022556;ENSG00000273992;ENSG00000274638;ENSG00000275082;ENSG00000275399;ENSG00000275796;ENSG00000275843;ENSG00000278682;ENSG00000278789	55655	Q9NX02;A0A0G2JPQ2;Q9NX02-5;A0A0G2JMG8;Q9NX02-2;J3KN39;A0A0G2JLX3;Q9NX02-4;A0A0G2JNC8;A0A0G2JP37;Q9NX02-3;A0A0G2JPB6;A0A0G2JLQ8	19	q13.42	54953130	55001142	-0.00781815	-0.336468	0.0232359	0.744375	0.807137	-0.00296168	-0.149752	0.0197772	0.883728	0.924618	-0.167653	-8.22201	0.0203908	9.61273e-06	9.77695e-05	0.035288	1.86403	0.018931	0.0889647	0.176346
HLA-G	ENSG00000204632;ENSG00000206506;ENSG00000230413;ENSG00000233095;ENSG00000235346;ENSG00000235680;ENSG00000237216	3135	Q8MH48;Q5RJ85;A0A0G2JPQ3;P17693-5;P17693	6	p22.1	29826967	29831125	0.373866	2.56686	0.145651	0.0307917	0.0651693	0.247678	1.60531	0.154287	0.137321	0.237263	0.420285	2.56056	0.164138	0.0284697	0.0639388	0.321113	2.24228	0.143209	0.0463098	0.105584
PRAME	ENSG00000185686;ENSG00000275013	23532	B5MCY4;A0A0G2JRX7;E7EMH2;H7C2P3;E7EW99;P78395;A0A0G2JRX8	22	q11.22	22547701	22559361	0.0691192	0.989904	0.0698241	0.348568	0.451465	-0.0550442	-0.822382	0.0669327	0.428691	0.558909	-0.0309999	-0.388923	0.079707	0.705534	0.785687	-0.0395785	-0.608418	0.0650516	0.555157	0.676056
PUF60	ENSG00000179950;ENSG00000274081	22827	A0A0J9YVP6;Q9UHX1-2;A0A0J9YYL3;Q9UHX1-4;A0A0J9YVR6;E9PQ56;E9PN18	8	q24.3	143816344	143830709	0.199832	8.95338	0.0223192	1.0114e-05	0.000158026	0.264756	13.5446	0.0195469	4.1876e-08	1.99445e-06	0.0500598	2.50289	0.0200008	0.0314205	0.0689734	-0.127496	-6.54055	0.0194931	4.01406e-05	0.000408866
BNIP3	ENSG00000176171	664	F6RP06;A0A0J9YW18;Q12983	10	q26.3	131967684	131981967	-0.225264	-1.45952	0.154341	0.179062	0.265993	-0.399873	-2.77166	0.144272	0.0185013	0.050562	-0.30023	-2.15975	0.139011	0.0562927	0.109633	-0.0147196	-0.112822	0.130467	0.912186	0.940654
STMN3	ENSG00000197457	50861	A0A0J9YW36;Q9NZ72-2;Q9NZ72;A0A0J9YXY4	20	q13.33	63639705	63657682	0.0744273	1.23241	0.0603916	0.2496	0.345577	0.0053976	0.0914576	0.0590175	0.928808	0.952107	-0.19496	-3.33045	0.0585386	0.00767383	0.021999	0.0335042	0.776092	0.0431704	0.453915	0.587029
PHRF1	ENSG00000070047;ENSG00000274780	57661	E9PJ24;B7ZM65;F8WEF5;A0A0J9YYB5;A0A0J9YWD5;Q9P1Y6-3;Q9P1Y6;A0A0J9YX88;Q9P1Y6-2	11	p15.5	576470	612222	-0.00646014	-0.101244	0.0638076	0.921618	0.942274	-0.0281034	-0.484442	0.0580119	0.637774	0.741492	0.0495297	0.853615	0.0580235	0.413415	0.528223	-0.0657231	-1.06533	0.0616928	0.309353	0.443943
CRYBG1	ENSG00000112297	202	A0A0J9YWL0;Q9Y4K1	6	q21	106360717	106572017	0.522732	16.03	0.0326097	7.8434e-08	4.82493e-06	0.538774	22.6116	0.0238274	2.00889e-10	3.74956e-08	-0.0516212	-2.06089	0.025048	0.0664548	0.125358	0.322392	15.4674	0.0208434	7.37441e-09	4.94443e-07
PON2	ENSG00000105854	5445	A0A0J9YXF2;J3QT77;A0A0J9YYG4;Q15165-3;Q15165-1;Q15165;G3XAK4	7	q21.3	95404862	95435329	-0.375284	-7.78816	0.0481864	3.05388e-05	0.000334829	-0.295472	-6.79011	0.0435151	3.32534e-05	0.000322993	-0.338971	-7.73429	0.043827	1.63707e-05	0.000148562	-0.22826	-5.88723	0.0387721	0.000101311	0.000854276
ARL6	ENSG00000113966	84100	A0A0J9YXT0;Q9H0F7;Q9H0F7-2;H7C5H6;C9IZ13	3	q11.2	97764521	97801229	-0.0885267	-0.822615	0.107616	0.432379	0.533597	-0.112605	-1.25584	0.0896656	0.235735	0.358903	-0.266879	-2.69809	0.0989141	0.0224977	0.0524897	-0.0614315	-0.716561	0.0857311	0.488449	0.618147
PUF60	ENSG00000179950;ENSG00000274081	22827	A0A0J9YXX5;Q9UHX1;A0A0J9YXJ8;Q9UHX1-3;A0A0J9YWM1;H0YEM1	8	q24.3	143816344	143830709	-0.522536	-2.43117	0.214932	0.0384004	0.0773384	-0.147361	-0.958186	0.153792	0.358984	0.491406	-0.234154	-1.35214	0.173173	0.20629	0.308899	-0.458174	-2.11878	0.216244	0.0574721	0.124842
LIME1	ENSG00000203896	54923	A0A0J9YYD9;A0A087WT39;A0A087WZP9	20	q13.33	63736283	63739103	0.39069	4.3088	0.0906724	0.00205391	0.00775099	0.397231	5.20564	0.0763077	0.000312685	0.00197747	0.365427	4.58243	0.0797452	0.00102258	0.00411056	0.347343	4.46284	0.07783	0.000937269	0.00495225
ZC3H3	ENSG00000014164	23144	A0A0J9YYE2;Q8IXZ2	8	q24.3	143437659	143541447	-0.265009	-1.58163	0.167555	0.14884	0.228842	0.164211	1.09707	0.149681	0.296533	0.426015	-0.268122	-1.29945	0.206335	0.223117	0.32791	-0.466553	-2.74486	0.169973	0.0189243	0.0526343
SERINC5	ENSG00000164300	256987	A0A0J9YYI4;Q86VE9-3;Q86VE9-2;Q86VE9;Q86VE9-4	5	q14.1	80111651	80256048	-0.0412532	-0.261951	0.157485	0.799367	0.849951	0.117478	0.992149	0.118408	0.342892	0.474076	0.760367	5.74054	0.132456	0.000191908	0.00104028	-0.168068	-1.42712	0.117768	0.181067	0.299066
R3HCC1	ENSG00000104679	203069	A0A0R4J2E2;Q9Y3T6;A0A0D9SF44;Q9Y3T6-3;E5RIQ4;A0A0D9SG39;E5RHX3;E5RIK1	8	p21.3	23270120	23296279	0.0378058	0.596192	0.063412	0.566014	0.658839	-0.00107131	-0.0254081	0.042164	0.980194	0.987549	-0.0670053	-1.40945	0.0475401	0.189212	0.28954	-0.078468	-1.57508	0.0498184	0.143291	0.252454
CLDND1	ENSG00000080822	56650	Q9NY35;H0Y8T9;D6RCR8;D6RDI6;D6RFX6;D6RCE6;D6R9S8;D6RC11;D6RA76;D6RDY1;D6RHU6;D6RDP6;D6RIU2;A0A0R4J2F2;Q9NY35-2;D6RD48;D6RCP3;D6RAZ7;D6RB31;Q9NY35-3;D6R9K1	3	q11.2	98497912	98523066	0.212521	2.03335	0.104518	0.073142	0.129784	0.0492184	0.470345	0.104643	0.647489	0.749884	0.0800203	0.691776	0.115674	0.504914	0.612926	0.177911	1.69482	0.104973	0.117947	0.218376
IFRD2	ENSG00000214706	7866	A0A0R4J2F6;Q12894;Q12894-2	3	p21.31	50287732	50292918	0.536641	5.41724	0.0990617	0.00045194	0.00244142	0.520584	10.243	0.0508231	6.93549e-07	1.6865e-05	-0.0738309	-1.43982	0.0512779	0.180659	0.27955	-0.0227565	-0.475535	0.0478545	0.643626	0.748034
CLN6	ENSG00000128973;ENSG00000260007	54982	A0A1B0GW73;H3BNF1;A0A1B0GTV3;A0A0S2Z5D0;H3BUV4;A0A1B0GUD2;H3BUT1;A0A1B0GTU6;Q9NWW5;A0A1B0GU90;H3BRN7;H3BTY4;Q9NWW5-2	15	q23	68206992;68184032	68257211;68229718	-0.173935	-1.89209	0.0919273	0.0916598	0.155989	-0.0413816	-0.553773	0.0747267	0.591045	0.704602	0.052602	0.535197	0.0982852	0.604279	0.69902	0.0131442	0.177928	0.0738739	0.861985	0.905931
SH3D19	ENSG00000109686	152503	A0A0U1RQE4;Q5HYK7-3;Q5HYK7-2;Q5HYK7;A0A0U1RQN2	4	q31.3	151102751	151325605	0.0338515	0.352972	0.0959043	0.732388	0.797394	-0.107757	-1.09139	0.0987339	0.298916	0.428815	-0.0802356	-1.10999	0.0722846	0.293131	0.406194	-0.0302678	-0.390921	0.0774269	0.703255	0.795134
EIF4G3	ENSG00000075151	8672	A0A0U1RQK7;A0A0A0MSA7;O43432;O43432-3;O43432-4	1	p36.12	20806292	21177285	0.171652	6.48901	0.0264527	0.000122939	0.000917857	-0.0776166	-2.89961	0.0267679	0.0147472	0.0423644	0.122129	4.63964	0.0263231	0.000937245	0.00382091	0.0548553	2.3665	0.02318	0.0371927	0.0888053
hCG_2043597			B3KNS4;A0A0U1RQV1;Q96A10;A0A0U1RQS5					-0.329891	-6.31889	0.0522071	0.000149672	0.00106122	0.0692058	1.60854	0.043024	0.136611	0.23639	-0.316114	-6.61111	0.0478156	6.1657e-05	0.000417637	-0.201958	-4.68429	0.043114	0.000650962	0.00375881
			A0A0U1RR68;A0A0U1RRE5					-0.241406	-2.3313	0.10355	0.0451734	0.0879525	-0.097588	-1.12387	0.0868322	0.285494	0.415149	0.0827413	0.950038	0.0870926	0.364619	0.481557	-0.118746	-1.17491	0.101068	0.264621	0.396299
BRCA1	ENSG00000012048	672	P38398-7;P38398;P38398-4;P38398-8;Q5YLB2;A0A0U1RRA9;Q3B891;E7EWN5	17	q21.31	43044295	43170245	0.36663	2.43404	0.150626	0.0382215	0.0770229	0.382142	3.11133	0.122823	0.0101392	0.0313014	-0.0269193	-0.19629	0.137141	0.848338	0.892403	0.135974	1.10053	0.123554	0.294397	0.428202
CMTR2	ENSG00000180917	55783	A0A0U1RRB3;Q8IYT2	16	q22.2	71281389	71289715	-0.00247047	-0.0400374	0.0617041	0.968954	0.977212	0.00665424	0.12898	0.0515912	0.89975	0.934699	-0.165868	-3.13428	0.0529206	0.0106879	0.0288527	-0.0292243	-0.630098	0.0463805	0.541385	0.663968
EXOC6B	ENSG00000144036	23233	A0A0U1RRB6;Q9Y2D4;J3QT38;Q9Y2D4-2	2	p13.2	72175984	72826041	0.150937	3.73263	0.0404373	0.00483786	0.0152558	0.0941303	2.37924	0.0395632	0.0369985	0.0862248	0.1543	4.00196	0.0385561	0.00254049	0.00876792	0.0679256	1.88351	0.0360634	0.0860832	0.172092
MICU1	ENSG00000107745	10367	F6XEV2;A0A0U1RRK1;A0A286YF11;Q9BPX6;Q9BPX6-3;Q9BPX6-2;S4R3D7;S4R3V1;Q9BPX6-5;Q9BPX6-4	10	q22.1	72367340	72626131	-0.0697667	-1.22604	0.0569039	0.251872	0.348106	-0.00567088	-0.110178	0.0514701	0.914294	0.943673	0.0499604	0.762174	0.0655498	0.463657	0.575799	0.00132521	0.0258463	0.0512725	0.979839	0.985879
			A0A0U1RRL7					0.0731523	0.580546	0.126006	0.576059	0.666968	0.0912061	0.807545	0.112942	0.436824	0.566199	-0.238974	-2.01059	0.118858	0.0722737	0.134313	0.0753888	0.691017	0.109098	0.503751	0.632064
SPATA20	ENSG00000006282	64847	A0A0U1RRL8;Q8TB22-3;Q8TB22;Q8TB22-2;Q8TB22-4	17	q21.33	50543058	50555852	0.318956	1.97829	0.161228	0.0798907	0.139501	0.0949132	0.920595	0.1031	0.377421	0.509275	0.299565	1.81512	0.165039	0.0997472	0.173997	0.144779	1.51543	0.0955368	0.157612	0.270225
GATAD2B	ENSG00000143614;ENSG00000261992	57459	A0A0U1RRM1;Q8WXI9	1	q21.3	153789030	153923360	0.200577	7.88188	0.0254478	2.78115e-05	0.000313834	0.0354434	1.468	0.0241439	0.170691	0.281268	0.0595314	2.50358	0.0237785	0.0313836	0.0689361	-0.0461405	-2.01246	0.0229274	0.0690768	0.14494
			A0A0U1RRM4					-0.396996	-2.693	0.147418	0.0250833	0.0551837	-0.0875485	-0.684212	0.127955	0.508296	0.629311	-0.204813	-1.45536	0.14073	0.176412	0.27433	-0.0460274	-0.359534	0.12802	0.725943	0.811486
NELFB	ENSG00000188986	25920	A0A0X1KG71;Q8WX92	9	q34.3	137255327	137273542	0.205765	7.86747	0.0261539	2.82128e-05	0.000317326	0.0581248	2.02796	0.0286618	0.0680318	0.138838	0.0688565	2.84922	0.0241668	0.0173709	0.0430131	0.0526595	2.22183	0.0237009	0.0480029	0.108762
HLA-A	ENSG00000227715;ENSG00000231834;ENSG00000235657		A0A140T9I0;A0A140T9X5;A0A140T913;P01892;A0A140T955;A0A140T933;A0A1W2PRT9;A0A1W2PPQ2					0.17641	4.8754	0.0361837	0.000926506	0.00426279	0.184311	6.10466	0.0301919	8.40702e-05	0.000680643	0.63924	24.2131	0.0264005	3.61735e-10	4.62619e-08	0.303016	12.2758	0.024684	8.40381e-08	3.12025e-06
MICA	ENSG00000204520	100507436	A0A140T986;A0A140T9B8;A0A1W2PRA6;A0A1W2PPN1;A0A024RCL3;A0A140T9M1;A0A0G2JK11;Q96QC4	6	p21.33	31399784	31415315	-0.303928	-5.63554	0.0539306	0.000342411	0.00197717	0.017813	0.365707	0.0487085	0.721665	0.808268	-0.0862201	-1.66792	0.0516932	0.126477	0.20886	-0.0157514	-0.326767	0.0482037	0.749923	0.827471
XXYLT1	ENSG00000173950	152002	A0A140T9D0;Q8NBI6;Q8NBI6-2	3	q29	195068284	195271159	-0.101529	-1.17363	0.0865088	0.271226	0.370029	0.0935101	1.15874	0.0806995	0.271607	0.399855	0.147964	1.79217	0.0825612	0.103542	0.179213	0.0187107	0.216427	0.0864527	0.832581	0.884721
HLA-C	ENSG00000204525	3107	O19617;A0A140T9H5;A0A140T921;A2AEA2;A0A140T9U8;P10321;A0A140TA05;A0A140T9L3;A0A140T9E1;A0A140T942;A0A1W2PRU9	6	p21.33	31268749	31272130	0.340105	7.6112	0.0446848	3.65258e-05	0.000382192	0.207167	5.77642	0.0358643	0.000134038	0.000986855	0.324299	7.33082	0.0442377	2.59222e-05	0.000211606	0.247446	7.05873	0.0350553	2.00461e-05	0.000233454
HLA-C	ENSG00000228299		A0A140T9J9;Q29963;A0A1W2PR11;A0A140T962;A0A140T9B3					0.513169	5.45415	0.0940879	0.000431026	0.00235869	0.193965	1.98128	0.0978991	0.073664	0.147928	0.41751	3.69679	0.112939	0.00417238	0.0132116	0.154695	1.73838	0.0889882	0.109769	0.206951
TAP1	ENSG00000168394;ENSG00000206297;ENSG00000224212;ENSG00000226173;ENSG00000227816;ENSG00000230705;ENSG00000232367	6890	Q03518;A0A140T9T7;A0A0S2Z4R8	6	p21.32	32845209	32853816	0.00673503	0.123614	0.0544843	0.904389	0.929247	-0.0305613	-0.444904	0.0686918	0.665198	0.764623	0.283745	5.0531	0.0561527	0.000506243	0.00229699	0.0568246	1.08192	0.0525218	0.302231	0.435925
MICOS13	ENSG00000174917	125988	A0A140TA86;Q5XKP0;K7EIR2;A0A140TA84	19	p13.3	5678421	5680516	-0.122104	-3.21728	0.0379526	0.0107971	0.0286347	0.0523542	1.44854	0.0361428	0.175947	0.287596	0.013399	0.351251	0.0381465	0.732731	0.807691	0.0468635	1.45602	0.0321861	0.173083	0.289843
TXNRD2	ENSG00000184470	10587	A0A182DWF2;A0A182DWF3;Q9NNW7-2;Q9NNW7;D3YTF8;A0A096LPK7;A0A096LPD9;E7EWK1;Q9NNW7-3	22	q11.21	19875517	19941820	-0.0923971	-2.11657	0.0436541	0.0639709	0.116565	-0.16832	-4.37445	0.0384779	0.00116578	0.00555999	0.194862	5.50502	0.035397	0.000265553	0.00135045	0.0464692	1.34737	0.0344889	0.204723	0.327879
ADSL	ENSG00000239900;ENSG00000279624	158	P30566;A0A1B0GTJ7;A0A1B0GWJ0;P30566-2;A0A0A6YY92;A0A1B0GWF8;A0A1B0GTG9;A0A096LNY6	22	q13.1	40346461	40390463	0.0131905	0.547327	0.0240999	0.597713	0.684628	0.024537	1.08237	0.0226697	0.302726	0.432931	0.0163744	0.742524	0.0220524	0.47495	0.586553	0.0680648	3.23547	0.0210371	0.00785054	0.0265894
RAB11FIP5	ENSG00000135631	26056	A0A1B0GTL5;Q9BXF6	2	p13.2	73073382	73156721	0.0594422	1.28355	0.0463107	0.231956	0.326051	0.0267586	0.592946	0.0451282	0.56546	0.681631	0.326719	5.0217	0.0650615	0.000530029	0.00238306	0.110889	2.76357	0.0401252	0.0182991	0.0512942
ASAH1	ENSG00000104763	427	Q13510-2;A0A1B0GTP7;Q13510;A0A1B0GTZ5;A0A1B0GTM3;A0A1B0GUA4;A0A1B0GW68;E7EMM4;A0A1B0GUH5;A0A1B0GUW4;A0A1B0GUE3;Q13510-3;A0A1B0GUG1;A0A1B0GV06	8	p22	18055992	18084998	-0.0233204	-0.479985	0.0485855	0.642903	0.723699	0.00755964	0.163329	0.0462846	0.873283	0.917526	0.0716718	1.72626	0.0415186	0.115189	0.193976	0.191355	5.44386	0.0351506	0.000196375	0.00145824
PXN	ENSG00000089159	5829	A0A1B0GTU4;P49023-2;P49023;P49023-3;F5GZ78	12	q24.23	120210439	120265771	-0.39814	-16.7236	0.0238071	5.45458e-08	3.76693e-06	-0.26768	-11.4123	0.0234554	2.3708e-07	7.79528e-06	-0.21858	-10.1195	0.0215999	1.49505e-06	2.25372e-05	-0.304096	-15.5251	0.0195873	7.08751e-09	4.79866e-07
TJP2	ENSG00000119139	9414	A0A1B0GTW1;A0A2R8YDH4;Q9UDY2-3;Q9UDY2;Q9UDY2-7;Q9UDY2-6;Q9UDY2-4;Q9UDY2-2;Q9UDY2-5	9	q21.11	69121264	69274615	0.325598	13.2515	0.0245705	3.96166e-07	1.58146e-05	0.224057	9.57725	0.0233947	1.33884e-06	2.68002e-05	-0.0151224	-0.532833	0.0283811	0.605855	0.69987	0.259	11.3001	0.0229201	1.97845e-07	5.99262e-06
			A0A1B0GU24					-0.149005	-1.95714	0.076134	0.0826376	0.143463	0.0617068	0.804598	0.0766927	0.438452	0.567776	-0.0626718	-0.748736	0.0837034	0.471361	0.583687	-0.0779413	-1.06964	0.0728666	0.307489	0.442124
NFIB	ENSG00000147862	4781	A0A1B0GW37;A0A1B0GU97;A0A1B0GWJ4;O00712-5;O00712-4;A0A2R8Y7V8;O00712;Q5VW26;Q5VW30;Q5VW27;A0A1B0GWI9;A0A0A0MRX8;U3KQE8;A0A1B0GVN4;U3KPY9;Q5W0Y9;A0A087WXP2;A0A1B0GTC1;O00712-2	9	p22.3	14081843	14398983	-0.0341233	-0.455096	0.0749805	0.660022	0.737956	0.761498	9.87416	0.0771203	9.94029e-07	2.12523e-05	0.164058	2.55073	0.0643183	0.0289526	0.0648274	0.499902	9.20402	0.0543134	1.57296e-06	3.03432e-05
KIFBP	ENSG00000198954	26128	A0A1B0GUA3;Q96EK5	10	q22.1	68988803	69043544	0.257174	10.5793	0.0243091	2.59863e-06	5.92281e-05	0.204135	8.86663	0.0230228	2.81747e-06	4.66605e-05	-0.0202042	-0.903759	0.0223557	0.387501	0.503635	0.108152	5.28867	0.0204498	0.0002492	0.0017633
UMAD1	ENSG00000219545	729852	A0A1B0GUC2;A0A1W2PP33;C9J7I0	7	p21.3	7640711	7968020	0.253996	2.92814	0.0867432	0.0171458	0.0411142	0.107683	1.09583	0.0982662	0.297051	0.426671	0.103954	0.913211	0.113834	0.382747	0.499197	0.184112	2.002	0.091964	0.0703297	0.146869
RALGAPA1	ENSG00000174373	253959	A0A1B0GUI1;Q6GYQ0-4;Q6GYQ0;Q6GYQ0-7;Q6GYQ0-5;Q6GYQ0-6;Q6GYQ0-2	14	q13.2	35538352	35809304	0.190355	1.01896	0.186814	0.335328	0.437792	0.103501	0.625095	0.165577	0.544925	0.662777	0.955877	3.60364	0.265253	0.00486518	0.0149995	0.303037	2.18799	0.1385	0.0509354	0.113728
UNC13B	ENSG00000198722	10497	A0A1B0GUS7;B1AM27;O14795;O14795-2;A0A1B0GVW8	9	p13.3	35161992	35405338	-0.0783529	-1.19504	0.0655648	0.263177	0.360758	0.100178	1.59528	0.0627963	0.139549	0.240752	0.00951617	0.164671	0.0577889	0.872503	0.908277	-0.0249039	-0.459675	0.0541772	0.654622	0.757003
EFR3B;EFR3A	ENSG00000084710;ENSG00000132294	22979;23167	A0A1B0GUZ7;Q14156-2;Q14156;Q14156-3	2;8	p23.3;q24.22	25042076;131904093	25159135;132013642	0.136969	2.38899	0.0573335	0.0411281	0.0814775	-0.0645215	-1.28129	0.0503567	0.226991	0.348743	0.0803347	1.22153	0.0657655	0.250063	0.358808	-0.148866	-3.01493	0.0493763	0.0116525	0.0358131
RAP1GAP2	ENSG00000132359	23108	A0A1B0GV05;Q684P5-3;Q684P5-2;Q684P5	17	p13.3	2755705	3037741	-0.120826	-1.14724	0.105318	0.281413	0.380992	0.092509	1.10487	0.0837286	0.293288	0.422557	0.00978339	0.102384	0.0955556	0.920488	0.943578	0.0283634	0.332629	0.0852703	0.745612	0.825192
TEPSIN	ENSG00000167302	146705	A0A1B0GV70;Q96N21;I3L4S7;Q96N21-2	17	q25.3	81228277	81239091	-0.056329	-0.498532	0.11299	0.63029	0.712986	-0.209019	-1.72693	0.121035	0.112707	0.204938	-0.335339	-2.61324	0.128323	0.026015	0.0593328	-0.275342	-2.15776	0.127605	0.0536983	0.118555
ARHGAP21	ENSG00000107863	57584	A0A1B0GV73;Q5T5U3;E7ESW5;F8W9U9;Q5T5U3-3;A0A1B0GTZ9	10	p12.1	24583609	24723887	0.0304498	0.218571	0.139313	0.831952	0.873758	0.164039	1.39085	0.117941	0.192336	0.307827	0.225741	1.76812	0.127673	0.10766	0.184492	0.262302	2.13161	0.123053	0.056203	0.12279
CTSD	ENSG00000117984;ENSG00000250644	1509	A0A1B0GVD5;A0A1B0GWE8;P07339;A0A1B0GW44;A0A1B0GV23;A0A1B0GVP3;H7C469	11	p15.5	1752752;1734821	1764573;1763954	0.0223058	1.04399	0.0213659	0.324225	0.425927	0.122084	6.18403	0.0197418	7.52685e-05	0.00062252	0.791809	32.8622	0.0240948	1.79877e-11	5.401e-09	0.110822	6.07258	0.0182496	7.74512e-05	0.000685741
CAPN15	ENSG00000103326	6650	A0A1B0GVE3;O75808-2;O75808;H3BR03	16	p13.3	527712	554636	-0.0320204	-0.201584	0.158844	0.844809	0.883528	0.0804188	0.599954	0.134042	0.560947	0.677908	-0.0367293	-0.212217	0.173075	0.836226	0.884783	0.160685	1.17354	0.136923	0.265145	0.396769
STXBP1	ENSG00000136854	6812	A0A1B0GWF2;A0A1B0GVQ5;P61764;P61764-2;A0A2R8Y5D4;A0A0D9SG72;A0A1B0GTP9;A0A1B0GW76	9	q34.11	127579370	127696027	0.0280649	0.93224	0.0301048	0.375998	0.477324	-0.259434	-9.43339	0.0275016	1.55083e-06	2.97501e-05	0.0558775	2.09911	0.0266196	0.0623344	0.119115	-0.106077	-4.29082	0.0247218	0.00124967	0.00621773
ATP6AP2	ENSG00000182220	10159	A0A1B0GVW0;O75787-2;O75787;A0A1B0GVB9;A0A1C7CYW4;A0A1B0GVC7;B7Z1I9;B7Z413;A0A1B0GTU8;A0A1B0GUT7;A0A1B0GU12;A0A1B0GWD6;A0A1B0GVI9	X	p11.4	40579372	40606848	-0.0131513	-0.302568	0.0434656	0.769225	0.826555	0.104518	2.58775	0.0403897	0.0256233	0.0649851	0.0450331	1.12993	0.0398549	0.285035	0.396839	0.110352	3.11563	0.0354189	0.00972758	0.0311879
DPY19L1	ENSG00000173852	23333	A0A1B0GW05;Q2PZI1	7	p14.2	34927292	35038271	-0.0527179	-1.07924	0.0488471	0.309074	0.410001	-0.00468058	-0.118151	0.0396152	0.908123	0.940254	0.0314862	0.711036	0.0442822	0.493408	0.602637	-0.302643	-8.42494	0.0359223	3.74663e-06	6.23476e-05
ING5	ENSG00000168395	84289	E9PEN0;A0A1B0GW41;Q8WYH8-2;Q8WYH8	2	q37.3	241687085	241729478	0.0610005	0.970443	0.0628583	0.357654	0.46001	0.119109	2.00444	0.0594226	0.0708165	0.143419	0.134248	1.89864	0.0707075	0.0869936	0.156493	-0.0164546	-0.2495	0.0659504	0.807531	0.868527
UBE2E3	ENSG00000170035	10477	R4GND1;A0A1B0GX65;Q969T4;R4GN77	2	q31.3	180967248	181076585	-0.221292	-1.39877	0.158205	0.19601	0.284978	-0.250478	-1.96717	0.127329	0.0754498	0.150681	-0.177688	-1.41865	0.125251	0.186586	0.286347	-0.0396754	-0.349099	0.113651	0.733548	0.816131
MIDEAS	ENSG00000156030	91748	A0A1C7CYX1;Q6PJG2;A0A0A0MSU2	14	q24.3	73715122	73790285	0.40449	6.6798	0.0605543	9.90103e-05	0.00079048	0.0619883	1.1627	0.0533142	0.270067	0.398352	0.16291	3.25952	0.0499798	0.00864747	0.0242959	0.21104	4.56839	0.0461956	0.000787134	0.00433143
CRMP1;DPYSL2;DPYSL3	ENSG00000072832;ENSG00000092964;ENSG00000113657	1400;1808;1809	A0A1C7CYX9;Q16555;Q16555-2	4;8;5	p16.2;p21.2;q32	5748084;26514031;147390808	5893086;26658178;147510068	0.380892	14.5613	0.0261578	1.78156e-07	8.66442e-06	-0.083876	-3.58879	0.0233716	0.00439449	0.0160914	0.309725	13.9028	0.0222779	7.71889e-08	2.2977e-06	0.192385	10.5196	0.0182882	4.11229e-07	1.02156e-05
PIGT	ENSG00000124155	51604	Q969N2;A0A1W2PNP0;Q969N2-5;A0A1W2PPS0;A0A1W2PPC3;A0A1W2PP57;Q969N2-4;A0A1W2PP53;F6W983;A0A1W2PQN1;Q969N2-6;Q969N2-2;A0A1W2PPQ7;A0A1W2PPR6;A0A1W2PRZ8;A0A1W2PR92;Q969N2-3;A0A1W2PP13;H7C2Y2;A0A1W2PQ29;A0A1W2PPI8;A0A1W2PRH2	20	q13.12	45416084	45456934	0.0952826	2.93467	0.0324679	0.0169663	0.040764	0.101912	3.85524	0.0264347	0.00277972	0.0112856	0.0562119	1.80948	0.0310652	0.100667	0.174939	-0.0371265	-1.49214	0.0248813	0.163528	0.277206
ARPC1A	ENSG00000241685	10552	A0A1W2PNV4	7	q22.1	99325898	99366262	-0.0472066	-0.803414	0.0587575	0.442823	0.542801	0.049456	1.55484	0.0318079	0.14886	0.253583	-0.0360299	-1.25148	0.0287899	0.23941	0.346703	-0.0239546	-0.723205	0.0331228	0.484515	0.614407
STRADA	ENSG00000266173	92335	Q7RTN6;A0A1W2PPJ9;A0A1W2PQE8;A0A1W2PS04;A0A1W2PR00;A0A1W2PP78;A0A1W2PNV7;A0A1W2PPG2;A0A1W2PPM8;A0A1W2PQF1;Q7RTN6-6;Q7RTN6-4;Q7RTN6-2;Q7RTN6-5;Q7RTN6-3;J3QS66;Q86YC8;A0A1W2PNV1;A0A1W2PQ00;J3QKR7;A0A1W2PQ20;A0A1W2PRQ6;A0A1W2PR44;J3KSK5;J3QQS3;J3KSA2;A0A1W2PRW9;A0A1W2PR65	17	q23.3	63682336	63741986	-0.102278	-1.11548	0.0916891	0.294078	0.394351	-0.146411	-1.309	0.11185	0.217775	0.337529	0.0585805	0.797332	0.0734707	0.443887	0.558164	-0.0530664	-0.655827	0.0809153	0.525296	0.650474
STAT6	ENSG00000166888	6778	A0A1W2PNW1;P42226;P42226-3;G3V5I8;G3V370;G3V5K5;P42226-2	12	q13.3	57095408	57132139	-0.202185	-2.37342	0.0851871	0.042183	0.0831855	-0.254965	-3.72759	0.0683994	0.00345859	0.013299	-0.0379478	-0.504167	0.0752684	0.62513	0.716896	-0.152463	-2.13283	0.0714841	0.0560844	0.122569
JMJD1C	ENSG00000171988	221037	A0A1W2PNZ9;Q15652-3;Q15652;Q15652-2	10	q21.3	63167221	63521850	0.0730538	0.624829	0.116918	0.547886	0.642176	0.068375	0.993735	0.0688061	0.342153	0.473339	-0.0842509	-1.279	0.0658726	0.229948	0.33538	0.0327022	0.541905	0.0603468	0.598594	0.714094
PARL	ENSG00000175193	55486	A0A1W2PP11;Q9H300;F8WCQ4;A0A1W2PS40;C9JNP8;Q9H300-2	3	q27.1	183829271	183884933	-0.398616	-8.29726	0.0480418	1.856e-05	0.000239133	-0.350991	-7.96199	0.0440833	7.79202e-06	0.000103087	-0.353343	-6.56837	0.0537946	6.50414e-05	0.00043567	-0.209032	-5.11258	0.0408858	0.000327895	0.00220168
GOSR2	ENSG00000108433;ENSG00000262633	9570	A0A1W2PPG5;I3NI02;E7EQ34;A0A1W2PS81;A0A1W2PQM3;A0A1W2PPG1;O14653-2;O14653;A0A1W2PPP5;A0A1W2PRP7;A0A1W2PRV0;I3L4Z6;A0A1W2PR23;O14653-3;A0A1W2PPW8;A0A1W2PRC2;A0A1W2PR02;A0A1W2PQ77;A0A1W2PRL0;A0A1W2PPJ0;A0A1W2PS12;A0A1X7SBU8;A0A1W2PQP2;I3L1K7;I3L0K1;A0A1W2PNV3;A0A1W2PQE0;A0A1W2PRE6;A0A1W2PQ06	17	q21.32	46923075;46923133	46975524;47049932	-0.0155172	-0.387697	0.040024	0.70742	0.776576	-0.035008	-0.977557	0.0358117	0.34974	0.481424	0.0816245	2.25773	0.0361534	0.0477028	0.0961013	0.0195842	0.43911	0.0445998	0.669008	0.768421
ME2;ME3	ENSG00000082212;ENSG00000151376	4200;10873	A0A1W2PPH1;P23368;A0A1W2PQH3;A0A1W2PQT3;A0A1W2PQY8;A0A1W2PR68;A0A1W2PQF8;P23368-2;A0A1W2PQ37	18;11	q21.2;q14.2	50879080;86441108	50954257;86672636	-0.288202	-10.9272	0.0263747	1.98919e-06	4.85418e-05	-0.258176	-11.0038	0.0234625	3.41158e-07	1.02316e-05	-0.00138146	-0.0474441	0.0291177	0.963099	0.974958	-0.0161809	-0.71874	0.0225128	0.487156	0.617076
SCARB2	ENSG00000138760	950	A0A1W2PPX5;A0A1W2PQR6;A0A1W2PQB7;A0A1W2PS43;A0A1W2PRS1;Q14108;A0A1W2PPU6;A0A1W2PRF6;Q14108-2	4	q21.1	76158737	76234536	0.398714	6.87221	0.0580184	7.99406e-05	0.000682873	0.296048	6.70222	0.0441716	3.73248e-05	0.000354072	0.398881	13.6538	0.0292138	9.1622e-08	2.5932e-06	0.377071	14.5549	0.0259067	1.40635e-08	7.64744e-07
TCEA2;TCEA1	ENSG00000171703;ENSG00000187735	6919;6917	A0A1W2PPZ5;P23193;A0A1W2PRL9;P23193-2	20;8	q13.33;q11.23	64049836;53966552	64072347;54022448	0.210957	5.76439	0.0365966	0.000291563	0.00175548	0.138571	6.87013	0.0201701	2.99589e-05	0.000296838	0.053407	2.4909	0.0214408	0.0320708	0.0699781	0.0109883	0.536105	0.0204966	0.602464	0.717348
DDX17	ENSG00000100201	10521	A0A1W2PQ51;A0A1X7SBZ2;Q92841;Q92841-3;Q92841-1;Q92841-2	22	q13.1	38483438	38507660	0.10289	6.14328	0.0167483	0.000184073	0.00124141	0.15583	9.62224	0.0161948	1.27917e-06	2.61359e-05	0.0429733	2.59046	0.016589	0.0270495	0.0612472	0.0155065	1.068	0.0145192	0.3082	0.442718
RAI1	ENSG00000108557	10743	A0A1W2PQJ7;Q7Z5J4-3;Q7Z5J4-2;Q7Z5J4	17	p11.2	17681458	17811453	0.361906	6.84914	0.0528396	8.1999e-05	0.000697395	0.158104	3.84659	0.0411023	0.00282103	0.0114197	-0.0738781	-1.49263	0.0494951	0.166575	0.26247	0.112392	2.75483	0.0407983	0.0185884	0.0519512
RPS10;RPS10-NUDT3	ENSG00000124614;ENSG00000270800	6204;100529239	A0A1W2PQS6;F6U211;A0A2R8Y7H1;A0A2R8YFH6;S4R435;A0A2R8Y6L3	6	p21.31	34417454;34284887	34426069;34426071	0.0464795	2.00545	0.0231766	0.0764904	0.13479	0.0825212	3.23893	0.0254779	0.00809694	0.0262154	-0.0456215	-2.194	0.0207938	0.0531328	0.104719	-0.00464587	-0.235431	0.0197335	0.818162	0.87519
NECAP1	ENSG00000089818	25977	F5GYH1;A0A1W2PRM0;A0A1W2PRL5;A0A1W2PR09;Q8NC96;A0A1W2PNT6;F5H2U7	12	p13.31	8076939	8097881	-0.803716	-22.5816	0.0355917	4.06702e-09	6.12771e-07	-0.704373	-20.9171	0.0336745	4.56904e-10	6.43955e-08	-0.646735	-18.5379	0.0348872	4.87784e-09	2.86255e-07	-0.351078	-10.1366	0.0346345	5.9876e-07	1.38296e-05
PFKFB3	ENSG00000170525	5209	F2Z2I2;Q5W015;Q5VX20;A0A1W2PR17;Q16875-3;Q16875-2;Q16875;Q16875-4	10	p15.1	6144934	6254644	-0.108895	-0.6371	0.170923	0.540223	0.635026	-0.00870103	-0.0920478	0.0945273	0.92835	0.952037	0.168649	2.44899	0.0688647	0.034451	0.074095	-0.00326823	-0.0456807	0.0715452	0.964376	0.974679
TXNRD3	ENSG00000197763	114112	H0YBI6;A0A1W2PR67;H0YBQ0;Q86VQ6	3	q21.3	126571779	126655124	-0.0773892	-0.482991	0.160229	0.640851	0.722233	-0.0864547	-0.657592	0.131472	0.524605	0.644419	-0.241235	-1.32903	0.181512	0.213536	0.317135	0.0161645	0.118813	0.13605	0.907546	0.937269
SYNJ2	ENSG00000078269	8871	A0A1W2PR85;O15056-3;O15056;E7ER60;O15056-2	6	q25.3	157981863	158099176	-0.084274	-0.588959	0.14309	0.570645	0.662553	-0.273682	-2.66367	0.102746	0.0224024	0.0586471	0.384929	3.72317	0.103387	0.00399542	0.0127624	-0.0348878	-0.346267	0.100754	0.735617	0.817668
STIM2	ENSG00000109689	57620	A0A1X7SBY3;H0Y860;A0A1W2PRA1;Q9P246;Q9P246-2;H7C5A5;Q9P246-3;H7C5K2	4	p15.2	26857601	27025381	0.144324	1.59225	0.090642	0.14644	0.226296	-0.0250903	-0.309437	0.0810836	0.762893	0.837845	-0.215434	-2.10758	0.102219	0.061455	0.117819	0.0871411	1.02525	0.0849946	0.327068	0.461909
			A0A1W2PRB8					-0.175161	-5.26947	0.0332407	0.0005474	0.002841	-0.025377	-1.00929	0.0251433	0.334971	0.466299	-0.108285	-4.13385	0.0261948	0.00205767	0.00735024	-0.0890379	-3.13805	0.0283737	0.00934482	0.030341
SMN1;SMN2	ENSG00000172062;ENSG00000205571;ENSG00000273772;ENSG00000275349;ENSG00000277773	6606;6607	A0A1W2PRV5;E7EQZ4;Q16637-3;Q16637;Q16637-4;Q16637-2;B4DP61	5	q13.2	70925030;70049638	70953942;70078522	-0.542164	-6.60969	0.0820257	0.000107154	0.000829599	-0.108739	-1.82307	0.059646	0.0961396	0.180963	-0.252254	-3.93257	0.0641448	0.00284102	0.00958949	-0.125185	-2.16316	0.0578715	0.0531951	0.117708
PIK3C3	ENSG00000078142	5289	A8MYT4;A0A1W2PS05;Q8NEB9	18	q12.3	41955234	42087830	-0.00795114	-0.202391	0.039286	0.844197	0.883203	0.0334324	0.914785	0.0365467	0.380329	0.511999	0.00467958	0.182234	0.025679	0.859062	0.899383	0.00582178	0.239491	0.024309	0.81509	0.873392
NPTXR	ENSG00000221890	23467	A0A1X7SBT7;O95502	22	q13.1	38818452	38844028	0.453987	4.3687	0.103918	0.00188397	0.00724424	0.228395	2.67122	0.0855019	0.0221048	0.0580219	0.442992	4.21227	0.105167	0.00181728	0.00663328	0.323845	4.0659	0.0796489	0.00183065	0.00846218
RGPD2;RGPD1	ENSG00000185304;ENSG00000187627	729857;400966	F8VYC4;A0A286YES2;P0DJD0;A0A1W2PNU4;P0DJD1	2	p11.2	87755960;86913783	87825796;87013976	0.0900449	1.10827	0.0812485	0.297019	0.397598	-0.0377388	-0.423987	0.0890095	0.67992	0.775735	-0.106673	-1.16703	0.091406	0.270433	0.382159	-0.0438637	-0.554446	0.0791127	0.59027	0.706851
PHGDH	ENSG00000092621	26227	A0A286YF22;O43175;A0A2C9F2M7;A0A286YFA2;A0A286YFL2;A0A286YFM8	1	p12	119648411	119744218	-0.0450028	-1.96867	0.0228595	0.0811293	0.141235	0.101297	5.04407	0.0200825	0.000400768	0.00240252	0.15919	7.20669	0.0220892	2.99694e-05	0.000238994	-0.0419978	-2.15732	0.0194676	0.0537397	0.11859
STX3	ENSG00000166900	6809	A0A286YF28;Q13277-3;Q13277;A0A0C4DGE4;A0A0J9YW33;Q13277-2	11	q12.1	59713456	59805882	0.0947427	1.03161	0.0918395	0.32968	0.431942	0.0328346	0.506576	0.0648167	0.622662	0.731683	0.264429	3.32776	0.0794615	0.0077086	0.0220711	0.176386	2.69953	0.0653395	0.0205275	0.056055
FBXO2	ENSG00000116661	26232	Q9UK22;A0A286YF37	1	p36.22	11637018	11655785	0.179195	4.60557	0.0389084	0.00134574	0.00564611	0.150344	4.24687	0.035401	0.00143874	0.00665502	0.417679	13.7965	0.0302744	8.30228e-08	2.42567e-06	0.248949	7.27129	0.0342372	1.52248e-05	0.000189788
PPT1	ENSG00000131238	5538	A0A2C9F2P4;A0A286YFF7;P50897;Q5T0S4;A0A286YFE3;A0A286YFL8;P50897-2	1	p34.2	40072710	40097260	-0.262101	-7.21176	0.0363436	5.53692e-05	0.000520244	-0.0210684	-0.68197	0.0308934	0.509658	0.630596	0.078131	2.57137	0.0303849	0.0279478	0.0628893	-0.104627	-3.1882	0.032817	0.00854259	0.0282679
MON2	ENSG00000061987	23041	A0A286YFF8;Q7Z3U7-6;Q7Z3U7-5;Q7Z3U7;Q7Z3U7-2;F8VZV1	12	q14.1	62466817	62600476	0.222492	8.00382	0.0277982	2.46562e-05	0.000288114	0.108792	4.62025	0.0235469	0.000782092	0.00403994	0.161985	7.06067	0.0229419	3.56272e-05	0.000273379	0.0925316	3.98931	0.0231949	0.00208772	0.00946669
GOLGA2	ENSG00000167110	2801	A0A2Q2TH77;Q08379;Q08379-2	9	q34.11	128255829	128276026	0.107222	2.3414	0.0457939	0.0444376	0.086789	0.154717	5.48374	0.0282139	0.000205764	0.00141676	0.0909065	3.52772	0.0257692	0.00551792	0.0166915	0.215448	8.46096	0.0254637	3.59449e-06	6.03356e-05
CAMK2B;CAMK2A;CAMK2G	ENSG00000058404;ENSG00000070808;ENSG00000148660	816;815;818	Q13555-9;Q13555-2;A0A2Q3DQE3;Q13555-8;Q13555-11;Q5SWX3;Q13555;Q13555-6;Q13555-3;Q13555-7;Q13555-4;Q13555-5;Q13555-10;Q8WU40;H0Y6G2	7;5;10	p13;q32;q22.2	44210019;150219491;73812501	44334577;150290093;73874591	-0.236366	-4.69637	0.0503295	0.00118548	0.00511046	0.160996	4.00516	0.0401972	0.00215555	0.00926914	0.270025	5.92696	0.0455588	0.000149212	0.000844639	0.102095	2.20325	0.0463384	0.0495926	0.111668
AP3B2	ENSG00000103723	8120	A0A2R8Y2A8;Q13367;Q13367-4;Q13367-3	15	q25.2	82659281	82710112	0.365425	1.42465	0.256502	0.188627	0.277161	0.165576	0.761159	0.217532	0.462902	0.591564	0.442183	2.13445	0.207164	0.0587413	0.113505	0.122586	0.61852	0.198192	0.548715	0.669639
PIK3CA	ENSG00000121879	5290	P42336;A0A2R8Y2F6	3	q26.32	179148114	179240093	-0.128894	-1.60313	0.0804017	0.144017	0.223351	-0.0642796	-0.892283	0.0720395	0.391741	0.52399	-0.145896	-1.74067	0.0838162	0.112545	0.190685	-0.219062	-2.93247	0.074702	0.0135116	0.0404819
RPGR	ENSG00000156313	6103	A0A2R8Y838;A0A2R8YFT6;A0A2R8Y414;Q92834-3;Q92834-4;Q92834-2;Q92834;Q92834-6;A0A2R8YF02;A0A2R8Y4C9;H7C4H4;A0A2R8YDN2;Q92834-5	X	p11.4	38269163	38327544	-0.609497	-3.90623	0.156032	0.00371918	0.0123966	-0.119499	-1.02432	0.116661	0.328138	0.459474	-0.148773	-1.21995	0.12195	0.250638	0.359408	-0.19685	-1.74567	0.112765	0.108451	0.205139
CEP78	ENSG00000148019	84131	A0A2R8Y589;A0A2R8Y7U5;A8MST6;A0A2R8Y5W6;A0A2R8Y432;A0A2R8YCP0;A0A2R8Y7A4;Q5JTW2;Q5JTW2-3;Q5JTW2-5;Q5JTW2-2;A0A2R8Y4C1	9	q21.2	78236062	78279690	0.334154	2.79027	0.119757	0.0214232	0.0488117	-0.0670848	-0.730925	0.0917808	0.480424	0.605386	-0.0544162	-0.390004	0.139527	0.70476	0.785138	-0.0410343	-0.607481	0.0675483	0.555756	0.676428
COMMD7	ENSG00000149600	149951	V9GY66;A0A2R8Y620;A0A2R8Y7U2;A0A2R8Y600;A0A2R8Y455;Q86VX2-2;Q86VX2	20	q11.21	32702699	32743467	0.220224	2.622	0.0839907	0.0281502	0.0603368	0.104309	1.56765	0.0665381	0.145852	0.249815	-0.0709688	-0.936419	0.0757874	0.37125	0.487795	-0.00635836	-0.0804969	0.0789889	0.937275	0.958381
CD9	ENSG00000010278	928	A6NNI4;A0A2R8Y478;G8JLH6;P21926	12	p13.31	6199715	6238271	-0.46618	-9.63	0.0484091	5.61231e-06	0.000103081	-0.606995	-9.00642	0.0673958	2.42502e-06	4.17636e-05	-0.763199	-19.1864	0.0397782	3.4954e-09	2.256e-07	-0.425304	-12.4246	0.0342307	7.41329e-08	2.84423e-06
BCAR1	ENSG00000050820	9564	P56945-8;A0A2R8Y4C2;P56945-6;P56945-2;P56945-3;P56945-7;P56945;P56945-5;A0A2R8Y5C9;A0A2R8Y8C4;A0A2R8YFS8;A0A2R8YFK2;A0A2R8Y596;A0A2R8Y6M6;P56945-4;A0A2R8Y5E4	16	q23.1	75228181	75268053	0.120627	3.10895	0.0388001	0.012829	0.032826	0.00952515	0.265304	0.0359029	0.795785	0.861387	0.227082	6.61104	0.0343489	6.1662e-05	0.000417637	0.184825	6.15095	0.0300483	6.92357e-05	0.00062584
SEPTIN3	ENSG00000100167	55964	B1AHR1;A0A2R8Y4H2;Q9UH03-2;Q9UH03;B1AHR2	22	q13.2	41969443	41998221	0.160594	1.82101	0.0881893	0.102578	0.170781	-0.140002	-1.69284	0.0827024	0.119173	0.213936	0.151886	1.86222	0.0815617	0.0923563	0.163794	0.237173	3.1216	0.0759778	0.00962405	0.0309854
CCDC82	ENSG00000149231	79780	F5H777;A0A2R8Y4L3;A0A2R8YE98;A0A2R8Y7C3;Q8N4S0-2;Q8N4S0;A0A2R8YEP9	11	q21	96349241	96389956	0.0669692	0.73158	0.0915406	0.483386	0.582594	0.11685	1.38864	0.0841465	0.192988	0.308513	-0.0959161	-0.901631	0.106381	0.388577	0.504704	0.103784	1.15012	0.090237	0.27427	0.406548
CLIC5;CLIC6	ENSG00000112782;ENSG00000159212	53405;54102	A0A2R8Y4M1;A0A2R8YGW2;A0A2R8Y615;Q9NZA1-3;Q9NZA1-2;Q9NZA1;Q96NY7-2;Q96NY7	6;21	p21.1;q22.12	45880827;34668994	46080348;34718227	0.216719	2.62627	0.0825198	0.0279556	0.0600222	0.0559981	0.731793	0.0765218	0.479916	0.60513	0.247237	3.03146	0.0815571	0.0127283	0.0333594	0.263459	3.86779	0.0681161	0.0025752	0.0111708
CHD8	ENSG00000100888	57680	A0A2R8Y4P3;A0A2R8Y840;Q9HCK8;A0A2R8Y808;Q9HCK8-2	14	q11.2	21385194	21456126	-0.055479	-0.927996	0.0597837	0.378077	0.479347	0.152916	2.98855	0.0511673	0.0125979	0.0373394	-0.103014	-1.70709	0.0603447	0.118794	0.198738	-0.0125777	-0.205748	0.0611316	0.840713	0.890091
SMARCA4	ENSG00000127616	6597	P51532-5;P51532-2;A0A2R8Y7S2;A0A2R8Y4P4;P51532-4;P51532-3;Q9HBD4;P51532;A0A0A0MT49;A0A2R8YGG3;A0A2R8Y440;A0A2R8Y4C5;A0A2R8YG32;A0A2R8Y7F3;A0A2R8Y6N0;A0A2R8YF80;A0A2R8YF58;A0A2R8Y6V2;A0A2R8Y7Y7;A0A2R8YDA1;A0A2R8Y526;A0A2R8YGP5;A0A2R8Y523	19	p13.2	10960932	11079426	0.112599	5.46095	0.020619	0.000427288	0.0023438	-0.0775391	-3.41446	0.0227091	0.00595176	0.0206236	-0.0389658	-1.89943	0.0205145	0.0868804	0.156371	-0.0403066	-2.21631	0.0181864	0.0484703	0.109642
TRMU	ENSG00000100416	55687	A0A2R8Y4R7;A0A2R8Y6L6;O75648-2;O75648	22	q13.31	46330875	46357340	-0.25378	-4.6108	0.0550402	0.0013359	0.00561176	0.0894706	1.75099	0.0510973	0.108335	0.198557	-0.137512	-2.19932	0.0625248	0.0526576	0.10399	-0.0305591	-0.683001	0.0447423	0.508611	0.636544
MANBA	ENSG00000109323	4126	A0A2R8YCE9;A0A2R8Y4U7;E9PFW2;A0A2R8Y524;O00462;A0A2R8YEC9;A0A2R8YE79	4	q24	102630770	102760994	-0.0422079	-0.603645	0.0699218	0.561263	0.655187	-0.0280581	-0.504886	0.0555731	0.623809	0.732229	-0.128419	-2.06113	0.0623051	0.0664278	0.125342	-0.0381066	-0.67451	0.0564951	0.51379	0.640939
SPG7	ENSG00000197912	6687;101930112	Q9UQ90;A0A2R8Y726;A0A2R8Y4Y7;A0A2R8YFW4;A0A2R8YDQ1;A0A2R8Y7B8;A0A2R8Y3M4;A0A2R8Y7E2;A0A2R8Y6K2;J3KRF6;A0A2R8YG79;Q9UQ90-2;A0A2R8YFJ7;A0A2R8Y729;A0A2R8Y6E8;A0A2R8Y4M0;A0A2R8Y632;A0A2R8YFF4	16	q24.3	89490719	89557766	-0.0532221	-1.40013	0.0380123	0.195616	0.284525	-0.0598852	-1.68712	0.0354954	0.12029	0.21538	0.0410711	1.12478	0.0365149	0.28711	0.399432	0.117165	3.70506	0.0316229	0.00341926	0.0137207
CCDC9	ENSG00000105321	26093	A0A2R8Y4Z8;Q9Y3X0	19	q13.32	47255980	47273701	0.239416	5.31725	0.0450263	0.00051434	0.0027094	0.264454	6.42379	0.0411679	5.41714e-05	0.00047657	0.103859	2.57968	0.0402604	0.0275531	0.0622502	0.161326	4.66626	0.0345728	0.000670401	0.00383897
PLEKHM2	ENSG00000116786	23207	A0A2R8Y575;Q5VVD7;Q8IWE5	1	p36.21	15684320	15734769	-0.0406738	-0.533582	0.076228	0.606798	0.692832	-0.0903774	-1.31957	0.0684899	0.214339	0.333535	0.0561369	0.717356	0.0782553	0.489668	0.600177	-0.0313216	-0.462403	0.0677367	0.652725	0.755443
CTCF;CTCFL	ENSG00000102974;ENSG00000124092	10664;140690	A0A2R8YFL0;A0A2R8Y595;P49711;P49711-2	16;20	q22.1;q13.31	67562467;57495966	67639177;57525652	0.116338	3.3348	0.0348862	0.00896692	0.0247702	0.0919023	3.11311	0.029521	0.0101073	0.031231	0.0692003	2.2621	0.0305911	0.0473503	0.0956002	0.0255161	0.979996	0.026037	0.347966	0.483317
CTNNB1	ENSG00000168036	1499	P35222;A0A2R8Y5A3;A0A2R8YCH5;B4DGU4;A0A2R8Y7Z0;A0A2R8Y543;A0A2R8Y804;A0A2R8Y750;A0A2R8Y5C3;A0A2R8Y5Z1;A0A2R8Y6G0	3	p22.1	41194741	41260096	0.388354	16.302	0.0238224	6.79017e-08	4.42386e-06	0.281108	11.1998	0.0250994	2.86089e-07	8.88389e-06	-0.0668349	-2.83954	0.0235372	0.0176607	0.0434404	0.264904	10.3522	0.0255891	4.83933e-07	1.16854e-05
TSC2	ENSG00000103197	7249	P49815;X5D2U8;A0A2R8YGU4;A0A2R8Y5F1;A0A2R8YDZ2;A0A2R8Y7X5;A0A2R8YDR3;A0A2R8Y7C8;H3BMQ0;P49815-7;P49815-5;P49815-3;P49815-2;A0A2R8YGD6;P49815-4;P49815-6;A0A2R8Y6C9	16	p13.3	2047967	2089491	-0.0956239	-2.25221	0.0424578	0.051364	0.0976114	-0.0204942	-0.605084	0.03387	0.557657	0.675408	0.0813588	2.08308	0.0390569	0.0640316	0.121662	0.0406617	1.22547	0.0331806	0.245767	0.37517
TSC1	ENSG00000165699	7248	A0A2R8Y5N2;Q92574-2;Q92574;A0A2R8Y6S1;A0A2R8YFV7;A0A2R8Y5S3	9	q34.13	132891348	132946874	-0.0446985	-0.605755	0.0737897	0.559922	0.653732	0.0546073	0.632026	0.0864004	0.540554	0.658737	0.140998	1.66143	0.0848654	0.127793	0.21068	-0.0487243	-0.641067	0.0760049	0.534491	0.658437
HARS2	ENSG00000112855	23438	A0A2R8Y5P7;P49590;A0A2R8Y6I1;A0A2R8Y3N3;P49590-2;D6RB22;B4DQ67;D6RJE6	5	q31.3	140691430	140699305	-0.145437	-4.08247	0.0356248	0.00285977	0.0101436	-0.121407	-3.99279	0.0304065	0.00220106	0.0093964	-0.0760586	-2.45163	0.0310237	0.0342959	0.0738073	-0.157814	-5.67612	0.0278031	0.000138363	0.00109454
SHROOM3	ENSG00000138771	57619	A0A2R8Y5P9;Q8TF72	4	q21.1	76435229	76783253	0.0578542	0.22691	0.254966	0.82566	0.868727	-0.656061	-2.9441	0.222839	0.0136295	0.0397992	0.240027	0.951791	0.252185	0.363772	0.480646	-0.426679	-1.56725	0.272247	0.145104	0.254739
RDX	ENSG00000137710	5962	A0A2R8Y5S7;P35241;P35241-5;A0A2R8Y7M3;P35241-4	11	q22.3	109864295	110296712	-0.00491345	-0.229862	0.0213757	0.823435	0.867315	0.0182526	0.927924	0.0196704	0.373775	0.505837	-0.083387	-4.27262	0.0195166	0.00165253	0.00614559	-0.0574735	-3.10915	0.0184853	0.00984112	0.0314788
ASXL1	ENSG00000171456	171023	A0A2R8Y5U1;Q76L82;Q8IXJ9;Q8IXJ9-2	20	q11.21	32358330	32439319	-0.0115611	-0.163181	0.0708484	0.874049	0.905518	-0.00821503	-0.116067	0.0707782	0.909735	0.940936	0.122522	1.4912	0.0821634	0.166944	0.262802	-0.0241049	-0.34977	0.0689164	0.733058	0.816026
ATP13A3	ENSG00000133657	79572	A0A2R8Y635;A0A2R8YDN7;Q9H7F0;A0A087WYY3;Q9H7F0-2	3	q29	194402672	194498364	-0.351069	-4.73074	0.07421	0.00113028	0.00493465	-0.117057	-1.75236	0.0667996	0.108091	0.198214	-0.114122	-1.85461	0.0615342	0.093516	0.165299	-0.112761	-1.73048	0.0651615	0.111212	0.208959
UCK2	ENSG00000143179	7371	A0A2R8Y653;Q9BZX2	1	q24.1	165827614	165911618	-0.0128103	-0.277117	0.0462268	0.788068	0.841174	0.0199349	0.535711	0.0372121	0.603045	0.714467	-0.0838956	-1.76188	0.0476171	0.108754	0.185767	-0.0538707	-1.33199	0.0404439	0.209568	0.333859
DYRK1B;DYRK1A	ENSG00000105204;ENSG00000157540;ENSG00000281320	9149;1859	A0A2R8Y6L5;Q13627-4;Q13627-3;Q13627-5;Q13627-2;Q13627;A0A2R8YDF3;A0A2R8Y6I6;A0A2R8Y443	19;21	q13.2;q22.13	39825350;37365573	39834201;37526358	-0.0624914	-0.972553	0.064255	0.356661	0.459033	0.0547238	1.10829	0.0493766	0.291871	0.421337	0.0795395	1.34595	0.0590954	0.208211	0.3111	-0.0283876	-0.388638	0.0730438	0.704895	0.796337
ERCC3	ENSG00000163161	2071	A0A2R8Y6W8;P19447;A0A2R8Y5L2	2	q14.3	127257290	127294166	-0.0532086	-0.793936	0.0670189	0.448042	0.548134	0.0403312	1.19312	0.0338032	0.258443	0.385828	-0.000114877	-0.00337501	0.0340376	0.997374	0.998386	0.0571575	1.85969	0.0307349	0.089618	0.177031
ATXN2	ENSG00000204842	6311	A0A2R8Y7P6;V9GY86;Q99700-4;Q99700;F8VQP2;Q99700-5	12	q24.12	111443485	111599676	-0.149422	-4.80768	0.0310799	0.00101649	0.00456132	-0.121439	-4.47063	0.0271636	0.000996218	0.00486868	0.020283	0.869402	0.0233298	0.405131	0.520624	-0.0757019	-3.31388	0.0228439	0.00682574	0.0239161
CERT1	ENSG00000113163	10087	Q9Y5P4-3;Q9Y5P4;Q9Y5P4-2;A0A2R8Y7Q9;A0A2R8YEK8;A0A2R8Y7C5;A0A2R8Y5S9;A0A2R8YE18;A0A2R8Y5H3;A0A2R8YE59;A0A2R8YEA4;A0A2R8YFI2	5	q13.3	75356345	75512138	-0.0422267	-1.20444	0.0350592	0.259707	0.356497	-0.114111	-3.70758	0.0307779	0.00357963	0.0136807	0.213105	6.77488	0.0314552	5.03463e-05	0.000355513	0.0958777	3.2315	0.0296697	0.00790644	0.0267394
CDK13	ENSG00000065883	8621	A0A2R8Y7W5;Q14004-2;A0A2R8Y4Z0;Q14004;A0A2R8YD28;A0A2R8Y7Y0;A0A2R8YCQ1;A0A2R8YF61	7	p14.1	39950121	40099580	0.184471	1.39115	0.132604	0.198231	0.287602	-0.0870438	-1.59644	0.0545237	0.13929	0.240424	-0.0634887	-0.970891	0.0653922	0.354633	0.471343	0.0350436	0.718541	0.0487704	0.487274	0.617113
MEA1	ENSG00000124733	4201	A0A2R8Y7W8;A0A2R8Y6W5;Q16626	6	p21.1	43011143	43016868	-0.0899595	-1.34469	0.0668996	0.212242	0.303549	-0.0448406	-0.688935	0.0650868	0.505435	0.627067	-0.00664098	-0.0992498	0.0669118	0.922913	0.945643	-0.0927112	-1.6218	0.0571654	0.132881	0.238855
RPS14	ENSG00000164587	6208	P62263;A0A2R8Y811;E5RH77	5	q33.1	150442635	150449739	-0.105687	-3.58641	0.0294688	0.00605589	0.0181205	0.0180382	0.697987	0.0258432	0.499977	0.62247	-0.13782	-4.51893	0.0304984	0.00112707	0.00446561	-0.0576684	-2.34574	0.0245844	0.0385854	0.091445
SMARCE1	ENSG00000073584	6605	Q969G3;A0A2R8Y855;Q969G3-2;B4DGM3;A0A2R8Y7I9;A0A2R8Y7U4;A0A2R8Y4T4;Q969G3-4;Q969G3-6;Q969G3-3;Q969G3-5;A0A2R8Y765;A0A2R8YES3;J3QKS7;J3QR61;K7EMQ8;H7C048	17	q21.2	40624962	40648654	0.242992	7.59589	0.0319899	3.71017e-05	0.00038588	0.07773	2.68703	0.0289279	0.0214947	0.056918	0.00641108	0.179272	0.0357618	0.861326	0.900934	-0.0307523	-0.995178	0.0309013	0.34085	0.475442
TMEM35B	ENSG00000243749	100506144	A0A2R8YCV2;Q8NCS4	1	p34.3	34981380	34985347	0.614907	6.61819	0.0929117	0.000106129	0.000825438	0.200654	2.01233	0.0997123	0.0698712	0.142062	0.32519	3.67023	0.088602	0.00435872	0.0137151	-0.00837729	-0.0895857	0.0935114	0.930213	0.95383
OSBPL2	ENSG00000130703	9885	A0A2R8YEX0;A0A2R8YD49;Q9H1P3-2;Q9H1P3;A0A2R8YDU7;A0A2R8Y362;E7ET92;A0A2R8Y690;A0A2R8YG59;A0A2R8Y5R1;A0A2R8YG95	20	q13.33	62231922	62296213	0.0528141	0.970354	0.0544277	0.357696	0.46001	0.0355271	0.716357	0.0495941	0.489013	0.612532	0.0114678	0.254914	0.0449869	0.803986	0.861494	0.161705	3.80303	0.04252	0.00288182	0.0121058
CSNK2A1;CSNK2A3	ENSG00000101266;ENSG00000254598	1457;283106	P68400;E7EU96;A0A2R8YD58;A0A2R8Y5A0;A0A2R8YF43;A0A2R8YFU2;Q8NEV1;A0A2R8YDP2;P68400-2;A0A2R8Y4H0;A0A2R8Y4D6	20;11	p13;p15.4	472498;11351942	543835;11353250	0.109651	3.60844	0.0303873	0.00585344	0.0176523	-0.0222954	-0.862204	0.0258586	0.407363	0.538112	0.00743285	0.249714	0.0297655	0.807893	0.864206	-0.0171412	-0.744051	0.0230376	0.472304	0.603242
TOPBP1	ENSG00000163781	11073	Q92547;A0A2R8YD63	3	q22.1	133598175	133662380	0.0273935	0.601719	0.0455254	0.562489	0.656188	0.00427382	0.109106	0.0391715	0.915125	0.944248	-0.139383	-3.70286	0.037642	0.00413092	0.0131224	-0.0372924	-1.07647	0.0346431	0.304557	0.438778
SAP130	ENSG00000136715	79595	H7BXF5;A0A2R8YDB8;Q9H0E3;Q9H0E3-3	2	q14.3	127941217	128028120	0.0896971	1.68424	0.0532566	0.127069	0.202104	0.106451	1.67037	0.0637289	0.123615	0.219626	0.0374973	0.72472	0.0517404	0.485333	0.596389	0.0324116	0.630238	0.0514276	0.541296	0.663968
MED19	ENSG00000156603	219541	A0A2R8YDL4;J3KR33;A0JLT2-2;A0JLT2	11	q12.1	57703710	57712221	-0.156101	-1.34882	0.115731	0.210964	0.302263	-0.0841113	-1.06637	0.0788759	0.309575	0.43973	-0.174661	-2.44854	0.0713328	0.0344777	0.0741062	-0.160136	-2.39537	0.0668522	0.0353361	0.0855011
SUCLA2	ENSG00000136143	8803	A0A2R8YDQ9;Q9P2R7-2;Q9P2R7;A0A2R8Y6Y7;Q5T9Q5	13	q14.2	47745736	48037968	-0.0272638	-1.17802	0.0231437	0.269559	0.368046	-0.0340239	-1.60971	0.0211367	0.136355	0.236006	0.0809577	3.9182	0.020662	0.00290779	0.00977264	0.082922	4.31875	0.0192005	0.00119234	0.00597768
VPS45	ENSG00000136631	11311	A0A2R8YE10;Q9NRW7-2	1	q21.2	150067279	150145329	-0.0547416	-1.74664	0.0313411	0.115293	0.187787	-0.141112	-4.59097	0.0307369	0.000819824	0.00420008	-0.037418	-0.937108	0.0399293	0.370912	0.48763	-0.0612398	-2.0297	0.0301719	0.0670571	0.141447
MIGA1	ENSG00000180488	374986	A0A2R8YFQ8;A0A2R8YF99;A0A2R8YE40;A0A2R8YDC7;A0A2R8YGK2;F8W7S1;Q8NAN2-2;Q8NAN2	1	p31.1	77779624	77879540	0.10494	0.923815	0.113594	0.380134	0.481777	-0.108407	-1.40857	0.076962	0.187169	0.301959	-0.250474	-2.4273	0.10319	0.0357501	0.0763185	-0.0978808	-1.01819	0.0961323	0.330269	0.464908
EPS8	ENSG00000151491	2059	A0A2R8YE63;Q12929;A0A2R8Y4W2;Q12929-2	12	p12.3	15620134	15882329	-0.09207	-2.51668	0.0365838	0.0334111	0.0692903	-0.100063	-4.48367	0.0223172	0.000975306	0.00478711	-0.041934	-1.37262	0.0305503	0.200044	0.301711	-0.341232	-12.0203	0.0283879	1.04543e-07	3.48781e-06
CASK	ENSG00000147044	8573	O14936;O14936-3;A0A2R8YE77;O14936-2;O14936-6;O14936-4;A0A2R8Y6F8;A0A2R8YEK3;A0A2R8YFN5;A0A2R8Y3B3;Q5JS74;O14936-5;Q5JS72	X	p11.4	41514934	41923554	-0.0392482	-1.11733	0.0351268	0.293331	0.393654	-0.0699323	-2.22218	0.0314702	0.0486762	0.106886	0.0399452	1.19963	0.0332978	0.258094	0.368568	0.0787652	2.87031	0.0274414	0.0151074	0.0441897
CCNH	ENSG00000134480	902	A0A2R8YEM2;P51946;D6RHI7;D6RG18	5	q14.3	87318416	87413029	0.0798806	1.28584	0.0621233	0.231191	0.325241	-0.0338863	-0.713661	0.0474824	0.490613	0.613911	-0.103688	-2.33582	0.0443903	0.0417792	0.0868274	-0.0406783	-1.02358	0.0397411	0.327824	0.462597
ARHGEF5	ENSG00000050327	7984	A0A2R8YF49	7	q35	144355288	144380632	0.210001	4.30473	0.0487838	0.00206606	0.00778224	0.095359	2.49452	0.0382275	0.0302081	0.0735862	0.092305	2.23186	0.0413578	0.0498385	0.0997059	0.0711367	1.85566	0.038335	0.0902297	0.177833
SLC33A1	ENSG00000169359	9197	A0A2R8YF57;O00400;A0A2R8YEX5;A0A2R8Y359;H7C532;A0A2R8Y5I5;A0A2R8Y6H1	3	q25.31	155821024	155854456	0.227473	3.0962	0.0734683	0.0130929	0.0333528	0.0827868	1.49084	0.0555304	0.164699	0.273877	-0.0189789	-0.314332	0.0603785	0.759767	0.828544	0.181836	3.41286	0.0532797	0.00572407	0.0207509
AGGF1	ENSG00000164252	55109	A0A2R8YFF1;Q8N302	5	q13.3	77029251	77065234	0.203645	2.24535	0.0906962	0.0519385	0.0986217	0.0164897	0.174913	0.0942734	0.864392	0.910678	-0.241083	-2.09956	0.114826	0.0622874	0.119058	-0.0262481	-0.281145	0.0933613	0.783771	0.851861
NMNAT3	ENSG00000163864	349565	A0A2R8YFG2;Q96T66-3;Q96T66-2;Q96T66	3	q23	139560180	139678017	-0.0881963	-0.722757	0.122028	0.488528	0.587494	-0.0470352	-0.487319	0.0965183	0.635799	0.739944	-0.0244389	-0.234771	0.104097	0.819152	0.872473	0.0796999	0.735692	0.108333	0.477177	0.607316
TPP1	ENSG00000166340	1200	A0A2R8YGD1;O14773-2;O14773;A0A2R8YD45;A0A2R8Y7U1	11	p15.4	6612768	6619448	0.0380555	0.469607	0.0810369	0.650015	0.730157	0.0914956	1.28818	0.0710273	0.224672	0.346026	0.335804	4.56026	0.073637	0.00105785	0.00422529	0.187452	2.56183	0.0731709	0.0262677	0.0681609
AP1S1	ENSG00000106367	1174	A0A2R8YGH5;P61966;H7C1E4;P61966-2	7	q22.1	101154456	101161596	0.361287	1.84623	0.195689	0.0985708	0.165106	0.177943	0.824393	0.215847	0.427596	0.557798	-0.0218847	-0.115652	0.189229	0.910231	0.935982	-0.134329	-0.706432	0.190151	0.494482	0.623497
COL13A1	ENSG00000197467	1305	E7EX21;E7ES50;A0A2R8YGI3;Q5TAT6-11;Q5TAT6-9;Q5TAT6-10;Q5TAT6-4;Q5TAT6-3;Q5TAT6-8;Q5TAT6-7;Q5TAT6-2;Q5TAT6-5;Q5TAT6-6;Q5TAT6	10	q22.1	69801880	69964275	-0.49776	-3.66913	0.135662	0.00533167	0.0163872	0.138343	2.2245	0.0621905	0.0484801	0.106589	0.528967	5.09662	0.103788	0.000475139	0.00218463	0.181462	2.46205	0.0737037	0.0313863	0.0776642
TASOR2	ENSG00000108021	54906	A0A2R8YH03;Q5VWN6	10	p15.1	5684731	5763779	0.10162	2.49507	0.0407284	0.0346076	0.0713007	0.066452	1.84009	0.0361134	0.0934495	0.176902	0.0765863	2.05711	0.0372301	0.0668767	0.126017	0.0692824	1.78836	0.0387407	0.101015	0.194375
GAS2L1	ENSG00000185340	10634	A0A5E8;Q99501-3;Q99501-2;Q99501-4;Q99501	22	q12.2	29306618	29312787	0.441908	2.20288	0.200605	0.0556401	0.104331	0.0546643	0.352687	0.154994	0.731128	0.814645	-0.306367	-1.1384	0.26912	0.281645	0.393732	-0.0458527	-0.284192	0.161344	0.781495	0.849788
SLC12A8	ENSG00000221955	84561	A0AV02-4;A0AV02-3;A0AV02;A0AV02-2;A0AV02-5	3	q21.2	125082636	125212864	0.140137	0.928101	0.150993	0.378026	0.479347	-0.1142	-0.798484	0.143021	0.441841	0.571308	0.351209	2.35956	0.148845	0.0401251	0.0838941	0.0765044	0.571985	0.133753	0.578732	0.697559
RBM46;RBM47	ENSG00000151962;ENSG00000163694	166863;54502	A0AV96-2;A0AV96;D6R9D6;D6REZ6;D6RBS9;B7Z8Z7;D6R9M7	4	q32.1;p14	154781213;40423267	154828813;40630875	0.710605	10.493	0.0677221	2.78021e-06	6.23381e-05	0.58372	8.10976	0.0719775	6.56126e-06	9.08057e-05	0.349782	4.92451	0.0710289	0.00061152	0.00268214	0.413342	8.11203	0.0509542	5.40132e-06	8.30768e-05
IFT56	ENSG00000105948	79989	A0AVF1-2;A0AVF1-3;A0AVF1;Q96CU4;B7Z2T3;B7Z6R6	7	q34	139133744	139191986	0.210376	0.988162	0.212896	0.349374	0.452085	-0.212158	-1.32983	0.159538	0.211052	0.329161	-0.276709	-2.11941	0.13056	0.0602461	0.115926	-0.423105	-3.45958	0.1223	0.00526888	0.019396
UBA6	ENSG00000033178	55236	A0AVT1;A0AVT1-2	4	q13.2	67612652	67701155	0.0347021	1.66653	0.0208229	0.130606	0.206494	0.0396863	1.80981	0.0219284	0.0982849	0.183927	0.0548787	2.67472	0.0205176	0.0234162	0.0543388	0.0894175	5.52282	0.0161905	0.000174189	0.00132483
BLTP3B	ENSG00000111647	23074	A0JNW5;A0A0C4DGH6	12	q23.1	100028455	100142874	0.127197	2.76071	0.0460741	0.0224739	0.0507205	0.0390109	0.921123	0.0423514	0.377157	0.509118	0.0327607	0.657036	0.0498613	0.526077	0.632391	-0.0213534	-0.537325	0.0397403	0.601649	0.716748
PLEKHA5	ENSG00000052126	54477	A0JP02;Q9HAU0-8;Q9HAU0;Q9HAU0-2;Q9HAU0-4;Q9HAU0-6;B4DJX4;Q9HAU0-5;Q9HAU0-3	12	p12.3	19129669	19376400	-0.788444	-18.9009	0.0417147	1.9011e-08	1.7275e-06	-0.690223	-19.5275	0.0353461	9.41326e-10	1.08347e-07	-0.80568	-24.0506	0.0334994	3.86388e-10	4.76499e-08	-0.570965	-17.629	0.0323879	1.8197e-09	1.79526e-07
SHTN1	ENSG00000187164	57698	A0MZ66;A0MZ66-3;A0MZ66-6;A0MZ66-4;A0MZ66-5;A0MZ66-8;A0MZ66-2	10	q25.3	116881477	117126586	0.479309	19.6477	0.0243952	1.35996e-08	1.40178e-06	0.467314	22.2348	0.0210173	2.39904e-10	4.17322e-08	0.121135	5.14139	0.0235608	0.000445264	0.00207271	0.214605	10.3315	0.0207718	4.93839e-07	1.18419e-05
TMEM223	ENSG00000168569	79064	A0PJW6	11	q12.3	62771629	62792006	-0.272529	-1.93358	0.140945	0.0858038	0.147697	-0.0857258	-0.869639	0.0985764	0.403463	0.535006	-0.0981053	-0.944755	0.103842	0.367181	0.484015	-0.173253	-1.44274	0.120086	0.176714	0.293999
ARHGAP10	ENSG00000071205	79658	A1A4S6;H0Y8W5	4	q31.23	147732063	148072776	-0.103779	-2.15983	0.0480496	0.0596541	0.110349	-0.0495445	-1.22344	0.0404959	0.247255	0.372663	-0.0402032	-0.960949	0.041837	0.359369	0.476171	0.0353395	0.774807	0.0456107	0.454643	0.587311
ILVBL	ENSG00000105135	10994	A1L0T0;M0R026	19	p13.12	15114984	15125786	0.0921656	3.01244	0.030595	0.0149723	0.0370871	0.085502	3.53821	0.0241654	0.0047975	0.0173373	0.0895535	3.95031	0.02267	0.0027608	0.00936642	-0.000464019	-0.0207975	0.0223113	0.983776	0.988187
C1orf226	ENSG00000239887	400793	A1L170-2;A1L170	1	q23.3	162378841	162386812	-0.0298088	-0.159112	0.187345	0.87716	0.90806	0.177763	1.16188	0.152996	0.270386	0.398647	-0.159767	-0.72688	0.219798	0.484066	0.595362	0.0319132	0.206059	0.154874	0.840475	0.890091
NDUFAF8	ENSG00000224877	284184	A1L188	17	q25.3	81239305	81241310	-0.79056	-10.1499	0.0778885	3.65331e-06	7.42052e-05	-0.26702	-3.75042	0.0711973	0.0033256	0.0129389	-0.309456	-3.60068	0.0859439	0.00488906	0.0150597	-0.385236	-5.71681	0.0673864	0.000130232	0.00104458
PLEKHG2;PLEKHG3	ENSG00000090924;ENSG00000126822	64857;26030	A1L390;A1L390-3;A0A0U1RR71	19;14	q13.2;q23.3	39412669;64704102	39428415;64750249	0.107967	2.51722	0.0428915	0.0333821	0.0692692	0.138607	3.5461	0.0390872	0.00473219	0.0171281	0.00865394	0.218673	0.0395749	0.831329	0.880971	0.0835212	2.14274	0.0389787	0.0551241	0.120968
ELOVL7	ENSG00000164181	79993	D6RE10;D6RBR5;D6RBM2;A1L3X0	5	q12.1	60751791	60844274	0.147596	1.72864	0.0853826	0.118583	0.191515	0.105842	1.26239	0.0838424	0.233457	0.356299	-0.0337701	-0.381345	0.0885554	0.710972	0.789257	0.228458	3.04391	0.0750541	0.0110622	0.0343969
SH3PXD2A;SH3PXD2B	ENSG00000107957;ENSG00000174705	9644;285590	A1X283	10;5	q24.33;q35.1	103594027;172325000	103855584;172454525	0.0928441	4.2388	0.0219034	0.00227354	0.00845054	-0.00880697	-0.417696	0.0210846	0.684375	0.779707	-0.0221848	-0.953417	0.0232687	0.362988	0.479769	0.0179262	0.955352	0.018764	0.359744	0.495986
CIBAR1	ENSG00000188343	137392	A1XBS5-2;A1XBS5;A0A087WTS3;A1XBS5-3;H0YC32;A1XBS5-4;E5RGD0	8	q22.1	93698561	93731527	0.512339	8.71544	0.0587852	1.25508e-05	0.000181895	0.294406	4.9378	0.059623	0.000472785	0.00276934	0.196577	3.42298	0.0574286	0.00657091	0.019343	0.226753	4.18084	0.0542362	0.001505	0.00727036
ACO2	ENSG00000100412	50	A2A274;Q99798	22	q13.2	41447830	41529273	-0.0991094	-3.7145	0.0266818	0.00497371	0.0155789	-0.160168	-6.64454	0.0241052	4.02861e-05	0.000376899	-0.0419072	-1.97634	0.0212044	0.0765077	0.140709	0.0972489	4.04084	0.0240665	0.00191094	0.0087629
PRNP	ENSG00000171867	5621	A2A2V1;P04156-2;P04156;X6RKS3	20	p13	4686350	4701590	-0.191189	-3.27733	0.0583366	0.00981768	0.0265573	0.0214097	0.385959	0.0554714	0.707042	0.796287	0.0274743	0.48552	0.0565875	0.637831	0.728076	-0.188976	-3.9099	0.0483326	0.00239415	0.0105716
FRMD3	ENSG00000172159	257019	Q5JV61;A2A2Y4-3;A2A2Y4-5;A2A2Y4-2;A2A2Y4	9	q21.32	83242990	83538546	-1.6234	-10.6807	0.151994	2.40206e-06	5.58539e-05	0.977938	15.1796	0.0644246	1.29847e-08	8.00648e-07	0.590475	9.33551	0.0632504	3.10691e-06	3.89407e-05	1.23041	21.1005	0.0583116	2.61099e-10	4.02623e-08
SLC39A7	ENSG00000112473;ENSG00000206288;ENSG00000224399;ENSG00000226614;ENSG00000227402;ENSG00000229802	7922	A2AAT0;Q92504	6	p21.32	33200305	33204439	0.0219678	0.508991	0.0431594	0.623232	0.707087	0.190103	4.842	0.0392612	0.000549496	0.00311051	0.0624638	1.47085	0.0424678	0.172264	0.268866	0.15991	4.42023	0.0361768	0.00100613	0.00522433
NBAS	ENSG00000151779	51594	A2RRP1;A2RRP1-2;H0Y5G7	2	p24.3	15166916	15561340	-0.112361	-3.99377	0.0281341	0.00326239	0.0112594	-0.0297501	-1.12743	0.0263875	0.284051	0.413361	-0.0115881	-0.310253	0.0373507	0.762776	0.83061	0.00597769	0.247088	0.0241925	0.809351	0.869265
TARS3	ENSG00000185418	123283	B7ZLP8;A2RTX5-2;A2RTX5	15	q26.3	101653596	101724473	-0.138436	-1.05313	0.131452	0.320243	0.421658	-0.0671937	-0.733549	0.0916009	0.478887	0.604054	-0.165561	-0.954925	0.173376	0.362261	0.478992	-0.0549669	-0.457751	0.12008	0.655962	0.757917
FAM234B	ENSG00000084444	57613	A2RU67;Q69YM1	12	p13.1	13044381	13142521	-0.573136	-6.05272	0.0946906	0.00020511	0.00134077	-0.125924	-1.4006	0.0899075	0.189479	0.304596	-0.366724	-4.36547	0.0840056	0.00142911	0.0054497	-0.147785	-2.02409	0.0730129	0.0677081	0.142559
TYW5	ENSG00000162971	129450	A2RUC4;A8KAJ9;A2RUC4-2	2	q33.1	199928913	199955736	0.0872431	1.03667	0.0841571	0.327443	0.429664	-0.0997758	-1.45033	0.0687954	0.175459	0.287257	0.0868614	1.00578	0.0863618	0.338374	0.455253	-0.00157642	-0.0246981	0.0638275	0.980734	0.986161
EXOSC2	ENSG00000130713	23404	A3KFL2;Q13868;Q13868-2;A3KFL5;Q13868-3;A3KFL1	9	q34.12	130693721	130707288	0.0275069	0.787953	0.0349093	0.451356	0.551249	0.0152043	0.503452	0.0302001	0.624784	0.73293	-0.0726478	-2.29292	0.0316835	0.0449389	0.0918732	-0.0813557	-3.231	0.0251797	0.00791352	0.0267452
VWA8	ENSG00000102763	23078	A3KMH1;A3KMH1-3;A3KMH1-2	13	q14.11	41566835	41961120	-0.218215	-8.25041	0.026449	1.94105e-05	0.000243838	-0.124856	-5.53426	0.0225606	0.000190925	0.0013332	-0.0848646	-3.63879	0.0233222	0.00459062	0.0143452	0.0479482	2.19753	0.0218191	0.050092	0.112426
SBNO1	ENSG00000139697	55206	A3KN83-3;A3KN83-2;A3KN83	12	q24.31	123289109	123364847	-0.130168	-2.70787	0.0480703	0.024485	0.0540799	0.0535806	1.47344	0.0363643	0.169248	0.27949	0.00174129	0.0399958	0.0435367	0.968888	0.978626	0.0146161	0.461036	0.0317028	0.653675	0.756034
GTPBP10	ENSG00000105793	85865;101927446	A4D1E9;A4D1E9-2;C9J8R7;C9JNI1	7	q21.13	90335223	90391453	-0.0768729	-2.02186	0.0380208	0.074503	0.131928	-0.0171566	-0.62324	0.0275281	0.546098	0.663971	-0.0436616	-1.77688	0.0245721	0.106145	0.182802	0.106145	3.93404	0.0269811	0.00229633	0.0101967
WDR91	ENSG00000105875	29062	C9J1X0;A4D1P6;A4D1P6-3;A4D1P6-2	7	q33	135183839	135211555	-0.208536	-2.06493	0.100989	0.0695216	0.124511	0.0885275	0.936345	0.0945458	0.369616	0.501684	0.144267	1.50654	0.0957608	0.163029	0.257874	0.110117	1.23242	0.0893501	0.24326	0.37266
DENND11	ENSG00000257093;ENSG00000262599	57189	A4D1U4;C9J7X6	7	q34	141656728	141702166	0.0301786	0.187688	0.160791	0.855363	0.890165	-0.16833	-1.05193	0.16002	0.315862	0.446343	-0.0245478	-0.12915	0.190071	0.899815	0.928589	-0.108494	-0.755179	0.143667	0.465864	0.597227
VPS37C	ENSG00000167987	55048	F5H4Q5;A5D8V6	11	q12.2	61130257	61161615	0.0928168	0.482622	0.192318	0.641102	0.722301	0.181513	1.49822	0.121152	0.1628	0.271475	0.20589	1.6372	0.125758	0.132813	0.217426	0.233774	1.63875	0.142654	0.129274	0.233647
TRAPPC13	ENSG00000113597	80006	A5PLN9-2;A5PLN9-4;A5PLN9;A5PLN9-5;A5PLN9-7	5	q12.3	65625004	65666233	-0.075935	-1.10502	0.0687181	0.298347	0.399145	-0.272742	-3.98613	0.0684226	0.00222594	0.00946168	-0.19643	-2.90043	0.0677244	0.0159152	0.0400257	-0.091328	-1.34562	0.0678707	0.205269	0.328449
CNOT1	ENSG00000125107	23019	A5YKK6;A5YKK6-2;A5YKK6-3;A5YKK6-4	16	q21	58519951	58629885	0.0617053	3.02491	0.0203991	0.0146757	0.0364833	0.044983	2.50958	0.0179245	0.029416	0.0720891	0.0118559	0.61578	0.0192534	0.551878	0.654744	0.0134213	0.846472	0.0158555	0.415167	0.550738
CNTNAP3;CNTNAP3B	ENSG00000106714;ENSG00000154529	79937;728577	A6NC89;Q9BZ76;A0A1B0GTE1;F2Z2X6;B1AM99;B1AMA2;Q9BZ76-2;A0A087X119;Q96NU0	9	p12;p11.2	39064710;41890314	39288315;42129510	-0.121605	-1.28533	0.0946099	0.231363	0.325416	-0.0651531	-0.94522	0.068929	0.365269	0.497035	0.175686	1.9876	0.0883909	0.0750908	0.138361	-0.119571	-2.03823	0.0586641	0.0660775	0.139971
MAP1LC3A;MAP1LC3B;MAP1LC3B2	ENSG00000101460;ENSG00000140941;ENSG00000258102	84557;81631;643246	H3BTL1;Q9GZQ8;A6NCE7;Q9H492;Q9H492-2	20;16;12	q11.22;q24.2;q24.22	34546854;87383953;116548105	34560345;87404779;116576606	-0.920751	-12.524	0.0735192	6.37527e-07	2.20655e-05	-0.500877	-8.45534	0.0592379	4.4285e-06	6.64853e-05	-0.380598	-6.10635	0.0623281	0.000117645	0.000698585	-0.588956	-9.6444	0.0610671	9.87604e-07	2.04203e-05
FAM83G	ENSG00000188522	644815	A6ND36;A6ND36-2	17	p11.2	18968789	19004764	-0.0142423	-0.169626	0.0839627	0.869126	0.901635	-0.192254	-2.61799	0.0734359	0.0242888	0.062333	-0.1224	-1.58542	0.0772033	0.144137	0.233007	-0.132565	-2.05112	0.0646303	0.0646232	0.137319
PALM3	ENSG00000187867	342979	A6NDB9	19	p13.12	14053363	14062076	0.209718	1.83843	0.114074	0.0997948	0.166792	0.261295	2.57156	0.10161	0.0263671	0.0664323	0.291992	2.57255	0.113503	0.0278915	0.062857	0.0826694	0.747902	0.110535	0.470069	0.601166
PGP	ENSG00000184207	283871	A6NDG6	16	p13.3	2211593	2214840	0.104159	3.84551	0.0270859	0.0040756	0.013264	0.17955	7.84996	0.0228727	8.89068e-06	0.000114526	0.10977	4.88331	0.0224787	0.000650007	0.00281433	0.113738	5.44084	0.0209046	0.000197283	0.00146027
RIMOC1	ENSG00000205765	285636	A6NDU8;A0A0C4DGW6	5	p13.1	41904188	41921636	0.238419	4.23015	0.0563618	0.00230237	0.00853471	0.0863841	1.58648	0.0544501	0.14153	0.243621	-0.0581804	-1.06521	0.0546187	0.31197	0.426851	-0.0886265	-1.63517	0.0542001	0.130028	0.234642
RCCD1	ENSG00000166965	91433	A6NED2;G3V2I3	15	q26.1	90954881	90963125	-0.0656796	-0.550976	0.119206	0.595313	0.682136	-0.0785917	-0.830402	0.094643	0.424337	0.554908	-0.116252	-1.2576	0.0924396	0.237278	0.344469	-0.107055	-1.12471	0.0951843	0.284444	0.417242
HCFC2;HCFC1	ENSG00000111727;ENSG00000172534	29915;3054	A6NEM2;P51610-4	12;X	q23.3;q28	104064531;153947557	104106524;153971818	0.0752497	2.83527	0.0265406	0.0199187	0.0462788	0.049208	2.34348	0.0209978	0.0393916	0.0906191	0.0747421	4.08222	0.0183092	0.00223405	0.00787963	0.0662046	3.75629	0.017625	0.0031264	0.012806
ZNF316	ENSG00000205903	100131017	A6NFI3	7	p22.1	6637318	6658279	0.115267	1.61091	0.0715535	0.142306	0.221144	-0.0966388	-1.30112	0.0742733	0.220362	0.340681	0.0100186	0.122486	0.081794	0.904955	0.93264	-0.0547965	-0.840111	0.0652254	0.418575	0.554088
SEPTIN8	ENSG00000164402	23176	A6NMH6;A6NFQ9;F8W8I8;Q92599-2;Q92599-4;Q92599;A0A087X142;Q92599-3	5	q31.1	132750819	132807241	0.115915	3.06463	0.0378234	0.0137709	0.0347848	0.0440293	1.35934	0.0323903	0.20182	0.318503	0.087997	2.47579	0.035543	0.03291	0.0715382	0.0402982	1.29156	0.0312012	0.222757	0.349627
NUDT5	ENSG00000165609	11164	A6NFX8;Q9UKK9;A6NJU6;A6NCQ0	10	p14	12165330	12195891	-0.0828829	-1.5372	0.0539182	0.159267	0.242048	-0.0293675	-0.607603	0.0483334	0.556045	0.673811	-0.0404754	-0.913461	0.04431	0.382622	0.499128	-0.0630372	-1.58166	0.039855	0.141783	0.250552
WBP2	ENSG00000132471	23558	A6NG10;K7EMC9;Q969T9;K7EIJ0;K7ENL2;Q969T9-2;K7EIN1;K7ESN4;K7EIK1	17	q25.1	75845699	75856507	-0.255526	-5.27614	0.0484304	0.000542654	0.00282334	-0.0567243	-1.35035	0.0420073	0.204597	0.321489	-0.174123	-4.48255	0.0388447	0.00119196	0.00468243	-0.251118	-7.13231	0.0352085	1.82136e-05	0.000218753
HDAC8	ENSG00000147099	55869	A6NGJ7;Q9BY41-4;Q9BY41;A6NMT1;E7EVA8;Q9BY41-5	X	q13.1	72329516	72573101	0.0898616	0.767951	0.117015	0.462557	0.561508	0.0898865	1.00451	0.089483	0.337168	0.468319	0.167572	1.81889	0.0921287	0.0991353	0.173061	0.0527187	0.623326	0.0845765	0.545666	0.667204
ZMYM3	ENSG00000147130	9203	A6NHB5;Q14202;Q14202-2;A6NHN7	X	q13.1	71239624	71255146	0.178561	4.86688	0.0366889	0.000937333	0.00428974	0.0626094	2.16138	0.0289673	0.0540868	0.115678	-0.0108062	-0.403999	0.0267481	0.694768	0.776889	-0.00972979	-0.374181	0.0260029	0.715319	0.802573
TUBAL3	ENSG00000178462	79861	A6NHL2-2;A6NHL2	10	p15.1	5393101	5404828	0.125531	0.614275	0.204356	0.554528	0.64842	0.149778	0.903936	0.165695	0.385802	0.517599	0.0876705	1.02995	0.0851211	0.327443	0.443757	-0.0423546	-0.617011	0.0686449	0.549675	0.670444
FBLL1	ENSG00000188573	345630	A6NHQ2	5	q34	168529305	168530634	0.0808884	0.601401	0.1345	0.562691	0.656188	-0.0529774	-0.750156	0.0706218	0.469232	0.595582	-0.149595	-1.75216	0.0853776	0.110477	0.187966	-0.0417455	-0.64728	0.0644937	0.53061	0.654502
SMCHD1	ENSG00000101596	23347	A6NHR9;A6NHR9-2;J3KTL8	18	p11.32	2655726	2805017	0.015673	0.799029	0.019615	0.445232	0.545173	0.0104393	0.563687	0.0185196	0.584513	0.698658	0.0379924	2.27901	0.0166706	0.0460124	0.0935969	0.00946438	0.535438	0.017676	0.60291	0.717631
UNC119B	ENSG00000175970	84747	A6NIH7	12	q24.31	120710458	120723640	-0.109308	-2.01764	0.054176	0.0750097	0.132621	-0.0603019	-1.38083	0.0436707	0.19531	0.311001	-0.0956925	-2.11479	0.0452491	0.0607148	0.116698	-0.00824575	-0.202378	0.0407442	0.843283	0.892249
METTL15	ENSG00000169519	196074	A6NJ78;A0A0U1RR76;A6NJ78-2	11	p14.1	28108248	28527041	-0.182532	-2.1719	0.0840423	0.0585005	0.108662	-0.139418	-2.18026	0.0639454	0.0523478	0.112867	-0.109248	-1.72888	0.0631903	0.114704	0.193443	-0.0732869	-1.08576	0.0674985	0.300605	0.434214
CCDC85C	ENSG00000205476	317762	A6NKD9	14	q32.2	99500190	99604207	-0.244353	-1.6706	0.146266	0.129785	0.205573	0.0253989	0.245589	0.10342	0.810617	0.871231	0.115007	1.13263	0.101539	0.283948	0.395958	-0.148647	-1.38256	0.107515	0.193983	0.314269
SAC3D1	ENSG00000168061	29901	F8WC89;A6NKF1	11	q13.1	65040901	65044828	0.270622	3.19787	0.0846257	0.0111349	0.0293503	0.186463	2.83514	0.0657685	0.0165325	0.0463366	0.0959075	1.42512	0.0672976	0.184755	0.284042	0.0366626	0.544763	0.0673001	0.596692	0.71281
RGPD3;RGPD4	ENSG00000153165;ENSG00000196862	653489;285190	A6NKT7;J3KNE0	2	q12.2;q12.3	106391290;107826892	106468413;107892544	-0.015893	-0.323345	0.0491518	0.75396	0.81446	-0.119035	-2.41686	0.049252	0.034633	0.0819094	-0.218365	-3.31537	0.0658643	0.00787085	0.0224705	-0.0818359	-1.84606	0.0443301	0.0917015	0.180219
CNIH4	ENSG00000143771	29097	A6NLH6;Q9P003	1	q42.11	224356858	224379459	-0.229406	-2.57222	0.0891862	0.0305244	0.064788	-0.126227	-1.56497	0.0806578	0.146477	0.250574	0.0382262	0.439696	0.0869378	0.669563	0.755062	-0.00905744	-0.118965	0.0761351	0.907429	0.937269
PTBP1	ENSG00000011304	5725	A6NLN1	19	p13.3	797075	812327	-0.0219956	-0.121512	0.181015	0.906005	0.930113	0.195742	1.25989	0.155364	0.234325	0.357234	0.0703765	0.325377	0.216292	0.751641	0.822375	0.147373	0.925711	0.1592	0.374285	0.508822
DIAPH2	ENSG00000147202	1730	A6NML8;K4DI95;C9J6U3;O60879-2;O60879-3;O60879	X	q21.33	96684712	97604997	0.0771836	1.51307	0.0510111	0.165196	0.249202	-0.0429631	-1.0865	0.0395428	0.300978	0.43109	-0.589704	-10.3184	0.0571509	1.2512e-06	1.96381e-05	0.083464	2.24756	0.0371354	0.045882	0.10499
PHKA1	ENSG00000067177	5255	A6NMN0;P46020-2;P46020;A6NIT2;P46020-3	X	q13.1	72578814	72714319	-0.369739	-7.57784	0.0487922	3.77932e-05	0.000390134	-0.131848	-3.38746	0.0389225	0.00623944	0.0213786	-0.129422	-3.25636	0.0397445	0.00869371	0.0243796	-0.0543642	-1.40719	0.0386332	0.186752	0.305619
POLA1	ENSG00000101868	5422	P09884;A6NMQ1;A0A087WU64	X	p22.11	24693873	24996986	0.0250064	0.886571	0.0282057	0.398811	0.49978	0.0943494	4.1536	0.0227151	0.00168019	0.00757403	-0.138219	-5.7929	0.02386	0.000178727	0.000980552	0.00099155	0.0438605	0.0226069	0.965795	0.975443
ZSWIM8	ENSG00000214655	23053	H7BZ52;S4R3H3;S4R393;S4R410;A7E2V4-5;A7E2V4;A7E2V4-3;A7E2V4-4;A7E2V4-2	10	q22.2	73785606	73801797	-0.370592	-2.11845	0.174936	0.0637779	0.116306	-0.224158	-1.3555	0.16537	0.203002	0.319492	-0.268942	-1.31178	0.205021	0.219082	0.323253	-0.0322664	-0.199638	0.161625	0.845374	0.893909
POMZP3;POM121C	ENSG00000146707;ENSG00000272391;ENSG00000276464	22932;100101267	A8CG34;A8CG34-2	7	q11.23	76609986;75416786	76627279;75486299	-0.207302	-1.30341	0.159046	0.225391	0.318352	-0.128634	-0.975294	0.131892	0.350811	0.482514	0.125483	0.857052	0.146412	0.411602	0.526453	0.0725661	0.533171	0.136103	0.604426	0.718693
MANF	ENSG00000145050	7873	P55145;A8K878	3	p21.2	51385291	51389397	-0.0511155	-2.19043	0.0233358	0.0567727	0.106051	0.0203536	0.973036	0.0209176	0.351882	0.483794	-0.175087	-8.81408	0.0198644	5.19883e-06	5.89542e-05	0.0305665	1.64695	0.0185594	0.127559	0.2317
YDJC	ENSG00000161179	150223	A8MPS7;A8MPS7-3;A8MPS7-2	22	q11.21	21628089	21630064	-0.432917	-1.75053	0.247306	0.114592	0.187003	-0.332893	-1.86315	0.178672	0.0899145	0.171675	-0.483588	-2.37539	0.203583	0.0390582	0.0822365	-0.216697	-1.16747	0.185612	0.267489	0.399498
CENPX	ENSG00000169689	201254	J3QR35;A8MT69-2;A8MT69	17	q25.3	82018702	82024107	-0.0673667	-0.268895	0.250531	0.794187	0.846659	-0.182648	-0.879589	0.207652	0.398283	0.530685	-0.520477	-1.97296	0.263806	0.0769385	0.141313	-0.0894534	-0.395154	0.226376	0.700217	0.792998
RTN1	ENSG00000139970	6252	A8MT72;Q2NKQ5;Q16799-3;Q16799-2;Q16799	14	q23.1	59595976	59870776	0.288972	3.19176	0.0905367	0.0112436	0.0295802	0.127392	1.73668	0.0733537	0.110915	0.20248	0.177244	3.4836	0.0508795	0.00593832	0.0177841	0.0665377	1.36161	0.048867	0.20032	0.322247
VPS26C	ENSG00000157538	10311	A8MTY9;O14972;O14972-2;A8MY26	21	q22.13	37223420	37267919	0.0437758	0.596881	0.0733409	0.565574	0.658688	0.0806461	1.18975	0.0677841	0.259711	0.387212	0.158579	2.28408	0.0694278	0.045618	0.0930413	0.118712	1.72544	0.0688009	0.112144	0.210282
EIPR1	ENSG00000032389	7260	A8MUM1;Q53HC9;F8WDS8;C9J0U9;D3YTH5	2	p25.3	3188925	3377830	-0.0667661	-1.50231	0.0444423	0.167904	0.25213	-0.0555783	-1.62928	0.0341123	0.132123	0.230473	-0.0724492	-2.14195	0.0338239	0.0580049	0.112239	-0.0987223	-3.08655	0.0319847	0.0102479	0.0324346
TSPAN4	ENSG00000214063	7106	E9PN41;A8MVV6;J3KQ42;O14817;E9PSH3;E9PPX8;J3KNL1	11	p15.5	842812	867116	-0.130248	-1.57254	0.0828266	0.150922	0.231655	0.0707614	1.00524	0.0703927	0.336833	0.468147	0.222125	2.13676	0.103954	0.0585141	0.11313	0.143799	1.22999	0.11691	0.244132	0.373499
FAM171A2	ENSG00000161682	284069	A8MVW0	17	q21.31	44353215	44363853	0.62283	4.43784	0.140345	0.00170631	0.00672976	0.0387703	0.270588	0.143282	0.791823	0.858585	0.457408	2.39314	0.191133	0.0378949	0.0801537	0.108539	0.66157	0.164063	0.521744	0.647818
BICD1	ENSG00000151746	636	A8MVZ6;Q96G01-4;Q96G01-3;Q96G01	12	p11.21	32106835	32383633	-0.562638	-6.09552	0.0923036	0.000194859	0.00128944	-0.639465	-7.47598	0.085536	1.39495e-05	0.000163557	-0.605448	-6.46771	0.0936109	7.38321e-05	0.000482845	-0.652953	-7.47657	0.0873333	1.1733e-05	0.000155226
MYOM1	ENSG00000101605	8736	A8MX12;P52179-2;P52179	18	p11.31	3066807	3219968	0.138242	1.06325	0.130018	0.315879	0.416866	-0.132699	-0.892112	0.148748	0.391829	0.524006	-0.113778	-0.791275	0.14379	0.447252	0.560707	-0.129865	-1.25505	0.103474	0.23524	0.364176
MATR3	ENSG00000280987	9782	A8MXP9	5	q31.2	139273752	139331671	0.0761851	4.63443	0.0164389	0.00129241	0.00545562	0.0150579	0.932607	0.016146	0.371458	0.503402	0.0463692	3.04593	0.0152233	0.0124187	0.0327218	-0.00425671	-0.298639	0.0142537	0.770732	0.841796
PTTG1IP	ENSG00000183255	754	A8MZH8;A8MXQ1;P53801	21	q22.3	44849585	44873903	0.0160225	0.220135	0.0727848	0.830771	0.872727	0.0860663	1.29606	0.0664061	0.222039	0.342736	0.133105	1.9599	0.0679144	0.0786228	0.143833	0.225988	3.30049	0.068471	0.00699057	0.0243454
NUDT19	ENSG00000213965	390916	A8MXV4	19	q13.11	32691821	32713792	-0.1597	-3.24787	0.0491707	0.0102862	0.0275334	-0.174049	-3.57614	0.0486696	0.00449191	0.0163863	-0.0407714	-0.894329	0.0455888	0.392285	0.508389	-0.114678	-2.58047	0.0444406	0.0254067	0.0664644
PDS5B	ENSG00000083642	23047	A9IYQ1	13	q13.1	32586452	32778019	0.34413	3.62149	0.0950245	0.00573685	0.0173919	0.0702785	0.729262	0.0963693	0.4814	0.606337	-0.0354862	-0.2736	0.129701	0.789993	0.850598	0.0925309	0.932487	0.0992302	0.370925	0.505946
MIF4GD	ENSG00000125457	57409	J3KSB8;J3QLJ5;A9UHW6;A9UHW6-2;A9UHW6-3	17	q25.1	75266228	75271231	-0.174558	-1.01506	0.171967	0.337078	0.439634	0.158324	1.40404	0.112763	0.18848	0.303484	0.130279	1.10024	0.11841	0.297157	0.410351	-0.0584776	-0.498008	0.117423	0.628198	0.736935
RNF185	ENSG00000138942	91445	A9X3U0;Q96GF1	22	q12.2	31160182	31207019	0.00221966	0.0240474	0.0923035	0.981349	0.986923	-0.0553907	-0.766877	0.0722289	0.459635	0.588585	0.0713845	0.966763	0.0738387	0.356595	0.473403	0.0232869	0.342075	0.0680756	0.738684	0.819816
SRRM1	ENSG00000133226	10250	A9Z1X7;Q8IYB3-2;Q8IYB3;E9PCT1	1	p36.11	24631716	24673281	0.0767914	2.85753	0.0268734	0.0192148	0.0450586	-0.0244089	-0.938474	0.0260091	0.36857	0.50056	-0.0774814	-2.31466	0.0334742	0.0433097	0.0894161	-0.00769129	-0.338237	0.0227393	0.741496	0.821821
CBX6	ENSG00000183741	23466	B0QXZ6;O95503	22	q13.1	38861422	38872249	0.55936	7.36513	0.0759471	4.71013e-05	0.000454304	0.325675	4.4109	0.0738341	0.00109821	0.00529125	0.0829093	1.02509	0.0808798	0.329618	0.446167	0.235289	3.30203	0.0712557	0.00697141	0.0243031
HMGXB4	ENSG00000100281	10042	B0QXZ8;B0QXZ9;Q9UGU5	22	q12.3	35257452	35295807	-0.057109	-0.655783	0.0870851	0.528678	0.624324	-0.0730796	-1.12353	0.0650443	0.28563	0.415177	-0.231066	-3.15813	0.0731652	0.0102644	0.0279507	-0.177738	-2.51002	0.0708113	0.0288144	0.0729444
EWSR1	ENSG00000182944	2130	B0QYK0;Q01844-6;Q01844-3;Q01844;Q01844-5;A0A0D9SFL3;C9JGE3;Q01844-2	22	q12.2	29268009	29300525	0.0354164	0.627568	0.0564344	0.54617	0.6406	-0.0125308	-0.294369	0.0425684	0.774071	0.846363	0.122891	2.96646	0.0414269	0.014219	0.0365586	0.0353887	0.706241	0.0501086	0.494596	0.623527
APOC3	ENSG00000110245	345	B0YIW2;P02656	11	q23.3	116829706	116833072	-0.0405307	-0.232108	0.17462	0.821743	0.866529	0.0579932	0.267078	0.21714	0.794454	0.860362	0.289655	1.74465	0.166025	0.111824	0.189604	-0.337305	-1.47716	0.228347	0.167435	0.282095
TSPO	ENSG00000100300	706	B1AH87;P30536	22	q13.2	43151547	43163242	0.177549	2.11234	0.0840531	0.0644089	0.117178	0.0736164	0.908008	0.0810746	0.383741	0.515386	0.274339	2.17582	0.126085	0.0547881	0.107291	-0.00448855	-0.0522752	0.0858639	0.959238	0.971795
PRR5;PRR5-ARHGAP8	ENSG00000186654;ENSG00000248405	55615;553158	B1AHC4	22	q13.31	44668547;44702233	44737681;44862706	0.110437	2.05222	0.0538137	0.0709576	0.126624	-0.0925497	-2.01182	0.046003	0.0699319	0.142118	-0.153382	-2.26812	0.0676254	0.0468702	0.094839	0.0440954	0.835564	0.0527731	0.421022	0.556262
CENPM	ENSG00000100162	79019	B1AHQ6;Q9NSP4;B1AHQ7;B1AHQ8;Q9NSP4-3;Q9NSP4-4	22	q13.2	41938737	41947152	-0.246579	-1.13061	0.218093	0.28799	0.388146	-0.0127319	-0.0801056	0.158939	0.937622	0.959008	-0.648531	-2.64129	0.245536	0.0247956	0.0571175	0.126724	0.609649	0.207864	0.554369	0.675335
PSMD10	ENSG00000101843	5716	B1AJY5;B1AJY7;O75832	X	q22.3	108084207	108091549	-0.091342	-1.99602	0.0457621	0.0776549	0.136529	-0.0152665	-0.38489	0.0396645	0.707811	0.796792	0.0947842	2.22323	0.0426336	0.050572	0.100762	-0.0316314	-0.69087	0.0457848	0.503839	0.632064
MAD2L2	ENSG00000116670	10459	B1AK44;Q9UI95;B1AK45;B1AK43	1	p36.22	11658918	11691811	0.123167	1.13606	0.108415	0.285822	0.385976	0.207247	3.20754	0.0646122	0.00855679	0.0273453	-0.0258252	-0.355238	0.0726985	0.729834	0.805277	0.0432998	0.675469	0.0641034	0.513204	0.640323
ESPN	ENSG00000187017	83715	B1AK53;A0A1B0GUN9;A0A0A0MSQ4;B1AK53-2	1	p36.31	6424776	6461367	0.139659	3.15449	0.0442732	0.0119304	0.0309741	0.0451594	1.48321	0.0304471	0.166681	0.276043	0.0520743	1.82994	0.0284569	0.0973649	0.170704	0.222175	7.61563	0.0291735	9.86236e-06	0.000135676
EPHB2;EPHA7;EPHB1	ENSG00000133216;ENSG00000135333;ENSG00000154928	2048;2045;2047	B1AKC9;P29323-2;P29323-3;P29323	1;6;3	p36.12;q16.1;q22.2	22710839;93240020;134795260	22921500;93419687;135260467	0.113198	1.32048	0.0857252	0.219873	0.312309	-0.10454	-1.42919	0.0731468	0.181307	0.294545	-0.219702	-3.86427	0.0568548	0.0031734	0.010506	-0.0235539	-0.500594	0.0470519	0.626434	0.735991
NRDC	ENSG00000078618	4898	B1AKJ5;O43847;O43847-2;G3V1R5;F5H7V1	1	p32.3	51789191	51878805	-0.118651	-4.49415	0.0264013	0.00157489	0.00636408	-0.256845	-9.94439	0.0258282	9.27413e-07	2.02705e-05	-0.281616	-12.0032	0.0234617	3.08315e-07	6.73805e-06	-0.161307	-7.43853	0.0216853	1.23085e-05	0.00016099
RERE	ENSG00000142599	473	B1AKN3;Q9P2R6;A0A075B770;H7BYW9	1	p36.23	8352397	8848921	-0.00404854	-0.0495694	0.0816742	0.961569	0.972268	-0.0390728	-0.517271	0.0755365	0.615424	0.725276	0.10341	1.34387	0.0769492	0.208858	0.311932	-0.072196	-1.061	0.0680453	0.311231	0.445588
CDC37L1	ENSG00000106993	55664	B1AL69;Q7L3B6	9	p24.1	4679559	4708399	0.0198336	0.331165	0.0598905	0.748243	0.810068	0.0161409	0.365145	0.0442041	0.722072	0.808268	0.0106552	0.272179	0.0391479	0.791054	0.851336	0.0450271	1.14887	0.0391924	0.274764	0.407063
PRPS1	ENSG00000147224	5631	B1ALA9;P60891;A0A2R8Y7H4;P60891-2	X	q22.3	107628428	107651993	-0.0144859	-0.540869	0.0267826	0.601972	0.688395	0.0496914	2.0444	0.0243061	0.066146	0.13559	-0.056071	-2.14492	0.0261413	0.0577161	0.111806	-0.0731942	-3.33314	0.0219595	0.0065956	0.0232869
PHYH	ENSG00000107537	5264	B1ALH6;O14832-2;O14832	10	p13	13277796	13302412	0.0578083	0.512983	0.11269	0.620548	0.704969	-0.0156317	-0.152713	0.10236	0.881448	0.923014	0.060586	0.664072	0.0912341	0.521749	0.628721	0.16318	1.94107	0.0840666	0.0780616	0.159826
TMEM9	ENSG00000116857	252839	B1ALM5;Q9P0T7	1	q32.1	201134772	201171574	0.158452	2.55698	0.0619684	0.0312906	0.0659237	0.164783	2.90344	0.0567545	0.0146475	0.0421834	0.0204813	0.308231	0.066448	0.764269	0.831973	0.126736	2.47606	0.0511847	0.030613	0.0764329
UBE2J2	ENSG00000160087	118424	B1AMF0;Q8N2K1;Q8N2K1-3;D6REN4;D6R9H0;D6RD90;D6RB84;D6RA15;B1AMF1;D6RC43;A6NGS0;Q8N2K1-2	1	p36.33	1253909	1273864	0.0641131	0.313441	0.204546	0.761223	0.820253	0.14517	1.02001	0.142322	0.330089	0.461259	0.150184	0.949136	0.158233	0.365056	0.481949	-0.0788785	-0.543093	0.145239	0.597803	0.713397
SEPTIN6	ENSG00000125354	23157	B1AMS2;Q14141-2;Q14141-4;Q14141	X	q24	119615724	119693370	-0.0112519	-0.314154	0.0358165	0.760699	0.819974	-0.148072	-4.45441	0.0332416	0.00102289	0.0049677	0.0815703	2.63958	0.0309027	0.0248681	0.0572464	-0.0314314	-1.02051	0.0307995	0.329213	0.463705
GUK1	ENSG00000143774	2987	B1ANH5;B1ANH0;B1ANG9;Q16774;Q16774-2;B1ANH6;B1ANH2;Q16774-3;B1ANH3	1	q42.13	228139962	228148984	-0.0488126	-0.859695	0.056779	0.412687	0.51398	-0.00942499	-0.24691	0.0381718	0.809621	0.870774	0.155243	3.59643	0.043166	0.00492356	0.0151322	-0.0172976	-0.563822	0.0306792	0.584087	0.702002
CD55	ENSG00000196352	1604	H3BLV0;B1AP13;H7BY55;P08174-4;P08174;P08174-3;P08174-5;P08174-2;P08174-6;P08174-7;B1AP15	1	q32.2	207321519	207386804	-0.415481	-8.04156	0.0516667	2.37609e-05	0.000279069	-0.1293	-4.72335	0.0273746	0.000663153	0.003564	-0.0941397	-2.85313	0.0329953	0.0172552	0.042834	-0.33275	-13.1376	0.0253281	4.13902e-08	1.93136e-06
USF2;USF1	ENSG00000105698;ENSG00000158773	7392;7391	B1AQP1;P22415-2;P22415;E9PME6;M0R1C6;H0YD59	19;1	q13.12;q23.3	35268962;161039251	35279821;161045977	-0.247545	-1.82248	0.135829	0.10234	0.170542	-0.437478	-3.48121	0.125669	0.00529753	0.018771	0.106635	0.810761	0.131524	0.436484	0.551172	-0.195298	-1.41407	0.13811	0.184772	0.303529
RPS6KA2;RPS6KA6;RPS6KA3	ENSG00000071242;ENSG00000072133;ENSG00000177189	6196;27330;6197	B4DG22;B1AXG1;B7ZB17;P51812	6;X	q27;q21.1;p22.12	166409364;84058346;20149911	166906451;84206356;20267519	0.0369827	1.33276	0.027749	0.215975	0.307911	-0.0191287	-0.756469	0.0252868	0.465593	0.59305	-0.128848	-5.40007	0.0238604	0.000307682	0.00152538	-0.048745	-2.34107	0.0208217	0.038905	0.0921077
JMJD6	ENSG00000070495	23210	B2WTI3;B2WTI4;K7EJU9;Q6NYC1-2;Q6NYC1;Q6NYC1-3	17	q25.1	76712832	76726799	-0.0489378	-1.1552	0.042363	0.278308	0.377699	-0.0206901	-0.862586	0.0239862	0.407162	0.538001	-0.0682286	-2.5747	0.0264997	0.0277892	0.0627002	-0.219351	-10.3629	0.021167	4.78898e-07	1.16453e-05
ISCU	ENSG00000136003	23479	F5H5N2;B4DNC9;B3KQ30;Q9H1K1-2;Q9H1K1	12	q23.3	108562582	108569368	-0.419306	-11.8136	0.0354936	1.03986e-06	3.01735e-05	-0.289614	-9.17407	0.0315688	2.03062e-06	3.63001e-05	-0.173116	-5.5024	0.0314619	0.000266527	0.00135411	-0.179194	-5.72719	0.0312883	0.000128241	0.00103462
EIF3H	ENSG00000147677	8667	B3KS98;O15372;A0A087WZK9;E5RJT0	8	q24.11	116642130	116766925	-0.0603527	-2.98052	0.020249	0.0157598	0.0384691	0.0147135	0.763089	0.0192815	0.461798	0.59037	-0.0777034	-3.41778	0.0227351	0.00662838	0.0194873	-0.0532929	-2.8579	0.0186476	0.015448	0.0449765
MORF4L1	ENSG00000185787	10933	B3KTM8;Q9UBU8-2;Q9UBU8;H0YMJ0;Q9UBU8-3;H0YLJ3;H0YM21;H0YMT8;H0YNE0	15	q25.1	78810487	78898139	0.0984503	3.93938	0.0249913	0.00353869	0.0119854	0.210174	7.9423	0.0264626	7.97392e-06	0.000104891	0.06451	2.7681	0.0233048	0.0199568	0.047743	0.0977552	4.44834	0.0219757	0.000960136	0.00501945
USP30	ENSG00000135093	84749	B3KUS5;Q70CQ3;F5H3L3;F5H8D3	12	q24.11	109023089	109088023	0.356243	1.5291	0.232975	0.161235	0.244293	-0.221716	-1.4456	0.153373	0.176753	0.288639	-0.146302	-0.788381	0.185573	0.448866	0.561876	-0.295536	-2.17124	0.136114	0.0524494	0.116281
ZCCHC10	ENSG00000155329	54819	B3KVL5;Q8TBK6-2;Q8TBK6	5	q31.1	132996985	133026604	-0.0828895	-0.931355	0.0889989	0.376431	0.47761	-0.120048	-1.48389	0.0809011	0.166503	0.27586	-0.233081	-2.84934	0.0818019	0.0173674	0.0430131	-0.0861556	-1.03044	0.0836105	0.324734	0.459552
CENPH	ENSG00000153044	64946	B3KVZ3;Q9H3R5;H0Y9E6	5	q13.2	69189574	69210357	0.0736711	0.959502	0.0767806	0.362839	0.465064	0.094272	1.23114	0.0765727	0.244476	0.369524	-0.200953	-2.23892	0.0897543	0.0492467	0.0986934	-0.0357958	-0.511058	0.0700426	0.619323	0.730619
METTL8	ENSG00000123600	79828	E7ETE0;B3KW44;B5ME25;Q9H825-2;Q9H825	2	q31.1	171315746	171434802	-0.316523	-5.1353	0.0616368	0.000653181	0.00325694	-0.154911	-2.53429	0.0611259	0.0281609	0.0697308	-0.0742948	-1.11435	0.0666712	0.291348	0.404189	0.00878216	0.154781	0.0567394	0.879773	0.919309
TMEM185B;TMEM185A	ENSG00000226479;ENSG00000269556	79134;84548	B3KY49;H0YAP3;B7Z4G6;Q9H7F4;Q8NFB2	2;X	q14.2;q28	120217479;149596556	120223400;149631912	-0.0931758	-1.17123	0.0795535	0.272138	0.370933	0.0131789	0.161179	0.0817659	0.874936	0.918284	0.126472	1.44138	0.0877439	0.180229	0.279072	0.0124894	0.149151	0.0837362	0.88411	0.922584
CNN2	ENSG00000064666	1265	B4DDF4;B4DUT8;Q99439;Q99439-2;A0A087X271;A0A087X1X5;H3BVI6	19	p13.3	1026586	1039068	-0.212545	-6.54841	0.0324575	0.000114873	0.000876586	-0.14308	-4.83506	0.0295922	0.000555538	0.00313089	-0.0213386	-0.844254	0.0252751	0.418382	0.533337	0.0857479	3.06531	0.0279737	0.0106457	0.0333656
TINF2	ENSG00000092330	26277	B4DFJ1;Q9BSI4-2;Q9BSI4;H0YKA6;H0YKG7;H0YLC9	14	q12	24238286	24242663	-0.224126	-2.3621	0.094884	0.0429668	0.084514	0.0511655	0.6284	0.0814219	0.542838	0.660588	0.084409	1.01639	0.0830477	0.333543	0.450155	-0.0659457	-0.737772	0.089385	0.475962	0.60653
MSI2	ENSG00000153944	124540	B4DHE8;Q96DH6;B4DM51;Q96DH6-3	17	q22	57255851	57684689	-0.337415	-13.3964	0.0251871	3.614e-07	1.51262e-05	-0.262729	-11.5065	0.022833	2.18325e-07	7.3192e-06	-0.0633007	-2.37453	0.0266582	0.0391157	0.0823325	-0.310811	-14.669	0.0211883	1.29469e-08	7.39664e-07
SEC11C	ENSG00000166562	90701	B4DI03;K7EJQ7;Q9BY50;A0A0A0MR04	18	q21.32	59139866	59158832	-0.428061	-3.40761	0.125619	0.00799804	0.0225723	0.0193643	0.217777	0.0889181	0.831674	0.886514	-0.218636	-2.75086	0.0794792	0.0205543	0.0487794	0.207645	2.86568	0.0724592	0.0152336	0.0445022
INTS14	ENSG00000138614	81556	B4DVT3;B4DJL6;Q96SY0-4;Q96SY0-3;Q96SY0;H3BRY6	15	q22.31	65578753	65611289	-0.115322	-2.93619	0.039276	0.0169249	0.0407259	-0.221146	-6.2097	0.0356129	7.26371e-05	0.000604376	-0.198361	-5.53483	0.0358386	0.000254748	0.00130608	-0.175661	-4.67779	0.0375521	0.0006579	0.00379254
CS	ENSG00000062485	1431	O75390;B4DJV2;A0A0C4DGI3	12	q13.3	56271699	56300391	-0.0180212	-0.712011	0.0253103	0.494838	0.593187	-0.0534582	-2.90207	0.0184207	0.0146831	0.0422684	-0.0416612	-2.31373	0.018006	0.0433781	0.0895305	-0.0780559	-4.26008	0.0183226	0.00131612	0.00650154
EPS8L1	ENSG00000131037	54869	B4DKV7;Q8TE68-2;Q8TE68;K7ELW3;K7EN83;Q8TE68-4;Q8TE68-3	19	q13.42	55072020	55087923	1.05138	7.87946	0.133433	2.78785e-05	0.000314076	0.469133	3.85087	0.121825	0.00280052	0.0113633	-0.356742	-2.39429	0.148997	0.0378206	0.0800702	0.378671	3.0678	0.123434	0.0105982	0.0332384
CHURC1-FNTB;FNTB	ENSG00000125954;ENSG00000257365	100529261;2342	B4DL54;P49356-2	14	q23.3	64914485;64986895	65061803;65062652	0.025957	0.333932	0.0777313	0.746224	0.808761	-0.120317	-2.19833	0.0547314	0.0507339	0.110283	-0.0059829	-0.10335	0.0578895	0.91974	0.942952	-0.0247333	-0.462401	0.0534889	0.652726	0.755443
	ENSG00000262660		B4DLN1	17	q25.3	81703371	81720539	-0.142358	-5.21904	0.0272767	0.000584808	0.00298498	0.108397	4.68476	0.0231383	0.000705265	0.00374083	-0.113885	-4.40343	0.0258629	0.00134719	0.00517677	-0.172826	-7.26406	0.0237919	1.53664e-05	0.000190918
SEC61A1;SEC61A2	ENSG00000058262;ENSG00000065665	29927;55176	B4DR61;P61619;P61619-3	3;10	q21.3;p14	128051641;12129637	128071705;12169961	0.155885	1.70449	0.0914559	0.123132	0.197086	-0.00266448	-0.0392863	0.0678222	0.969381	0.980024	0.128451	2.5404	0.0505634	0.0294685	0.0657118	0.159574	3.44798	0.0462804	0.00537828	0.0196937
STK24	ENSG00000102572	8428	B4DR80;Q9Y6E0-2;Q9Y6E0;H0Y630;Q5JV98	13	q32.2	98445185	98577940	0.044152	1.42135	0.0310635	0.189555	0.278169	0.0827226	3.8192	0.0216597	0.00295607	0.0117799	-0.0127941	-0.601547	0.0212687	0.560943	0.661409	0.0262967	1.36825	0.0192192	0.198293	0.319508
ZDHHC2;ZDHHC20	ENSG00000104219;ENSG00000180776	51201;253832	B4DRN8;Q5W0Z9;Q5W0Z9-4	8;13	p22;q12.11	17156482;21348784	17224799;21459370	0.10654	1.42849	0.074582	0.187552	0.275842	0.172085	2.44852	0.0702813	0.0327576	0.0785228	-0.0693697	-1.44341	0.0480597	0.17967	0.278395	0.156235	3.86277	0.0404463	0.00259773	0.0112422
MED29	ENSG00000063322	55588	B4DUA7;Q9NX70	19	q13.2	39391303	39400641	-0.00138872	-0.0370784	0.0374536	0.971247	0.979044	0.0427446	1.0671	0.0400567	0.30926	0.439455	0.0171855	0.493859	0.0347984	0.632135	0.72265	0.00465833	0.128339	0.0362971	0.900177	0.933315
TMBIM1	ENSG00000135926	64114	C9JEN3;C9IYT2;F8WDY4;C9IZ27;C9JW19;C9JWV9;B4DUD2;Q969X1;C9JM62;C9JAK9;C9JN47;C9JI44;C9JDV0;C9JAP5	2	q35	218274197	218292586	0.357178	3.90373	0.0914968	0.00373322	0.0124129	0.127921	1.36379	0.0937987	0.200458	0.317212	0.105394	1.29535	0.0813638	0.224474	0.329272	0.222003	2.70404	0.0821006	0.020362	0.0557133
CNKSR1	ENSG00000142675	10256	B4DXN4;Q969H4-2;Q969H4;E9PS82	1	p36.11	26177484	26189884	0.339131	1.57404	0.215453	0.150577	0.231292	0.157813	0.843835	0.187019	0.41711	0.548052	0.287495	1.41993	0.202471	0.186221	0.285914	-0.136468	-0.682855	0.19985	0.5087	0.636544
HNRNPC;RALYL;HNRNPCL2	ENSG00000092199;ENSG00000184672;ENSG00000275774	3183;138046;440563	B4DY08;P07910-2;B2R5W2;G3V4W0;G3V4C1;P07910-4;P07910-3;G3V2D6;G3V5V7	14;8;1	q11.2;q21.2;p36.21	21209136;84182787;13115488	21269494;84921844;13116854	0.000917494	0.0478668	0.0191676	0.962887	0.97289	0.033893	1.92932	0.0175673	0.0804433	0.158274	0.00412834	0.223617	0.0184616	0.827584	0.878195	0.0174692	1.07593	0.0162364	0.304788	0.438971
ILF2	ENSG00000143621	3608	B4DY09;Q12905	1	q21.3	153661788	153671028	0.0419067	1.7162	0.0244182	0.120906	0.19427	-0.0596133	-3.05102	0.0195388	0.0112796	0.0342404	-0.0323247	-1.21897	0.026518	0.250992	0.35984	-0.0647384	-2.99459	0.0216184	0.0120857	0.0368904
MTF2	ENSG00000143033	22823	B4DZG1;Q9Y483-3;Q9Y483;Q9Y483-2;Q9Y483-4	1	p22.1	93079235	93139079	-0.0660428	-0.901429	0.0732645	0.391283	0.492653	0.0354782	0.628617	0.0564385	0.542701	0.660538	0.0577475	0.985671	0.058587	0.347678	0.464333	-0.0614962	-1.10493	0.0556561	0.292565	0.426166
DFFB	ENSG00000169598	1677	B4DZS0;O76075;O76075-2	1	p36.32	3857267	3885429	-0.115818	-0.612592	0.189061	0.555591	0.649443	-0.0903574	-0.860612	0.104992	0.408202	0.539014	-0.262522	-1.39267	0.188503	0.194083	0.295191	0.292702	2.65057	0.11043	0.0224105	0.0600571
TMEM134	ENSG00000172663	80194	B4E0E3;G3V1M5;Q9H6X4-2;Q9H6X4-3;Q9H6X4	11	q13.2	67461710	67469272	-0.203295	-1.21873	0.16681	0.254504	0.350819	0.0345544	0.242103	0.142726	0.813248	0.872773	-0.146895	-0.91665	0.160252	0.381027	0.497517	-0.130308	-0.707798	0.184104	0.493665	0.622922
PEX5	ENSG00000139197	5830	B4E0T2;P50542-3;P50542;P50542-4;P50542-2	12	p13.31	7188685	7218574	-0.458	-7.95364	0.0575838	2.59044e-05	0.00030016	-0.573429	-10.6875	0.0536541	4.55839e-07	1.2797e-05	-0.684217	-10.5303	0.0649763	1.03828e-06	1.70942e-05	-0.423318	-7.31392	0.0578784	1.44171e-05	0.000181686
STK25;STK26	ENSG00000115694;ENSG00000134602	10494;51765	Q8NBY1;B4E0Y9;Q9P289;Q9P289-2;Q9P289-3	2;X	q37.3;q26.2	241492670;132023302	241509730;132075943	-0.435089	-6.9188	0.0628851	7.5953e-05	0.000660533	-0.09804	-1.93297	0.0507199	0.0799491	0.157483	-0.503509	-10.0429	0.0501358	1.60237e-06	2.36958e-05	-0.19585	-4.16349	0.04704	0.00155001	0.0074491
DERL1	ENSG00000136986	79139	B4E1G1;Q9BUN8-2;Q9BUN8;E5RGY0	8	q24.13	123013170	123042302	0.0973259	1.73678	0.0560382	0.117085	0.189676	0.216579	3.84936	0.0562635	0.00280772	0.0113792	0.0834261	1.43563	0.0581112	0.181819	0.280653	-0.186148	-4.54689	0.0409398	0.000815536	0.0044593
RIOK3	ENSG00000101782	8780	B4E1Q4;O14730;O14730-2	18	q11.2	23453287	23486603	-0.195562	-4.50125	0.0434462	0.0015591	0.00632359	-0.143213	-3.96132	0.0361529	0.00232135	0.00976325	0.192672	4.61147	0.0417809	0.000978279	0.00396569	0.0635725	1.53975	0.0412876	0.15163	0.262708
RBPMS	ENSG00000157110	11030	B4E3T4;Q93062-4;Q93062-5;Q93062;Q93062-2;Q93062-3;H0YBU9	8	p12	30384511	30572256	0.98197	7.71701	0.127247	3.28056e-05	0.00035192	0.994422	9.49862	0.104691	1.45052e-06	2.85392e-05	1.27824	13.5253	0.0945071	1.00209e-07	2.75714e-06	0.732916	8.32098	0.0880806	4.22597e-06	6.762e-05
CHCHD10	ENSG00000250479;ENSG00000273607	400916	Q8WYQ3;B5MBW9	22	q11.23	23765834	23767972	-0.28511	-4.38687	0.0649917	0.00183545	0.0070853	-0.0184191	-0.297403	0.0619329	0.771816	0.844583	-0.352721	-4.25306	0.0829335	0.00170413	0.00630692	-0.147279	-3.81767	0.0385781	0.00280934	0.0119026
STEAP2	ENSG00000157214	261729	B5MC02;Q8NFT2-3;Q8NFT2-2;Q8NFT2;C9JLP2	7	q21.13	90167590	90238137	-0.0234592	-0.188094	0.12472	0.855054	0.889978	-0.154588	-1.26533	0.122172	0.232442	0.355221	-0.133101	-0.883116	0.150717	0.398028	0.513648	-0.269073	-2.19385	0.122648	0.0504154	0.112822
LIMK2	ENSG00000182541	3985	B5MC51;P53671-3;P53671-2	22	q12.2	31212239	31280080	0.0511095	0.675378	0.0756753	0.516729	0.613149	0.0508095	1.07508	0.0472612	0.305833	0.436061	0.0489044	0.689681	0.0709087	0.506176	0.614241	0.11092	2.26006	0.0490783	0.0448841	0.10322
MPV17	ENSG00000115204	4358	G5E9F5;B5MC53;B5MCF8;P39210;F8WEL3;B5MC10;A8MTD3;E7EX18	2	p23.3	27309492	27325680	-0.504361	-5.82529	0.0865812	0.000270442	0.00166608	-0.227521	-3.22178	0.0706196	0.00834502	0.0267801	-0.192735	-2.39472	0.0804833	0.037793	0.0800364	-0.193811	-2.0214	0.0958797	0.0680227	0.143103
EPCAM	ENSG00000119888	4072	P16422;B5MCA4	2	p21	47345158	47387601	0.432608	17.9656	0.0240798	2.94539e-08	2.28549e-06	0.407759	17.5878	0.0231842	2.81426e-09	2.62639e-07	-0.44022	-17.1405	0.025683	1.04026e-08	4.98891e-07	0.328892	14.0351	0.0234335	2.06566e-08	1.04127e-06
PES1	ENSG00000100029	23481	B5MCF9;O00541;B3KXD6	22	q12.2	30576625	30607083	-0.0429876	-1.32505	0.0324423	0.218416	0.31043	-0.0863269	-3.66545	0.0235515	0.0038491	0.0144861	-0.151168	-6.54668	0.0230907	6.68351e-05	0.000445524	-0.0353909	-1.70047	0.0208124	0.116856	0.217055
SLC30A6	ENSG00000152683	55676	B5MCR8;Q6NXT4-4;Q6NXT4-3;Q6NXT4;Q6NXT4-2	2	p22.3	32165841	32224379	-0.158615	-2.13512	0.0742887	0.0620844	0.113819	-0.182046	-2.40767	0.0756107	0.0351969	0.0829025	-0.159265	-1.86394	0.0854457	0.0920972	0.163418	-0.208742	-2.99266	0.0697514	0.0121278	0.036994
SEPTIN2	ENSG00000168385	4735	B5MCX3;C9J2Q4	2	q37.3	241315100	241354027	1.40162	2.95117	0.474937	0.0165216	0.0399223	-0.0167524	-0.0926213	0.18087	0.927905	0.951998	0.250836	2.78169	0.0901737	0.0194978	0.0468684	0.088419	0.771035	0.114676	0.456786	0.589417
MAPK13;MAPK12	ENSG00000156711;ENSG00000188130	5603;6300	B5MDL5;P53778-2;P53778	6;22	p21.31;q13.33	36127809;50245450	36144524;50261716	0.163413	2.69984	0.0605268	0.0248062	0.05461	0.155425	2.8648	0.0542532	0.0156856	0.0444495	0.1438	1.94079	0.0740937	0.0811494	0.147634	0.0952196	1.71589	0.055493	0.113926	0.21293
LDAH	ENSG00000118961	60526	B5MDU6;Q9H6V9;Q9H6V9-2;B5MCU4;A0A0A0MSH6;Q9H6V9-4;Q9H6V9-3	2	p24.1	20684014	20823130	0.126038	2.31511	0.0544417	0.0463774	0.0897652	-0.206226	-3.80992	0.0541286	0.00300334	0.0119202	-0.124722	-2.05827	0.0605957	0.0667468	0.125806	0.0817345	1.57918	0.0517577	0.142351	0.251234
SEPTIN10	ENSG00000186522	151011	E7EW69;B5ME97;Q9P0V9;Q9P0V9-2;E7EX04;Q9P0V9-3	2	q13	109542799	109614143	-0.166496	-4.93777	0.0337188	0.000851201	0.00400436	-0.107669	-3.5392	0.0304217	0.0047892	0.0173164	-0.167033	-5.68531	0.0293797	0.000206952	0.00110534	-0.14648	-4.35978	0.0335981	0.00111304	0.00563951
EML3	ENSG00000149499	256364	B7WPE2;Q32P44;G3V195	11	q12.3	62602218	62612775	-0.031717	-0.715715	0.0443151	0.492657	0.591394	-0.0988233	-3.36106	0.0294024	0.00653445	0.0220777	0.00911784	0.278855	0.0326974	0.786071	0.848731	-0.0546793	-1.86696	0.0292879	0.0885257	0.175779
HNRNPLL	ENSG00000143889	92906	B7WPG3;C9IYN3;D6W592;Q8WVV9-5;Q8WVV9-4;Q8WVV9	2	p22.1	38561969	38603586	0.114104	3.26556	0.0349416	0.0100021	0.0269298	0.108205	3.3671	0.0321359	0.00646571	0.0219098	0.0195848	0.751304	0.0260678	0.469883	0.582274	0.0358919	1.47753	0.0242919	0.167338	0.282061
RIC8B	ENSG00000111785	55188	B7WPL0;Q9NVN3;Q9NVN3-1;Q9NVN3-3;F8VY51;Q9NVN3-4	12	q23.3	106774621	106889316	-0.12692	-1.15083	0.110286	0.280011	0.379466	-0.030811	-0.426771	0.0721956	0.677952	0.774001	-0.248199	-2.10964	0.11765	0.0612427	0.117516	-0.0844948	-1.0691	0.0790333	0.307722	0.442366
FBXO44	ENSG00000132879	93611	B7Z1P2;Q9H4M3-2;A0A0A0MSI6;Q9H4M3	1	p36.22	11654375	11663327	0.184447	1.21432	0.151893	0.256099	0.352385	-0.0209858	-0.188954	0.111063	0.853642	0.903072	-0.128233	-1.00927	0.127055	0.336779	0.453637	0.0450709	0.399187	0.112907	0.697329	0.791005
ACBD5	ENSG00000107897	91452	B7Z2R7;Q5T8D3-2;Q5T8D3-3;Q5T8D3;Q5T8D3-4	10	p12.1	27168135	27243046	0.00840863	0.16163	0.0520239	0.875235	0.906475	0.073178	1.72512	0.0424192	0.113043	0.20544	0.210422	4.94267	0.0425725	0.000595327	0.0026237	-0.734855	-12.7956	0.0574303	5.45447e-08	2.26919e-06
TSPAN5	ENSG00000168785	10098	B7Z317;P62079	4	q23	98470367	98658611	-0.296287	-1.44222	0.205439	0.183753	0.271618	-0.296705	-1.64024	0.180891	0.129804	0.22723	0.0563827	0.28831	0.195563	0.779032	0.843391	-0.0545221	-0.274917	0.198322	0.78843	0.8558
BTRC	ENSG00000166167	8945	B7Z3H4;Q9Y297-2;Q9Y297	10	q24.32	101354033	101557321	-0.547711	-3.06493	0.178702	0.0137642	0.0347848	-0.153314	-1.34387	0.114084	0.206617	0.324147	-0.210158	-1.86486	0.112693	0.0919575	0.163338	-0.178692	-1.7035	0.104897	0.116275	0.216452
FGD4	ENSG00000139132	121512	B7Z493;E9PJX4;F8VWL3;Q96M96;F8W1R0;E9PNX0	12	p11.21	32399558	32646050	-0.320436	-2.2587	0.141867	0.0508261	0.0968823	-0.095192	-1.01217	0.0940477	0.333657	0.464751	-0.399296	-3.87362	0.103081	0.00312556	0.0103975	-0.139949	-1.44177	0.0970674	0.176982	0.294232
KYAT1	ENSG00000171097	883	B7Z4W5;Q16773-2;Q16773;Q5T278	9	q34.11	128832942	128882494	-0.0886503	-1.05341	0.0841557	0.320124	0.421582	0.0185044	0.243667	0.0759416	0.812068	0.872125	0.0715012	1.00503	0.0711433	0.338719	0.45554	-0.0335579	-0.483073	0.0694676	0.638432	0.74376
DDX27	ENSG00000124228	55661	B7Z6D5;Q96GQ7	20	q13.13	49219347	49244077	0.0413567	1.99462	0.0207342	0.0778294	0.136794	-0.0598298	-3.20399	0.0186735	0.00861048	0.0274914	-0.070959	-3.81235	0.018613	0.00345316	0.0112968	0.0532929	3.06792	0.017371	0.0105959	0.0332384
NPRL3	ENSG00000103148	8131	B7Z6Q0;Q12980;A0A087WTE2;A0A087WTP7;F8WEK7;B1B1F5	16	p13.3	84271	138677	0.138802	0.953012	0.145646	0.365941	0.467985	-0.244387	-2.01157	0.121491	0.0699615	0.142118	-0.409242	-3.44157	0.118911	0.00636982	0.0188487	-0.243465	-2.27474	0.10703	0.0437389	0.101363
TMEM161B	ENSG00000164180	153396	D6RAR3;E9PFW6;B7Z6T3;E9PCX5;Q8NDZ6-2;Q8NDZ6	5	q14.3	88189633	88269476	0.187692	1.73707	0.108051	0.117032	0.189651	0.017334	0.161855	0.107096	0.874417	0.918249	0.0781013	0.676407	0.115465	0.514212	0.622136	0.135459	1.34572	0.100659	0.205237	0.328449
RANBP3	ENSG00000031823	8498	B7Z7F3;Q9H6Z4-2	19	p13.3	5916139	5978142	0.142321	5.56841	0.0255586	0.000372657	0.00211642	0.0675699	2.22579	0.0303577	0.0483716	0.106484	0.117625	4.80433	0.0244831	0.000731186	0.00309031	0.0747328	3.64637	0.0204951	0.00378979	0.014896
ETF1	ENSG00000120705	2107	B7Z7P8;P62495-2;P62495	5	q31.2	138506095	138543236	-0.191341	-4.53714	0.0421722	0.00148187	0.00606975	-0.221631	-5.83582	0.0379777	0.000123053	0.000917715	-0.233663	-5.82072	0.0401433	0.000172122	0.000950178	-0.679292	-17.5025	0.0388112	1.96605e-09	1.88577e-07
GPR89A;GPR89B	ENSG00000117262;ENSG00000188092	51463;653519	B7ZAQ6-2;B7ZAQ6-3;P0CG08;B7ZAQ6;A0A087WW78;A0A087WW82;U3KPV2;E9PKY3	1	q21.1;q21.2	145607988;147928393	145670650;147993592	-0.0754387	-0.82791	0.0911195	0.429528	0.530743	0.044442	0.507308	0.0876035	0.622165	0.731342	0.0552016	0.542526	0.101749	0.599408	0.694899	-0.0190641	-0.222587	0.0856479	0.8279	0.881239
GALK2	ENSG00000156958	2585	B7ZAX5;Q01415-2;Q01415	15	q21.1	49155656	49367869	-0.463685	-6.24965	0.0741937	0.000162317	0.00112773	-0.191281	-3.24457	0.0589542	0.00801692	0.0260173	-0.214523	-3.22269	0.0665663	0.00920216	0.025625	0.0133441	0.234211	0.0569745	0.819085	0.875805
SH3GLB2	ENSG00000148341	56904	B7ZC38;Q9NR46;Q9NR46-2;B7ZC39	9	q34.11	129007036	129028331	-0.0711201	-2.0531	0.0346403	0.0708572	0.12651	0.0138315	0.525236	0.026334	0.610061	0.720773	-0.0244066	-0.912576	0.0267448	0.383065	0.499424	0.0108436	0.444102	0.024417	0.665503	0.765993
SCARB1	ENSG00000073060	949	B7ZKQ9;Q8WTV0-4;Q8WTV0-2;Q8WTV0-3;Q8WTV0-5;Q8WTV0;F5H4X0	12	q24.31	124776856	124882668	-0.127822	-2.17778	0.0586935	0.0579468	0.107852	0.0747095	1.82561	0.040923	0.0957341	0.180344	0.103923	2.72865	0.0380857	0.0213507	0.0503214	-0.0279528	-0.742514	0.0376462	0.473198	0.60416
SRGAP2C;SRGAP2B;SRGAP2	ENSG00000171943;ENSG00000196369;ENSG00000266028	653464;647135;23380	B7ZM87;O75044;A0A075B7B5;Q5VZB4	1	p11.2;q21.1;q32.1	121184811;144887265;206203346	121392874;145095528;206464436	0.216419	4.39366	0.0492572	0.00181766	0.00704815	0.181245	5.36268	0.0337975	0.000246542	0.00162619	0.300747	9.01531	0.0333596	4.25005e-06	5.01723e-05	0.11663	3.42058	0.0340966	0.0056461	0.0205113
MTHFD1L	ENSG00000120254	25902	B7ZM99;A0A087WVM4	6	q25.1	150865679	151101887	-0.0169785	-0.897059	0.0189268	0.393487	0.494312	-0.00212889	-0.12151	0.0175202	0.905524	0.938593	-0.0566256	-3.4768	0.0162867	0.00600603	0.017942	0.0679749	4.31439	0.0157554	0.0012011	0.00601073
MZT2B;MZT2A	ENSG00000152082;ENSG00000173272	80097;653784	B8ZZ87;Q6NZ67;H7C173;Q6P582;H7BZ50;H7C202	2	q21.1	130181737;131464900	130190729;131492743	0.171127	1.80881	0.0946078	0.104571	0.173598	0.147277	1.81073	0.0813354	0.0981345	0.183812	-0.0354113	-0.664977	0.053252	0.521194	0.628161	-0.0607129	-1.23436	0.0491857	0.242564	0.371999
INO80B;INO80B-WBP1	ENSG00000115274;ENSG00000274049	83444	B8ZZ93;B8ZZH7;F8WCL7;J3KQ70;Q9C086	2	p13.1	74455087;74455088	74457944;74460884	0.202619	1.09306	0.185369	0.303289	0.404034	0.202291	1.17724	0.171836	0.264462	0.392094	-0.179732	-0.806423	0.222875	0.438866	0.553533	0.158451	0.915167	0.173139	0.379556	0.514569
METTL5	ENSG00000138382	29081	B8ZZE3;B8ZZC8;Q9NRN9;B8ZZY8;H7C0M7;E7EMN2	2	q31.1	169810081	169824931	0.0370967	0.598151	0.062019	0.564763	0.657938	0.0471746	0.810571	0.0581992	0.435157	0.564568	-0.0613642	-1.09104	0.0562438	0.300994	0.41434	0.0678734	1.15059	0.0589902	0.274087	0.406425
TAX1BP1	ENSG00000106052	8887	B8ZZD4;Q86VP1-2;Q86VP1;Q86VP1-3;Q86VP1-4	7	p15.2	27739331	27844564	0.119682	2.18066	0.0548833	0.0576773	0.107509	0.30171	5.53776	0.0544823	0.000189942	0.00133036	0.0446031	0.831049	0.0536708	0.425457	0.540608	0.507216	6.75381	0.0751008	3.00384e-05	0.00032162
SUMO1	ENSG00000116030	7341	B8ZZN6;P63165;B8ZZJ0;B9A032;B8ZZ67;P63165-2	2	q33.1	202206182	202238599	0.0848998	2.40225	0.0353418	0.0402507	0.0800286	-0.117331	-3.38484	0.0346637	0.00626809	0.0214294	-0.160932	-3.87281	0.0415544	0.00312968	0.0104062	-0.145194	-4.71773	0.0307763	0.000616459	0.00361536
PTMA	ENSG00000187514	5757	B8ZZQ6;P06454-2;P06454;B8ZZA1;B8ZZW7;H7C2N1	2	q37.1	231706895	231713551	0.214586	4.85533	0.0441959	0.000952235	0.00433211	0.009521	0.213812	0.0445297	0.834687	0.888874	0.0665227	1.31753	0.0504904	0.217219	0.321292	0.117322	3.60769	0.03252	0.00405643	0.0156676
NAB1	ENSG00000138386	4664	B8ZZS2;Q13506;C9JJ42;C9J3V0;C9JL92;C9JID4;Q13506-2	2	q32.2	190646746	190692766	-0.683255	-3.36479	0.20306	0.0085538	0.0238196	-0.641337	-4.68892	0.136777	0.000700589	0.00371979	-0.500688	-3.3584	0.149085	0.00732192	0.0212013	-0.657958	-4.21903	0.15595	0.00141066	0.00690922
ATF2;CREB5;ATF7	ENSG00000115966;ENSG00000146592;ENSG00000170653	1386;9586;11016	P15336;P15336-5;B8ZZU6;P15336-4;E9PBF9;H7C2N6;P15336-2;F5H629	2;7;12	q31.1;p15.1;q13.13	175072250;28299321;53507856	175168382;28825894;53626410	-0.0288602	-0.447205	0.0645347	0.665495	0.742114	0.24355	4.15556	0.0586082	0.00167471	0.00755423	0.00501931	0.0686848	0.0730774	0.946603	0.963058	0.143025	2.65585	0.0538527	0.0221995	0.0596303
ASB1	ENSG00000065802	51665	B9A047;Q9Y576	2	q37.3	238426742	238452250	-0.0798609	-0.856781	0.0932104	0.414212	0.515507	0.164473	1.82929	0.0899108	0.0951487	0.179413	-0.0348879	-0.355885	0.0980313	0.729364	0.804949	0.109193	1.25338	0.0871187	0.235826	0.36449
COA5	ENSG00000183513	493753	B9A057;Q86WW8	2	q11.2	98599314	98608515	0.136971	1.00462	0.136341	0.341814	0.444552	-0.0071825	-0.0666091	0.107831	0.948113	0.96716	-0.207025	-1.64908	0.125539	0.130329	0.214298	0.0989586	0.83377	0.118688	0.421991	0.556903
SMARCD2	ENSG00000108604	6603	J3KMX2;B9EGA3;Q92925-3;Q92925;Q92925-2;J3QWB6	17	q23.3	63832081	63843065	0.209538	8.23386	0.0254484	1.97213e-05	0.000243846	0.0702429	3.05973	0.0229572	0.0111072	0.0338361	-0.0178203	-0.725774	0.0245535	0.484714	0.595841	0.075042	3.22717	0.0232532	0.0079679	0.026829
SGMS1	ENSG00000198964	259230	E6ZCI6;C0MHM2;Q86VZ5	10	q11.23	50305586	50625163	0.280207	2.7975	0.100164	0.021174	0.0484036	0.275195	3.04882	0.0902626	0.0113235	0.0343434	-0.0733735	-0.726126	0.101048	0.484508	0.595724	0.215151	2.37083	0.0907489	0.0369079	0.0882875
WASHC1;WASH4P	ENSG00000181404;ENSG00000234769	100287171;124908094;124908102	C4AMC7;Q6VEQ5	9;16	p24.3;p13.3	14475;14381	73865;18068	0.0802367	1.1248	0.0713345	0.290319	0.390362	0.095147	1.44145	0.066008	0.177896	0.2903	0.212551	3.16573	0.0671414	0.0101331	0.0276723	0.0959335	1.91289	0.0501511	0.0818984	0.165329
DPF1	ENSG00000011332	8193	C9IZH8;C9JGC1;J3KQY6;C8C3P2;E9PDV3;Q92782-3;Q92782;Q92782-2	19	q13.2	38211006	38229714	0.339575	1.82334	0.186238	0.102201	0.170401	-0.123347	-0.661631	0.186429	0.522111	0.642269	0.326323	1.50133	0.217356	0.16435	0.259428	0.0205046	0.109618	0.187056	0.914669	0.942229
ZC3HC1	ENSG00000091732	51530	C9J0I9;Q86WB0;Q86WB0-3;Q86WB0-2	7	q32.2	130018287	130051401	0.056717	1.58836	0.035708	0.147315	0.227052	-0.0164166	-0.528769	0.0310468	0.60769	0.718614	0.125986	4.37891	0.0287711	0.00139951	0.00534273	0.0306892	1.04457	0.0293799	0.31844	0.453152
SRI	ENSG00000075142	6717	C9J0K6;P30626-2;P30626;P30626-3;B4DHQ6	7	q21.12	88205115	88226993	-0.289672	-9.56604	0.0302813	5.92469e-06	0.000106447	-0.29605	-10.2973	0.0287504	6.58413e-07	1.62393e-05	-0.193811	-7.05222	0.0274822	3.59887e-05	0.000274962	-0.120544	-4.78748	0.0251789	0.00055053	0.0033147
NCOR2	ENSG00000196498	9612	C9JE98;C9J0Q5;C9JFD3;Q9Y618-5;Q9Y618-4;Q9Y618-3;Q9Y618;C9J7T7	12	q24.31	124324415	124567612	0.091183	1.40389	0.0649503	0.19453	0.283482	-0.0462605	-0.785495	0.0588935	0.449099	0.578633	0.165368	3.48861	0.0474023	0.00588903	0.0176671	-0.00379955	-0.0835731	0.0454638	0.934884	0.957122
UBE2E1;UBE2E2	ENSG00000170142;ENSG00000182247	7324;7325	C9J2P0;P51965;P51965-3;H7C061;B7Z306;P51965-2	3	p24.2;p24.3	23805955;23203020	23891640;23591794	0.0396507	0.785241	0.0504949	0.452864	0.552275	-0.0306909	-0.712437	0.0430787	0.49134	0.614598	-0.0617666	-1.27052	0.0486152	0.232829	0.338866	0.0244414	0.668911	0.0365391	0.517223	0.643593
POLR2B	ENSG00000047315	5431	C9J2Y9;P30876;A0A1W2PPT5;C9J4M6	4	q12	56977722	57031158	-0.0603024	-2.75597	0.0218807	0.0226473	0.050962	-0.0203547	-1.12866	0.0180344	0.283552	0.413206	0.0260177	1.47931	0.0175877	0.170035	0.266437	0.0178865	0.942596	0.0189758	0.365952	0.5017
MOSPD3	ENSG00000106330	64598	F8WF07;C9J3M4;O75425-4;O75425	7	q22.1	100612102	100615384	-0.254553	-0.85944	0.296185	0.41282	0.514053	-0.193006	-0.74537	0.25894	0.472001	0.59788	-0.411574	-1.42748	0.288322	0.184093	0.283467	-0.369195	-1.47525	0.25026	0.167939	0.282669
MKRN2	ENSG00000075975	23609	C9J494;Q9H000;Q9H000-2	3	p25.2	12557057	12586208	-0.0498153	-0.804765	0.0619004	0.442083	0.541989	-0.0284186	-0.54694	0.0519593	0.59557	0.708773	-0.146968	-2.22698	0.0659943	0.0502523	0.10033	-0.0781142	-1.61143	0.048475	0.135133	0.241706
RPL37A	ENSG00000197756	6168	C9J4Z3;P61513;M0R0A1;Q6P4E4;E9PEL3;M0R2L6;G5E9R3	2	q35	216498825	216579180	0.0530704	0.998767	0.0531359	0.344488	0.447187	0.172286	2.81066	0.0612974	0.0172656	0.0478894	-0.191643	-2.08366	0.0919739	0.0639694	0.1216	-0.0964496	-1.40211	0.0687888	0.188224	0.307009
PTGES3L-AARSD1;AARSD1	ENSG00000108825;ENSG00000266967	100885850;80755	C9J5N1;Q9BTE6;Q9BTE6-2;Q9BTE6-3	17	q21.31	42950526	42980528;42964498	0.0731071	2.10037	0.0348068	0.0656645	0.118867	-0.0824642	-2.49402	0.0330648	0.0302346	0.0736249	-0.0105495	-0.326515	0.0323095	0.750806	0.821591	-0.045841	-1.55948	0.0293951	0.146923	0.256854
SHQ1	ENSG00000144736	55164	C9J6N3;Q6PI26-2;Q6PI26	3	p13	72749277	72861914	0.0876644	1.13845	0.0770034	0.284876	0.385077	-0.0188368	-0.237695	0.079248	0.816579	0.875259	0.028027	0.322165	0.0869957	0.754	0.824752	-0.11257	-1.51449	0.0743289	0.157847	0.270426
ZC3HAV1	ENSG00000105939	56829	C9J6P4;Q7Z2W4-3	7	q34	139043515	139132122	0.0780615	2.33192	0.0334752	0.0451276	0.0879129	0.0774708	3.37557	0.0229504	0.00637054	0.0216851	0.143972	6.80591	0.021154	4.84678e-05	0.000346006	0.0523322	2.49422	0.0209814	0.0296379	0.0746623
GRAMD1C	ENSG00000178075	54762	C9J7B8;E9PHT3;Q8IYS0-2;Q8IYS0	3	q13.31	113828182	113947174	-0.331825	-5.10733	0.0649703	0.000677905	0.00333924	-0.219387	-3.88322	0.0564962	0.00265036	0.0108696	-0.34003	-5.4704	0.0621583	0.000278725	0.00140707	-0.143166	-2.70289	0.0529678	0.020404	0.055806
PLSCR1	ENSG00000188313	5359	C9J9P4;C9J7K9;O15162-2;O15162;C9J0H3;H7C5I5;C9JE06	3	q24	146515180	146544856	-0.336069	-2.42859	0.13838	0.0385616	0.0775952	0.182535	1.89091	0.0965331	0.0858227	0.16551	0.249183	1.77002	0.14078	0.10733	0.184063	0.229884	2.50365	0.0918195	0.0291433	0.0735614
TSEN2	ENSG00000154743	80746	C9J7Z4;Q8NCE0-4;Q8NCE0-2;Q8NCE0;Q8NCE0-5;Q8NCE0-3	3	p25.2	12484421	12541549	-0.178309	-3.43385	0.0519269	0.00767631	0.0218609	-0.0613967	-1.18602	0.0517669	0.261119	0.389059	-0.18713	-3.06461	0.0610616	0.0120304	0.0318567	-0.0612936	-1.2637	0.0485032	0.232233	0.360647
ALDH5A1	ENSG00000112294	7915	C9J8Q5;P51649;P51649-2	6	p22.3	24494867	24537207	-0.191031	-6.47005	0.0295254	0.000125643	0.000934262	-0.196963	-6.35117	0.0310121	5.97978e-05	0.00051556	0.041725	1.41473	0.0294932	0.187699	0.287631	-0.0999633	-3.75766	0.0266025	0.00311896	0.0127831
GTPBP8	ENSG00000163607	29083	C9J8V5;Q8N3Z3;C9J0K3;A0A087WUP3;Q8N3Z3-2	3	q13.2	112990984	113015060	-0.202977	-2.06199	0.0984372	0.0698509	0.125036	0.0203549	0.230685	0.0882366	0.821882	0.878625	-0.00889718	-0.12076	0.0736764	0.906287	0.933455	0.0356148	0.485738	0.0733211	0.6366	0.742377
PHF12	ENSG00000109118	57649	C9J9G2;Q96QT6-2;Q96QT6-5;Q96QT6-3;Q96QT6;K7EJ43	17	q11.2	28905250	28951771	0.0492351	0.207073	0.237767	0.840649	0.880692	0.0606824	0.523443	0.11593	0.611267	0.721887	-0.274709	-1.72327	0.159411	0.115744	0.194732	-0.0610465	-0.442688	0.1379	0.666494	0.766454
UBE2F;UBE2F-SCLY	ENSG00000184182;ENSG00000258984	140739	Q969M7-2;F8WD80;Q969M7;Q969M7-6;C9J9P8;Q969M7-4;H3BSR4;F8WDQ9;C9JSK8;C9JFD2;F8WB39;H3BUI7;Q969M7-5	2	q37.3	237966827;237967014	238042782;238099412	0.0212652	0.276021	0.077042	0.788883	0.841654	-0.0196127	-0.314842	0.0622938	0.758897	0.834834	0.0659911	0.947207	0.0696691	0.36599	0.482814	-0.0160662	-0.293261	0.0547847	0.774733	0.84483
SSR3	ENSG00000114850	6747	C9JA28;Q9UNL2;Q9UNL2-2;C9J365	3	q25.31	156539553	156555149	-0.135407	-1.74664	0.0775244	0.115293	0.187787	0.0621992	1.41057	0.0440949	0.186594	0.30136	-0.00495545	-0.117356	0.0422258	0.908915	0.93533	0.0604671	1.47356	0.0410346	0.168384	0.283211
HIGD1A	ENSG00000181061;ENSG00000280571	25994	C9JAW5;C9JNU6;Q9Y241;Q9Y241-2	3	p22.1	42782908;42705756	42804490;42804518	0.164878	1.80599	0.0912946	0.105035	0.17419	-0.0268387	-0.357474	0.0750788	0.727643	0.812443	0.0128109	0.171355	0.0747625	0.867383	0.904992	-0.102447	-1.47185	0.0696043	0.168839	0.283837
FXN	ENSG00000165060	2395	C9JAX1;Q16595;H7C585	9	q21.11	69035751	69079076	-0.156697	-3.68524	0.0425203	0.00520156	0.0161447	-0.151811	-4.35863	0.03483	0.00119646	0.00567498	-0.0926649	-2.49674	0.0371144	0.0317526	0.0693716	-0.126096	-3.4688	0.0363515	0.00518358	0.0191535
DRAP1	ENSG00000175550	10589	C9JCC6;Q14919;Q14919-2;E9PQX9;E9PMW2	11	q13.1	65919274	65921563	-0.0291981	-0.683014	0.042749	0.512118	0.609038	0.00483517	0.121606	0.0397609	0.90545	0.938593	-0.000713522	-0.0168696	0.0422964	0.986874	0.991548	-0.0286319	-0.728339	0.0393112	0.48149	0.611756
TMUB1	ENSG00000164897	83590	C9JE12;C9JCW7;Q9BVT8	7	q36.1	151081085	151083493	0.35794	6.04747	0.0591884	0.00020641	0.00134605	0.196365	3.08077	0.0637389	0.0107017	0.0327306	0.0562804	0.903691	0.0622783	0.387535	0.503635	-0.0285627	-0.483792	0.0590391	0.637937	0.74356
AAMP	ENSG00000127837	14	C9JG97;C9JEH3;Q13685;C9JTS3	2	q35	218264129	218270178	0.0907065	3.23058	0.0280774	0.0105717	0.0281667	0.0264019	0.96483	0.0273643	0.355794	0.487716	-0.162334	-5.64169	0.028774	0.000219731	0.00116191	0.0935726	3.97553	0.0235371	0.00213782	0.00964325
METTL21A	ENSG00000144401	151194	C9JSX1;C9JES0;H7BXH9;Q8WXB1-2;Q8WXB1	2	q33.3	207580631	207625928	-0.0625103	-0.456687	0.136878	0.658922	0.737403	-0.137584	-1.14474	0.120188	0.277118	0.405748	-0.356808	-2.36678	0.150756	0.0396349	0.0830961	-0.142433	-1.08194	0.131645	0.302223	0.435925
MTMR2	ENSG00000087053	8898	C9JEX3;Q13614-2	11	q21	95821766	95925315	0.395691	2.85882	0.138411	0.0191748	0.04498	0.183532	1.26739	0.144812	0.231734	0.354689	0.356197	2.24866	0.158404	0.0484415	0.097334	-0.0533881	-0.349421	0.15279	0.733312	0.816026
GPS1	ENSG00000169727	2873	C9JFE4;Q13098-5;Q13098;Q13098-7;Q13098-6	17	q25.3	82050691	82057470	0.0558608	0.456955	0.122246	0.658736	0.737403	-0.0439515	-0.356523	0.123278	0.728335	0.812713	-0.154673	-1.38169	0.111945	0.197329	0.298523	-0.0755608	-0.737072	0.102515	0.47637	0.606864
CYCS	ENSG00000172115	54205	C9JFR7;P99999	7	p15.3	25118656	25125260	-0.330859	-2.46435	0.134258	0.0363817	0.0742786	-0.394594	-3.021	0.130617	0.0118947	0.0356532	-0.0232173	-0.207582	0.111847	0.839747	0.886868	0.162459	2.25104	0.0721706	0.0456019	0.104453
ITM2C	ENSG00000135916	81618	C9JG41;Q9NQX7-2;Q9NQX7-3;Q9NQX7	2	q37.1	230864639	230879248	-0.0659116	-0.643122	0.102487	0.536485	0.631493	0.0432338	0.448112	0.0964799	0.662952	0.762677	0.00577289	0.0622159	0.0927879	0.951624	0.9666	0.0667203	0.780276	0.0855086	0.451547	0.585173
SPRED2	ENSG00000198369	200734	H7C2T4;C9JG63;Q7Z698-2;Q7Z698;H7C3Y6;C9J623	2	p14	65310851	65432637	0.0211959	0.156777	0.135198	0.878946	0.909364	0.0177267	0.192987	0.0918546	0.85056	0.901084	-0.0199909	-0.173788	0.11503	0.865521	0.903596	0.0677582	0.766493	0.0884002	0.459375	0.592205
APEH	ENSG00000164062	327	C9JIF9;P13798;H7C393;H7C1U0	3	p21.31	49674014	49683971	0.176311	4.49741	0.0392028	0.00156762	0.00634212	0.0696138	2.71003	0.0256875	0.0206367	0.0550045	0.00673138	0.311244	0.0216273	0.762044	0.830468	-0.0314355	-1.40915	0.0223081	0.186186	0.305271
PSAP	ENSG00000197746	5660	C9JIZ6;P07602;P07602-2;P07602-3;Q5BJH1	10	q22.1	71816298	71851251	-0.105611	-1.98079	0.0533173	0.0795709	0.139083	-0.120244	-3.83071	0.0313894	0.00289852	0.0116168	0.36231	11.6911	0.0309903	3.94321e-07	7.94817e-06	0.0884512	3.3792	0.0261752	0.00607674	0.0218345
MRPS34	ENSG00000074071	65993	C9JJ19;P82930	16	p13.3	1771890	1773150	-0.0682403	-2.1869	0.0312042	0.0570984	0.106516	-0.116932	-3.77653	0.0309629	0.00318001	0.0124779	-0.212105	-6.28688	0.0337376	9.30179e-05	0.000580291	-0.0534862	-2.02762	0.0263789	0.0672979	0.141825
VPS8	ENSG00000156931	23355	C9JJN9;Q8N3P4-3;Q8N3P4;Q8N3P4-2	3	q27.2	184812143	185052614	0.031575	0.340895	0.0926238	0.741153	0.804624	0.028764	0.354928	0.0810418	0.729496	0.813614	0.0418206	0.506324	0.0825966	0.623669	0.715459	0.116431	1.63349	0.0712777	0.130385	0.235134
TSSC4	ENSG00000184281	10078	C9JJV1;Q9Y5U2-2;Q9Y5U2;A6NCC9;E9PME3;C9JHT9	11	p15.5	2400488	2403878	0.0360731	0.636411	0.056682	0.540651	0.635395	0.0196888	0.335157	0.058745	0.743944	0.824138	0.0106797	0.188075	0.0567846	0.854602	0.896806	-0.00433547	-0.0900852	0.0481264	0.929825	0.953716
ARVCF	ENSG00000099889	421	C9JJX6;E9PDC3;O00192-2;O00192	22	q11.21	19969896	20016823	0.0547677	0.912735	0.060004	0.385624	0.486681	0.121084	2.23558	0.0541625	0.0475554	0.105094	0.165207	2.8911	0.0571434	0.016171	0.0405436	0.227165	4.14359	0.0548232	0.00160335	0.00762856
STARD3NL	ENSG00000010270	83930	C9JPX5;C9JKL2;O95772-2;O95772;C9JJ39;C9J3F5	7	p14.1	38178245	38230670	0.396045	3.58974	0.110327	0.00602482	0.0180666	0.0164792	0.13409	0.122896	0.895804	0.933063	0.0051559	0.0457663	0.112657	0.964403	0.975984	0.0139738	0.108498	0.128793	0.915537	0.942863
OXNAD1	ENSG00000154814	92106	Q96HP4;C9JLB7;U3KQU8	3	p25.1	16265160	16350299	-0.0376961	-0.445839	0.084551	0.666444	0.742616	0.0999917	1.81702	0.0550306	0.0971132	0.182444	0.0406101	0.714535	0.0568342	0.491335	0.601153	0.12865	2.29246	0.056119	0.0423941	0.0990438
POLR2H	ENSG00000163882	5437	C9JLU1;P52434;P52434-4;P52434-3;P52434-2	3	q27.1	184361710	184368596	0.0144675	0.375284	0.0385508	0.716305	0.784335	-0.104662	-2.8568	0.036636	0.0159096	0.0449191	-0.150125	-2.77565	0.0540865	0.0197003	0.0472504	-0.0740568	-2.57174	0.0287964	0.0258068	0.0672028
MCRIP1	ENSG00000225663	348262	I3L2L5;I3L317;I3L4Q0;C9JLW8	17	q25.3	81822361	81833302	0.226995	5.40025	0.0420341	0.000461937	0.00248453	0.016737	0.428549	0.0390551	0.676697	0.773208	-0.0844718	-2.10523	0.0401248	0.0616976	0.11816	-0.172969	-4.40623	0.0392554	0.00102989	0.00530778
FARP1	ENSG00000152767	10160	C9JME2;Q9Y4F1;Q9Y4F1-2	13	q32.2	98142562	98455176	0.30404	5.93192	0.0512549	0.000237357	0.00150522	0.124332	2.62555	0.0473546	0.0239663	0.0616656	0.158658	3.43516	0.0461867	0.0064385	0.0190181	0.16508	3.75892	0.0439168	0.00311212	0.0127626
NABP2	ENSG00000139579	79035	C9JT95;C9JMP5;Q9BQ15	12	q13.3	56222015	56229854	-0.0559095	-1.00742	0.0554979	0.340541	0.443062	-0.153669	-2.91194	0.0527722	0.0144286	0.041762	-0.229602	-4.33571	0.0529559	0.00149702	0.00566179	-0.119733	-2.45588	0.0487538	0.0317332	0.0784638
OARD1	ENSG00000124596	221443	C9JNE2;Q9Y530;C9J5P1;C9JXC3	6	p21.1	41033627	41097787	0.16506	3.45205	0.0478151	0.00746118	0.0214071	0.279005	7.06075	0.039515	2.34425e-05	0.000246039	0.0221195	0.485878	0.0455248	0.637586	0.727916	0.273576	7.35914	0.037175	1.36102e-05	0.000174382
RPL24	ENSG00000114391	6152	P83731;C9JNW5;C9JXB8	3	q12.3	101681091	101686733	-0.182971	-7.40677	0.0247032	4.50976e-05	0.00044118	0.0274152	1.17956	0.0232419	0.263574	0.391347	-0.19644	-8.55553	0.0229606	6.77169e-06	7.30708e-05	-0.106495	-4.37362	0.0243494	0.00108757	0.00552716
SEC22A	ENSG00000121542	26984	C9JRY4;C9JNZ0;Q96IW7;F8WAU7;C9JR77;C9J463;C9JZ27;C9JDJ8	3	q21.1	123201927	123274136	0.0416523	0.209569	0.198752	0.838759	0.879379	-0.0197749	-0.129267	0.152976	0.899528	0.934699	0.0211116	0.12644	0.166969	0.901904	0.930051	0.0400693	0.259156	0.154615	0.800258	0.864122
PCCB	ENSG00000114054	5096	E9PDR0;C9JQS9;E7EX59;P05166;P05166-2;E7EUY3;E7ETT1;E7ETT4;E9PEC3;F8WBI9;E7ENC1	3	q22.3	136250340	136337896	-0.176486	-3.07869	0.0573251	0.0134646	0.0341109	-0.143292	-3.62428	0.0395366	0.00413273	0.0152869	-0.0470928	-1.11956	0.0420637	0.289225	0.401727	-0.0120537	-0.317289	0.0379896	0.756913	0.831568
C7orf50	ENSG00000146540	84310	C9JQV0;Q9BRJ6;H7C0T1;H7C2R9	7	p22.3	996986	1138260	0.107794	1.46711	0.0734737	0.177035	0.263208	0.0105869	0.185953	0.0569332	0.855938	0.904669	0.0683841	1.16541	0.0586783	0.271057	0.382417	-0.0099018	-0.197117	0.0502332	0.847299	0.895136
LIMD1	ENSG00000144791	8994	C9JRJ5;Q9UGP4	3	p21.31	45555394	45686341	0.0701073	1.40287	0.0499741	0.194823	0.283792	-0.0174813	-0.468191	0.037338	0.64898	0.750981	0.0425843	1.28791	0.0330647	0.226951	0.332342	0.00839213	0.243955	0.0344003	0.811716	0.870858
CHCHD3	ENSG00000106554	54927	C9JRZ6;Q9NX63;F8WAR4	7	q33	132784870	133082090	-0.0651755	-2.58553	0.0252078	0.0298706	0.0635416	-0.122442	-4.92669	0.0248528	0.000481074	0.00280599	-0.0208679	-0.991804	0.0210403	0.344821	0.461774	-0.0371845	-2.19015	0.0169781	0.0507434	0.113431
BCAP29	ENSG00000075790	55973	C9JTE9;H7C5E2;Q9UHQ4;Q9UHQ4-2;B7Z2L0;H0Y7N8;C9IYK6	7	q22.3	107580246	107629170	-0.0726108	-2.10483	0.0344973	0.0651945	0.118375	-0.0751397	-2.90482	0.0258672	0.0146117	0.0421143	-0.00637013	-0.206096	0.0309086	0.840876	0.887527	-0.0470622	-1.86665	0.0252121	0.088572	0.175817
FOXN3;FOXN1;FOXJ1;FOXN4;FOXN2;FOXG1;FOXJ3	ENSG00000053254;ENSG00000109101;ENSG00000129654;ENSG00000139445;ENSG00000170802;ENSG00000176165;ENSG00000198815	1112;8456;2302;121643;3344;2290;22887	C9JVP0;Q9UPW0-2;Q9UPW0;H7C1Y6	14;17;12;2;1	q32.11;q11.2;q25.1;q24.11;p16.3;q12;p34.2	89124871;28506243;76136333;109277978;48314637;28764329;42176539	89619149;28538900;76141245;109309284;48379295;28770277;42335877	0.0582486	0.408278	0.142669	0.692792	0.764163	0.125848	1.04465	0.120469	0.319066	0.449805	0.0703573	0.653491	0.107664	0.528265	0.634249	-0.0243509	-0.223158	0.109119	0.827466	0.880975
SPTBN4	ENSG00000160460	57731	C9JY79;Q9H254;M0QZQ3;Q9H254-4;Q9H254-2	19	q13.2	40466241	40576464	-0.696485	-1.20737	0.576862	0.258634	0.355307	-0.353562	-1.01848	0.347148	0.330785	0.461775	-0.37027	-0.973003	0.380544	0.353634	0.470558	-0.706299	-1.99269	0.354444	0.0714632	0.148921
POP7	ENSG00000172336	10248	C9JYM0;O75817	7	q22.1	100706121	100707486	-0.140112	-1.70532	0.0821618	0.122974	0.196906	0.0223004	0.314814	0.0708369	0.758918	0.834834	0.0408207	0.473523	0.0862063	0.646068	0.734807	-0.00810555	-0.116444	0.0696088	0.909381	0.938321
RPL22L1	ENSG00000163584	200916	C9JYQ9;H0Y8C2;Q6P5R6	3	q26.2	170864875	170870208	-0.0313319	-0.786803	0.0398218	0.451995	0.551864	0.0641322	1.2897	0.0497266	0.224162	0.345781	-0.305662	-6.33866	0.0482218	8.70274e-05	0.00055031	-0.0950442	-2.84686	0.0333856	0.0157573	0.0456844
RAPH1	ENSG00000173166	65059	C9K0J5;Q70E73	2	q33.2	203394345	203535335	0.269794	2.36885	0.113892	0.0424977	0.0837343	-9.35172e-05	-0.00115778	0.0807726	0.999097	0.999195	-0.200611	-2.18621	0.0917619	0.0538362	0.105894	-0.0013019	-0.0142963	0.0910659	0.988847	0.991288
PPP1R9B	ENSG00000108819	84687	D3DTX6;Q96SB3	17	q21.33	50133737	50150677	0.135761	5.62465	0.0241368	0.000347131	0.00199774	-0.00311575	-0.125128	0.0249004	0.902727	0.937073	0.0540051	2.4763	0.0218088	0.032881	0.0714976	0.00750529	0.319111	0.0235194	0.755567	0.83086
PPP3R2;PPP3R1	ENSG00000188386;ENSG00000221823;ENSG00000273398	5535;5534	F6U1T9;D3YTA9;P63098;H7BYZ3	9;2	q31.1;p14	101591604;68178857;68131238	101595021;68256237;68261230	0.00961208	0.24502	0.0392298	0.81204	0.859061	-0.107609	-3.46272	0.0310764	0.00547096	0.0192685	-0.484611	-14.7483	0.0328588	4.40039e-08	1.48966e-06	-0.268594	-8.10422	0.0331425	5.45161e-06	8.36641e-05
RPL32	ENSG00000144713	6161	D3YTB1;F8W727;P62910	3	p25.2	12834485	12841582	-0.211764	-3.97288	0.0533023	0.0033657	0.0115181	0.0245715	0.958531	0.0256346	0.358818	0.491276	-0.177198	-8.59656	0.0206126	6.4908e-06	7.05913e-05	-0.112769	-4.40776	0.0255841	0.00102727	0.0053025
NEK2;IRAK1	ENSG00000117650;ENSG00000184216	4751;3654	D3YTB5;P51617-2;P51617-3;P51617;H7C224;P51617-4;H7C2I6	1;X	q32.3;q28	211658657;154010506	211675630;154019902	-0.127111	-1.8225	0.0697454	0.102337	0.170542	0.147148	2.82651	0.0520601	0.0167874	0.0468607	0.273582	2.75988	0.0991279	0.0202392	0.048208	0.0386541	0.729146	0.0530129	0.481015	0.611424
MRPL35	ENSG00000132313	51318	D3YTC1;Q9NZE8-2;Q9NZE8	2	p11.2	86199355	86213790	-0.0804432	-1.42982	0.0562609	0.187179	0.275445	-0.0605911	-1.07708	0.0562551	0.304979	0.435342	0.192072	3.90011	0.0492478	0.00299418	0.0100145	0.203871	4.13706	0.0492792	0.00162127	0.00770045
GPBP1	ENSG00000062194	65056	D4PHA4;Q86WP2-3;Q86WP2;Q86WP2-2;Q86WP2-4	5	q11.2	57173948	57264679	-0.0571592	-0.520845	0.109743	0.615282	0.700061	0.158906	1.59415	0.0996807	0.139803	0.241008	0.124325	0.948397	0.131089	0.365414	0.482237	-0.0539474	-0.378571	0.142503	0.712147	0.800759
pk;ZAK			D4Q8H0;Q9NYL2-2					0.193688	1.71133	0.11318	0.121827	0.195343	0.0304468	0.309306	0.0984356	0.76299	0.837845	0.123979	1.19376	0.103856	0.260283	0.370699	0.0540376	0.562186	0.0961206	0.585164	0.702809
CAMK2A;CAMK2D	ENSG00000070808;ENSG00000145349	815;817	D6R938;E9PBG7;E9PF82;Q13557-8;Q13557-10;Q13557;Q13557-6;Q13557-11;Q13557-9;Q13557-5;Q13557-3;Q13557-4;H0Y9C2	5;4	q32;q26	150219491;113418054	150290093;113761927	-0.662715	-20.4206	0.0324532	9.73748e-09	1.13978e-06	-0.751892	-28.8427	0.0260687	1.51944e-11	4.86712e-09	-0.32802	-12.5307	0.0261773	2.06015e-07	4.92297e-06	-0.525486	-22.0568	0.0238243	1.61344e-10	2.93222e-08
SLC35B1	ENSG00000121073	10237	D6R9G9;D6RHG0;P78383-2;D6RDY9	17	q21.33	49700934	49709014	-0.163095	-1.09249	0.149287	0.303525	0.404193	0.0346416	0.269965	0.128318	0.792289	0.858863	0.0687001	0.430332	0.159644	0.676135	0.761106	-0.0738452	-0.547744	0.134817	0.594711	0.710935
POLR3G	ENSG00000113356	10622	D6R9U7;O15318;D6RIT0;D6RJH6;D6R921	5	q14.3	90471748	90514557	-0.253498	-3.87175	0.0654739	0.00391737	0.0128764	-0.0536095	-0.914483	0.0586228	0.380481	0.512103	-0.535498	-7.58346	0.0706139	1.93988e-05	0.00016958	-0.118394	-1.91393	0.0618593	0.0817543	0.165135
COX7C	ENSG00000127184	1350	D6R9Z7;P15954	5	q14.3	86617928	86620962	-0.294361	-3.25881	0.0903277	0.0101094	0.0271869	0.0205985	0.243304	0.0846619	0.812342	0.872125	0.309337	3.95699	0.078175	0.00273123	0.00930532	0.0857748	1.15048	0.0745554	0.274128	0.406425
TENT2	ENSG00000164329	167153	D6RAF2;Q6PIY7-2;Q6PIY7	5	q14.1	79612120	79688246	-0.0179519	-0.189934	0.0945165	0.853655	0.889326	-0.0315482	-0.326308	0.0966825	0.750444	0.828506	0.0160081	0.184615	0.086711	0.857243	0.898213	-0.0674897	-0.693984	0.0972496	0.501958	0.630417
NUDT9	ENSG00000170502	53343	D6RAW2;Q9BW91-2;Q9BW91;H7C386	4	q22.1	87422573	87459455	0.0492792	1.08447	0.0454408	0.306876	0.407633	0.0112666	0.276439	0.0407564	0.787444	0.855449	-0.0590499	-1.19563	0.0493882	0.259585	0.370085	0.0160811	0.457828	0.0351249	0.655909	0.757917
CLGN	ENSG00000153132	1047	D6RAZ4;O14967	4	q31.1	140388453	140427661	0.0849341	0.596553	0.142375	0.565783	0.658793	0.0942473	0.865626	0.108878	0.405565	0.536969	-0.0593575	-0.662072	0.0896541	0.522977	0.629761	0.125084	1.65146	0.0757415	0.126626	0.23047
ARHGAP24	ENSG00000138639	83478	D6RBC2;D6RCP5;Q8N264-4;Q8N264-3;Q8N264-2;Q8N264	4	q21.23	85475150	86002668	-0.478404	-4.81585	0.0993395	0.00100515	0.00452512	0.278358	3.3508	0.0830721	0.00665302	0.0223798	0.253631	2.56009	0.0990712	0.0284924	0.0639481	0.204756	2.58696	0.0791492	0.0251135	0.0658692
RELL1	ENSG00000181826	768211	D6RBN9;Q8IUW5	4	p14	37590800	37686376	-0.162022	-1.52031	0.106572	0.163397	0.247027	0.373936	3.37552	0.110779	0.00637113	0.0216851	0.296114	2.7796	0.106531	0.0195679	0.0469874	0.261406	2.89635	0.0902538	0.0144172	0.0425408
AADAT	ENSG00000109576	51166	D6RC56;D6RFY7;Q8N5Z0;Q8N5Z0-2;D6REB9	4	q33	170060222	170091699	-0.301253	-2.50539	0.120242	0.0340308	0.0703222	0.171395	1.55782	0.110022	0.148154	0.252627	-0.153904	-1.15925	0.132762	0.273444	0.384839	-0.211595	-1.54296	0.137136	0.150855	0.261827
TCEAL4	ENSG00000133142	79921	D6RD44;Q96EI5;Q96EI5-2;D6RIH3;D6RCE9;A2RQR6	X	q22.2	103576231	103587729	0.113025	2.55432	0.0442486	0.0314264	0.0661074	0.0361232	0.903506	0.0399812	0.38602	0.517742	0.127073	2.92662	0.0434198	0.0152193	0.0385562	0.0264615	0.575324	0.045994	0.576549	0.696175
SPOP	ENSG00000121067	8405	D6RDG8;D6RDV6;O43791	17	q21.33	49598884	49678163	-0.189169	-1.75192	0.107978	0.114344	0.186813	0.032667	0.281151	0.116191	0.783923	0.852696	0.0263169	0.190171	0.138386	0.853003	0.8957	-0.0812589	-0.826935	0.0982652	0.425694	0.560932
IDUA	ENSG00000127415	3425	D6REB5;P35475;P35475-2	4	p16.3	986997	1004564	-0.288924	-2.09783	0.137725	0.0659341	0.119324	-0.123818	-1.10673	0.111877	0.292516	0.421912	0.150384	1.1227	0.133948	0.287948	0.400356	0.0972178	0.872976	0.111364	0.401168	0.5366
ABRAXAS1	ENSG00000163322	84142	D6REL5;Q6UWZ7-2;Q6UWZ7;A0A087WZ78;A0A087WWJ9	4	q21.23	83459517	83523348	-0.18232	-1.66061	0.109791	0.13181	0.207968	-0.195882	-1.99595	0.0981395	0.0718478	0.145155	0.0452001	0.427524	0.105725	0.678111	0.762709	-0.0750281	-0.815221	0.092034	0.432091	0.56655
SEPTIN11	ENSG00000138758	55752	D6RGI3;D6RER5;Q9NVA2;Q9NVA2-2;D6RDU5	4	q21.1	76949751	77040384	0.0822325	3.66287	0.0224503	0.00538316	0.0165007	-0.096961	-4.57749	0.0211821	0.000837825	0.00427328	0.146719	7.42041	0.0197724	2.33708e-05	0.000195398	0.047541	2.78355	0.0170793	0.0176544	0.0498861
SEC31A	ENSG00000138674	22872	O94979-8;D6REX3;O94979;O94979-2;O94979-9;O94979-3;O94979-4;O94979-10;O94979-6;D6RHZ5;H7BXG7;O94979-7;O94979-5;H0YAB3	4	q21.22	82818509	82901166	0.0886631	3.75564	0.023608	0.00467107	0.0148042	0.0654708	2.48378	0.0263594	0.0307853	0.0747024	0.283962	11.8801	0.0239023	3.39497e-07	7.14807e-06	0.11155	5.7213	0.0194974	0.000129368	0.00104007
MCC	ENSG00000171444	4163	D6REY2;P23508;P23508-2;A0A096LNU0	5	q22.2	113022106	113488823	-0.304867	-5.37891	0.0566783	0.000474834	0.00253996	-0.292968	-5.88583	0.0497752	0.000114548	0.000864552	-0.0792399	-1.37939	0.0574454	0.198013	0.299294	-0.232274	-4.97977	0.0466435	0.000404476	0.00260327
STX18	ENSG00000168818	53407	Q9P2W9;D6RF48;D6RC71	4	p16.2	4415742	4542346	-0.237399	-4.99784	0.0475002	0.000784871	0.00377197	-0.17216	-4.33624	0.0397026	0.00124131	0.00587561	-0.192453	-4.73348	0.0406578	0.000813215	0.00338521	-0.146724	-4.23486	0.0346467	0.0013734	0.00675547
PIGG	ENSG00000174227	54872	E7EM50;D6RFE8;E7EWV1;Q5H8A4-4;Q5H8A4-2;Q5H8A4;Q5H8A4-6;Q5H8A4-5;Q5H8A4-3	4	p16.3	499210	540200	0.0429884	0.648327	0.0663066	0.533267	0.62824	-0.00194646	-0.0278361	0.0699257	0.978302	0.986156	-0.0254826	-0.242312	0.105165	0.813465	0.868417	-0.184408	-2.57511	0.0716114	0.0256514	0.0668792
DCK	ENSG00000156136	1633	D6RFG8;P27707;D6RCP9	4	q13.3	70992538	71030914	0.290459	8.9043	0.0326201	1.05704e-05	0.000161203	0.282135	9.37021	0.0301098	1.65519e-06	3.14114e-05	-0.0915652	-2.75781	0.0332021	0.0203112	0.0483353	-0.054691	-1.85929	0.0294151	0.0896796	0.177103
YIPF3	ENSG00000137207	25844	D6RFI3;E7EQR8;Q9GZM5;D6RGY8;H0Y9A1	6	p21.1	43511832	43516985	0.141852	2.81836	0.0503315	0.020471	0.0472188	0.111062	2.25113	0.0493359	0.0462853	0.102997	0.0316015	0.589276	0.0536277	0.568826	0.668307	0.134497	2.51184	0.0535454	0.0287211	0.0728952
COL12A1	ENSG00000111799	1303	D6RGG3;Q99715-4;Q99715;A0A087X0A8;Q99715-2	6	q14.1	75084326	75206267	-0.0451203	-0.821104	0.0549508	0.433195	0.534508	0.0914394	2.58747	0.0353393	0.0256357	0.0649926	0.468794	7.15643	0.0655067	3.17985e-05	0.000250798	0.139239	2.79186	0.0498733	0.0173929	0.049349
COX7A2	ENSG00000112695	1347	D6RIE3;D6RGV5;H0UI06;P14406;D6R9C3	6	q14.1	75237675	75250323	-0.0111783	-0.239617	0.0466505	0.816096	0.862295	-0.290885	-6.09665	0.0477122	8.50178e-05	0.000686705	0.00095212	0.0229984	0.0413995	0.982107	0.988836	0.0178368	0.567499	0.0314305	0.581671	0.699586
SLAIN2	ENSG00000109171	57606	D6RIF6;H0Y9L2	4	p11	48341529	48426201	-0.110986	-1.1467	0.0967878	0.281628	0.381208	0.172373	1.78968	0.096315	0.101625	0.188974	0.143026	1.40498	0.101799	0.190498	0.291058	0.182267	2.04175	0.0892699	0.0656772	0.139216
ZNF346	ENSG00000113761	23567	D6RJ07;Q9UL40;B7Z6B6;B7Z6Q2;Q9UL40-2;Q9UL40-3	5	q35.2	177022696	177081189	0.0504829	0.660061	0.0764822	0.526055	0.621972	-0.00354358	-0.0512609	0.0691282	0.960056	0.974903	-0.0346972	-0.279412	0.124179	0.785656	0.848529	0.0159996	0.224364	0.0713109	0.826551	0.880481
ADAT3	ENSG00000213638	113179	Q96EY9;D6W601	19	p13.3	1905399	1913447	-0.0875683	-1.14042	0.0767858	0.284096	0.384096	-0.125075	-1.62385	0.0770241	0.133286	0.231915	-0.0947263	-1.0556	0.0897374	0.316133	0.431551	-0.140086	-1.86642	0.0750563	0.0886067	0.175817
MMS22L	ENSG00000146263	253714	E2QRD4;Q6ZRQ5	6	q16.1	97142161	97283217	0.2014	4.60256	0.0437584	0.00135144	0.0056589	0.0813423	1.93464	0.0420452	0.0797231	0.157126	-0.115873	-2.75975	0.0419865	0.0202437	0.048208	0.0308702	0.874212	0.035312	0.400522	0.535944
GMNN	ENSG00000112312	51053	E2QRF9;O75496;H7C608;C9K0U5	6	p22.3	24774931	24786099	0.121331	2.52711	0.0480117	0.0328491	0.0683095	0.175019	3.46446	0.0505185	0.00545443	0.0192381	0.0156022	0.317029	0.0492136	0.75778	0.827257	0.0242682	0.571155	0.0424897	0.579275	0.697721
CLASP2	ENSG00000163539	23122	E3W994;J3KR49;A0A0U1RQI6;O75122	3	p22.3	33496245	33718356	0.378649	2.79005	0.135714	0.0214307	0.0488128	0.1743	1.35584	0.128555	0.202896	0.319449	-0.0391243	-0.273204	0.143206	0.790289	0.850777	0.0716029	0.586619	0.12206	0.569198	0.689211
DMTN	ENSG00000158856	2039	E5RGQ7;E5RJC0;E5RGQ0;E5RFK4;Q08495-3;Q08495-4;Q08495-2;Q08495	8	p21.3	22048995	22082527	0.401621	4.91077	0.0817836	0.000882949	0.00411447	0.314161	3.99863	0.0785672	0.00217945	0.00935442	0.52756	6.89087	0.0765593	4.37019e-05	0.000319709	0.294885	4.7439	0.0621609	0.000590795	0.00350308
CCNC	ENSG00000112237	892	E5RI39;G5E954;H0YBQ5;J3KP90;E5RFK5;P24863;E5RFX8;P24863-2;E5RIH8;Q5JV82	6	q16.2	99542387	99568825	0.0304638	0.41003	0.0742964	0.691553	0.763161	-0.016868	-0.217867	0.0774232	0.831605	0.886514	-0.244226	-2.33514	0.104587	0.0418275	0.0869016	-0.0477073	-0.607872	0.0784825	0.555505	0.676242
SGMS2	ENSG00000164023	166929	E5RJ63;E5RGG5;Q8NHU3	4	q25	107824563	107915047	0.507857	3.27558	0.155043	0.0098449	0.0266107	0.179856	1.34479	0.133743	0.206328	0.323988	-0.0427084	-0.285288	0.149703	0.781279	0.845162	0.264498	1.87466	0.141091	0.0873819	0.173956
UBXN2B	ENSG00000215114	137886	E5RGJ4;E5RJ36;Q14CS0	8	q12.1	58411359	58451501	0.58321	3.91245	0.149065	0.00368457	0.0123164	0.295769	1.9597	0.150926	0.0764125	0.15212	-0.0156758	-0.0927523	0.169007	0.927943	0.948827	0.467757	3.34201	0.139963	0.00649229	0.0229691
STMN4;STMN2	ENSG00000015592;ENSG00000104435	81551;11075	E5RGX5;Q93045;Q93045-2	8	p21.2;q21.13	27235308;79611117	27258420;79666158	0.299922	4.9303	0.0608325	0.000859861	0.0040259	-0.0187336	-0.329158	0.0569137	0.748348	0.827027	0.0649965	0.998561	0.0650902	0.341694	0.458826	-0.200612	-3.53722	0.0567144	0.00459284	0.0173134
ELOC	ENSG00000154582	6921	E5RHG8;Q15369;Q15369-2;R4GMY8	8	q21.11	73939169	73972307	-0.0539818	-1.54663	0.0349028	0.156999	0.239293	-0.117556	-4.60441	0.0255311	0.000802262	0.00413156	-0.020909	-0.840941	0.0248638	0.42015	0.535046	-0.118554	-5.02196	0.0236071	0.000378283	0.00246223
SARAF	ENSG00000133872	51669	E5RHW0;H0YBH7;Q96BY9;E5RFJ9	8	p12	30063003	30083208	-0.0517832	-0.456918	0.113332	0.658762	0.737403	0.0119102	0.135052	0.0881898	0.895061	0.933025	0.27083	1.47114	0.184096	0.172189	0.268866	0.0201555	0.187964	0.107231	0.854297	0.900218
TTI2	ENSG00000129696	80185	Q6NXR4;E5RIH5	8	p12	33473386	33513185	-0.010943	-0.175669	0.0622933	0.864516	0.89759	-0.168323	-3.49888	0.0481078	0.00513699	0.0182877	-0.225515	-3.99642	0.0564292	0.00256322	0.00884042	-0.0119266	-0.349588	0.0341162	0.733191	0.816026
TBCA	ENSG00000171530	6902	E5RIW3;E5RJD8;O75347;E5RHG6;O75347-2;E5RIX8	5	q14.1	77691166	77868780	-0.0634624	-1.34543	0.0471687	0.212012	0.303389	-0.185671	-6.93835	0.0267602	2.74272e-05	0.000276111	-0.214927	-6.70587	0.0320506	5.48126e-05	0.000379675	-0.228328	-8.5839	0.0265995	3.12339e-06	5.31284e-05
PIP4P2	ENSG00000155099	55529	E5RIY0;Q8N4L2;E5RFT4	8	q21.3	90993802	91040872	-0.0542845	-0.746334	0.0727349	0.474865	0.57453	0.0727297	1.18075	0.0615961	0.26312	0.39086	0.0111328	0.172657	0.0644797	0.866386	0.904226	0.0893961	1.50333	0.0594654	0.160662	0.273554
PSD3	ENSG00000156011	23362	E5RJ29;Q9NYI0-2;Q9NYI0	8	p22	18527303	19084730	-0.198304	-2.1135	0.0938274	0.064289	0.117052	-0.229791	-2.20663	0.104136	0.0500081	0.109048	-0.190775	-2.02929	0.0940108	0.0700559	0.130794	-0.0511518	-0.632385	0.0808871	0.539943	0.663024
CETN3	ENSG00000153140	1070	E5RK82;E5RJF8;O15182;E5RFM2;E5RH67;H0YBL5	5	q14.3	90392257	90409766	-0.00795656	-0.140593	0.0565927	0.891346	0.918614	-0.123177	-2.41189	0.0510708	0.0349369	0.0824305	-0.285225	-5.56619	0.0512424	0.00024389	0.00126165	-0.148572	-3.55218	0.0418256	0.00447323	0.0169496
ANXA6	ENSG00000197043	309	E5RK69	5	q33.1	151100706	151157815	0.376613	2.34227	0.16079	0.0443748	0.086691	0.520297	4.74435	0.109667	0.000641355	0.00348481	0.173688	1.8154	0.0956748	0.0997013	0.173961	0.534232	5.59682	0.0954527	0.000155801	0.00119976
COPS6	ENSG00000168090	10980	Q7L5N1;E7EM64	7	q22.1	100088969	100092187	-0.107322	-3.14434	0.0341317	0.0121249	0.0313495	0.0116362	0.378333	0.0307565	0.712534	0.800514	-0.0398219	-1.53618	0.0259227	0.15569	0.24837	0.0196864	0.776951	0.025338	0.453428	0.586509
NUDT12	ENSG00000112874	83594	E7EM93;Q9BQG2	5	q21.2	103548855	103562790	-0.027541	-0.506352	0.054391	0.625009	0.708638	-0.0997037	-2.03233	0.0490589	0.0675259	0.138091	-0.0831913	-1.30947	0.0635305	0.219833	0.324048	0.0468469	1.06061	0.0441697	0.3114	0.445668
SWAP70	ENSG00000133789	23075	E7EMB1;Q9UH65	11	p15.4	9664077	9752993	0.297952	10.3252	0.0288567	3.17426e-06	6.7903e-05	0.213115	8.14218	0.0261742	6.32033e-06	8.86188e-05	0.3548	13.5575	0.0261701	9.79828e-08	2.70668e-06	0.127149	5.7319	0.0221827	0.000127347	0.00102861
FLOT2	ENSG00000132589	2319	J3QLD9;E7EMK3;Q14254	17	q11.2	28879335	28897733	0.245366	6.71319	0.0365498	9.53724e-05	0.000770342	0.0823252	2.43088	0.0338664	0.0337897	0.0803173	0.287883	6.93652	0.0415024	4.13524e-05	0.000305938	-0.00589042	-0.225573	0.0261132	0.825633	0.880047
NPC2	ENSG00000119655	10577	J3KMY5;G3V3E8;E7EMS2;G3V3D1;P61916;G3V2V8;H0YIZ1;P61916-2	14	q24.3	74476192	74494177	-0.550855	-19.4614	0.0283049	1.47676e-08	1.45693e-06	0.19684	8.02163	0.0245386	7.26759e-06	9.82519e-05	-0.0451645	-1.82843	0.0247013	0.0976054	0.170952	-0.151542	-6.95892	0.0217766	2.2854e-05	0.000259589
KIAA0319L	ENSG00000142687	79932	E7EN73;Q8IZA0-2;Q8IZA0;H0Y4S8;C9J519;B1AN15;Q8IZA0-3	1	p34.3	35393883	35557950	-0.045064	-0.593514	0.0759276	0.567727	0.660499	-0.166991	-2.6251	0.0636133	0.023985	0.0616656	-0.175686	-2.2492	0.0781105	0.0483969	0.0972728	-0.0115821	-0.18666	0.0620494	0.855295	0.900773
MED22	ENSG00000148297;ENSG00000281022	6837	Q5T8T7;E7EN96;Q5T8T8;Q15528-2;Q15528;E9PGW7	9	q34.2	133338312	133348131	0.243453	4.07051	0.059809	0.00291086	0.0102826	0.0579889	1.2116	0.0478614	0.251577	0.377694	0.0537315	0.852263	0.0630457	0.41413	0.528843	0.0183132	0.423258	0.0432672	0.680192	0.776174
CPNE5;CPNE8;CPNE9	ENSG00000124772;ENSG00000139117;ENSG00000144550	57699;144402;151835	E7ENV7;Q86YQ8;Q86YQ8-2	6;12;3	p21.2;q12;p25.3	36740775;38646822;9703826	36839444;38907430;9729908	-0.405517	-3.59393	0.112834	0.00598599	0.0179658	-0.0642728	-1.00979	0.0636499	0.334745	0.466079	-0.225003	-3.19142	0.0705025	0.00970178	0.0267788	-0.156958	-2.55437	0.0614466	0.0266203	0.0688133
ADD2;ADD1	ENSG00000075340;ENSG00000087274	119;118	P35611-3;P35611-2;E7ENY0;E7EV99;P35611-6;P35611;P35611-4;P35611-5;A0A0A0MSR2;H0Y9H2	2;4	p13.3;p16.3	70607618;2843844	70768225;2930076	0.211704	3.8846	0.0544984	0.00384221	0.0126958	0.152156	4.78594	0.0317923	0.000600385	0.00332232	0.0849305	2.43092	0.0349376	0.0355302	0.0759195	0.144564	4.82324	0.0299724	0.00051965	0.00317304
ZNF776;ZNF417;ZNF587	ENSG00000152443;ENSG00000173480;ENSG00000198466	284309;147687;84914	E7EP41;M0R230;Q8TAU3-2;Q96SQ5-2;Q96SQ5;Q8TAU3	19	q13.43	57746815;57900296;57849859	57758148;57916610;57865117	0.169923	0.82743	0.205363	0.429786	0.530966	0.391012	3.25864	0.119992	0.00782099	0.0255254	0.309694	2.5912	0.119518	0.0270153	0.0611897	0.254222	2.06074	0.123364	0.0635578	0.135514
IBTK	ENSG00000005700	25998	E7EPI0;Q9P2D0-2;Q9P2D0;E9PDR5	6	q14.1	82169986	82247754	0.0296604	0.183736	0.161429	0.85837	0.892891	-0.00493447	-0.0431106	0.114461	0.966402	0.978015	0.0170913	0.117175	0.145861	0.909055	0.93533	0.174658	1.37673	0.126865	0.195731	0.316487
PKNOX1;PKNOX2	ENSG00000160199;ENSG00000165495	5316;63876	E7EPN6;P55347-2;Q96KN3-2;P55347;Q96KN3	21;11	q22.3;q24.2	42974510;125164687	43033931;125433389	0.160586	1.43168	0.112166	0.186662	0.274801	0.164565	1.51099	0.108912	0.159561	0.266875	0.145954	1.32338	0.110289	0.215339	0.318969	0.0839807	0.805667	0.104238	0.437355	0.57113
NDUFV2	ENSG00000178127	4729	E7EPT4;P19404	18	p11.22	9102630	9134345	-0.229869	-8.6666	0.0265236	1.31272e-05	0.000187214	-0.180016	-7.73874	0.0232617	1.01485e-05	0.000126737	-0.109327	-4.40206	0.0248353	0.00135005	0.00518256	-0.00672398	-0.317487	0.0211787	0.756766	0.83154
SNCA	ENSG00000145335	6622	H6UYS7;E7EPV7;P37840-2;P37840-3;P37840	4	q22.1	89700345	89838315	0.108287	1.10892	0.0976506	0.296751	0.397395	0.129512	1.26589	0.102309	0.232249	0.355084	0.438116	4.50699	0.0972083	0.00114795	0.00453013	0.16839	1.74403	0.0965523	0.108746	0.205641
NAA50	ENSG00000121579	80218	E7EQ69;Q9GZZ1;C9J5D1;A0A087WWJ2;Q9GZZ1-2;B0AZT5	3	q13.31	113716458	113746300	-0.136887	-5.70682	0.0239866	0.000313188	0.00185655	-0.112969	-5.15686	0.0219066	0.000336881	0.00210353	-0.221719	-10.0519	0.0220573	1.58926e-06	2.35524e-05	-0.174613	-8.33667	0.0209452	4.14959e-06	6.6928e-05
TANK	ENSG00000136560	10010	E7EQA9;Q92844;E7ENY2;E7EVA2;H7C3L4;E7EMT6;E7EW82	2	q24.2	161136908	161236230	-0.594992	-11.4416	0.0520026	1.35781e-06	3.69175e-05	-0.558654	-9.7475	0.0573126	1.12767e-06	2.3599e-05	-0.589308	-13.7272	0.0429299	8.70803e-08	2.48503e-06	-0.518398	-17.1154	0.0302883	2.49938e-09	2.27114e-07
ARHGAP4	ENSG00000089820	393	E7EQN5;P98171;P98171-2;E9PCM6;A0A0B4J1X7	X	q28	153907367	153934999	-0.113012	-3.36699	0.0335647	0.00852419	0.0237563	-0.144804	-4.63009	0.0312746	0.00076982	0.00399792	-0.0714611	-2.12556	0.0336198	0.0596258	0.114957	-0.0912146	-2.51922	0.0362075	0.0283452	0.07218
ACIN1	ENSG00000100813	22985	E7EQT4;Q9UKV3;Q9UKV3-3;Q9UKV3-2	14	q11.2	23058564	23095614	0.240911	5.45077	0.0441977	0.000432897	0.00236331	-0.0583041	-1.3284	0.0438906	0.211508	0.329723	-0.0616045	-1.31429	0.0468727	0.218265	0.322426	-0.0537066	-1.15655	0.046437	0.271744	0.404017
HMGB3	ENSG00000029993	3149	E7ES08;E7EQU1;O15347;E9PES6	X	q28	150980509	150990771	0.183296	2.24096	0.0817938	0.0523099	0.0992179	0.0718305	1.61452	0.0444902	0.135302	0.234361	-0.0869474	-1.78273	0.0487722	0.105142	0.181497	0.00768267	0.181329	0.0423686	0.859378	0.904291
MTA3;MTA1	ENSG00000057935;ENSG00000182979	57504;9112	E7EQY4;E7EV10;Q9BTC8-2;Q9BTC8;E9PCS8;D6W5A2	2;14	p21;q32.33	42494569;105419820	42756947;105470729	0.3191	5.59301	0.0570532	0.000361248	0.0020618	0.112066	1.95454	0.0573363	0.0770838	0.153147	0.156595	2.97329	0.0526674	0.0140544	0.0362029	0.0384214	0.679105	0.0565765	0.510984	0.638501
CLASP2	ENSG00000163539	23122	E7ERI8;E7EW49;O75122-3	3	p22.3	33496245	33718356	0.0814421	1.89276	0.0430282	0.0915622	0.1559	0.0220538	0.665334	0.033147	0.51983	0.640034	-0.073013	-1.75084	0.0417018	0.110713	0.188136	-0.056978	-1.74969	0.0325646	0.10773	0.203998
ZC3H18	ENSG00000158545	124245	E7ERS3;Q86VM9;Q86VM9-2	16	q24.2	88570403	88631964	0.0652212	1.79862	0.0362617	0.106261	0.175808	-0.0849002	-3.93048	0.0216004	0.00244585	0.0101448	-0.0815519	-3.67017	0.0222202	0.00435919	0.0137151	-0.0795924	-3.78875	0.0210076	0.00295441	0.0123178
MAEA	ENSG00000090316	10296	E7ESC7;Q7L5Y9;Q7L5Y9-3;Q7L5Y9-2;B4DQT1;B4DVN3;D6RE80;D6REW7;D6RIB6;Q7L5Y9-4;D6RDW4;Q7L5Y9-5	4	p16.3	1289887	1340147	-0.144825	-1.49654	0.0967731	0.169373	0.253894	-0.0728899	-1.17604	0.0619792	0.26492	0.392521	-0.158062	-2.36717	0.0667727	0.0396089	0.0830667	-0.0935548	-1.5914	0.0587877	0.139577	0.248049
MRPL22	ENSG00000082515	29093	E7ESL0;J3KQY1;Q9NWU5;Q9NWU5-2;Q9NWU5-3	5	q33.2	154941073	154969411	-0.0501958	-1.45514	0.0344954	0.180237	0.267337	-0.0123004	-0.380163	0.0323557	0.711214	0.799161	0.149404	4.54798	0.0328505	0.00107793	0.00429306	0.129101	4.16143	0.0310231	0.00155543	0.00746432
ITGA2	ENSG00000164171	3673	E7ESP4;E7EMF1;E9PB77	5	q11.2	52989340	53094779	-0.641924	-5.70703	0.112479	0.000313105	0.00185655	-0.737796	-6.80881	0.108359	3.245e-05	0.00031692	-0.638142	-5.38601	0.118482	0.00031385	0.00155373	-0.611014	-6.27902	0.0973103	5.77473e-05	0.000544069
PLAU	ENSG00000122861	5328	E7ET40;P00749-2;P00749	10	q22.2	73909177	73917496	-0.308832	-3.92976	0.078588	0.00359006	0.0121059	0.0712101	1.11376	0.0639365	0.289619	0.419047	0.325887	5.28188	0.061699	0.000363854	0.00176459	0.0613423	0.895348	0.0685123	0.389605	0.52455
DAGLB	ENSG00000164535	221955	E7ET49;Q8NCG7-4;Q8NCG7;Q8NCG7-2	7	p22.1	6409126	6484190	-0.0912212	-1.5047	0.060624	0.167299	0.251624	-0.0129969	-0.23372	0.0556087	0.819585	0.877767	0.100832	1.74052	0.0579319	0.112572	0.190685	-0.0254508	-0.488054	0.0521474	0.63501	0.741274
MRPL3	ENSG00000114686	11222	H0Y9G6;E7ETU7;P09001;D6RC14;E9PF06	3	q22.1	131462212	131502983	-0.168466	-5.57578	0.0302139	0.000369201	0.00210025	-0.00686678	-0.288359	0.0238133	0.778545	0.849286	-0.0127436	-0.420708	0.0302907	0.682919	0.766992	0.112411	4.79072	0.0234643	0.000547654	0.00330314
PLOD2	ENSG00000152952	5352	E7ETU9;O00469;O00469-2;O00469-3	3	q24	146035139	146163725	0.165146	3.09267	0.0533992	0.013167	0.0334676	0.132265	3.68361	0.0359063	0.00373046	0.014101	0.206382	5.08535	0.0405836	0.000482993	0.00221044	0.42376	11.4911	0.0368773	1.66501e-07	5.24993e-06
TCOF1	ENSG00000070814	6949	E7ETY2;Q13428-7;H0Y8Y7;Q13428-5	5	q32	150357629	150400308	-0.219438	-1.31946	0.166309	0.220198	0.312642	-0.239247	-1.85531	0.128953	0.091102	0.173415	-0.210448	-1.45303	0.144834	0.177043	0.275126	-0.175447	-1.24465	0.140961	0.238899	0.367914
BZW2	ENSG00000136261	28969	E7ETZ4;Q9Y6E2;B5MCH7;Q75MG1;B5MCE7	7	p21.1	16646131	16706523	0.0882921	1.80263	0.0489797	0.105593	0.174875	0.0495753	1.01452	0.0488659	0.332586	0.463633	-0.0738509	-1.72045	0.0429252	0.11627	0.195463	-0.0544816	-1.84696	0.0294979	0.0915618	0.180047
DUS2	ENSG00000167264	54920	E7EUN9;Q9NX74	16	q22.1	67987746	68079320	-0.17679	-4.58744	0.0385378	0.00138046	0.00575343	-0.0378711	-1.14469	0.0330841	0.277138	0.405748	-0.14723	-4.49968	0.0327201	0.00116093	0.00457614	0.0305956	0.930506	0.0328807	0.371905	0.506783
EIF4G3;EIF4G1	ENSG00000075151;ENSG00000114867	8672;1981	E7EUU4;Q04637-8;E7EX73;Q04637-7	1;3	p36.12;q27.1	20806292;184314495	21177285;184335358	0.120352	3.97938	0.0302439	0.00333315	0.0114464	0.0263649	1.08968	0.024195	0.299633	0.429575	0.0103551	0.460172	0.0225026	0.655294	0.742975	0.0121042	0.66611	0.0181715	0.518945	0.644922
CAPN5	ENSG00000149260	726	E7EV01;O15484	11	q13.5	77066961	77126155	0.0627816	0.699386	0.0897668	0.502316	0.600466	0.11026	1.22991	0.0896484	0.244919	0.369869	0.377768	3.60931	0.104665	0.00481977	0.0148795	0.252491	2.92506	0.0863197	0.0136925	0.0409176
PCM1	ENSG00000078674	5108	E7EV93;E9PGW9;Q15154-3;E5RGQ4	8	p22	17922842	18029948	0.66259	2.15847	0.306972	0.0597854	0.110484	0.0452346	0.249588	0.181237	0.807602	0.86928	0.36688	2.60143	0.14103	0.0265465	0.0603259	0.0192077	0.128303	0.149705	0.900204	0.933315
MAP4	ENSG00000047849	4134	E7EVA0	3	p21.31	47850690	48089272	0.0979487	6.18433	0.0158382	0.000175322	0.0011976	0.133696	9.17143	0.0145774	2.03627e-06	3.63001e-05	0.171139	12.5448	0.0136422	2.03841e-07	4.88988e-06	0.157824	12.127	0.0130142	9.53825e-08	3.29068e-06
DTNA;DTNB	ENSG00000134769;ENSG00000138101	1837;1838	O60941-6;E7EVB6;E9PEY4;Q9Y4J8;O60941-7;Q9Y4J8-2;Q9Y4J8-14;O60941-5;Q9Y4J8-15;O60941;Q9Y4J8-13;Q9Y4J8-11;Q9Y4J8-10;Q9Y4J8-6;M0QZ28;Q9Y4J8-4;M0R021;O60941-4;Q9Y4J8-3;O60941-2;O60941-3;Q9Y4J8-5;Q9Y4J8-16;Q9Y4J8-12;Q9Y4J8-8	18;2	q12.1;p23.3	34493291;25377198	34891844;25673647	-0.0773493	-0.625992	0.123563	0.547158	0.641629	0.0112072	0.105144	0.106589	0.918194	0.946267	0.147137	1.28024	0.114929	0.229528	0.334908	-0.0464424	-0.403288	0.115159	0.694397	0.788864
CYFIP2	ENSG00000055163	26999	E7EVJ5;Q96F07-2;Q96F07;H7C229;E7EW33	5	q33.3	157266079	157395595	0.176813	2.07411	0.0852479	0.0685023	0.123009	-0.0691013	-1.10354	0.0626178	0.293838	0.423113	0.0549004	0.814364	0.067415	0.434512	0.549284	-0.011225	-0.198886	0.0564393	0.845948	0.89417
EXOC6	ENSG00000138190	54536	E7EW84;Q8TAG9;Q8TAG9-2	10	q23.33	92826831	93059493	-0.062127	-0.870167	0.0713967	0.407241	0.508848	-0.186949	-3.73498	0.0500537	0.00341496	0.01319	-0.161681	-3.33999	0.0484075	0.00755171	0.0217301	-0.161233	-3.63712	0.0443298	0.00385186	0.0150171
VPS35L	ENSG00000103544	57020	F5H7K1;E7EWW0;Q7Z3J2;C9J7I2;Q7Z3J2-2;H3BVG8	16	p12.3	19555240	19706793	0.231432	4.31816	0.053595	0.0020263	0.00767196	0.108496	2.57077	0.0422037	0.0264036	0.0665002	0.196913	4.95956	0.0397038	0.000580689	0.00257232	0.0257386	0.601	0.0428262	0.559913	0.680571
EIF4B	ENSG00000063046	1975	E7EX17;P23588;P23588-2	12	q13.13	53006282	53042215	0.114809	4.70749	0.0243885	0.00116731	0.00504788	0.0625568	2.89072	0.0216406	0.0149815	0.0428593	-0.00102314	-0.051159	0.0199992	0.960212	0.972891	-0.0631167	-3.79865	0.0166156	0.0029039	0.0121744
DCTN1	ENSG00000204843;ENSG00000264324	1639	E7EX90;Q14203-3;Q14203-4;Q14203-6;Q14203;Q14203-5;Q14203-2;Q6AWB1	2	p13.1	74361154;74211604	74392087;74363377	0.165968	6.16396	0.0269256	0.000179605	0.00121956	0.134228	6.95821	0.0192906	2.6734e-05	0.000271589	0.147576	7.06527	0.0208875	3.54327e-05	0.000272602	0.128902	6.95075	0.018545	2.3102e-05	0.000261545
CHTF18	ENSG00000127586	63922	E7EXA6;Q8WVB6;Q8WVB6-2	16	p13.3	788046	800737	0.282135	8.47756	0.0332802	1.56494e-05	0.000212656	0.253873	8.97949	0.0282725	2.49576e-06	4.23509e-05	0.0397871	1.36952	0.0290519	0.20098	0.302719	0.0776315	2.99118	0.0259535	0.0121599	0.0370594
NACA	ENSG00000196531	4666	F8VZJ2;H0YHX9;Q13765;E9PAV3-2;E9PAV3;F8W0W4;F8W1N5;F8VNW4	12	q13.3	56712305	56731628	0.00552438	0.242932	0.0227404	0.813606	0.860586	0.0818708	3.15954	0.0259123	0.00931225	0.0293253	-0.211979	-4.90391	0.0432265	0.000630445	0.00275064	-0.0599045	-2.00173	0.0299264	0.0703634	0.146895
ALYREF	ENSG00000183684	10189	E9PB61	17	q25.3	81887835	81891586	0.260457	6.79413	0.0383356	8.71454e-05	0.000726545	0.0479925	1.96682	0.0244011	0.0754946	0.150727	-0.0168704	-0.799396	0.0211039	0.442744	0.557242	-0.0560456	-2.57767	0.0217428	0.0255346	0.0666952
LIMK1	ENSG00000106683	3984	E9PC47;P53667-4;P53667-2;P53667	7	q11.23	74082933	74122525	-0.356645	-2.67338	0.133406	0.0258953	0.0565747	-0.0190699	-0.19295	0.0988336	0.850588	0.901084	-0.0980475	-0.92028	0.106541	0.379218	0.495625	-0.102151	-1.13185	0.0902515	0.281557	0.413885
ZKSCAN1	ENSG00000106261	7586	E9PC66;P17029;B3KRF7	7	q22.1	100015572	100041689	0.135744	2.63503	0.0515152	0.0275603	0.0594228	0.0528609	1.13782	0.046458	0.279873	0.409232	0.0875118	1.90284	0.04599	0.0863934	0.155657	0.0872153	2.01704	0.0432392	0.0685347	0.143992
MARK4;MARK2	ENSG00000007047;ENSG00000072518	57787;2011	E9PC69;Q7KZI7-14;Q7KZI7;Q7KZI7-16;Q7KZI7-8;Q7KZI7-11;Q7KZI7-6;Q7KZI7-3;Q7KZI7-15;Q7KZI7-13;E7ETY4;Q7KZI7-4;Q7KZI7-12;Q7KZI7-9;Q7KZI7-5;Q7KZI7-2;Q7KZI7-7;Q7KZI7-10	19;11	q13.32;q13.1	45079288;63838928	45305284;63911020	0.0157936	0.526644	0.0299892	0.611411	0.696767	-0.0458534	-1.90712	0.0240432	0.0835126	0.16237	-0.0776331	-2.14446	0.0362018	0.057761	0.111861	-0.0461561	-1.92687	0.0239539	0.0799741	0.162585
RAPGEF6	ENSG00000158987;ENSG00000273217	51735	E9PCH4;Q8TEU7;Q8TEU7-4;Q8TEU7-5;Q8TEU7-3;Q8TEU7-2;D6RE77;B7Z7Y1	5	q31.1	131423921;131425891	131635231;131796983	-0.219082	-3.36847	0.0650391	0.00850449	0.0237301	-0.110554	-2.45445	0.0450425	0.0324173	0.0778692	-0.198339	-3.28967	0.0602914	0.00821893	0.0233196	-0.0537832	-1.0032	0.0536114	0.337132	0.472162
GOSR1	ENSG00000108587	9527	E9PCW1;O95249;B4DQA8;G5E9T8;K7EJC8;O95249-2	17	q11.2	30477362	30527592	-0.0959891	-2.35241	0.0408045	0.043649	0.0855877	0.00957154	0.322401	0.0296883	0.753321	0.831059	0.0283003	0.86479	0.032725	0.407539	0.52294	0.00139265	0.0487442	0.0285706	0.961989	0.973512
SMG7	ENSG00000116698	9887	E9PD50;Q92540-2;Q92540;Q92540-5;B1ALB4;Q92540-4	1	q25.3	183472216	183598246	-0.0488602	-0.776559	0.0629189	0.457714	0.556941	0.0272152	0.437042	0.0622715	0.670714	0.768728	-0.118657	-1.54146	0.0769773	0.154413	0.24679	0.0341912	0.620228	0.0551269	0.54763	0.669014
RCAN1	ENSG00000159200	1827	V9GYW9;E9PD55;E9PDJ2;P53805-4;P53805-3;P53805-2;P53805	21	q22.12	34513142	34615113	0.437002	3.48897	0.125252	0.00704387	0.0204391	0.129347	0.976958	0.132398	0.350024	0.481622	-0.0991644	-0.536548	0.184819	0.603379	0.698448	-0.20262	-1.11016	0.182515	0.290402	0.42382
MYO1B	ENSG00000128641	4430	E9PDF6;O43795-2;O43795	2	q32.3	191245185	191425389	0.239667	11.0561	0.0216773	1.80501e-06	4.58286e-05	0.17939	9.29653	0.0192964	1.78659e-06	3.34369e-05	0.394442	21.5983	0.0182627	1.10484e-09	9.78211e-08	0.160422	9.72611	0.016494	9.07605e-07	1.90514e-05
LAD1	ENSG00000159166	3898	E9PDI4;O00515	1	q32.1	201380833	201399915	0.0541266	2.13676	0.0253312	0.0619201	0.113638	0.0598579	3.00538	0.0199169	0.012228	0.0365135	-0.293632	-9.52008	0.0308435	2.60384e-06	3.38009e-05	0.0886964	4.18469	0.0211955	0.00149519	0.00724615
ICA1	ENSG00000003147	3382	E9PDL4;Q05084-3;Q05084;C9J8Y3;C9J3Y4;B9ZVM7;Q6LCR0;E7ENI6;Q05084-2	7	p21.3	8113184	8262687	0.0471471	0.440869	0.106941	0.669904	0.745585	-0.0468113	-0.453414	0.103242	0.65925	0.75953	0.166853	1.32976	0.125475	0.213303	0.316994	0.103217	1.26461	0.0816197	0.23192	0.360294
CDCA2	ENSG00000184661	157313	E9PEI0;Q69YH5	8	p21.2	25459199	25507911	-0.0311816	-0.684928	0.0455254	0.510965	0.607982	-0.0415835	-0.975596	0.0426237	0.350668	0.482413	-0.183349	-3.99462	0.0458991	0.00257064	0.00885198	-0.00281656	-0.0723043	0.0389542	0.943646	0.962176
PDPK1	ENSG00000140992	5170	E9PER6;O15530-3;O15530;O15530-2;O15530-4;Q6A1A2;O15530-5	16	p13.3	2537979	2603188	-0.0721644	-1.85984	0.0388015	0.0964714	0.162432	-0.0458406	-1.44907	0.0316346	0.175802	0.287427	-0.0680776	-1.97771	0.0344224	0.0763337	0.140464	-0.0295289	-1.03381	0.0285632	0.323225	0.458261
RABGEF1;KCTD7	ENSG00000154710;ENSG00000243335	27342;154881	E9PFK9;Q9UJ41-2;Q9UJ41-4;Q9UJ41-3;Q9UJ41;Q3HKR1;A0A0A0MSJ3	7	q11.21	66682164;66628881	66811464;66649067	0.171339	3.34023	0.0512955	0.00889056	0.0246381	-0.0809125	-1.77203	0.045661	0.104638	0.193475	0.11252	2.18366	0.0515283	0.0540682	0.106268	0.0192695	0.471074	0.0409055	0.646711	0.750619
CEP97	ENSG00000182504	79598	E9PG22;Q8IW35;Q8IW35-2	3	q12.3	101724534	101770562	0.061468	1.02615	0.0599018	0.33211	0.434422	0.104683	1.91179	0.0547566	0.0828579	0.161457	-0.104759	-1.88462	0.0555862	0.0890227	0.159231	0.0780704	1.44392	0.0540682	0.176387	0.293667
RASA1	ENSG00000145715	5921	E9PGC0;P20936-2;P20936-4;P20936	5	q14.3	87267883	87391931	-0.0550247	-1.12237	0.0490257	0.291296	0.391379	0.041144	1.12115	0.0366982	0.286601	0.415984	-0.19636	-5.30101	0.0370419	0.000354063	0.00172734	-0.0903464	-2.0676	0.0436963	0.0628083	0.134187
MAP1A	ENSG00000166963	4130	E9PGC8;P78559;P78559-2	15	q15.3	43510958	43531620	0.0614342	0.846747	0.0725531	0.419491	0.520857	0.0431652	0.634581	0.0680215	0.538948	0.658171	0.116377	1.68175	0.0692002	0.123715	0.205084	0.00580657	0.075563	0.0768441	0.941112	0.960748
EIF4G1	ENSG00000114867	1981	E9PGM1	3	q27.1	184314495	184335358	-0.124171	-1.09914	0.112971	0.300769	0.40184	0.155662	1.48841	0.104582	0.165327	0.274591	-0.0250784	-0.215722	0.116253	0.833566	0.88251	0.142144	1.39398	0.10197	0.190601	0.310153
MRM2	ENSG00000122687	29960	E9PGN6;Q9UI43	7	p22.3	2234195	2242205	-0.234493	-4.33604	0.0540799	0.00197468	0.00753851	-0.109932	-2.48135	0.0443031	0.0309172	0.0749073	-0.161458	-3.36948	0.0479177	0.00718703	0.0208282	-0.0462517	-1.01652	0.0454999	0.331026	0.465594
TSN	ENSG00000211460	7247	E9PGT1;Q15631;H7C1D4	2	q14.3	121737103	121767853	0.154984	1.17084	0.13237	0.272288	0.371038	-0.0425751	-0.577744	0.073692	0.575316	0.69014	-0.074249	-1.21361	0.0611804	0.252946	0.36219	-0.146376	-2.46382	0.0594103	0.0312873	0.0776642
MAST4;RPS6KA2;MAST2;MAST1;RPS6KA1	ENSG00000069020;ENSG00000071242;ENSG00000086015;ENSG00000105613;ENSG00000117676;ENSG00000281877	375449;6196;23139;22983;6195	E9PGT3;Q15418;Q15418-2;Q15418-4;Q15418-3	5;6;1;19	q12.3;q27;p34.1;p13.13;p36.11	66596380;166409364;45786987;12833951;26529761	67169593;166906451;46036122;12874952;26575030	0.0670141	3.17001	0.02114	0.0116392	0.0303782	-0.0269854	-1.39897	0.0192895	0.189955	0.305076	0.0586218	2.95586	0.0198324	0.0144783	0.0370873	0.113962	6.60824	0.0172455	3.65883e-05	0.000379398
COPS8	ENSG00000198612	10920	E9PGT6;Q99627;Q99627-2	2	q37.3	237085882	237100474	-0.180123	-5.29717	0.0340036	0.000527965	0.00277061	-0.00589509	-0.212521	0.0277389	0.835669	0.889061	-0.0156465	-0.489328	0.0319756	0.635227	0.725798	0.0118029	0.449687	0.0262468	0.661591	0.762253
STAU2	ENSG00000040341	27067	Q9NUL3;Q9NUL3-2;E9PH62;E7EVJ4;A0A0A0MTD1;E7EPX0;Q9NUL3-3;Q9NUL3-8;F8VPI7;Q9NUL3-6;A0A0A0MTC4;Q9NUL3-7;A0A0A0MTC6;E7EVI1;E5RJN7;Q9NUL3-4;G5EA18	8	q21.11	73420369	73747708	0.0998455	1.94047	0.0514542	0.0848653	0.146557	-0.0238979	-0.691238	0.0345727	0.504043	0.626628	0.0116851	0.346378	0.0337351	0.736279	0.810256	-0.0310429	-0.930038	0.0333781	0.372137	0.506799
ZNF451	ENSG00000112200	26036	E9PH99;Q9Y4E5-2;Q9Y4E5	6	p12.1	57086844	57170305	0.0252477	0.705929	0.0357652	0.498432	0.596563	0.111468	3.53641	0.0315202	0.00481246	0.0173823	0.0515434	1.3902	0.0370762	0.194809	0.295991	0.0743771	2.51319	0.0295947	0.0286516	0.0727456
NCAPH	ENSG00000121152	23397	E9PHA2;Q15003;Q15003-2	2	q11.2	96335766	96377091	0.230396	9.4968	0.0242603	6.28466e-06	0.000110437	0.120147	5.21724	0.0230287	0.000307207	0.0019464	-0.0569536	-2.22307	0.0256193	0.0505854	0.100762	0.0133774	0.631366	0.0211881	0.540585	0.663459
DST	ENSG00000151914	667	E9PHM6;F6QMI7;Q03001-14;Q03001-8	6	p12.1	56457987	56954830	-0.333354	-15.319	0.0217609	1.15613e-07	6.28678e-06	-0.298043	-15.9083	0.0187351	7.99358e-09	5.63303e-07	-0.153229	-8.2556	0.0185606	9.27483e-06	9.47515e-05	-0.255107	-16.6683	0.0153049	3.31914e-09	2.79536e-07
MROH1	ENSG00000179832	727957	E9PHY8;Q8NDA8;Q8NDA8-2	8	q24.3	144148016	144261927	0.227159	4.02398	0.0564514	0.00311887	0.0108783	0.272424	6.406	0.0425264	5.54948e-05	0.00048451	0.180441	3.0632	0.0589059	0.0120591	0.0319082	-0.0807581	-1.73227	0.0466198	0.110884	0.208635
RCE1	ENSG00000173653	9986	E9PI08;Q9Y256;E9PKA7	11	q13.2	66842835	66846552	0.0690888	0.774018	0.08926	0.459141	0.558244	0.215289	2.91936	0.0737451	0.0142401	0.0413202	0.0237713	0.2715	0.0875553	0.791561	0.851551	0.0405463	0.666235	0.0608588	0.518868	0.644922
NEU1	ENSG00000184494;ENSG00000204386;ENSG00000223957;ENSG00000227129;ENSG00000227315;ENSG00000228691;ENSG00000234343;ENSG00000234846	4758	E9PIF4;Q99519	6	p21.33	31857659	31862905	0.135531	2.09046	0.0648333	0.0667216	0.120623	0.103493	1.80105	0.0574628	0.0997258	0.186238	0.258134	4.33031	0.0596111	0.00150971	0.00569731	0.0682935	1.31516	0.0519278	0.214977	0.3402
TP53I11	ENSG00000175274	9537	E9PN66;E9PKN9;E9PS55;E9PMW4;E9PQ46;E9PIN5;E9PIK4;U3KQ32;E9PKZ4;E9PPM1;O14683;E9PNB3;E9PMY0	11	p11.2	44885903	44951306	0.218798	4.33425	0.0504813	0.0019798	0.00754551	0.143566	2.86057	0.0501878	0.0158038	0.0446385	0.225206	4.75639	0.0473481	0.000785669	0.0032844	0.0993591	2.06732	0.0480617	0.0628384	0.134187
TCP11L1	ENSG00000176148	55346	E9PJ55;Q9NUJ3	11	p13	33039417	33105943	0.0809556	0.514552	0.157332	0.619495	0.704005	-0.0784025	-0.578811	0.135454	0.574621	0.689426	0.313116	2.4423	0.128206	0.0348469	0.0747303	0.0445837	0.390059	0.1143	0.703874	0.795704
CD82	ENSG00000085117	3732	E9PJC7;P27701	11	p11.2	44564427	44620358	0.165218	1.61127	0.102539	0.142228	0.22113	0.0853844	0.864812	0.0987317	0.405992	0.537226	0.406486	2.99296	0.135814	0.0135908	0.0352057	0.582822	5.91807	0.0984818	9.68523e-05	0.000823722
BRMS1	ENSG00000174744	25855	E9PJF5;H0YCF7;G5E9I4;Q9HCU9	11	q13.2	66337333	66345125	0.150613	2.7198	0.0553763	0.0240155	0.0533799	0.113217	2.74249	0.0412825	0.0194831	0.0525856	0.0455722	0.795964	0.057254	0.444645	0.558618	0.132659	2.82232	0.0470035	0.0164671	0.0472661
FHIP1B	ENSG00000051009	84067	E9PJK5;Q8N612;Q8N612-2;Q8N612-3	11	p15.4	6211345	6234711	0.0509023	0.455557	0.111736	0.659703	0.737956	-0.23515	-2.31198	0.101709	0.0416234	0.0946496	0.0646854	0.649969	0.0995208	0.530446	0.635872	-0.0186246	-0.188598	0.0987529	0.853812	0.899943
FBXO3	ENSG00000110429	26273	E9PJM3;Q9UK99-2;Q9UK99;Q9UK99-3;B4E3U2;G3V1E0	11	p13	33740939	33774543	-0.321511	-5.17098	0.0621761	0.000623051	0.00314531	-0.0720914	-1.55339	0.046409	0.149202	0.253942	-0.21884	-4.39329	0.0498125	0.00136857	0.00524493	-0.0708843	-1.36925	0.0517687	0.197989	0.319262
RPS6KA4	ENSG00000162302	8986	E9PJN1;O75676-2;O75676;A0A0A6YYC0	11	q13.1	64359148	64372215	0.177183	3.04611	0.058167	0.0141854	0.0355587	0.120765	3.35301	0.036017	0.00662731	0.0223042	0.125449	4.31972	0.029041	0.00153492	0.00577351	0.0685424	2.26925	0.0302049	0.0441637	0.102073
HSPA8	ENSG00000109971	3312	E9PK54	11	q24.1	123057489	123063230	0.144405	0.916481	0.157565	0.383761	0.485128	-0.17599	-1.23044	0.143031	0.24473	0.369664	-0.0433322	-0.276579	0.156672	0.787769	0.849521	0.00939548	0.0698304	0.134547	0.945571	0.963184
PPP6R3	ENSG00000110075	55291	H7BXH2;E9PKF6;Q5H9R7-6;Q5H9R7-2;Q5H9R7;Q5H9R7-5;Q5H9R7-3;Q5H9R7-4;E9PQP7;H0YEN2	11	q13.2	68460731	68615334	0.110516	4.70957	0.0234663	0.00116395	0.00503965	0.0827451	3.20033	0.0258552	0.00866621	0.0276183	-0.0822832	-3.28146	0.0250751	0.00833332	0.0235667	-0.0190635	-0.912316	0.0208958	0.380991	0.516149
MOCS2	ENSG00000164172	4338	E9PKT9;O96033	5	q11.2	53095679	53110063	-0.186446	-1.76359	0.10572	0.112273	0.183953	-0.214102	-2.48531	0.0861468	0.0307021	0.0745792	-0.301907	-3.29535	0.0916158	0.0081406	0.0231354	-0.2405	-2.76663	0.0869288	0.0181988	0.0510898
NEDD8;NEDD8-MDP1	ENSG00000129559;ENSG00000255526	4738;100528064	E9PL57	14	q12	24216857;24213955	24232367;24232352	0.107748	3.17419	0.0339452	0.0115622	0.0302227	0.113162	4.37765	0.02585	0.00115968	0.00553474	0.0884464	3.0562	0.02894	0.0122036	0.0322223	0.0263597	0.95222	0.0276824	0.361261	0.497382
EIF1AD	ENSG00000175376	84285	E9PLI6;E9PS76;Q8N9N8;E9PNH5	11	q13.1	65996545	66002176	-0.167729	-2.22525	0.0753753	0.0536588	0.101329	-0.0272312	-0.655438	0.0415465	0.525938	0.64581	-0.263382	-5.23486	0.0503131	0.000389169	0.00185864	-0.0518161	-1.24113	0.0417491	0.240148	0.369039
NPEPPS	ENSG00000141279	9520	E9PLK3;P55786;P55786-2	17	q21.32	47522942	47624665	-0.121547	-5.44244	0.0223333	0.000437546	0.00238304	-0.173822	-9.99411	0.0173924	8.83175e-07	1.98517e-05	-0.108493	-6.6711	0.0162632	5.72232e-05	0.000393609	-0.136523	-8.79254	0.0155272	2.46939e-06	4.40615e-05
MDK	ENSG00000110492	4192	E9PPJ5;E9PLM6;P21741-2;P21741	11	p11.2	46380756	46383837	-0.130978	-1.14782	0.11411	0.281187	0.380808	0.359293	3.16882	0.113384	0.00916108	0.0289549	0.262959	2.53052	0.103915	0.0299709	0.0665741	-0.260188	-2.47768	0.105013	0.0305243	0.0763219
RNF141	ENSG00000110315	50862	E9PLX2;E9PQV2;Q8WVD5	11	p15.4	10511673	10541230	0.683663	9.80822	0.069703	4.83372e-06	9.17078e-05	0.345179	5.19487	0.0664461	0.000317866	0.0020029	0.0410282	0.573697	0.0715155	0.578921	0.676829	-0.0229427	-0.337525	0.0679733	0.742018	0.822137
MACF1	ENSG00000127603	23499	E9PLY5	1	p34.3	39081316	39487177	-0.0452505	-0.489706	0.0924033	0.636277	0.718464	-0.194374	-2.70531	0.0718491	0.0208099	0.0553521	0.425747	5.95862	0.0714506	0.000143037	0.000815699	0.0141095	0.205729	0.0685828	0.840727	0.890091
SIRT3	ENSG00000142082	23410	E9PM75;Q9NTG7;E9PK80;Q9NTG7-2	11	p15.5	215030	236931	0.250022	2.29834	0.108783	0.0476579	0.0917803	0.0658533	1.03375	0.0637035	0.323909	0.455213	0.249086	2.92887	0.0850451	0.0151608	0.0384413	0.191775	3.33072	0.0575778	0.00662407	0.0233755
C11orf58	ENSG00000110696	10944	E9PM92;O00193;E9PRZ9	11	p15.2	16613132	16758340	-0.0442613	-1.05211	0.0420692	0.320687	0.422082	0.00325473	0.0838397	0.0388209	0.934722	0.957033	-0.0113069	-0.271605	0.04163	0.791483	0.851551	-0.0152547	-0.398965	0.0382358	0.697488	0.791005
BIRC3;BIRC2	ENSG00000023445;ENSG00000110330	330;329	E9PMH5;Q13490-2;Q13490;A0A087X2B2	11	q22.2	102317484;102347211	102339403;102378670	-0.0538268	-0.862914	0.0623779	0.411008	0.512535	0.045924	0.836519	0.054899	0.421035	0.551426	0.209954	3.8085	0.0551277	0.00347486	0.0113477	0.0170262	0.318112	0.0535228	0.756305	0.831298
FAM118B	ENSG00000197798	79607	E9PMJ2;J3KP39;Q9BPY3;G3V179	11	q24.2	126211724	126262984	-0.0473713	-0.697247	0.0679405	0.50359	0.601382	0.0764012	1.42448	0.0536346	0.182633	0.29621	0.0963298	1.50385	0.0640552	0.163708	0.258653	0.0024622	0.046056	0.053461	0.964084	0.974617
HSF1	ENSG00000185122	3297	E9PMQ6;Q00613-2;Q00613;E9PI02;A0A087X1F9	8	q24.3	144291591	144314720	0.250969	7.5131	0.0334042	4.03924e-05	0.000407227	0.240679	7.11688	0.033818	2.18274e-05	0.000231809	0.203289	5.58363	0.0364081	0.000238067	0.00123802	-0.182056	-6.1032	0.0298295	7.41244e-05	0.000659669
CD151	ENSG00000177697	977	E9PMR4;K4DIA7;P48509;E9PRJ3	11	p15.5	832887	839831	-0.101462	-2.42313	0.0418722	0.0389059	0.0781512	0.204485	3.98278	0.0513423	0.00223861	0.00949622	0.190019	5.57412	0.0340895	0.000241223	0.0012516	0.127293	2.99205	0.0425439	0.0121411	0.0370182
ARHGEF12	ENSG00000196914	23365	E9PMR6;Q9NZN5-2;Q9NZN5	11	q23.3	120336413	120489937	0.035585	0.67885	0.0524196	0.514629	0.611288	-0.0132106	-0.28706	0.0460204	0.779514	0.849787	0.0401924	0.809934	0.0496242	0.436937	0.551643	-0.0682797	-1.4092	0.0484529	0.186172	0.305271
EBAG9	ENSG00000147654	9166	E9PND3;E9PN10;O00559;O00559-2;E9PJ40	8	q23.2	109539711	109570072	-0.0241443	-0.277609	0.0869722	0.787702	0.840913	-0.195993	-2.64881	0.0739929	0.0229995	0.0597812	-0.0719259	-0.958476	0.0750419	0.360554	0.477192	0.00688254	0.0831499	0.0827726	0.935213	0.957122
ALKBH3	ENSG00000166199	221120	E9PN35;E9PSA5;Q96Q83-2;Q96Q83;E9PRD0;E9PRJ2	11	p11.2	43880811	43920274	-0.341326	-2.33172	0.146384	0.0451425	0.0879172	0.1506	1.2983	0.115998	0.221297	0.34182	-0.15069	-1.06118	0.142002	0.313709	0.428665	0.0246738	0.209632	0.117701	0.837753	0.887759
ARFGAP2	ENSG00000149182	84364	E9PN48	11	p11.2	47164299	47177125	-0.0259151	-0.494821	0.0523727	0.632804	0.715159	-0.0852995	-1.80438	0.0472735	0.0991754	0.18541	-0.0299273	-0.474866	0.0630228	0.645144	0.734239	0.00948116	0.182454	0.0519648	0.858516	0.903523
TPD52L1	ENSG00000111907	7164	E9PNK6;E9PPQ1;J3KNE7;Q16890-5;Q16890;Q16890-4;Q16890-3;Q16890-2;E9PNQ9	6	q22.31	125119049	125264407	0.101633	2.17753	0.0466737	0.0579707	0.107852	0.0671418	1.67331	0.0401251	0.123026	0.218749	0.369203	8.9497	0.0412532	4.53686e-06	5.29069e-05	0.0468163	1.19316	0.0392372	0.257687	0.389406
DGKZ	ENSG00000149091	8525	E9PNL8;Q13574-6;Q13574-2;Q13574-4;Q13574-7;Q13574-5;Q13574-3;Q13574	11	p11.2	46332905	46380554	0.255821	2.10217	0.121694	0.0654741	0.118616	0.251194	3.54808	0.0707972	0.00471596	0.0170963	0.220821	3.41061	0.0647453	0.00670829	0.0196719	0.258801	3.8471	0.0672718	0.00266933	0.0114856
AAMDC	ENSG00000087884	28971	E9PNP3;Q9H7C9;E9PJP1;E9PLK9;K4DI89;E9PR47;Q9H7C9-3;Q9H7C9-2	11	q14.1	77821109	77918432	0.312991	3.66507	0.0853984	0.00536494	0.0164522	0.0323569	0.53997	0.0599235	0.600204	0.712446	-0.1071	-1.13358	0.0944793	0.283568	0.395701	0.0352278	0.599646	0.0587477	0.560784	0.681226
RDX	ENSG00000137710	5962	E9PNV3;E9PQ82	11	q22.3	109864295	110296712	0.397395	3.06409	0.129694	0.0137827	0.0347891	0.28744	3.15641	0.0910657	0.00936385	0.0294207	-0.278906	-2.22542	0.125327	0.0503845	0.100536	-0.430451	-4.15745	0.103537	0.00156598	0.00748421
CD59	ENSG00000085063	966	E9PNW4;E9PR17;P13987;H0YET2	11	p13	33703010	33736479	-0.143419	-4.46185	0.0321434	0.00164888	0.00655567	-0.0122635	-0.40871	0.0300054	0.690761	0.784346	0.290204	10.019	0.0289654	1.63759e-06	2.39601e-05	-0.132755	-4.87476	0.0272331	0.000478329	0.00295998
POLR2M	ENSG00000255529	81488	E9PP13;E9PSG9;Q6EEV4-2;Q6EEV4	15	q21.3	57706695	57782762	0.239055	3.04448	0.0785209	0.0142225	0.0356001	0.0315933	0.436959	0.0723027	0.670772	0.768728	0.0338888	0.396053	0.0855664	0.700434	0.78158	0.112568	1.69879	0.0662638	0.11718	0.217423
RNF170	ENSG00000120925	81790	E9PP55;Q96K19-5;Q96K19-3;Q96K19-2;Q96K19;E9PNG8	8	p11.21	42849637	42897290	0.334112	4.5785	0.0729741	0.00139791	0.00580863	0.0173075	0.25737	0.0672473	0.801744	0.864591	0.142771	2.00802	0.0711004	0.0725835	0.134748	0.054553	0.748404	0.0728925	0.469778	0.600905
NDUFS8	ENSG00000110717	4728	E9PPW7;O00217;E9PKH6;E9PN51;F8W9K7	11	q13.2	68030617	68036644	-0.0725365	-1.90019	0.0381732	0.0904873	0.154374	-0.254051	-5.34199	0.0475573	0.000254334	0.00166486	-0.0597208	-1.55821	0.0383266	0.150425	0.241309	0.00533579	0.167051	0.0319411	0.870335	0.912622
GPAA1	ENSG00000197858	8733	E9PPZ9;O43292;E9PLV6;O43292-2;E9PM11;E9PQ31	8	q24.3	144082337	144093149	0.116869	1.90941	0.0612069	0.0891713	0.152657	0.173739	3.30557	0.0525594	0.00720208	0.0239238	0.185205	3.70648	0.0499678	0.0041064	0.0130505	-0.082724	-1.43302	0.0577269	0.179411	0.297482
TMEM135	ENSG00000166575	65084	E9PQL0;Q86UB9-2;Q86UB9	11	q14.2	87037844	87328824	-0.197635	-2.31412	0.0854036	0.0464519	0.0898266	-0.104104	-1.35727	0.0767006	0.202455	0.318994	-0.125719	-1.25075	0.100515	0.239663	0.346839	-0.179589	-2.07085	0.0867226	0.0624566	0.133579
NKAPD1	ENSG00000150776	55216	E9PQL5;Q6ZUT1;Q6ZUT1-2;E9PPH9;E9PSC8;E9PKA8;Q6ZUT1-3	11	q23.1	112074086	112085150	-0.0317284	-0.198656	0.159715	0.84703	0.884687	0.375718	2.90545	0.129315	0.0145955	0.0421037	0.18832	1.55431	0.12116	0.151344	0.242502	0.167412	1.63822	0.102192	0.129386	0.233727
SETDB1	ENSG00000143379	9869	E9PRF4;Q15047-3;Q15047;E9PQM8	1	q21.3	150926263	150964744	-0.0235326	-0.402217	0.0585074	0.697086	0.767796	-0.0933452	-1.81881	0.0513222	0.0968248	0.181952	-0.216763	-3.80602	0.0569527	0.00348895	0.0113815	-0.0817714	-1.53379	0.0533133	0.153077	0.264552
EEF1D	ENSG00000104529;ENSG00000273594	1936	E9PRY8;P29692-2;A0A087X1X7;H0YE72	8	q24.3	143579697	143599541	0.14149	4.97619	0.0284335	0.000808116	0.00386218	0.233114	9.73458	0.023947	1.14235e-06	2.36608e-05	0.0275924	1.2076	0.0228489	0.255147	0.364818	-0.0831064	-3.12269	0.0266137	0.00960539	0.0309542
FADS3	ENSG00000221968	3995	E9PS00;Q9Y5Q0	11	q12.2	61873519	61892051	0.172256	1.08928	0.158138	0.304865	0.405664	0.134308	0.877416	0.153072	0.39941	0.531265	0.403495	3.25291	0.124041	0.0087444	0.0244886	0.257817	2.17213	0.118693	0.0523675	0.116137
SCYL1	ENSG00000142186	57410	E9PS17;Q96KG9-2;Q96KG9;E9PK59;Q96KG9-3;Q96KG9-4;Q96KG9-5;Q96KG9-6;E9PPN3	11	q13.1	65525077	65538704	0.0622652	1.64468	0.0378585	0.135094	0.212325	0.0934612	3.09691	0.0301788	0.0104007	0.0319659	0.141821	6.33009	0.0224042	8.79892e-05	0.000554935	0.10277	4.40831	0.0233129	0.00102634	0.0053025
IFITM3;IFITM2;IFITM1	ENSG00000142089;ENSG00000185201;ENSG00000185885	10410;10581;8519	E9PS44;Q01628;H7BYV1;E9PQN9;P13164;Q01629	11	p15.5	319676;303655;310041	329475;309397;315272	0.325525	3.91488	0.0831509	0.00367119	0.0122835	-0.116912	-1.40292	0.0833346	0.188806	0.303847	0.719097	4.88388	0.147239	0.000649456	0.00281377	0.530485	6.26866	0.084625	5.85966e-05	0.000549075
SLC43A3	ENSG00000134802	29015	E9PS74;Q8NBI5;Q8NBI5-2;H0YD64	11	q12.1	57406954	57427580	0.251747	4.55151	0.0553107	0.00145209	0.00598337	0.18497	3.80608	0.0485986	0.00302313	0.0119916	0.0815496	1.14467	0.0712429	0.279159	0.390733	-0.100994	-1.72332	0.0586041	0.112536	0.210903
MAF1	ENSG00000179632	84232	E9PSH4;Q9H063;E9PR76	8	q24.3	144104420	144107611	0.377987	2.98321	0.126705	0.0156919	0.038406	0.424552	4.95669	0.0856523	0.000459043	0.00270224	0.058074	0.738904	0.0785947	0.47705	0.588474	-0.137788	-1.75979	0.0782977	0.105938	0.201323
TM9SF1	ENSG00000100926;ENSG00000254692	10548	E9PSI1;E9PMQ9;O15321-2;O15321	14	q12	24189149;24189157	24195687;24213473	0.125132	3.43469	0.0364318	0.00766627	0.0218503	0.1285	4.2777	0.0300395	0.00136717	0.00639246	-0.0123407	-0.468641	0.026333	0.649435	0.737785	0.0203359	0.848838	0.0239573	0.413903	0.549597
SEC16A	ENSG00000148396	9919	F1T0I1;O15027-5	9	q34.3	136440096	136483759	-0.15827	-5.28654	0.0299382	0.000535332	0.00279864	0.0136989	0.5511	0.0248574	0.592813	0.7061	0.0435831	1.80474	0.0241492	0.101448	0.176072	0.0227316	0.941858	0.0241349	0.366313	0.501837
TIMM10B	ENSG00000132286;ENSG00000265264	26515	F2Z2B0;Q9Y5J6	11	p15.4	6481501	6484681	0.152799	1.42066	0.107555	0.189748	0.278173	-0.0564089	-0.567942	0.0993217	0.581721	0.696009	-0.200371	-1.77087	0.113148	0.107183	0.183948	-0.034767	-0.34175	0.101732	0.738922	0.81989
XPA	ENSG00000136936	7507	F2Z2T2;P23025	9	q22.33	97674909	97697340	0.283943	2.41529	0.11756	0.0394052	0.0787191	0.175908	1.73285	0.101514	0.111617	0.203357	0.153099	1.39929	0.109412	0.192149	0.293071	0.108363	1.01227	0.107049	0.332966	0.46775
TRRAP	ENSG00000196367	8295	F2Z2U4;Q9Y4A5-2;Q9Y4A5;H0Y4W2	7	q22.1	98877933	99050831	0.0927302	3.58723	0.0258501	0.00604818	0.0181052	0.0411856	1.97713	0.0208311	0.0741854	0.14877	0.09438	4.44019	0.0212559	0.00127257	0.00494202	0.0345356	1.69827	0.0203358	0.117281	0.217551
CPNE1	ENSG00000214078	8904	Q99829;F2Z2V0;B0QZ18;A6PVH9;E7ENH5;Q5JX44;Q5JX58;Q5JX45;Q5JX59;Q5JX60;Q5JX56	20	q11.22	35626031	35664956	0.0885096	1.64911	0.0536712	0.134174	0.211059	0.100596	2.92359	0.0344082	0.0141338	0.0410321	0.258339	7.10585	0.0363558	3.37619e-05	0.000263756	0.0125097	0.386977	0.0323266	0.70609	0.797165
TRMT2A	ENSG00000099899	27037	F2Z2W7;Q8IZ69;Q8IZ69-2	22	q11.21	20111875	20117392	-0.0467835	-1.12644	0.0415322	0.289659	0.38956	0.221127	3.24147	0.0682182	0.00806083	0.026123	-0.0973112	-2.50085	0.0389112	0.0315301	0.0691261	-0.0683209	-1.8802	0.0363371	0.086567	0.172934
XPO4	ENSG00000132953	64328	F2Z2X4;Q9C0E2	13	q12.11	20777329	20903048	0.0638998	1.48443	0.0430468	0.17249	0.257728	-0.035856	-0.867915	0.0413128	0.404365	0.535954	-0.0409486	-1.04121	0.039328	0.322441	0.438601	0.0478607	1.37439	0.0348232	0.196434	0.317252
BCL7B	ENSG00000106635	9275	F2Z3H6;Q9BQE9-2;Q9BQE9;Q9BQE9-4	7	q11.23	73536356	73557690	0.0580632	0.674866	0.0860368	0.517039	0.613412	-0.109021	-1.27761	0.0853324	0.22824	0.35035	-0.178102	-1.99352	0.0893404	0.0743555	0.137299	-0.0973209	-1.16119	0.0838117	0.26993	0.402013
KCTD10;KCTD13	ENSG00000110906;ENSG00000174943	83892;253980	F5GWA4;Q9H3F6-2;Q9H3F6;F5H6V0;F5H497	12;16	q24.11;p11.2	109448655;29905012	109477359;29926236	0.102013	1.3131	0.0776889	0.222244	0.314834	0.0248261	0.423443	0.058629	0.680304	0.776046	-0.112112	-1.48915	0.0752862	0.167475	0.263252	-0.0701017	-1.17897	0.0594599	0.263063	0.394858
TMEM258	ENSG00000134825	746	F5GWH5;P61165	11	q12.2	61768501	61792802	0.328943	1.80556	0.182183	0.105106	0.17419	-0.0940011	-0.741481	0.126775	0.47426	0.59972	-0.259439	-1.86416	0.139172	0.0920641	0.163418	0.1268	1.02235	0.124028	0.328381	0.4631
WASHC3	ENSG00000120860	51019	F5GWI9;F5GXZ7;F5GZ97;Q9Y3C0;F5H0A7;F5GXZ4;F5H2P1	12	q23.2	102012840	102062149	-0.0105098	-0.137361	0.0765126	0.893826	0.920809	0.0773773	1.14848	0.0673735	0.275637	0.404151	0.128072	1.8106	0.0707347	0.100484	0.174746	0.0749001	1.13842	0.0657933	0.278922	0.411325
WNK1;WNK4;WNK2;WNK3	ENSG00000060237;ENSG00000126562;ENSG00000165238;ENSG00000196632	65125;65266;65268;65267	Q9H4A3-7;Q9H4A3-2;F5GWT4;Q9H4A3-6;Q9H4A3-5;Q9H4A3;Q9H4A3-4	12;17;9;X	p13.33;q21.2;q22.31;p11.22	752579;42780610;93184122;54192823	911452;42797066;93320572;54358642	-0.0380259	-0.894929	0.0424904	0.394564	0.495339	-0.0694887	-2.28471	0.0304147	0.0436539	0.0983922	-0.0934437	-2.93533	0.0318342	0.0149947	0.0381689	-0.101969	-3.60595	0.028278	0.00406889	0.015707
FAM76B	ENSG00000077458	143684	F5GX09;Q5HYJ3;Q5HYJ3-3;Q5HYJ3-2	11	q21	95768953	95790409	0.323384	4.71387	0.0686026	0.00115703	0.00501912	0.278015	4.7703	0.0582804	0.000615465	0.00338677	0.1446	1.92716	0.0750328	0.0829979	0.150442	0.182779	3.26321	0.0560118	0.00747117	0.0256186
ATE1	ENSG00000107669	11101	F5GXE4;O95260-2;B4E107;Q5SQQ1	10	q26.13	121709393	121928801	0.0283977	0.83691	0.0339317	0.424712	0.526257	0.0999873	3.43411	0.029116	0.00575099	0.0200284	0.0658298	2.20749	0.0298211	0.0519358	0.1028	0.0366303	1.1398	0.0321373	0.278367	0.410946
NDUFS7	ENSG00000115286	374291	F5GXJ1;O75251-2;F5H5N1;O75251;A0A087WXF6;A0A087WTI3	19	p13.3	1383527	1395589	-0.099264	-2.76897	0.0358488	0.0221753	0.0501778	-0.149131	-4.86632	0.0306455	0.000528847	0.00302837	-0.0562734	-1.52971	0.0367871	0.157268	0.250367	0.0279922	0.926498	0.0302129	0.373894	0.50849
DAD1	ENSG00000129562	1603	F5GXX5;P61803;F5H895;A0A0B4J239	14	q11.2	22564907	22589224	0.412212	3.88995	0.105969	0.00381141	0.0126182	0.13615	1.67622	0.0812244	0.122446	0.218086	0.0465812	0.63789	0.073024	0.537962	0.642651	0.100061	1.45466	0.0687865	0.173452	0.290179
SDHAF2	ENSG00000167985;ENSG00000256591	54949	F5GYJ5;Q9NX18	11	q12.2	61430042;61429220	61446839;61485822	0.359051	6.4524	0.0556461	0.000128218	0.000944003	0.245323	4.72948	0.051871	0.000656712	0.00354317	-0.192487	-3.14476	0.0612089	0.0104997	0.0284804	-0.586221	-9.77226	0.0599883	8.65532e-07	1.82237e-05
ATP6V0D1	ENSG00000159720	9114	F5GYQ1;P61421;R4GN72;J3QL14	16	q22.1	67438014	67481181	-0.0501172	-1.40465	0.0356794	0.194309	0.283257	-0.070082	-2.38256	0.0294145	0.0367833	0.0858504	0.0981674	3.69119	0.0265951	0.00421097	0.0133216	-0.00632014	-0.221355	0.0285521	0.828836	0.881591
ARL6IP4	ENSG00000182196	51329	F5GYV5;F8WCT1;Q66PJ3-2;H7BZV4;A0A0C4DG62;Q66PJ3-7;Q66PJ3-4;Q66PJ3-3;A0A0C4DH18;F5H7X4;Q66PJ3-5	12	q24.31	122980060	122982913	0.116867	3.0958	0.0377503	0.0131013	0.0333544	0.10166	2.53563	0.0400925	0.0280946	0.0696661	0.0701574	1.60252	0.0437796	0.140307	0.227669	0.0493702	1.4761	0.0334465	0.167716	0.282361
DTL	ENSG00000143476	51514	F5GZ90;Q9NZJ0	1	q32.3	212035553	212107400	-0.0290163	-0.400748	0.0724052	0.698128	0.768698	0.207173	3.98615	0.0519733	0.00222588	0.00946168	0.0870152	1.33934	0.0649687	0.210278	0.313578	0.138482	2.6498	0.0522613	0.0224415	0.0600933
SLC3A2	ENSG00000168003	6520	F5GZS6;P08195;J3KPF3;P08195-3;P08195-4	11	q12.3	62856004	62888880	-0.121239	-0.797701	0.151986	0.445964	0.545875	0.0117681	0.110558	0.106443	0.914	0.94351	-0.458456	-4.61048	0.0994377	0.000979753	0.00396843	-0.0460954	-0.529872	0.0869936	0.606637	0.720701
KDM3A	ENSG00000115548	55818	F5H070;Q9Y4C1;F8WE62	2	p11.2	86440647	86492716	-0.0232066	-0.315259	0.0736112	0.759888	0.819454	0.0423158	0.687791	0.0615243	0.506127	0.627525	-0.142321	-2.69137	0.0528807	0.0227581	0.0530075	-0.0155042	-0.344548	0.0449988	0.736874	0.81867
ANAPC5	ENSG00000089053	51433	F5H0F9;Q9UJX4;Q9UJX4-3;F5H0N1	12	q24.31	121308245	121399896	-0.120401	-2.17835	0.0552717	0.0578938	0.107825	-0.0420082	-1.11593	0.037644	0.288729	0.417934	0.016572	0.532734	0.0311074	0.605921	0.69987	-0.0260779	-0.811814	0.032123	0.433963	0.568142
TUT1	ENSG00000149016;ENSG00000255508	64852	F5H0R1;Q9H6E5;H3BRB1	11	q12.3	62575045;62559603	62591637;62591531	0.0824655	1.58964	0.0518768	0.147026	0.226805	0.103207	2.61508	0.0394661	0.0244142	0.0625205	0.167912	4.45309	0.0377068	0.00124743	0.00486983	-0.000916701	-0.0252315	0.0363316	0.980318	0.986012
GLTP	ENSG00000139433	51228	F5H0U5;Q9NZD2	12	q24.11	109850945	109880541	-0.0459986	-1.03297	0.0445305	0.329078	0.4314	-0.131162	-3.46076	0.0378997	0.00548968	0.019323	0.0473801	1.14513	0.0413753	0.278978	0.390696	0.0476974	1.31673	0.0362241	0.214467	0.339603
NOL8	ENSG00000198000	55035	F5H101;Q76FK4-4;Q76FK4;F8WE42;Q76FK4-2;F5GWN9	9	q22.31	92297358	92325636	-0.198033	-5.87159	0.0337272	0.000255497	0.00159248	-0.157225	-4.72082	0.0333046	0.00066583	0.00357282	-0.220675	-5.28224	0.0417768	0.000363667	0.00176459	-0.0982945	-2.92985	0.0335494	0.0135754	0.0406379
TCP1	ENSG00000120438	6950	F5H136;F5H676;F5H726	6	q25.3	159778498	159789703	0.380151	2.71088	0.140232	0.0243656	0.0538978	0.0611143	0.84655	0.0721922	0.41566	0.546875	-0.212619	-2.53363	0.0839187	0.0298119	0.0662636	-0.0103262	-0.122709	0.084152	0.904531	0.935694
RRN3	ENSG00000085721;ENSG00000278494	54700	F5H148;H3BMT1;Q9NYV6;Q9NYV6-3;Q9NYV6-2;Q9NYV6-4	16	p13.11	15060033	15094311	-0.262344	-4.77122	0.0549847	0.00106879	0.00472238	0.00773616	0.157185	0.0492168	0.878007	0.920527	-0.153998	-3.07846	0.0500244	0.0117505	0.0312231	-0.099004	-1.79802	0.0550627	0.0993984	0.192067
CRACD	ENSG00000109265	57482	F5H1N7;Q6ZU35	4	q12	56049098	56330609	-0.175795	-1.90157	0.0924474	0.0902892	0.154112	-0.343721	-3.9387	0.0872676	0.00241202	0.0100467	-0.23562	-2.65402	0.0887784	0.0242608	0.0560164	-0.24247	-3.15897	0.0767561	0.00900132	0.0295452
ARHGAP45	ENSG00000180448	23526	K7ES92;F5H1R4;K7ES98;K7EM85;Q92619;Q92619-2	19	p13.3	1065923	1086628	0.551045	6.32981	0.0870556	0.000147777	0.00105211	0.243823	2.40535	0.101367	0.0353409	0.0831282	0.198228	2.32572	0.085233	0.0425033	0.0881353	0.174437	2.267	0.0769463	0.0443394	0.102282
STARD10	ENSG00000214530	10809	F5H1Z6;F5H8H3;Q9Y365;F5GWK5;F5H0V7;F5H8G1;F5GY11;F5GY07;F5H5A8;F5H3G8;H0YGA9;H0YFF3	11	q13.4	72754729	72794047	0.0305303	0.53071	0.0575273	0.608706	0.69443	0.0101059	0.192128	0.0525998	0.851216	0.901472	0.0917203	1.65532	0.0554093	0.129042	0.212435	0.0772746	1.30769	0.0590924	0.217415	0.343349
DMXL1	ENSG00000172869	1657	Q9Y485;F5H269	5	q23.1	119037772	119249138	-0.173315	-2.92636	0.0592253	0.017195	0.041175	-0.00530062	-0.114452	0.0463131	0.910985	0.941947	0.0841921	1.71589	0.049066	0.117126	0.196439	0.037651	0.762532	0.0493763	0.461641	0.594017
ARHGDIB	ENSG00000111348	397	F5H2R5;F5H6Q0;F5H3P3;P52566;H0YGX7	12	p12.3	14942031	14961728	-0.41776	-3.87557	0.107793	0.00389485	0.0128146	-0.160447	-1.65061	0.0972046	0.127644	0.224018	-0.733508	-6.93471	0.105773	4.14429e-05	0.000306101	0.682942	8.09741	0.0843409	5.49588e-06	8.39702e-05
CIZ1	ENSG00000148337	25792	H0Y5D5;F5H2X7;Q9ULV3-5;Q9ULV3-2;Q9ULV3;Q9BTG3;Q5SYW2;Q9ULV3-3;Q9ULV3-4	9	q34.11	128161251	128204383	-0.0940919	-1.21646	0.0773489	0.255323	0.351668	0.137761	2.12268	0.0648996	0.0578243	0.121971	0.0452139	0.650064	0.069553	0.530387	0.635872	-0.0405871	-0.634578	0.0639592	0.538563	0.661816
SEC23A	ENSG00000100934	10484	F5H365;Q15436;Q15436-2	14	q21.1	39031919	39109646	-0.0248258	-0.82815	0.0299774	0.429399	0.530678	0.0813596	3.96024	0.0205441	0.00232561	0.00977519	0.212873	10.878	0.0195692	7.69727e-07	1.34236e-05	0.012993	0.5989	0.0216947	0.561264	0.681689
CLDN7	ENSG00000181885;ENSG00000262302	1366	K7EP40;F5H496;I3L3X1;O95471-2;O95471;I3L3M4;K7EL87	17	p13.1	7259903;7246829	7263983;7262089	-0.0776716	-0.933666	0.0831899	0.375301	0.476615	0.196201	2.77084	0.0708094	0.0185285	0.0505875	-0.162676	-2.29326	0.0709366	0.0449127	0.091847	0.150328	2.13504	0.0704099	0.0558683	0.122174
PDCD2	ENSG00000071994	5134	F5H4V9;Q16342-3;Q16342;J3QK82;A0A087WYJ3;Q16342-5;Q16342-2;Q16342-4	6	q27	170575295	170584692	-0.075071	-1.41893	0.0529067	0.190236	0.278578	-0.0573748	-1.66316	0.0344976	0.125073	0.221419	-0.0418832	-1.42529	0.0293857	0.184707	0.284032	-0.098304	-3.11067	0.0316022	0.0098144	0.0314079
MAP3K4	ENSG00000085511	4216	J3KNB8;F5H538;Q9Y6R4-2;Q9Y6R4;F5H4R1	6	q26	160991727	161117385	-0.0435336	-0.368123	0.118258	0.721451	0.788221	-0.0602883	-0.481668	0.125166	0.63968	0.742882	0.0155733	0.142349	0.109402	0.889648	0.920893	-0.0739476	-0.57135	0.129426	0.579148	0.697721
MAP4K3	ENSG00000011566	8491	F5H5A3;Q8IVH8-3;Q8IVH8-2;Q8IVH8	2	p22.1	39249266	39437301	0.108191	1.35913	0.0796035	0.2078	0.298351	0.053896	0.786455	0.0685302	0.448559	0.578046	0.117626	1.77406	0.0663034	0.10663	0.183356	0.120937	2.13066	0.0567602	0.0562962	0.122954
TUBA1B;TUBA1C	ENSG00000123416;ENSG00000167553	10376;84790	Q9BQE3;F5H5D3	12	q13.12	49127782;49188736	49131397;49274600	-0.141997	-3.57311	0.0397404	0.00618163	0.018401	-0.0810955	-2.53022	0.0320507	0.0283639	0.0700828	0.0891472	3.97047	0.0224526	0.00267254	0.00912786	-0.00604392	-0.318996	0.0189467	0.755652	0.83086
BCKDHA	ENSG00000248098;ENSG00000255730	593	F5H5P2;P12694;P12694-2	19	q13.2	41397808;41350853	41425002;41425001	0.0783605	0.983168	0.0797021	0.351693	0.45449	-0.0573806	-0.953301	0.0601915	0.361343	0.49354	0.230922	3.74655	0.0616361	0.0038452	0.0123684	0.234498	3.96693	0.0591133	0.00216973	0.00975867
NAT1	ENSG00000171428	9	F5H5R8;P18440	8	p22	18170477	18223689	0.116985	1.72357	0.0678737	0.119524	0.192409	0.00225562	0.0376241	0.0599515	0.970676	0.980759	0.0024901	0.0439888	0.0566076	0.965784	0.977051	0.177215	3.43187	0.0516381	0.00553419	0.0201996
DDX55	ENSG00000111364	57696	F5H5U2;Q8NHQ9	12	q24.31	123602077	123620943	0.104676	1.69092	0.0619046	0.125757	0.20048	0.00986938	0.353237	0.0279398	0.730727	0.814634	-0.157288	-5.0783	0.0309725	0.00048798	0.00222441	-0.0412778	-1.52727	0.0270271	0.154673	0.266643
HEATR5A	ENSG00000129493	25938	F5H619;Q86XA9;Q86XA9-2	14	q12	31291788	31420550	-0.256261	-3.05392	0.0839122	0.0140091	0.0352064	-0.230489	-2.84262	0.0810834	0.0163148	0.045894	-0.147511	-1.6848	0.0875543	0.123113	0.20438	-0.126451	-1.64819	0.0767214	0.127302	0.231384
DHX8	ENSG00000067596	1659	F5H658;Q14562	17	q21.31	43483865	43610338	-0.0889345	-1.78864	0.0497219	0.107944	0.178169	0.0415704	1.31515	0.031609	0.215772	0.335312	0.040231	1.34858	0.0298322	0.207394	0.310223	0.0419884	1.33106	0.0315451	0.209862	0.334096
CDK17	ENSG00000059758	5128	F5H6Z0;Q00537-2;Q00537	12	q23.1	96278261	96400480	-0.238062	-3.13147	0.0760225	0.0123762	0.0318325	-0.0758151	-1.2513	0.0605891	0.237322	0.361081	-0.173466	-2.78726	0.0622353	0.0193128	0.046556	-0.00043592	-0.00703749	0.0619426	0.99451	0.995808
CYB561	ENSG00000008283	1534	J3QS47;J3QRH5;J3KSL5;F5H757;P49447	17	q23.3	63432304	63446354	0.580312	5.12179	0.113302	0.000664996	0.00329209	0.386946	3.69949	0.104594	0.00362981	0.0138113	0.225994	2.23266	0.101222	0.0497714	0.0996425	0.707177	7.24717	0.0975798	1.57032e-05	0.000194348
C12orf43	ENSG00000157895	64897	F5H7W8;Q96C57;E7ENF1;G5EA44;F5H3K2;F5H8B7	12	q24.31	121000486	121016502	0.31827	3.02024	0.105379	0.0147862	0.0367051	0.0332836	0.465915	0.0714371	0.650557	0.75205	0.0660683	1.26276	0.0523206	0.235494	0.342095	0.155925	3.27377	0.0476287	0.00733181	0.0252159
TRPT1	ENSG00000149743	83707	F5H8A0;Q86TN4-3;Q86TN4;Q86TN4-4	11	q13.1	64223799	64226254	-0.161221	-2.23459	0.0721479	0.0528528	0.100028	0.0719805	1.08644	0.0662535	0.301001	0.43109	-0.223822	-3.17331	0.0705326	0.0100039	0.0274155	0.0474059	0.687037	0.0690005	0.50616	0.634285
MVK	ENSG00000110921	4598	F5H8H2;Q03426;A0A1B0GWC2;F5H092	12	q24.11	109573255	109598125	0.406717	13.0652	0.0311298	4.46468e-07	1.7322e-05	0.33199	10.7887	0.030772	4.15155e-07	1.18965e-05	0.20778	6.85239	0.0303223	4.57946e-05	0.000331507	0.427208	15.0799	0.0283296	9.65796e-09	6.11907e-07
RABGAP1L	ENSG00000152061	9910	F5H8L0;Q5R372-7;Q5R372-8;Q5R372-6;Q5R372-5;B7ZAP0;E9PS63	1	q25.1	174159410	174995308	0.244573	4.93563	0.0495524	0.000853662	0.00400474	0.0702956	1.70945	0.0411217	0.115982	0.209513	0.0282916	0.692657	0.0408451	0.504385	0.612499	0.00910143	0.258982	0.0351431	0.800389	0.864122
DDX25;DDX19B;DDX19A	ENSG00000109832;ENSG00000157349;ENSG00000168872	29118;11269;55308	F6QDS0;I3L352;Q9NUU7-2	11;16	q24.2;q22.1	125903348;70289663;70346861	125943702;70335305;70373383	-0.528363	-4.74722	0.111299	0.0011048	0.00485351	0.216724	2.90028	0.0747252	0.0147297	0.0423644	0.190264	2.16754	0.0877787	0.0555585	0.10857	-0.0647593	-0.764921	0.0846615	0.460273	0.592921
SUPT20H	ENSG00000102710	55578	F6S7C4;Q8NEM7-2;Q8NEM7;Q8NEM7-3;R4GND2;B4E2D5	13	q13.3	37009312	37059713	-0.0666942	-0.800938	0.0832701	0.444183	0.544177	-0.0936254	-1.16174	0.0805907	0.27044	0.398647	-0.0906572	-1.09357	0.0829	0.299935	0.413525	-0.213615	-2.43902	0.0875825	0.0326994	0.0803923
ASB6	ENSG00000148331	140459	F6TX30;Q9NWX5	9	q34.11	129634604	129642169	-0.0705214	-1.00084	0.0704623	0.343539	0.446123	-0.000659102	-0.00857692	0.0768459	0.993313	0.99562	-0.158079	-2.03922	0.0775191	0.0689052	0.129099	0.0354712	0.518851	0.0683649	0.614052	0.726262
FBH1	ENSG00000134452	84893	F6UZG9;Q8NFZ0;Q8NFZ0-2	10	p15.1	5890203	5937594	-0.0949021	-0.836212	0.11349	0.425084	0.526476	-0.0549308	-0.561477	0.0978327	0.585965	0.699549	-0.0901657	-0.893102	0.100958	0.392911	0.508897	0.0566576	0.58249	0.0972679	0.571879	0.691421
RBM24;RBM38	ENSG00000112183;ENSG00000132819	221662;55544	F6VZ39;Q9H0Z9-2;Q9BX46;Q9H0Z9;H0YA61;A6NG75;H0Y8S7;Q9BX46-5;Q9BX46-2	6;20	p22.3;q13.31	17281361;57391396	17293871;57409333	-0.0935207	-1.19597	0.0781967	0.262834	0.36036	-0.0141734	-0.228839	0.0619362	0.823281	0.879712	0.145054	2.15734	0.0672378	0.0565219	0.110017	0.063802	1.01863	0.0626353	0.33007	0.464722
SELENOK	ENSG00000113811	58515	F8WAX7;F6XHT0;Q9Y6D0	3	p21.1	53884417	53891885	0.0895979	1.01087	0.0886345	0.338974	0.441606	0.218118	2.7416	0.0795587	0.0195138	0.0526208	0.373677	4.55642	0.082011	0.00106408	0.00424526	0.139841	1.65299	0.084599	0.12631	0.230158
TNFRSF10A	ENSG00000104689	8797	O00220;F8U8C0	8	p21.3	23190452	23225102	-0.230898	-2.88683	0.0799832	0.0183268	0.0432996	-0.0261249	-0.508699	0.0513563	0.621221	0.730488	0.057351	1.09708	0.0522758	0.298469	0.411999	0.201297	3.61923	0.0556189	0.00397492	0.0154132
CD63	ENSG00000135404	967	F8VNT9;F8W022;F8VWK8;P08962-2;P08962;F8VV56;P08962-3	12	q13.2	55725323	55729707	0.256995	4.73902	0.0542297	0.0011174	0.00489332	0.331559	8.64823	0.0383383	3.57482e-06	5.66232e-05	0.485263	10.4322	0.046516	1.13146e-06	1.82994e-05	0.447905	12.6923	0.0352897	5.93649e-08	2.42391e-06
TMBIM6	ENSG00000139644	7009	F8W1G3;F8VQW0;F8VX73;F8VPI1;F8W201;F8W086;F8VR05;F8VQQ5;F8VSI7;F8VVJ4;P55061;P55061-2	12	q13.12	49707725	49764934	0.602886	5.06636	0.118998	0.000715963	0.00348445	0.348885	3.30143	0.105677	0.0072546	0.0240631	0.251035	1.96419	0.127806	0.0780653	0.143002	0.163802	1.58448	0.103379	0.141143	0.249664
METAP2	ENSG00000111142	10988	F8VQZ7;P50579-2;F8VRR3	12	q22	95473520	95515839	0.355656	4.6917	0.0758053	0.0011932	0.00513409	0.169655	2.39722	0.0707716	0.0358491	0.0840659	0.0961413	1.05065	0.0915068	0.318292	0.433983	-0.0505161	-0.735692	0.0686647	0.477177	0.607316
PCBP2	ENSG00000197111	5094	F8VRH0	12	q13.13	53452102	53481162	-0.0837613	-0.700596	0.119557	0.501596	0.599831	-0.167855	-1.39753	0.120108	0.190376	0.305579	-0.0817435	-0.613876	0.13316	0.553086	0.655615	-0.153094	-1.41639	0.108087	0.184107	0.302797
NFYB	ENSG00000120837	4801	F8VSL3;P25208	12	q23.3	104117086	104138241	0.098841	1.03298	0.0956855	0.329075	0.4314	-0.0845583	-0.968828	0.087279	0.353884	0.48587	-0.0290988	-0.274436	0.106031	0.789368	0.850184	0.039427	0.432972	0.0910613	0.673329	0.770952
BAZ2A	ENSG00000076108	11176	J3KPG5;F8VU39;Q9UIF9-2;Q9UIF9-3;Q9UIF9	12	q13.3	56595596	56636816	0.102437	3.0486	0.0336013	0.0141289	0.0354557	0.0775698	2.50499	0.0309661	0.0296553	0.072521	0.117101	4.1411	0.0282779	0.00203412	0.00729367	0.0813508	2.92343	0.0278272	0.0137329	0.0409849
CNOT2	ENSG00000111596	4848	Q9NZN8;F8VV52;F8VUB4;Q9NZN8-5;Q9NZN8-4;Q9NZN8-2;F8VP97;F8W145	12	q15	70243002	70354993	-0.0149754	-0.296558	0.0504975	0.773661	0.829385	-0.00998438	-0.223351	0.0447027	0.827442	0.882929	-0.126343	-2.71854	0.0464744	0.0217236	0.0510109	-0.100897	-2.50259	0.0403169	0.0291987	0.0736743
DAZAP2	ENSG00000183283	9802	F8VUW5;Q15038-3;Q15038-6;Q15038	12	q13.13	51238724	51271362	-0.393804	-2.17534	0.181031	0.0581766	0.108206	0.122475	0.728432	0.168135	0.481887	0.606509	-0.301866	-1.00613	0.300028	0.338218	0.455131	-0.0853165	-0.470392	0.181373	0.647183	0.750815
KANSL2	ENSG00000139620	54934	F8VUX5;F8VXI8;F8VX10;Q9H9L4-4;Q9H9L4;F8VP38;H0YID1;F8VRX7;H0YIQ8	12	q13.11	48653211	48682238	-0.257979	-1.60728	0.160506	0.143102	0.222181	0.08341	0.612094	0.13627	0.553178	0.671024	0.0456687	0.310496	0.147083	0.762596	0.830581	-0.0607592	-0.456957	0.132965	0.656515	0.758303
COPZ1	ENSG00000111481	22818	F8VVA7;P61923;P61923-4;F8W651;F8VYZ4;P61923-5;F8VXB1;F8W156;P61923-3	12	q13.13	54301202	54351846	0.10098	1.67031	0.0604556	0.129844	0.205604	-0.0528732	-1.33685	0.0395507	0.208824	0.326423	-0.0262374	-0.445896	0.0588419	0.665227	0.751769	0.0396839	0.941097	0.0421677	0.366686	0.5021
CASP9	ENSG00000132906	842	Q5JRU2;F8VVS7;P55211-4;P55211;Q5JRU8;P55211-2	1	p36.21	15490832	15526534	-0.24569	-3.09853	0.0792925	0.0130442	0.0332411	-0.16854	-2.27324	0.074141	0.0445362	0.100087	0.052665	0.712255	0.0739413	0.492686	0.602439	0.12399	1.79966	0.0688963	0.0991265	0.191702
AGAP2	ENSG00000135439	116986	Q99490;F8VVT9;J3KNM6	12	q14.1	57723761	57742157	-0.00768189	-0.159153	0.0482672	0.877129	0.90806	0.0102999	0.246169	0.0418408	0.81018	0.870968	0.107747	1.98366	0.0543171	0.075584	0.139196	0.0398899	0.906631	0.043998	0.383862	0.518574
DUSP6	ENSG00000139318	1848	F8VW29;Q16828;Q16828-2	12	q21.33	89347235	89352501	-0.329442	-2.60711	0.126363	0.0288404	0.0616249	-0.395527	-3.5609	0.111075	0.00461219	0.0167641	-1.0796	-7.97816	0.13532	1.25059e-05	0.000121601	-0.385077	-3.12783	0.123113	0.0095174	0.0307304
SLC38A1	ENSG00000111371	81539	Q9H2H9;F8VX04	12	q13.11	46183063	46270017	0.163873	1.3036	0.125708	0.225329	0.318352	0.0547066	0.561971	0.0973477	0.58564	0.699366	-0.0727705	-0.766962	0.0948815	0.460932	0.57332	-0.108577	-1.13167	0.0959442	0.281631	0.413907
SCAF11	ENSG00000139218	9169	F8VXG7;Q99590;Q99590-2;A0A0A0MTP7	12	q12	45919131	45992120	0.024245	0.944996	0.0256562	0.369798	0.471621	0.0634864	2.72252	0.023319	0.020185	0.0539256	-0.0348673	-1.36394	0.0255637	0.202673	0.304671	-0.054497	-2.38934	0.0228084	0.0357161	0.0860246
VPS29	ENSG00000111237	51699	F8VXU5;Q9UBQ0;Q9UBQ0-2	12	q24.11	110491083	110502111	0.122314	2.44172	0.0500935	0.0377465	0.0763554	0.0625268	2.05749	0.0303899	0.0646804	0.133179	0.0672138	2.25452	0.0298129	0.0479628	0.0965644	0.0371703	1.38731	0.0267931	0.192571	0.312623
CERS5	ENSG00000139624	91012	Q49AQ3;H0YI10;F8VXY1;Q8N5B7-2;Q8N5B7	12	q13.12	50129289	50167533	-0.307323	-2.29394	0.133972	0.0479997	0.0922846	-0.0399346	-0.51406	0.0776846	0.617592	0.727087	0.0391847	0.625019	0.0626936	0.546038	0.649601	-0.100913	-1.55991	0.0646914	0.146821	0.256806
PCBP3;PCBP2	ENSG00000183570;ENSG00000197111	54039;5094	F8VZX2	21;12	q22.3;q13.13	45643694;53452102	45942454;53481162	-0.671985	-5.55101	0.121056	0.000380962	0.00215698	-0.311803	-4.22777	0.0737513	0.00148506	0.00685092	-0.401906	-5.96892	0.0673331	0.000141089	0.000805923	-0.273268	-3.70737	0.0737093	0.00340545	0.0136812
CS;CNPY2	ENSG00000062485;ENSG00000144785;ENSG00000257727	1431;10330	F8W031;F8VXJ7;F8W1K5	12	q13.3	56271699;56285916;56309842	56300391;56316059;56316119	-0.130082	-3.9594	0.032854	0.00343417	0.011706	-0.0118208	-0.320598	0.0368711	0.754649	0.831861	-0.0382851	-1.17601	0.032555	0.266987	0.378606	-0.0765799	-2.52434	0.0303367	0.0280875	0.0716822
ATP5F1B	ENSG00000110955	506	F8W0P7	12	q13.3	56638175	56645984	-0.248457	-2.37084	0.104797	0.0423606	0.0834881	-0.0717948	-0.80469	0.0892204	0.438401	0.567776	-0.116097	-1.24231	0.093453	0.242632	0.350474	-0.144598	-1.6167	0.08944	0.133985	0.240213
PPHLN1	ENSG00000134283	51535	F8W0Q9;Q8NEY8-8;Q8NEY8-2;Q8NEY8-9;Q8NEY8	12	q12	42238447	42459715	0.149823	4.97669	0.0301049	0.00080757	0.00386218	-0.0168126	-0.49228	0.0341525	0.632402	0.737482	0.0273767	0.728425	0.0375834	0.48316	0.594354	-0.0232986	-0.863963	0.0269672	0.405892	0.541777
MCRS1	ENSG00000187778	10445	F8W126;Q96EZ8-3;Q96EZ8;Q96EZ8-2;F8W0I9;F8VVA6;F8VP44	12	q13.12	49556544	49568145	0.187592	1.5259	0.122939	0.162019	0.245265	0.0276412	0.402863	0.0686119	0.69493	0.788044	0.0199561	0.26794	0.0744796	0.794223	0.853549	-0.0187996	-0.309028	0.0608348	0.763024	0.836386
AK2	ENSG00000004455	204	F8W1A4;P54819-2;P54819;P54819-5;P54819-3;P54819-6;F8VY04;F8VZG5;P54819-4;G3V213	1	p35.1	33007986	33080996	-0.169061	-4.8713	0.0347055	0.000931695	0.00427389	-0.165719	-4.77137	0.0347318	0.000614412	0.00338368	-0.146928	-4.13922	0.0354966	0.0020402	0.0073052	-0.177022	-5.8194	0.0304192	0.000111907	0.000931117
NAP1L1	ENSG00000187109	4673	F8W543;H0YH88	12	q21.2	76036585	76084735	0.0143104	0.0569711	0.251187	0.955836	0.967464	0.251969	1.26796	0.19872	0.231536	0.354565	0.305063	1.41132	0.216154	0.188674	0.288846	0.300729	1.50463	0.199869	0.160331	0.273213
RFX5	ENSG00000143390	5993	F8W689;P48382;P48382-2	1	q21.3	151340640	151347326	0.00183066	0.0255629	0.0716139	0.980174	0.986316	-0.105655	-1.68602	0.0626652	0.120507	0.215546	0.0618744	0.971725	0.0636748	0.354238	0.470999	0.0656076	1.05073	0.06244	0.315722	0.450211
SENP6	ENSG00000112701	26054	H0Y4F4;F8W6D9;Q9GZR1-2;Q9GZR1;H0Y8Y8	6	q14.1	75601509	75718281	-0.0959859	-1.42673	0.0672766	0.188042	0.27642	-0.0526706	-0.917984	0.0573764	0.378726	0.510636	-0.0167006	-0.257729	0.0647991	0.801873	0.85963	-0.0346787	-0.573179	0.0605023	0.577951	0.697053
HNRNPA1;HNRNPA1L2	ENSG00000135486;ENSG00000139675	3178;144983	F8W6I7;P09651-2;P09651;P09651-3;F8VZ49;Q32P51;F8VTQ5;A0A2R8Y4L2	12;13	q13.13;q14.3	54280193;52642431	54287088;52643773	0.146596	4.86063	0.0301598	0.000945367	0.0043137	0.101812	4.10685	0.0247908	0.00181681	0.00808955	0.0516992	1.95536	0.0264397	0.0792156	0.144764	0.0057044	0.233635	0.0244158	0.819521	0.87583
UBAP2L	ENSG00000143569	9898	F8W726;Q14157-3;Q5VU77	1	q21.3	154220179	154271510	-0.136137	-5.36746	0.0253634	0.000481913	0.00256995	-0.167139	-7.65217	0.021842	1.12601e-05	0.00013816	-0.113027	-6.40698	0.0176412	7.97509e-05	0.000512812	-0.115028	-6.91847	0.0166262	2.41099e-05	0.000270856
GOLIM4	ENSG00000173905	27333	F8W785;O00461	3	q26.2	168008689	168095924	0.0706676	1.21522	0.0581523	0.255775	0.352173	0.0625824	1.19456	0.0523894	0.257902	0.385347	0.0928793	1.53022	0.0606966	0.157141	0.250227	0.02764	0.542307	0.0509675	0.598326	0.713898
RPL10;RPL10L	ENSG00000147403;ENSG00000165496	6134;140801	F8W7C6;A0A087WV22;H7C123;H7C2C5	X;14	q28;q21.2	154389955;46651010	154409168;46651781	0.345535	3.07675	0.112305	0.0135065	0.0341921	0.312702	2.91199	0.107384	0.0144274	0.041762	0.0726744	0.673032	0.107981	0.516268	0.624076	0.0566887	0.501632	0.113008	0.625727	0.73541
FAM162A	ENSG00000114023	26355	Q96A26;F8W7Q4;E9PH05	3	q21.1	122384161	122412334	-0.378664	-5.95666	0.0635699	0.000230329	0.00147282	-0.526895	-11.0585	0.0476463	3.24726e-07	9.83578e-06	-0.37097	-7.5108	0.0493916	2.10702e-05	0.00017876	-0.270571	-6.08027	0.0444998	7.66012e-05	0.000680833
SLBP	ENSG00000163950	7884	F8W8D3;Q14493;E7EUV9;H0YAE8;Q14493-2;H7C4H8	4	p16.3	1692731	1712344	0.370985	7.85064	0.0472554	2.86897e-05	0.000320601	0.4186	8.98027	0.0466133	2.49368e-06	4.23509e-05	-0.0580641	-0.917482	0.0632864	0.380612	0.49707	0.178508	4.1583	0.0429282	0.00156374	0.00748385
TIA1	ENSG00000116001	7072	F8W8I6;P31483;P31483-3;E5RGV5;E5RG67	2	p13.3	70209444	70248660	0.21397	4.48945	0.0476607	0.00158542	0.00639541	-0.0642547	-1.63993	0.0391812	0.129868	0.227236	0.00911157	0.208479	0.0437051	0.839065	0.886564	-0.045828	-1.33393	0.0343557	0.208952	0.333157
IGF2BP2	ENSG00000073792	10644	F8W930;Q9Y6M1-1;Q9Y6M1;Q9Y6M1-5;Q9Y6M1-3;Q9Y6M1-4	3	q27.2	185643130	185825042	0.0901537	4.74197	0.0190119	0.00111285	0.00487959	-0.132947	-6.8995	0.019269	2.88395e-05	0.000288228	-0.0514137	-2.98119	0.017246	0.0138664	0.0358121	0.0921918	5.0479	0.0182634	0.000363073	0.00238118
ELMO3	ENSG00000102890	79767	F8W9E7;Q96BJ8;Q96BJ8-3;Q96BJ8-2	16	q22.1	67199111	67204029	0.344959	10.7705	0.0320282	2.2416e-06	5.31977e-05	0.201462	7.17636	0.0280731	2.02459e-05	0.000218807	-0.022545	-0.734662	0.0306876	0.479518	0.590926	0.251811	9.47973	0.0265632	1.17298e-06	2.36169e-05
GRK6;GRK5	ENSG00000198055;ENSG00000198873	2870;2869	F8W9W2;P43250-3;P43250;P43250-2;D6RHX8	5;10	q35.3;q26.11	177403204;119207571	177442901;119459745	0.0150205	0.164887	0.0910956	0.872746	0.904634	0.14182	1.76718	0.0802522	0.105479	0.194717	-0.107416	-1.22101	0.0879728	0.250251	0.359001	0.0711744	0.893227	0.0796823	0.390691	0.52564
CCDC93	ENSG00000125633	54520	Q567U6;F8W9X7	2	q14.1	117915478	118014133	0.00832146	0.193457	0.0430145	0.850978	0.887474	0.110515	3.17216	0.0348391	0.00910728	0.0288244	0.110933	3.17755	0.0349113	0.00993231	0.0272301	0.00690924	0.216133	0.0319675	0.832804	0.884781
MTMR1	ENSG00000063601	8776	F8WA39;Q13613;Q13613-2;Q8NEC6;H0YDX3	X	q28	150692971	150765108	0.0322362	0.709743	0.0454195	0.496176	0.594585	-0.056609	-1.52488	0.0371236	0.156101	0.262627	-0.00493326	-0.121145	0.0407219	0.90599	0.933289	-0.000258539	-0.00615172	0.0420271	0.995201	0.996211
DDX31	ENSG00000125485	64794	F8WAJ0;Q9H8H2;Q9H8H2-2;Q9H8H2-4	9	q34.13	132592997	132670401	-0.267737	-7.6483	0.0350062	3.51714e-05	0.00037083	-0.145386	-5.04785	0.0288016	0.000398431	0.0023932	-0.210051	-7.18157	0.0292487	3.0869e-05	0.000243915	-0.0708272	-2.525	0.0280504	0.0280541	0.0716234
VAMP2	ENSG00000220205;ENSG00000263620	6844	J3QRU4;F8WCA0;L7N2F9;P63027	17	p13.1	8159149;8150816	8163546;8162975	0.0719129	0.899093	0.0799839	0.39246	0.493775	-0.00797394	-0.104972	0.0759626	0.918327	0.946267	0.00176207	0.0235621	0.0747841	0.981668	0.988539	0.046534	0.573287	0.0811706	0.57788	0.697053
ARPC4;ARPC4-TTLL3	ENSG00000241553;ENSG00000250151	10093;100526693	F8WCF6;P59998;P59998-3;F8WDD7;A0A0A6YYG9;P59998-2;H7C0A3	3	p25.3	9792495;9793082	9807101;9835401	-0.0616288	-1.97204	0.0312512	0.0806924	0.140687	0.0575315	2.30964	0.0249093	0.0417942	0.0949756	-0.0422815	-1.62872	0.02596	0.134612	0.219875	-0.0638503	-2.49389	0.0256027	0.0296552	0.0746623
CCDC115	ENSG00000136710	84317	F8WCZ3;Q96NT0;B8ZZ99;Q96NT0-2	2	q21.1	130337933	130342699	0.250089	2.23876	0.111709	0.052497	0.0994642	-0.0708255	-0.60769	0.116549	0.555989	0.673811	0.0998421	0.991017	0.100747	0.345187	0.462098	-0.0169648	-0.178601	0.0949871	0.861469	0.905594
LMO7	ENSG00000136153	4008	F8WD26;J3KP06;Q8WWI1-3;Q8WWI1-4;Q8WWI1-2;Q8WWI1;E9PMP7;E9PMS6;A0A0A0MTE2;E9PMT2;Q8WWI1-5	13	q22.2	75620434	75859870	-0.116483	-0.974556	0.119524	0.35572	0.458398	-0.0568739	-0.634712	0.0896059	0.538865	0.658171	0.681143	7.93709	0.0858177	1.30804e-05	0.000125638	-0.270062	-2.40217	0.112424	0.0349123	0.0847766
TMEM50B	ENSG00000142188;ENSG00000263160	757	F8WDH1;P56557;F8WBF4;C9K0I4	21	q22.11	33432485	33479974	0.784006	3.37015	0.232632	0.00848201	0.023677	0.220335	1.66741	0.132142	0.124211	0.220288	0.131005	1.33669	0.0980074	0.211112	0.31455	0.229189	2.43685	0.0940517	0.032826	0.0806461
MYO5C;MYO5A	ENSG00000128833;ENSG00000197535	55930;4644	G3V394;F8WE88;Q9Y4I1-2;Q9Y4I1;Q9Y4I1-3;A0A087WY00;F8W6H6	15	q21.2	52192322;52307281	52295804;52529132	0.00994449	0.32911	0.0302163	0.749744	0.810921	-0.0413338	-1.38313	0.0298841	0.194623	0.310265	0.236286	5.73677	0.0411879	0.000192897	0.00104318	0.0675165	2.7054	0.0249562	0.0203124	0.0556216
MMADHC	ENSG00000168288	27249	F8WEC0;Q9H3L0	2	q23.2	149569637	149587778	0.134998	1.03557	0.130362	0.327929	0.43022	0.201699	1.87034	0.107841	0.0888385	0.17028	0.162789	1.46814	0.110881	0.172983	0.269788	0.11974	1.18958	0.100658	0.259037	0.390678
SEC62	ENSG00000008952	7095	F8WF48;Q99442;F8WCJ7	3	q26.2	169966635	169998373	-0.0319421	-0.92072	0.0346926	0.381662	0.483184	0.029471	0.917321	0.0321272	0.379058	0.510792	0.0253881	0.820589	0.0309388	0.431119	0.545994	0.00112261	0.0322722	0.0347856	0.974828	0.982941
STIM1	ENSG00000167323	6786	G0XQ39;Q13586;E9PNJ4;Q13586-2;H0YDB2	11	p15.4	3854527	4093210	0.0682757	2.3076	0.0295873	0.0469468	0.0905881	-0.0314295	-1.06865	0.0294104	0.308592	0.438686	0.12401	4.44264	0.0279135	0.00126774	0.00492963	0.153353	5.73842	0.0267238	0.000126123	0.00102111
PABIR2	ENSG00000156504	159090	G1UD79;Q7Z309-4;Q7Z309;Q7Z309-2;Q7Z309-3;Q7Z309-5	X	q26.3	134769566	134797232	-0.768556	-7.93901	0.0968074	2.62811e-05	0.00030149	-0.973077	-12.6374	0.0769998	8.48285e-08	3.44603e-06	-0.387428	-5.20629	0.0744154	0.000405468	0.00192451	-0.867011	-10.8116	0.0801924	3.11124e-07	8.29584e-06
NDUFV1	ENSG00000167792	4723	G3V0I5;P49821-2;P49821;B4DE93	11	q13.2	67605653	67612554	-0.124315	-5.45609	0.0227846	0.000429955	0.00235616	-0.183694	-9.36996	0.0196046	1.65563e-06	3.14114e-05	-0.0473641	-2.40616	0.0196845	0.0370627	0.0787554	0.030859	1.70252	0.0181255	0.116463	0.216558
GSDMD	ENSG00000104518;ENSG00000278718	79792	G3V1A6;P57764;E9PIB2	8	q24.3	143553207	143563062	0.209401	3.90591	0.0536112	0.00372097	0.0123966	0.430435	9.96644	0.0431884	9.07506e-07	2.00873e-05	0.0751795	1.73197	0.0434069	0.114134	0.192717	-0.122896	-3.2137	0.0382412	0.00816188	0.0272694
ZNRD2	ENSG00000173465	10534	G3V1B8;H0YEB6;O60232	11	q13.1	65570460	65573942	-0.123424	-3.01167	0.0409819	0.0149908	0.0371196	-0.0253488	-0.592021	0.0428173	0.566056	0.682112	-0.141934	-2.8696	0.0494613	0.0167762	0.0418153	-0.0590034	-1.7837	0.0330792	0.101804	0.195403
TJP1	ENSG00000104067	7082	G3V1L9	15	q13.1	29699367	29968915	0.276272	14.5027	0.0190497	1.84374e-07	8.84226e-06	0.0759401	4.13929	0.0183462	0.00172084	0.00772197	0.0997575	5.05267	0.0197435	0.000506563	0.00229699	0.0872817	5.37658	0.0162337	0.000217651	0.00157558
BORCS5	ENSG00000165714;ENSG00000280689	118426	G3V1P3;Q969J3	12	p13.2	12357078	12471233	-0.526361	-4.59676	0.114507	0.0013625	0.005696	-0.338738	-4.73989	0.0714654	0.000645916	0.00350405	-0.391156	-5.43303	0.071996	0.000293728	0.00146992	-0.164592	-1.945	0.0846232	0.0775402	0.158994
TAOK3	ENSG00000135090	51347	Q9H2K8;G3V1Q8	12	q24.23	118149801	118372907	-0.241074	-2.55715	0.0942745	0.0312819	0.0659237	-0.241898	-3.82598	0.063225	0.00292204	0.0116837	0.0336666	0.415079	0.0811088	0.686901	0.770337	-0.0555199	-1.06214	0.052272	0.310738	0.445126
DENND5B;DENND5A	ENSG00000170456;ENSG00000184014	160518;23258	G3V1S3;Q6ZUT9;Q6ZUT9-2	12;11	p11.21;p15.4	31382226;9138825	31591136;9265959	0.0418968	0.68417	0.0612374	0.511422	0.608315	-0.0983499	-1.92087	0.0512007	0.0815992	0.159973	0.24283	4.93333	0.0492223	0.000603598	0.00265675	-0.302988	-5.36975	0.0564249	0.000219944	0.0015905
FCF1	ENSG00000119616	51077	G3V5S9;G3V1S4;Q9Y324	14	q24.3	74713144	74738620	-0.0531387	-1.50508	0.0353062	0.167203	0.251624	-0.116778	-3.37757	0.0345746	0.0063483	0.0216501	-0.510089	-14.2763	0.0357297	5.99934e-08	1.88325e-06	-0.121251	-4.03451	0.0300535	0.00193177	0.00885054
GOLT1B	ENSG00000111711	51026	G3V1U5;Q9Y3E0;F5H6U7	12	p12.1	21501781	21518408	-0.601753	-3.81396	0.157776	0.00427494	0.0137892	-0.194493	-1.03857	0.18727	0.32176	0.452784	-0.242469	-1.52023	0.159495	0.159601	0.253614	-0.379201	-2.42765	0.1562	0.0333669	0.0815977
GTSF1	ENSG00000170627	121355	G3V1V4;Q8WW33	12	q13.13	54455950	54473602	0.0347181	0.862034	0.0402747	0.411466	0.512829	0.0141789	0.489003	0.0289956	0.634645	0.739349	-0.0529045	-1.83827	0.0287796	0.0960494	0.169009	-0.0217235	-0.706817	0.0307343	0.494252	0.623321
PTCD1;ATP5MF;ATP5MF-PTCD1	ENSG00000106246;ENSG00000241468;ENSG00000248919	26024;9551;100526740	G3V325;O75127	7	q22.1	99416739;99448475;99419749	99466163;99466186;99466197	-0.201536	-4.12476	0.04886	0.00268679	0.00965397	-0.0851556	-2.63308	0.0323406	0.0236488	0.0610993	-0.211753	-5.38138	0.0393492	0.000315907	0.00156055	-0.162097	-5.351	0.0302928	0.000226367	0.00162505
DCAF8;PEX19	ENSG00000132716;ENSG00000162735;ENSG00000258465	50717;5824	G3V3G9;Q5TAQ9	1	q23.2	160215715;160276807;160216800	160262549;160286348;160285130	-0.174541	-4.88472	0.035732	0.00091481	0.00422305	-0.0934268	-3.04084	0.030724	0.0114844	0.0347246	-0.0575093	-1.61455	0.0356194	0.137666	0.224227	-0.110157	-3.6722	0.0299974	0.00362186	0.0143916
KLC1	ENSG00000126214;ENSG00000256500	3831	G3V3H3;Q07866-10;G3V2E7;E7EVH7;Q07866-8;Q07866-2;G5E9S8;F8W6L3	14	q32.33	103561896;103562962	103714249;103685924	-0.0226512	-0.0860026	0.263378	0.933383	0.951009	0.277093	1.24908	0.221838	0.238102	0.362187	-0.103569	-0.455248	0.2275	0.658713	0.745929	0.0688024	0.328807	0.209249	0.748422	0.827019
VIPAS39	ENSG00000151445	63894	G3V4K3;Q9H9C1;Q9H9C1-2	14	q24.3	77426675	77457952	-0.0612385	-1.40287	0.0436524	0.194825	0.283792	0.035483	1.0455	0.0339389	0.318691	0.449618	0.128173	3.86184	0.0331895	0.00318592	0.0105424	0.088393	2.42333	0.0364759	0.0336246	0.0821406
NDRG2	ENSG00000165795	57447	Q9UN36;G3V4S9;Q9UN36-3;Q9UN36-2;G3V5H8;Q9UN36-6;A0A0A0MS87;G3V2I9;Q9UN36-5;G3V5L7;Q9UN36-4;G3V5B7;G3V383;G3V5S0;G3V392;G3V5G0;G3V578;H0YJT9;H0YJ56;A0A0U1RR50;G3V2A6;G3V271	14	q11.2	21016763	21070872	0.327213	4.45039	0.0735246	0.00167603	0.00663306	0.18388	2.54152	0.0723504	0.027804	0.0692194	0.133772	1.7116	0.0781557	0.117936	0.197494	0.174268	2.43461	0.0715797	0.0329569	0.080824
DDX24	ENSG00000089737;ENSG00000273761	57062	G3V529;Q9GZR7;Q9GZR7-2;F5GYL3;A0A1W2PRR2;A0A087WXU8	14	q32.12	94048287	94081202	-0.404669	-18.0287	0.0224459	2.85781e-08	2.24273e-06	-0.261646	-11.4031	0.0229451	2.38985e-07	7.79528e-06	-0.410811	-20.8748	0.0196797	1.53981e-09	1.28253e-07	-0.184622	-10.2327	0.0180423	5.44298e-07	1.29173e-05
MIA2;CTAGE1;CTAGE9;CTAGE15;CTAGE6	ENSG00000150526;ENSG00000150527;ENSG00000212710;ENSG00000225932;ENSG00000236761;ENSG00000244693;ENSG00000258941;ENSG00000271079;ENSG00000271321	4253;64693;643854;441294;340307	Q96PC5;G3V599;O15320-3;O15320;O15320-10;O15320-5;O15320-7;O15320-2;O15320-4;O15320-9	14;18;6;7	q21.1;q11.2;q23.2;q35	39230231;22413599;131708441;143571801;143755089	39388513;22417915;131711017;143574387;143757696	0.00548146	0.130586	0.0419758	0.899029	0.924876	-0.0938041	-2.5021	0.0374902	0.029807	0.0728404	-0.0067055	-0.173302	0.0386926	0.865892	0.903847	0.00526797	0.144217	0.036528	0.887914	0.925296
KLC1	ENSG00000126214	3831	G3V5R9;Q07866-9;Q07866;Q07866-5	14	q32.33	103561896	103714249	-0.074172	-3.59939	0.0206068	0.00593572	0.0178459	0.0134535	0.563643	0.0238689	0.584541	0.698658	0.0709865	3.89354	0.0182319	0.00302622	0.010101	0.00628506	0.383636	0.0163829	0.708495	0.799227
CDK2;CDK3	ENSG00000123374;ENSG00000250506	1017;1018	G3V5T9;P24941;P24941-2;E7ESI2	12;17	q13.2;q25.1	55966781;76000855	55972789;76005999	0.174825	6.82302	0.0256229	8.43999e-05	0.000710812	0.175279	7.77166	0.0225536	9.75726e-06	0.000122963	0.0271015	1.22322	0.0221559	0.249454	0.358379	-0.0608351	-2.77	0.0219622	0.0180893	0.0508031
TEP1	ENSG00000129566	7011	G3V5X7;Q99973-2;Q99973;G3V470;G3V2A4	14	q11.2	20365667	20413501	0.221907	1.16594	0.190324	0.274163	0.373152	0.0036163	0.0154095	0.23468	0.987987	0.992442	0.286347	1.42095	0.201518	0.185933	0.285599	0.301752	1.44075	0.209441	0.177265	0.29463
ZNF512	ENSG00000243943	84450	G3XAG1;Q96ME7-3;Q96ME7;Q96ME7-2	2	p23.3	27582969	27623217	0.0994709	3.15073	0.0315707	0.0120019	0.0311014	-0.0580384	-1.97299	0.0294165	0.0747084	0.149547	-0.00464986	-0.142294	0.0326777	0.88969	0.920893	-0.0688718	-2.51025	0.0274363	0.0288026	0.0729414
PAPOLA	ENSG00000090060	10914	G3XAH6	14	q32.2	96501433	96567116	0.0800376	0.770927	0.10382	0.460879	0.559963	0.133088	1.38809	0.0958785	0.193153	0.308595	0.185702	1.44945	0.128119	0.178017	0.27639	0.0266459	0.2648	0.100626	0.796017	0.861239
LAMB1	ENSG00000091136	3912	P07942;G3XAI2	7	q31.1	107923799	108003213	-0.146901	-5.91474	0.0248364	0.000242376	0.0015297	-0.0632619	-2.96206	0.0213574	0.0132026	0.0388982	-0.348791	-15.9176	0.0219122	2.12021e-08	8.31943e-07	-0.119913	-6.04472	0.0198376	8.06172e-05	0.000708324
FAM133A;FAM133B	ENSG00000179083;ENSG00000234545	286499;257415	G3XAI9;Q5BKY9-2;Q5BKY9	X;7	q21.32;q21.2	93674013;92560758	93712274;92590393	-0.114031	-1.67777	0.0679662	0.128352	0.20377	-0.0146565	-0.204055	0.0718263	0.842115	0.894165	-0.311456	-4.22108	0.0737858	0.00179218	0.00655204	-0.0545231	-0.803406	0.067865	0.438606	0.572052
SLC12A2;SLC12A1	ENSG00000064651;ENSG00000074803	6558;6557	G3XAL9;P55011;P55011-3	5;15	q23.3;q21.1	128083766;48178438	128189677;48304078	-0.202336	-5.26927	0.0383993	0.000547549	0.002841	-0.118542	-3.33971	0.0354946	0.00678349	0.0227104	-0.275349	-6.99901	0.0393411	3.83553e-05	0.000288646	-0.354619	-10.5976	0.0334622	3.81459e-07	9.61443e-06
TRAM1	ENSG00000067167	23471	G3XAN4;Q15629-2;Q15629	8	q13.3	70573218	70608416	-0.19615	-2.21588	0.0885203	0.0544806	0.102477	0.202428	2.34707	0.0862472	0.0391449	0.090321	0.0444347	0.416777	0.106615	0.685699	0.769114	0.202045	2.54549	0.0793737	0.0270461	0.0697201
TIMM8B	ENSG00000150779	26521	Q9Y5J9;G3XAN8	11	q23.1	112084800	112086798	-0.438385	-13.1384	0.0333668	4.25922e-07	1.67126e-05	-0.226499	-8.68285	0.0260858	3.44139e-06	5.47609e-05	-0.500216	-17.2033	0.0290768	1.00425e-08	4.9187e-07	-0.366913	-15.3913	0.0238391	7.77185e-09	5.16081e-07
MTMR3;MTMR4	ENSG00000100330;ENSG00000108389	8897;9110	G5E953;Q13615-3;Q13615-2;Q13615	22;17	q12.2;q22	29883169;58489529	30030868;58517905	0.181402	1.29793	0.139762	0.227186	0.320324	0.237371	2.25375	0.105323	0.0460748	0.102643	0.176008	1.68385	0.104527	0.123299	0.20459	0.070463	0.648868	0.108594	0.52962	0.653836
USP11	ENSG00000102226	8237	G5E9A6;P51784	X	p11.3	47232866	47248328	0.26187	11.2184	0.0233429	1.59946e-06	4.18403e-05	0.0574096	2.55276	0.0224892	0.0272572	0.0681282	0.36036	17.4927	0.0206006	8.54918e-09	4.40602e-07	-0.0468979	-2.27735	0.0205932	0.0435379	0.1011
NFKBIB	ENSG00000104825	4793	I3L4X3;G5E9C2;Q15653-2;Q15653	19	q13.2	38899700	38908893	-0.0421534	-0.506748	0.0831841	0.624742	0.708451	-0.122333	-1.89965	0.0643976	0.08457	0.163872	-0.0422349	-0.592457	0.0712877	0.566777	0.666581	-0.0650401	-0.967986	0.0671912	0.35367	0.489517
SOS2;SOS1	ENSG00000100485;ENSG00000115904	6655;6654	G5E9C8;Q07889	14;2	q21.3;p22.1	50117130;38962206	50231578;39124345	0.0519584	0.960031	0.0541216	0.362587	0.464827	-0.00244507	-0.0417136	0.0586156	0.96749	0.978542	0.0555138	1.10084	0.0504288	0.296911	0.410093	0.00109388	0.0229214	0.0477232	0.98212	0.986979
ARFGAP2	ENSG00000149182	84364	Q8N6H7;G5E9L0;A0A0D9SF70;Q8N6H7-2;E9PQP3;E9PIY6	11	p11.2	47164299	47177125	0.0208976	0.561482	0.0372187	0.588433	0.677061	-0.0139048	-0.501687	0.027716	0.625984	0.733217	0.0755094	2.63802	0.0286235	0.0249347	0.0573614	0.0299726	1.14124	0.0262633	0.277796	0.410585
PFN2	ENSG00000070087	5217	G5E9Q6;P35080-2;C9J0J7;C9JQ45	3	q25.1	149964904	150050788	-0.0692154	-1.36692	0.0506358	0.205435	0.295569	-0.0532784	-1.51174	0.035243	0.159372	0.266688	0.0965523	2.83865	0.0340135	0.0176878	0.0434791	-0.0783324	-2.33725	0.0335148	0.0391693	0.0926063
MRPS22	ENSG00000175110	56945	G5E9W7;G5E9V5;P82650;H7C5H3	3	q23	139005806	139360497	-0.193905	-7.7552	0.0250032	3.15669e-05	0.00034116	-0.109604	-5.15112	0.0212777	0.000339857	0.0021159	-0.185036	-6.99871	0.0264386	3.83691e-05	0.000288646	-0.000393506	-0.0200482	0.019628	0.984361	0.988224
CHPF2	ENSG00000033100	54480	G5E9W2;Q9P2E5-2;Q9P2E5	7	q36.1	151232483	151240979	0.478911	1.97212	0.24284	0.0806822	0.140687	-0.0340125	-0.240903	0.141188	0.814155	0.873435	0.379959	2.20831	0.172059	0.0518642	0.102688	-0.02192	-0.128997	0.169926	0.899668	0.933256
APBB2;APBB1	ENSG00000163697;ENSG00000166313	323;322	Q92870-4;G5E9Y1;H0YAJ5;Q92870-2;Q92870	4;11	p13;p15.4	40810027;6395125	41216714;6419414	0.130886	1.62897	0.080349	0.138408	0.21606	-0.0872642	-1.1631	0.075027	0.269909	0.398257	0.1626	2.21439	0.073429	0.0513337	0.101929	-0.0250987	-0.316647	0.0792639	0.757387	0.831957
CELF2;CELF1	ENSG00000048740;ENSG00000149187	10659;10658	Q92879;Q92879-4;Q92879-3;Q92879-6;G5EA30;Q92879-2;Q92879-5	10;11	p14;p11.2	10798397;47465933	11336675;47565569	-0.0192448	-0.731628	0.0263041	0.483358	0.582594	0.0196964	0.857653	0.0229654	0.409764	0.540559	-0.00482801	-0.215901	0.0223621	0.833431	0.882501	-0.0241358	-1.03692	0.0232765	0.321837	0.456857
HNRNPH1	ENSG00000169045	3187	P31943;G8JLB6;E9PCY7;D6RBM0;E7EN40;H0YB39;D6RIU0;D6RIT2	5	q35.3	179614178	179634784	0.0289454	1.39145	0.0208024	0.198143	0.287588	0.000322854	0.0145716	0.0221564	0.98864	0.992954	0.0137924	0.607337	0.0227097	0.557245	0.658173	0.0164075	0.9502	0.0172674	0.362242	0.49851
BLOC1S1	ENSG00000135441;ENSG00000258311	2647	G8JLQ3;P78537-2;P78537;F8W099;F8W606;A0A087WSV2;F8W036;F8VP73	12	q13.2	55716038;55716036	55720087;55724703	-0.326868	-5.08514	0.0642791	0.000698237	0.00342473	-0.00936981	-0.179234	0.0522769	0.861081	0.908159	-0.0251438	-0.469759	0.053525	0.648663	0.737272	-0.0355922	-0.673811	0.0528222	0.514218	0.641119
NELFCD	ENSG00000101158	51497	X6RLT1;H0UI80;Q8IXH7-4;Q8IXH7	20	q13.32	58981208	58995133	0.146571	3.56699	0.0410909	0.00624052	0.0185284	0.12046	4.08907	0.029459	0.00187176	0.00830211	0.0957915	3.15625	0.0303498	0.0102971	0.0280189	0.0819464	2.90412	0.0282173	0.0142174	0.0420673
MPRIP	ENSG00000133030	23164	H0Y2S9;H0Y7E2	17	p11.2	17042457	17217679	-0.272754	-4.47752	0.0609162	0.00161252	0.00646411	-0.18642	-3.99708	0.046639	0.00218516	0.00936669	0.158409	3.47708	0.045558	0.00600328	0.017942	-0.322557	-6.11719	0.0527296	7.26545e-05	0.000651626
CYBC1	ENSG00000178927	79415	H0Y2X1;Q9BQA9-2;Q9BQA9;J3QQQ4;J3KTF4;J3QRG5;J3KSJ5	17	q25.3	82440912	82450829	-0.071461	-0.675827	0.105739	0.516457	0.613025	0.121329	1.4903	0.0814122	0.164838	0.273976	0.131107	1.32468	0.0989728	0.214923	0.318712	-0.225475	-2.67353	0.0843361	0.0215072	0.0581326
RBM33	ENSG00000184863	155435	H0Y3K4	7	q36.3	155644451	155781485	0.0434724	0.458266	0.0948629	0.65783	0.736898	-0.0742432	-0.832113	0.0892225	0.423411	0.553937	0.0921143	0.946104	0.0973617	0.366526	0.483335	-0.108507	-1.22366	0.0886744	0.246422	0.375946
PHF8	ENSG00000172943	23133	H0Y3N9;Q9UPP1-2;Q9UPP1;Q9UPP1-5;Q9UPP1-4;Q9UPP1-3;H0Y589	X	p11.22	53936676	54048958	-0.017487	-0.274042	0.0638115	0.790355	0.843094	-0.0605276	-0.867275	0.0697906	0.4047	0.536132	0.121645	1.63157	0.0745567	0.134005	0.218987	0.0227939	0.402656	0.056609	0.694848	0.789117
EDEM3	ENSG00000116406	80267	H0Y498;Q9BZQ6-2;Q9BZQ6	1	q25.3	184690237	184754907	-0.187503	-2.1724	0.0863115	0.0584539	0.108634	-0.0741447	-0.966618	0.0767053	0.354939	0.487027	0.0201733	0.233407	0.0864296	0.820182	0.872941	-0.117868	-1.40574	0.0838473	0.18717	0.306085
DOCK9	ENSG00000088387	23348	H0Y572	13	q32.3	98793429	99086625	0.272576	1.82336	0.149491	0.102198	0.170401	0.171451	1.66946	0.102698	0.123799	0.21984	0.104947	0.869966	0.120634	0.404837	0.520343	0.253402	2.40019	0.105576	0.0350355	0.084986
ERGIC3	ENSG00000125991	51614	H0Y5K5;Q9Y282;Q9Y282-3;H0Y621;Q9Y282-2;A0A1W2PPS8	20	q11.22	35542038	35557634	-0.70463	-14.8228	0.047537	1.53104e-07	7.79201e-06	-0.50309	-12.2047	0.0412211	1.20696e-07	4.5798e-06	-0.537567	-11.0532	0.0486345	6.64032e-07	1.20047e-05	-0.48694	-12.1545	0.0400626	9.31705e-08	3.29068e-06
ARFGAP3	ENSG00000242247	26286	H0Y6A0	22	q13.2	42796502	42858106	-0.141979	-1.63762	0.0866983	0.136574	0.214204	-0.15429	-1.7831	0.0865293	0.102739	0.190524	0.0761144	0.900846	0.0844922	0.388974	0.505031	-0.0623391	-0.744123	0.0837752	0.472262	0.603242
KDM1B	ENSG00000165097	221656	H0Y6H0;Q8NB78-2;Q8NB78	6	p22.3	18155329	18223854	-0.0537255	-0.51996	0.103326	0.615874	0.700372	-0.136185	-1.63108	0.0834933	0.131739	0.229919	-0.0560798	-0.559893	0.100162	0.587947	0.685756	-0.0393826	-0.469863	0.0838174	0.647549	0.751088
GOLGA4	ENSG00000144674	2803	H0Y6I0;Q13439-3;Q13439-4;Q13439;Q13439-5	3	p22.2	37243191	37366879	0.0297452	0.972531	0.0305853	0.356671	0.459033	-0.000602209	-0.0314064	0.0191747	0.97552	0.984357	0.0923671	4.66756	0.0197892	0.000898367	0.00367761	0.102208	5.63091	0.0181513	0.000148034	0.00114997
LMBR1;LMBR1L	ENSG00000105983;ENSG00000139636	64327;55716	H0Y6V6;Q8WVP7;Q8WVP7-3	7;12	q36.3;q13.12	156668946;49097136	156893216;49110900	0.383471	2.13893	0.179281	0.061703	0.11342	0.218654	1.37533	0.158983	0.196959	0.312904	0.234124	1.11146	0.210647	0.292531	0.405585	0.161495	1.11128	0.145324	0.28994	0.423594
PTPRS;PTPRF;PTPRD	ENSG00000105426;ENSG00000142949;ENSG00000153707	5802;5792;5789	P10586;P10586-2;H0Y6Z7;H0Y4H1;H0Y7Z9	19;1;9	p13.3;p34.2;p23	5158495;43525187;8314246	5340812;43623666;10613002	-0.00758272	-0.0789868	0.0959998	0.938804	0.954843	0.0397685	0.563795	0.0705371	0.584442	0.698658	-0.0660802	-1.10643	0.0597238	0.294597	0.40755	-0.353975	-5.75679	0.0614883	0.000122738	0.00100192
IMP4	ENSG00000136718	92856	H0Y714;Q96G21;E7ENR5;B8ZZ47;B9A008	2	q21.1	130342877	130347967	-0.0883182	-1.50975	0.0584986	0.166029	0.25013	-0.0379091	-0.62767	0.0603966	0.543298	0.661032	-0.22787	-3.93001	0.0579821	0.0028528	0.00962453	-0.0907619	-1.58375	0.0573081	0.141306	0.249837
TNNC2;CALM2;CALM3;CALM1	ENSG00000101470;ENSG00000143933;ENSG00000160014;ENSG00000198668	7125;805;808;801	P0DP25;P0DP24;P0DP23;H0Y7A7;E7ETZ0;E7EMB3;Q96HY3;G3V361	20;2;19;14	q13.12;p21;q13.32;q32.11	45823214;47160084;46601074;90396502	45833745;47176921;46610782;90408268	0.279708	9.03411	0.0309614	9.40977e-06	0.000149388	0.0807724	3.65928	0.0220733	0.00389033	0.0146173	0.16324	7.91168	0.0206328	1.34502e-05	0.000127944	0.116941	4.08565	0.0286224	0.00176987	0.00824188
TMEM222	ENSG00000186501	84065	H0Y870;H0Y861;Q8TDQ4;Q5SSC2;Q9H0R3-2;Q9H0R3	1	p36.11	27322145	27336400	-0.533299	-3.67494	0.145118	0.00528432	0.0162918	-0.517099	-4.83889	0.106863	0.000552192	0.00312321	-0.385491	-3.48724	0.110543	0.00590242	0.0176996	-0.469204	-4.51401	0.103944	0.000861047	0.00463837
NDUFB5	ENSG00000136521	4711	H0Y886;O43674;E7EWP0;O43674-2	3	q26.33	179604690	179627647	-0.290561	-5.72286	0.0507719	0.000306991	0.00182923	-0.153773	-3.62373	0.0424349	0.00413667	0.0152933	-0.025986	-0.597519	0.0434898	0.563524	0.663546	-0.0501719	-1.32971	0.0377314	0.210294	0.334479
ABCE1	ENSG00000164163	6059	H0Y990	4	q31.21	145098288	145129524	0.306537	2.08761	0.146836	0.0670284	0.121083	0.180797	1.68065	0.107576	0.121567	0.216917	-0.148068	-0.787966	0.187912	0.449098	0.562065	0.142935	1.18137	0.120991	0.262151	0.393911
TXNDC15	ENSG00000113621	79770	H0Y997;Q96J42-2;Q96J42;H0Y928	5	q31.1	134874371	134901635	0.061205	0.661392	0.0925397	0.52524	0.621647	0.201544	2.45004	0.0822617	0.0326701	0.0783617	0.107298	1.17995	0.0909346	0.265487	0.376789	0.159522	2.19437	0.072696	0.0503699	0.112757
CNOT6L	ENSG00000138767	246175	H0Y9C1;H0Y9Z5;Q96LI5;Q96LI5-2	4	q21.1	77713387	77819615	0.071465	0.979362	0.0729709	0.353469	0.456528	-0.0695852	-1.00376	0.0693243	0.337511	0.468608	-0.0206793	-0.251882	0.0820992	0.806263	0.863217	-0.0857505	-1.16881	0.0733655	0.266969	0.398808
TMA16	ENSG00000198498	55319	H0Y9X1;Q96EY4;D6RA57;D6RE67;D6RC31	4	q32.2	163494442	163520539	-0.10282	-2.81674	0.036503	0.0205245	0.0472788	-0.0798048	-2.78686	0.0286361	0.0180096	0.0495713	-0.2277	-7.7028	0.0295607	1.69576e-05	0.000152685	-0.0940791	-3.55411	0.0264705	0.00445802	0.016916
DGKQ	ENSG00000145214	1609	P52824;H0YA20	4	p16.3	958887	986895	0.0829551	0.914475	0.0907134	0.384757	0.485977	-0.000791945	-0.00786383	0.100707	0.993869	0.995986	0.0471408	0.567059	0.083132	0.583251	0.68143	-0.0746632	-0.896032	0.0833265	0.389255	0.524219
RRM2B	ENSG00000048392	50484	H0YAV1;Q7LG56;Q7LG56-6;A0A0C4DGZ6;Q7LG56-2	8	q22.3	102204502	102238961	0.0174133	0.528172	0.0329689	0.610394	0.695837	-0.0743608	-2.16709	0.0343137	0.0535556	0.114684	0.193714	6.68132	0.0289934	5.65027e-05	0.000389429	0.212083	7.18342	0.0295239	1.70472e-05	0.000206327
CHTF8	ENSG00000168802	54921	H0YAV5;J3KSJ7;H3BPP1;P0CG13	16	q22.1	69118010	69132588	0.00214769	0.0305022	0.0704112	0.976345	0.983322	0.28359	4.14667	0.0683897	0.00169974	0.0076372	0.127358	1.01373	0.125634	0.334752	0.451523	-0.0259265	-0.415728	0.0623642	0.685533	0.781122
TPD52;MRPS28	ENSG00000076554;ENSG00000147586;ENSG00000276418	7163;124188259;28957	H0YC42;E5RFR7;H0YC44;P55327-8	8	q21.13	80034745;79918717;79918860	80231232;80030289;80080775	-0.386563	-5.62608	0.0687091	0.000346506	0.00199581	-0.0290045	-0.652913	0.0444232	0.527503	0.647193	-0.117747	-3.0077	0.0391485	0.0132539	0.03448	-0.0511636	-1.20176	0.0425741	0.254472	0.385137
SIGIRR	ENSG00000185187	59307	Q6IA17;H0YDF8;H0YDR5	11	p15.5	405715	417455	1.20315	7.94121	0.151508	2.62241e-05	0.00030149	0.779636	5.00325	0.155826	0.000426955	0.00253312	0.0646821	0.374052	0.172923	0.716221	0.793681	0.826458	4.95015	0.166956	0.000424002	0.00268827
PLEC	ENSG00000178209	5339	H0YDN1	8	q24.3	143915153	143976734	0.252707	3.13869	0.0805135	0.0122345	0.0315738	0.298027	4.17892	0.0713167	0.00161071	0.00730373	0.376715	4.83526	0.0779099	0.000698172	0.00297444	-0.260814	-3.0999	0.0841361	0.0100056	0.031872
PPP5C;PPP5D1P	ENSG00000011485;ENSG00000230510	5536	H0YDU8;P53041;A8MU39	19	q13.32	46347087;46525663	46392981;46527072	-0.0402845	-1.98111	0.0203343	0.0795305	0.139047	0.00257388	0.134142	0.0191877	0.895764	0.933063	-0.10754	-5.73815	0.0187413	0.000192534	0.00104247	-0.111752	-6.01354	0.0185833	8.43245e-05	0.000735284
TEAD1	ENSG00000187079	7003	H0YE88;P28347;E9PKB7;H0YEJ9	11	p15.3	12674421	12944737	0.110964	2.41943	0.0458639	0.0391411	0.0783957	0.083925	2.05538	0.0408319	0.0649147	0.133582	-0.0810314	-1.9292	0.0420027	0.0827188	0.150094	0.0402095	1.08605	0.0370237	0.300481	0.434214
RNASEH2C	ENSG00000172922	84153	H0YEF3;Q8TDP1;E9PN81;H0YCP5	11	q13.1	65714005	65720818	0.172196	2.25302	0.0764289	0.0512968	0.0975216	0.137794	2.49983	0.0551212	0.0299265	0.0730754	-0.0356971	-0.629581	0.0566998	0.543167	0.64719	-0.00399991	-0.0636707	0.0628218	0.950365	0.965876
PICALM	ENSG00000073921	8301	H0YEF7;H0YEH1;H0YD48;H0YE97;H0YEY8	11	q14.2	85957175	86069882	-0.594172	-4.11592	0.14436	0.00272202	0.00975519	-0.0397021	-0.361525	0.109818	0.724699	0.810184	0.0300555	0.195892	0.153429	0.848641	0.89245	0.176347	1.68183	0.104854	0.120491	0.221659
PUM1	ENSG00000134644	9698	H0YEH2;Q14671;Q14671-4;E9PR38	1	p35.2	30931506	31065991	0.0444172	1.7422	0.0254949	0.116097	0.18874	0.00849972	0.352905	0.024085	0.730969	0.814634	-0.0467737	-1.71312	0.0273032	0.117648	0.197108	0.00444767	0.199475	0.0222969	0.845499	0.893909
ATG13	ENSG00000175224	9776	H0YEM7;O75143-4;O75143-3;O75143-2;O75143;O75143-5	11	p11.2	46617527	46674818	0.42554	1.72744	0.246341	0.118805	0.191697	-0.27624	-0.934381	0.29564	0.370583	0.502799	-0.261363	-1.09145	0.239464	0.300823	0.414254	0.384711	1.73216	0.222099	0.110904	0.208635
HADHA	ENSG00000084754	3030	H0YFD6;P40939;A0A2R8Y4F5;A0A2R8YG21	2	p23.3	26190635	26244672	-0.188213	-7.43809	0.0253039	4.3652e-05	0.000430995	-0.133584	-7.02315	0.0190206	2.45957e-05	0.000256196	0.192461	12.608	0.0152649	1.94432e-07	4.69493e-06	0.0482678	3.48394	0.0138544	0.00504647	0.0187471
REXO2	ENSG00000076043	25996	H0YGR4;Q9Y3B8;H0YG54;F5GYG5;Q9Y3B8-2;Q9Y3B8-3	11	q23.2	114439435	114450279	-0.112492	-4.06386	0.0276811	0.00293967	0.0103684	-0.0262033	-1.03202	0.0253904	0.324682	0.455928	-0.0202602	-0.808898	0.0250466	0.437506	0.552159	-0.0180034	-0.735414	0.0244806	0.47734	0.607316
RAB3IP	ENSG00000127328	117177	H0YI02;J3KPG1;Q96QF0-8;Q96QF0-3;Q96QF0-4;Q96QF0-2;Q96QF0;H0YD03;Q96QF0-5;Q96QF0-7;Q96QF0-6	12	q15	69738860	69823204	-0.0314856	-0.177538	0.177346	0.863092	0.896722	-0.135955	-0.779189	0.174483	0.45265	0.581906	-0.397718	-2.13888	0.185947	0.0583057	0.11279	-0.259585	-1.63891	0.158389	0.129241	0.233647
TMT1A	ENSG00000185432	25840	Q9H8H3;H0YI09;F8VQX6	12	q13.12	50923472	50932510	0.51876	4.56669	0.113596	0.00142134	0.00587773	0.325974	3.71832	0.0876671	0.00351414	0.013487	0.423225	4.56229	0.0927659	0.00105456	0.00421701	0.232523	2.40619	0.0966357	0.0346642	0.0842926
NAP1L1	ENSG00000187109	4673	H0YIV4;P55209;F8VY35;B7Z9C2;F8W0J6;F5H4R6;P55209-2;F8W020;F8VV59;H0YHC3;F8W118;F8VUX1;P55209-3;F8VXI6;F8VRJ2;F8VVB5	12	q21.2	76036585	76084735	0.0449673	2.02054	0.0222551	0.0746616	0.132141	0.0894026	4.0162	0.0222605	0.0021158	0.00912093	0.0558499	2.54333	0.0219593	0.029321	0.0654464	-0.0310116	-1.50458	0.0206114	0.160344	0.273213
DPP8	ENSG00000074603	54878	H0YK36;Q6V1X1-6;Q6V1X1-5;Q6V1X1-3;Q6V1X1;J3KPT0;Q6V1X1-4;Q6V1X1-2	15	q22.31	65442463	65517704	0.130093	1.40108	0.0928518	0.195341	0.284245	-0.150593	-1.58062	0.0952747	0.142864	0.24561	0.0135064	0.140644	0.0960322	0.89096	0.921932	-0.0298974	-0.327054	0.0914144	0.749712	0.827471
EMC4	ENSG00000128463	51234	H0YK61;Q5J8M3;S4R329;H0YNK0;H0YNK8;H0YLP8;Q5J8M3-3;Q5J8M3-2	15	q14	34225013	34230156	-0.0282969	-0.407445	0.0694497	0.693381	0.764691	-0.11138	-1.84749	0.0602874	0.0923015	0.175264	0.0085379	0.125618	0.0679671	0.902539	0.930566	-0.0880863	-1.34156	0.0656594	0.20654	0.329891
TLE2;TLE3	ENSG00000065717;ENSG00000140332	7089;7090	Q04726-7;H0YKT5;Q04726-5;Q04726-3;Q04726;Q04726-4;Q04726-6;H0YKN8;Q04726-2;H0YL70;H0YNT2;F5H7D6;A0A0D9SES8;H0YNI7;H0YLI3	19;15	p13.3;q23	2997639;70047790	3047635;70098176	0.131101	3.14313	0.0417104	0.0121483	0.0313865	-0.0299821	-0.866668	0.0345947	0.405018	0.536451	0.0299268	0.817477	0.0366087	0.432813	0.547437	0.0193327	0.563452	0.0343113	0.58433	0.702173
CDC42BPB	ENSG00000198752	9578	H0YLY0	14	q32.32	102932380	103057549	-0.288485	-1.49205	0.193348	0.170523	0.255212	0.012785	0.0652859	0.195832	0.949142	0.967498	-0.0876849	-0.406304	0.215811	0.693128	0.775894	0.0776308	0.434148	0.178812	0.672499	0.770579
MINDY2	ENSG00000128923	54629	H0YM15;J3KNL7;Q8NBR6-2;Q8NBR6	15	q21.3	58771192	58861900	0.0901777	0.40138	0.224669	0.69768	0.768327	-0.0415242	-0.212803	0.19513	0.835455	0.889061	-0.0639986	-0.268454	0.238397	0.793839	0.853402	0.050814	0.26211	0.193865	0.798038	0.86275
USP3	ENSG00000140455	9960	Q6JHV3;H0YMI4;Q9Y6I4;H0YKU8;H0YLB7;Q9Y6I4-2	15	q22.31	63504511	63594640	-0.0197944	-0.483566	0.0409342	0.640458	0.722082	-0.0463945	-1.34357	0.0345307	0.206709	0.324203	-0.211817	-6.12916	0.0345589	0.000114178	0.000681515	-0.136518	-4.57903	0.0298137	0.000773476	0.00427464
RPS27L	ENSG00000185088	51065	H0YMV8;Q71UM5;C9JLI6	15	q22.2	63125872	63158021	-0.309716	-3.58922	0.0862906	0.00602964	0.0180732	-0.307789	-3.79195	0.0811691	0.00309712	0.0122012	-0.122739	-1.436	0.0854731	0.181716	0.280592	-0.0974212	-1.22167	0.0797442	0.247144	0.376441
SEC11A	ENSG00000140612	23478	H0YNG3;P67812-4;P67812;P67812-3;H0YKT4;P67812-2;H0YNX5	15	q25.3	84669538	84716460	0.10728	1.95446	0.0548897	0.0829921	0.143934	0.0515684	1.03093	0.0500214	0.325171	0.456325	-0.121006	-2.36034	0.0512664	0.0400725	0.08381	0.0227169	0.475562	0.0477684	0.643608	0.748034
GLCE	ENSG00000138604	26035	H0YNP1;O94923	15	q23	69160584	69272217	-0.0265261	-0.479543	0.0553152	0.643206	0.723921	-0.132242	-2.64182	0.050057	0.0232859	0.0603199	-0.0844684	-1.43232	0.0589729	0.182738	0.281764	-0.0820644	-1.65927	0.0494582	0.125022	0.228432
BLM	ENSG00000197299	641	P54132;H0YNU5	15	q26.1	90717346	90816166	0.183138	3.3675	0.0543838	0.00851738	0.0237469	0.0843122	1.89418	0.0445112	0.0853522	0.165017	-0.174153	-3.29286	0.0528881	0.0081748	0.0232135	0.00352642	0.0859144	0.0410457	0.933065	0.955903
TPRN	ENSG00000176058	286262	H3BLU1;Q4KMQ1;Q4KMQ1-2;Q4KMQ1-4;Q4KMQ1-3	9	q34.3	137191617	137204193	0.0627215	0.481913	0.130151	0.641587	0.72257	0.0360226	0.335463	0.107382	0.743719	0.824118	0.250091	2.16438	0.115549	0.0558554	0.108965	0.066647	0.571017	0.116716	0.579365	0.697721
AKR7A2;AKR7A3;AKR7L	ENSG00000053371;ENSG00000162482;ENSG00000211454	8574;22977;246181	H3BLU7;O43488	1	p36.13	19303965;19282573;19265982	19312144;19288770;19274194	0.140184	4.26391	0.032877	0.002192	0.00820042	0.173803	7.47162	0.0232618	1.40242e-05	0.000164155	0.224797	9.53045	0.0235872	2.57833e-06	3.35328e-05	0.183824	7.05054	0.0260723	2.0262e-05	0.000235571
TMEM63B	ENSG00000137216	55362	H3BLW6;Q5T3F8;Q5T3F8-2;Q5T3F8-3;H0YCP6	6	p21.1	44126914	44155519	-0.234992	-3.78599	0.0620688	0.00446031	0.0142672	-0.124006	-2.2334	0.0555232	0.0477355	0.105387	0.221995	4.04524	0.054878	0.00237012	0.00828762	-0.0736139	-1.2953	0.0568316	0.221509	0.348318
NUB1	ENSG00000013374	51667	H3BM14;H3BM74;Q9Y5A7-2;Q9Y5A7;F8WDB6;C9JRT6	7	q36.1	151341772	151378449	0.392613	14.2428	0.0275657	2.15012e-07	9.93282e-06	0.301689	12.2501	0.0246275	1.16254e-07	4.4852e-06	0.226494	8.93212	0.0253572	4.6172e-06	5.34429e-05	0.241142	9.94491	0.0242478	7.25878e-07	1.57639e-05
MSLN	ENSG00000102854	10232	H3BMA1;H3BUX1;Q13421-4;Q13421-3;Q13421;Q13421-2	16	p13.3	760734	768865	-0.182124	-2.47919	0.0734612	0.0355135	0.0727678	0.0464691	0.655308	0.0709119	0.526018	0.64581	0.225306	3.13896	0.071777	0.0106034	0.0286794	0.141892	2.26843	0.0625508	0.0442277	0.102187
FBXL19	ENSG00000099364	54620	H3BVB1;H3BME1;H7C112;H3BPZ0;Q6PCT2-2;Q6PCT2	16	p11.2	30923055	30948783	-0.00588998	-0.0475807	0.123789	0.963109	0.972971	-0.0313186	-0.330884	0.0946512	0.74708	0.826629	-0.0190397	-0.194783	0.0977484	0.849486	0.893066	0.0276531	0.295017	0.093734	0.773426	0.843671
SPNS1	ENSG00000169682	83985	H3BMF4;Q9H2V7-3;Q9H2V7-2;Q9H2V7;H3BT44;H3BPT8;H3BPQ9;H3BR82;Q9H2V7-5;Q9H2V7-4	16	p11.2	28974221	28984548	0.295971	2.35436	0.125712	0.0435113	0.0853904	0.24015	1.94709	0.123337	0.0780614	0.154512	0.420928	2.74583	0.153297	0.0207319	0.0491165	0.278095	2.38925	0.116394	0.0357222	0.0860246
C15orf39	ENSG00000167173	56905	H3BMJ2;Q6ZRI6-2;Q6ZRI6	15	q24.2	75195643	75212169	-0.177238	-0.818758	0.216472	0.434463	0.535691	-0.256753	-1.24649	0.205981	0.239015	0.363177	-0.200356	-0.589779	0.339714	0.568502	0.66804	-0.065045	-0.304668	0.213494	0.766255	0.838407
RNPS1	ENSG00000205937	10921	Q15287;H3BTC0;H3BMM9;Q15287-2;Q15287-3;H3BV80;H3BMS0;H3BPG5	16	p13.3	2253116	2268397	0.112949	1.73906	0.0649481	0.116668	0.189146	0.0112186	0.314887	0.0356272	0.758863	0.834834	0.0454811	1.38815	0.0327638	0.195413	0.296599	0.0248338	0.795988	0.0311987	0.44273	0.576125
ARL6IP1	ENSG00000170540;ENSG00000260342	23204	H3BN98	16	p12.3	18791669;18788063	18801572;18801519	-0.201546	-2.66995	0.0754867	0.0260401	0.0568014	-0.0185781	-0.347391	0.053479	0.734991	0.817762	0.112752	2.04368	0.0551708	0.0683939	0.12835	-0.0733637	-1.25416	0.0584961	0.235552	0.364245
RPS17	ENSG00000182774;ENSG00000260836	6218	H3BNC9;P08708;H0YN88;A0A075B716;H0YN73	15	q25.2	82536750;82536788	82540459;82573194	-0.0304427	-1.27905	0.0238011	0.233467	0.327951	0.0135398	0.570271	0.0237428	0.580196	0.694786	-0.175523	-5.8958	0.0297709	0.000155572	0.000874903	-0.0765271	-3.77744	0.020259	0.00301319	0.012483
LYRM1	ENSG00000102897	57149	H3BNK2;O43325	16	p12.3	20899868	20925006	-0.200018	-2.49099	0.0802963	0.0348376	0.0716677	-0.0493695	-0.610981	0.0808037	0.553887	0.671549	-0.154719	-2.02975	0.0762255	0.0700024	0.130786	-0.137003	-1.80108	0.0760672	0.0988907	0.191353
ABAT	ENSG00000183044	18	H3BRN4;H3BNQ7;P80404	16	p13.2	8674596	8784575	0.117248	1.72162	0.0681029	0.119888	0.19286	-0.0204104	-0.283464	0.0720037	0.782196	0.851489	0.325657	4.7139	0.0690843	0.000837576	0.00347197	0.0689548	1.03594	0.0665629	0.322275	0.457384
MPHOSPH6	ENSG00000135698	10200	H3BNT4;Q99547;H3BSB3	16	q23.3	82147798	82170224	0.107437	2.62847	0.0408742	0.0278557	0.0599028	-0.00148057	-0.0415172	0.0356615	0.967643	0.978554	-0.079831	-2.2313	0.0357778	0.049886	0.0997721	-0.13055	-3.84341	0.0339672	0.00268648	0.011545
TBC1D24	ENSG00000162065;ENSG00000260272	57465	H3BNU1;Q9ULP9-2;Q9ULP9;H3BV07;A0A2R8Y518;A0A0D9SFR5;H3BQ06	16	p13.3	2475051;2496032	2509560;2520218	-0.195432	-4.72822	0.0413331	0.00113424	0.00494199	-0.0441759	-1.54438	0.0286043	0.151354	0.256755	-0.0677965	-2.24245	0.0302332	0.0489532	0.0981909	-0.0964765	-3.35189	0.0287827	0.00637915	0.0227084
HEXA	ENSG00000213614;ENSG00000260729	3073	H3BP20;P06865;H3BS10;H3BU85;H3BTD4	15	q23	72340924;72284727	72376420;72375981	0.0214181	0.591562	0.0362059	0.568976	0.661396	-0.0324207	-0.962522	0.0336831	0.3569	0.488747	0.194082	4.56411	0.0425234	0.00105164	0.00420776	0.118916	3.64284	0.0326436	0.00381335	0.0149546
COQ7	ENSG00000167186	10229	H3BP28;Q99807-2;Q99807	16	p12.3	19067614	19080095	0.0964982	1.56756	0.0615594	0.152073	0.233122	0.161523	2.61264	0.0618236	0.0245199	0.0627164	0.288099	4.23515	0.0680258	0.00175287	0.00643216	0.011258	0.196936	0.0571658	0.847437	0.895136
TK2	ENSG00000166548	7084	H3BP77;O00142-2;O00142;O00142-6;A0A0A0MSY7;O00142-5;O00142-3;O00142-4	16	q21	66508003	66552544	-0.0257808	-0.314696	0.0819228	0.760301	0.819772	0.0218892	0.279871	0.0782116	0.784878	0.853333	0.266425	2.30788	0.115441	0.0438113	0.0901015	-0.121162	-1.64845	0.0735004	0.127247	0.231376
MACF1	ENSG00000127603	23499	H3BPE1;H3BQK9	1	p34.3	39081316	39487177	0.0146387	0.7334	0.0199601	0.48233	0.581727	-0.026895	-1.38802	0.0193766	0.193174	0.308595	0.351052	16.7147	0.0210026	1.32562e-08	5.83104e-07	0.151548	10.1936	0.014867	5.65829e-07	1.32014e-05
EEF1AKMT2	ENSG00000203791;ENSG00000258539	399818	H3BQF6	10	q26.13	124748149;124617080	124791887;124791727	-0.113934	-0.874098	0.130344	0.405209	0.506585	-0.0333406	-0.429291	0.0776644	0.676173	0.772993	0.0359189	0.383144	0.0937477	0.709679	0.788329	0.0621012	0.78888	0.0787207	0.446705	0.580313
TENT4A;TENT4B	ENSG00000112941;ENSG00000121274	11044;64282	H3BQM0;Q8NDF8-5;Q8NDF8;Q8NDF8-3;Q8NDF8-2;Q8NDF8-4;E9PC61	5;16	p15.31;q12.1	6713432;50152911	6757044;50235310	0.0319935	0.91541	0.0349499	0.384293	0.485623	0.0558251	1.70861	0.0326729	0.116142	0.209694	-0.0575665	-1.72823	0.0333095	0.114824	0.19355	0.0161613	0.500752	0.032274	0.626326	0.73599
HNRNPUL2;HNRNPUL2-BSCL2	ENSG00000214753;ENSG00000234857	221092	H3BQZ7;Q1KMD3	11	q12.3	62712630;62690275	62727457;62727384	0.00997692	0.418647	0.0238313	0.685472	0.758622	-0.0386982	-1.35454	0.0285692	0.203296	0.319883	0.0887698	4.05085	0.0219139	0.00234893	0.00822603	0.0272871	1.47696	0.0184752	0.167488	0.282099
RUSF1	ENSG00000140688	64755	H3BR29;H3BSM7;Q96GQ5;Q96GQ5-2	16	p11.2	31489471	31509309	0.201406	4.3956	0.0458198	0.00181259	0.00703639	0.212956	5.61136	0.0379509	0.000170435	0.00122225	0.092914	2.32111	0.0400299	0.0428374	0.0887328	0.0546953	1.49384	0.0366138	0.16309	0.2768
DCTN5	ENSG00000166847	84516	H3BR94;Q9BTE1-2;Q9BTE1	16	p12.2	23641466	23677472	0.0740921	1.09363	0.0677487	0.303051	0.40395	0.0408816	0.77136	0.0529994	0.457083	0.58606	0.15044	2.3369	0.064376	0.0417026	0.0867203	0.10761	2.10873	0.0510307	0.0584852	0.126693
ZNRF1	ENSG00000186187	84937	H3BRB6;Q8ND25;Q8ND25-2;J3KTB9;H3BUF0	16	q23.1	74999024	75110994	-0.143843	-1.54553	0.09307	0.157262	0.239641	-0.191608	-2.03032	0.0943732	0.0677575	0.138327	-0.176943	-2.02596	0.0873376	0.0704462	0.131274	-0.133665	-1.56953	0.0851625	0.144575	0.254184
ZFYVE19	ENSG00000166140	84936	H3BRF9;Q96K21-3;Q96K21-2;Q96K21;H3BRM1;H3BN64;Q96K21-4	15	q15.1	40807086	40815084	-0.23996	-2.20133	0.109007	0.05578	0.104551	-0.0665662	-1.11039	0.0599484	0.291005	0.420435	-0.265702	-4.71834	0.0563126	0.000831983	0.00345085	-0.141079	-2.19998	0.0641274	0.0498772	0.112088
ADGRG1	ENSG00000205336	9289	H3BSJ6;H3BRH0;Q9Y653-5;Q9Y653-2;Q9Y653-3;Q9Y653;H3BNH4;H3BV52	16	q21	57610652	57665580	0.132912	0.96698	0.137451	0.359289	0.461371	0.254281	2.58567	0.0983424	0.0257177	0.0651289	-0.235845	-1.91383	0.123232	0.0848436	0.153264	0.21056	2.1075	0.0999094	0.0586098	0.126884
IFT80;TRIM59;TRIM59-IFT80	ENSG00000068885;ENSG00000213186;ENSG00000248710	57560;286827	H3BRJ5;Q9P2H3-3;Q9P2H3-2;Q9P2H3	3	q25.33	160256986;160432445;160227454	160399880;160485773;160449829	-0.208048	-1.24991	0.16645	0.243442	0.339158	-0.0377272	-0.209203	0.180338	0.838194	0.890549	-0.024935	-0.152589	0.163414	0.881776	0.915033	-0.0206501	-0.12332	0.167452	0.904059	0.935485
UBFD1	ENSG00000103353	56061	O14562;H3BRL3;H3BUM8	16	p12.2	23557721	23574389	0.00633516	0.117908	0.0537296	0.908779	0.931852	-0.0241607	-0.704801	0.0342802	0.495893	0.618835	0.0260019	0.836508	0.0310838	0.422523	0.537615	-0.0646682	-2.2459	0.0287938	0.0460158	0.105122
BCKDK	ENSG00000103507	10295	H3BTL2;H3BS02;O14874-2;O14874-3;O14874	16	p11.2	31106107	31112791	-0.0103418	-0.170814	0.0605441	0.86822	0.90083	0.0926367	1.49089	0.0621353	0.164686	0.273877	-0.21338	-3.356	0.0635817	0.00735148	0.0212602	-0.0678273	-1.2577	0.0539296	0.234316	0.36307
RAB11A;RAB11B	ENSG00000103769;ENSG00000185236	8766;9230	H3BSC1;P62491;H3BMH2;P62491-2;B4DQU5	15;19	q22.31;p13.2	65726054;8389981	65891989;8404434	-0.0182975	-0.253176	0.0722718	0.805928	0.854165	-0.0885883	-1.3737	0.0644886	0.197449	0.31336	-0.16863	-2.64603	0.0637294	0.0245952	0.0567128	-0.153747	-2.63613	0.058323	0.0229977	0.0612503
BLOC1S6	ENSG00000104164	26258	H3BST1;Q9UL45;H3BPR6;H3BU57;H3BN13;Q9UL45-2	15	q21.1	45587214	45615945	0.280243	1.62246	0.172727	0.139802	0.217884	0.27363	1.86614	0.146629	0.0894654	0.171102	0.279736	1.6774	0.166768	0.124578	0.206316	0.137411	0.783286	0.175429	0.44985	0.583191
NOL3	ENSG00000140939	8996	H3BUP2;H3BUN4;O60936;O60936-3;H3BM67;O60936-1	16	q22.1	67170154	67175737	0.209179	3.61006	0.0579435	0.00583883	0.017616	0.107018	2.00619	0.053344	0.0706055	0.143202	-0.1279	-2.05377	0.0622755	0.0672505	0.126548	0.0649164	1.10004	0.0590125	0.294599	0.428314
GABARAP	ENSG00000170296	11337	O95166;H6UMI1	17	p13.1	7240008	7242449	-0.0407863	-0.644924	0.063242	0.53537	0.630395	-0.1136	-2.19093	0.0518499	0.0513889	0.111356	-0.105458	-1.81047	0.0582489	0.100505	0.174746	-0.153549	-2.8541	0.0537994	0.0155536	0.0452076
GCA	ENSG00000115271	25801	H7BXD5;P28676;H7C2Z6	2	q24.2	162318840	162371595	0.282179	3.97398	0.0710066	0.00336017	0.0115049	0.259742	5.97125	0.0434987	0.000101438	0.000786786	-0.0133765	-0.288832	0.0463123	0.778643	0.843235	0.372251	10.0626	0.0369936	6.4475e-07	1.44977e-05
SMPD4	ENSG00000136699	55627	H7BXF4;Q9NXE4-2;Q9NXE4-6;Q9NXE4-8;Q9NXE4-10;Q9NXE4-9;Q9NXE4-7	2	q21.1	130151392	130182750	0.0637255	2.07568	0.0307011	0.0683297	0.122759	0.0438113	1.62677	0.0269314	0.132658	0.231114	-0.0229619	-0.803897	0.0285633	0.440258	0.554821	-0.0203665	-0.793949	0.0256521	0.443868	0.577279
ESYT2	ENSG00000117868	57488	H7BXI1;A0FGR8-2;A0FGR8-6;A0A087WXU3;A0FGR8	7	q36.3	158730995	158830253	-0.139456	-4.6611	0.0299191	0.00124515	0.00530148	-0.0846414	-3.61871	0.0233899	0.00417274	0.0154101	0.0863773	3.71766	0.0232343	0.00403173	0.0128665	-0.0789548	-3.52877	0.0223746	0.00466192	0.017526
TSPAN14	ENSG00000108219	81619	H7BXY6;Q8NG11-3;Q8NG11-2;Q8NG11;A6NEP9	10	q23.1	80454265	80533124	0.321741	3.16322	0.101713	0.0117656	0.0306385	0.458314	5.9544	0.0769705	0.000103891	0.000801647	0.184671	2.5041	0.0737477	0.0313558	0.0688971	0.337396	4.8678	0.0693117	0.000483702	0.00298521
PRAP1;ZNF511	ENSG00000165828;ENSG00000198546	118471;118472	H7BY64;Q8NB15-2;Q8NB15	10	q26.3	133347368;133308914	133352683;133313162	-0.0197493	-0.164812	0.119829	0.872803	0.904634	-0.0704886	-0.519958	0.135566	0.613612	0.723758	-0.159333	-1.30018	0.122547	0.222875	0.327833	-0.00167271	-0.0136682	0.12238	0.989337	0.991532
NUP58	ENSG00000139496	9818	Q5JRG1;H7BYF2;Q9BVL2-2;Q9BVL2-3;Q9BVL2	13	q12.13	25301524	25365390	-0.0597994	-1.42306	0.0420218	0.189073	0.277522	-0.0279841	-0.632184	0.0442658	0.540454	0.658737	-0.0867278	-2.572	0.03372	0.0279179	0.0628686	-0.0624167	-1.9884	0.0313904	0.0719913	0.149698
RNF34	ENSG00000170633	80196	H7BYJ1;Q969K3;Q969K3-2;A0A087WTM5	12	q24.31	121400083	121430623	-0.30292	-2.02959	0.149252	0.0735844	0.130468	0.0104452	0.141972	0.0735727	0.889723	0.928723	-0.0455749	-0.626648	0.072728	0.545012	0.64887	0.0862638	0.666458	0.129436	0.518731	0.644922
SP140;SP140L	ENSG00000079263;ENSG00000185404	11262;93349	H7BYP4;U5Y3L1;Q9H930-1;Q9H930-2;Q9H930;Q9H930-3	2	q37.1	230203110;230327184	230313215;230403732	0.184485	2.1364	0.0863533	0.0619563	0.113674	-0.0109244	-0.122183	0.0894099	0.905004	0.938573	0.258756	2.31227	0.111906	0.0434863	0.0896466	0.156005	1.84569	0.084524	0.0917584	0.180228
TPM1	ENSG00000140416	7168	H7BYY1;F5H7S3;B7Z596;P09493-2;H0YKJ4;H0YK48;P09493-5;H0YNC7	15	q22.2	63042620	63071915	0.359424	5.67371	0.063349	0.000326412	0.00190389	0.359112	6.11907	0.0586873	8.23937e-05	0.000670308	0.209081	3.26629	0.0640118	0.0085492	0.0241081	0.112492	2.01089	0.0559412	0.0692636	0.145258
PDIA3	ENSG00000167004	2923	H7BZJ3	15	q15.3	43746394	43773279	0.0793937	1.25228	0.0633996	0.242619	0.338285	0.0858808	1.45943	0.0588456	0.17299	0.284107	-0.0348042	-0.5603	0.0621171	0.587679	0.685676	0.149583	2.75799	0.0542362	0.0184834	0.0517205
TMEM87B	ENSG00000153214	84910	H7C1G1;H7C0B3;Q96K49-2;Q96K49	2	q13	112055269	112119318	-0.513206	-4.28286	0.119828	0.00213253	0.00801264	-0.147152	-1.86803	0.0787736	0.0891826	0.17075	-0.09374	-0.967539	0.096885	0.356225	0.473095	-0.0984728	-1.3567	0.0725826	0.201827	0.324269
NHEJ1	ENSG00000187736	79840	H7C0G7;Q9H9Q4;C9JWV4;Q9H9Q4-2;G5E9Q8	2	q35	219069355	219160869	0.149286	1.79029	0.0833867	0.107663	0.177791	0.0980184	1.39243	0.0703938	0.191871	0.307297	-0.132619	-1.57773	0.084057	0.145889	0.235235	0.0214878	0.29811	0.0720801	0.771125	0.841959
BET1	ENSG00000105829	10282	H7C1N3;O15155;C9JTT8;Q68DU7;O15155-2	7	q21.3	93962762	94004382	0.20122	2.06107	0.0976289	0.0699546	0.12519	-0.00634647	-0.0969999	0.0654276	0.924508	0.950238	0.0236988	0.338246	0.0700638	0.742213	0.815175	-0.0538879	-0.813489	0.066243	0.433042	0.567582
APOO	ENSG00000184831	79135	H7C1U8;Q9BUR5;Q9BUR5-2	X	p22.11	23833353	23907938	-0.115584	-2.03259	0.0568652	0.0732312	0.129909	-0.225836	-4.20148	0.0537515	0.00155136	0.00709048	-0.15217	-2.98951	0.0509013	0.0136711	0.0353821	-0.196865	-4.05212	0.0485834	0.00187436	0.00863531
FKBP14	ENSG00000106080	55033	H7C1Z9;Q9NWM8	7	p14.3	30010587	30026702	0.0293021	0.196193	0.149354	0.8489	0.885976	-0.12108	-0.896	0.135134	0.38984	0.52165	-0.232006	-1.44059	0.16105	0.180446	0.279346	-0.209386	-1.51853	0.137887	0.156838	0.269098
EBNA1BP2	ENSG00000117395	10969	H7C2Q8;Q99848	1	p34.2	43164175	43270936	-0.0854233	-4.03318	0.0211802	0.00307653	0.0107796	-0.0560847	-2.2347	0.0250972	0.0476281	0.105221	-0.324268	-13.2103	0.0245466	1.25241e-07	3.22729e-06	-0.191244	-10.2102	0.0187307	5.56564e-07	1.30293e-05
MTFP1	ENSG00000242114;ENSG00000249590	51537	H7C417	22	q12.2	30425623;30409255	30429054;30428990	-0.175331	-2.29952	0.0762467	0.0475668	0.0916307	0.0448781	0.794568	0.0564812	0.444021	0.573268	-0.183551	-3.14206	0.0584173	0.0105479	0.0285885	-0.0775268	-1.33266	0.0581744	0.209354	0.333595
RSRC1	ENSG00000174891	51319	H7C5Q0;Q96IZ7;C9J713;Q96IZ7-2	3	q25.32	158105855	158545730	-0.134194	-3.17317	0.0422903	0.0115809	0.0302602	-0.0747316	-2.25449	0.0331479	0.0460154	0.102543	-0.0623462	-1.43112	0.0435646	0.183073	0.282148	-0.0431137	-1.43178	0.030112	0.179759	0.297708
MRPL27	ENSG00000108826	51264	H7C5U8;Q9P0M9;D6RAN8	17	q21.33	50367857	50373207	-0.248276	-4.01691	0.0618078	0.00315184	0.0109766	0.00909738	0.184975	0.0491818	0.856686	0.905028	0.0489474	1.05436	0.0464238	0.316671	0.432028	0.0629169	1.46734	0.0428783	0.17004	0.285599
SELENON	ENSG00000162430;ENSG00000255054	57190	H9KV50;Q9NZV5-2;Q9NZV5	1	p36.11	25800193;25811470	25818221;25823744	0.0548506	0.767372	0.0714785	0.462884	0.561806	-0.161657	-2.44026	0.066246	0.0332372	0.0794244	-0.0389001	-0.583307	0.0666889	0.572682	0.671526	-0.0906581	-1.4555	0.0622865	0.173224	0.290008
TNRC18	ENSG00000182095	84629	H9KVB4;O15417-2;O15417	7	p22.1	5306790	5425414	-0.102634	-1.34174	0.0764936	0.213162	0.304656	0.0437817	0.705592	0.0620497	0.49542	0.618357	0.00197819	0.0238937	0.0827912	0.98141	0.988423	0.00861767	0.133696	0.064457	0.896036	0.930869
PEDS1-UBE2V1;PEDS1	ENSG00000124208;ENSG00000240849	387522;387521	I3L0A0	20	q13.13	50081124;50118254	50153637;50153734	0.0505158	1.80542	0.02798	0.105129	0.17419	-0.118692	-4.77146	0.0248754	0.000614328	0.00338368	-0.046889	-1.91206	0.0245227	0.0850913	0.153551	-0.0220201	-0.987236	0.0223048	0.344559	0.479743
ZNF195;ZNF506;ZNF141;ZNF670-ZNF695;ZNF66;ZNF761;ZNF333;ZNF610;ZNF528;ZNF701;ZNF83;ZNF30;ZNF354A;ZNF415;ZNF519;ZNF354B;ZNF721;ZNF320;ZNF479;ZNF445;ZNF286A;ZNF573;ZNF527;ZNF766;ZNF765;ZNF257;ZNF695;ZNF624;ZNF841;ZNF677;ZNF347;ZNF813;ZNF480;ZNF28;ZNF789;ZNF534;ZNF525;ZNF468;ZNF616;ZNF90;ZNF735;MRPS17;ZNF486;ZNF595	ENSG00000005801;ENSG00000081665;ENSG00000131127;ENSG00000135747;ENSG00000160229;ENSG00000160336;ENSG00000160961;ENSG00000167554;ENSG00000167555;ENSG00000167562;ENSG00000167766;ENSG00000168661;ENSG00000169131;ENSG00000170954;ENSG00000175322;ENSG00000178338;ENSG00000182903;ENSG00000182986;ENSG00000185177;ENSG00000185219;ENSG00000187607;ENSG00000189144;ENSG00000189164;ENSG00000196214;ENSG00000196417…	7748;440515;7700;7617;388561;110116772;84449;162963;84436;55762;55769;90075;6940;55786;162655;117608;170960;162967;90827;353274;57335;126231;84503;90321;91661;113835;57116;57547;284371;342926;84671;126017;147657;7576;285989;147658;170958;90333;90317;7643;730291;51373;90649;152687	I3L0E3;Q9Y2R5;E9PE17	11;19;4;1;5;18;7;3;17	p15.4;p13.11;p16.3;q44;p12;q13.42;p13.12;q13.41;q13.11;q35.3;p11.21;p11.2;p21.31;q13.13;q13.12;q22.1;q11.21	3339261;19785839;337814;246945547;20776304;53431984;14689801;52336243;52397849;52555822;52594060;34926903;178711512;53107879;14057457;178859953;425815;52860851;57117676;44431705;15699577;37735833;37371061;52269587;53389793;22052430;16620734;52064465;53235381;53124072;53467733;52297169;52797408;99472890;52429148;53365693;52838010;52113091;20077994;64207203;55951877;55887277;20167214;53286	3379222;19821751;384868;247078811;20809995;53461862;14733746;52367778;52418412;52587174;52690559;34945170;178730659;53133077;14132490;178888122;499156;52897693;57139864;44477670;15720787;37817300;37393066;52296046;53430413;22091480;247008093;16653856;52095765;53254898;53159075;53496255;52325922;52857600;99503650;52452315;53392217;52857649;52139938;20127076;64220290;55956500;55955239;20200488;88208	-0.13908	-4.52417	0.0307416	0.00150928	0.00616022	-0.167356	-5.99528	0.0279147	9.80471e-05	0.000766832	-0.278121	-9.35409	0.0297325	3.05176e-06	3.83466e-05	-0.139822	-4.7233	0.0296027	0.000610896	0.00359051
RNF167	ENSG00000108523	26001	I3L0L6;Q9H6Y7;I3L462	17	p13.2	4940008	4945222	-0.0719709	-0.900142	0.079955	0.391931	0.493199	0.0569284	0.825687	0.0689467	0.426893	0.557196	-0.0219295	-0.28088	0.0780743	0.784562	0.847518	-0.124572	-1.29594	0.0961251	0.221296	0.348125
NSF	ENSG00000073969;ENSG00000276262;ENSG00000278174	4905	I3L0N3;P46459;P46459-2	17	q21.31	46590669	46757679	-0.0135325	-0.44631	0.030321	0.666117	0.742447	-0.0479489	-2.06273	0.0232454	0.064102	0.132304	0.0651996	2.70121	0.0241371	0.0223777	0.0522449	-0.0391888	-1.83504	0.0213559	0.0934175	0.182604
CCDC137	ENSG00000185298	339230	Q6PK04;I3L0U5	17	q25.3	81666737	81673904	-0.140877	-4.23578	0.0332589	0.00228358	0.0084787	-0.0492524	-1.76049	0.0279765	0.10665	0.196249	-0.284051	-9.4137	0.0301742	2.88191e-06	3.66528e-05	-0.057257	-2.13823	0.0267777	0.0555587	0.121574
CTDNEP1	ENSG00000175826	23399	I3L0X6;I3L3K5;I3L4B2;O95476;I3L4W0;I3L1D9	17	p13.1	7243591	7252491	-0.293695	-2.11615	0.138787	0.0640144	0.116614	-0.0830022	-0.792957	0.104674	0.44492	0.574106	0.00400837	0.0414607	0.0966789	0.96775	0.978171	-0.159313	-1.40847	0.113111	0.186382	0.305448
NEURL4	ENSG00000215041	84461	I3L100;I3L2W2;Q96JN8-2;Q96JN8;I3L2Z9	17	p13.1	7315628	7329393	0.257401	2.26149	0.113819	0.050596	0.0965771	-0.162065	-1.43631	0.112834	0.179317	0.292068	0.053806	0.469418	0.114623	0.648898	0.737418	0.00124688	0.0118907	0.104862	0.990724	0.992304
DPH1	ENSG00000108963	1801	I3L1H5;Q9BZG8;Q9BZG8-3;Q9BZG8-2	17	p13.3	2030137	2043898	-0.163831	-2.89177	0.0566544	0.0181814	0.0430003	-0.00206033	-0.0428932	0.0480339	0.966571	0.978043	-0.201467	-3.23049	0.0623641	0.00908174	0.0253306	-0.00701715	-0.134302	0.0522489	0.895568	0.930744
DERL2;DERL3	ENSG00000072849;ENSG00000099958;ENSG00000274437	51009;91319	I3L1T3;Q9GZP9	17;22	p13.2;q11.23	5471254;23834503	5486811;23839128	0.0409827	0.502816	0.0815062	0.627394	0.710525	-0.0925238	-1.121	0.0825366	0.286659	0.415984	0.220036	2.84979	0.0772113	0.0173538	0.0430017	0.133383	1.76939	0.0753838	0.104261	0.198902
LDAF1	ENSG00000011638	57146	I3NI21;I3L288;I3NI23;Q96B96;Q96B96-2	16	p12.3	21158377	21180616	0.361435	3.22358	0.112122	0.0106898	0.0283936	0.119795	1.75724	0.0681727	0.107225	0.19694	0.14057	1.46648	0.0958557	0.173426	0.270296	-0.160842	-2.20339	0.0729978	0.0495805	0.111668
CLUH	ENSG00000132361	23277	I3L2B0	17	p13.3	2689386	2712663	-0.327206	-5.40356	0.0605538	0.000459974	0.0024759	-0.194592	-3.42794	0.0567664	0.00581322	0.0201942	-0.210325	-3.19414	0.0658471	0.00965734	0.0266668	-0.0481515	-0.89954	0.0535291	0.387464	0.522215
EPN2	ENSG00000072134	22905	I3L2B2;O95208-3;O95208-2;O95208;F6PQP6;E9PBC1;I3L2H1;O95208-5	17	p11.2	19215615	19336715	-0.232851	-2.63636	0.0883227	0.0275006	0.0593498	-0.0275265	-0.505019	0.0545059	0.623719	0.732229	-0.159952	-2.98186	0.0536416	0.0138506	0.0357846	-0.179422	-3.29838	0.0543969	0.00701702	0.0244129
GEMIN4	ENSG00000179409	50628	I3L2C7;P57678	17	p13.3	744421	753999	-0.00490397	-0.176125	0.0278437	0.864168	0.897436	0.0123907	0.475008	0.0260852	0.644268	0.746654	-0.0771953	-2.91343	0.0264963	0.0155657	0.0392182	-0.0132098	-0.546796	0.0241585	0.595341	0.711442
CIC	ENSG00000079432	23152	I3L2J0;A0A0A0MQR4;Q96RK0	19	q13.2	42268537	42295797	-0.0463197	-0.600758	0.0771021	0.563101	0.656444	0.0565861	0.882883	0.0640924	0.396578	0.528924	0.132518	2.15415	0.0615176	0.0568262	0.110454	0.041935	0.580787	0.0722038	0.572987	0.692518
HOXC8;HOXA5;HOXA6;HOXB6;HOXB8;HOXB5;HOXA7;HOXD9;HOXB9;HOXC5;HOXC9;HOXC6	ENSG00000037965;ENSG00000106004;ENSG00000106006;ENSG00000108511;ENSG00000120068;ENSG00000120075;ENSG00000122592;ENSG00000128709;ENSG00000170689;ENSG00000172789;ENSG00000180806;ENSG00000197757;ENSG00000273049	3224;3202;3203;3216;3218;3215;3204;3235;3219;3222;3225;3223	I3L3R1;P17481;I3L383	12;7;17;2	q13.13;p15.2;q21.32;q31.1	54008985;27141052;27145396;48595751;48611377;48591257;27153716;176122719;48621156;54033050;53994895;53990624;53985845	54012769;27143681;27150603;48604992;48615292;48593779;27157936;176124937;48626358;54035361;54003337;54030823;54034888	-0.373238	-5.84907	0.0638115	0.000262649	0.00163263	-0.0996803	-2.11147	0.0472088	0.0589517	0.123933	0.129386	2.56645	0.0504144	0.028184	0.0633795	-0.290248	-6.53348	0.0444247	4.05324e-05	0.000412249
ATPAF1	ENSG00000123472	64756	I3L448;Q5TC12-3;Q5TC12;H0YEW4;A8MRA7;H0YD21;Q5TC12-2	1	p33	46632737	46673867	-0.289747	-5.82914	0.0497066	0.000269162	0.00166009	0.0380061	0.935819	0.0406126	0.369875	0.501937	0.111855	2.28123	0.0490328	0.0458393	0.0934375	0.109151	2.48234	0.0439708	0.030272	0.0758009
BAIAP2	ENSG00000175866	10458	I3L4C2;B4DWA1;I3L2M4	17	q25.3	81035122	81117434	-0.536298	-6.22407	0.0861651	0.000167279	0.00115292	0.111287	1.37606	0.0808739	0.19674	0.31263	0.205988	2.5529	0.0806879	0.0288452	0.064656	-0.130774	-1.75241	0.0746249	0.107244	0.203302
TOM1L1	ENSG00000141198	10040	J3KQU4;I3L4I4;O75674-2;O75674;I3L367;I3NI44;O75674-3;I3L4G0;I3L3T4;I3L1G1	17	q22	54899387	54961956	-0.157457	-2.76729	0.0568993	0.0222355	0.0502811	-0.00302121	-0.0644354	0.0468874	0.949804	0.967883	-0.0756611	-1.31144	0.0576931	0.219191	0.323309	-0.0746581	-1.89719	0.0393519	0.0841104	0.168906
PHF23	ENSG00000040633	79142	I3L4Q4;Q9BUL5-4;Q9BUL5;I3L0Y2;A0A087WVQ2;Q9BUL5-2;Q9BUL5-3	17	p13.1	7235029	7239722	0.0496921	1.26715	0.0392157	0.237499	0.332759	0.0490058	1.07345	0.0456526	0.306531	0.436564	0.0795252	1.70153	0.0467374	0.119857	0.20008	0.122566	3.82991	0.0320023	0.00275021	0.011724
KDM2A	ENSG00000173120	22992	I3VM54;Q9Y2K7;Q9Y2K7-2;Q9Y2K7-4	11	q13.2	67119263	67258082	0.0211894	0.323148	0.0655717	0.754104	0.814489	-0.019737	-0.444232	0.0444296	0.665668	0.765037	-0.0452739	-0.865976	0.0522808	0.406919	0.522533	-0.0605265	-1.29683	0.0466727	0.221	0.347818
RBBP8	ENSG00000101773	5932	I6L8A6;Q99708;Q99708-2;Q99708-3;J3QL00;J3QLW6;F6Q6H0	18	q11.2	22798261	23026488	0.0478232	0.717561	0.0666468	0.491573	0.5904	0.116595	1.65208	0.0705751	0.127341	0.223828	-0.0852693	-1.07936	0.0789998	0.30592	0.420256	0.0261827	0.349705	0.0748707	0.733105	0.816026
INTS2	ENSG00000108506	57508	J3KMZ7;Q9H0H0	17	q23.2	61865367	61928016	0.0776384	1.88725	0.0411384	0.0923676	0.156846	-0.0158248	-0.441011	0.035883	0.667927	0.766866	-0.131744	-3.3738	0.0390493	0.00713511	0.020695	0.00169906	0.0486811	0.0349018	0.962038	0.973512
LDLR	ENSG00000130164	3949	J3KMZ9;P01130;P01130-4;P01130-5;H0YMD1;P01130-2;P01130-3;P01130-6;H0YM92	19	p13.2	11089418	11133820	-0.568432	-8.92968	0.0636565	1.03317e-05	0.000158831	-0.292702	-6.45045	0.0453769	5.22498e-05	0.000464997	-0.163695	-3.84423	0.0425821	0.00327842	0.0108019	-0.110162	-2.84495	0.038722	0.0158113	0.0458023
AFDN	ENSG00000130396	4301	J3KN01;P55196;P55196-5;Q5TIG5;P55196-6	6	q27	167826893	167972023	0.176699	5.09715	0.0346664	0.000687156	0.00337758	0.199402	4.934	0.0404139	0.000475602	0.00278348	-0.131889	-4.24695	0.031055	0.00172059	0.00634704	0.226932	7.64382	0.0296883	9.52385e-06	0.000132072
PSMD9	ENSG00000110801;ENSG00000256950	5715	J3KN29;O00233;F5H5V4;F5GX23;O00233-2;F5H169	12	q24.31	121888732;121888809	121918297;121921470	0.0104861	0.315298	0.0332576	0.759859	0.819454	0.0251653	0.731136	0.0344195	0.4803	0.605386	0.00645622	0.200283	0.0322355	0.845297	0.890323	0.0540624	1.77548	0.0304494	0.103209	0.197331
PTPN3	ENSG00000070159	5774	J3KN34;P26045	9	q31.3	109375466	109498313	0.354187	2.01987	0.175352	0.074742	0.132249	-0.0893431	-0.439159	0.203441	0.669226	0.767655	-0.131933	-0.746654	0.176699	0.472563	0.584687	-0.191104	-1.18819	0.160837	0.259562	0.391128
TPM3	ENSG00000143549	7170	J3KN67	1	q21.3	154155308	154194648	-0.115918	-1.72444	0.0672208	0.119362	0.192282	-0.140889	-2.50599	0.0562209	0.0296028	0.0724697	-0.172118	-2.89435	0.0594669	0.0160814	0.0404143	-0.264053	-4.57482	0.0577187	0.000778849	0.00428926
TBC1D8B	ENSG00000133138	54885	J3KN75;Q0IIM8;D6RFZ2;Q0IIM8-2;Q0IIM8-3	X	q22.3	106802673	106876150	0.132339	2.28512	0.0579134	0.0486926	0.0933827	0.0416736	0.79539	0.0523939	0.443563	0.57289	-0.114008	-1.92608	0.0591917	0.0831453	0.15063	0.0406247	0.722332	0.056241	0.485031	0.614949
OXA1L	ENSG00000155463	5018	S4R3Q9;J3KNA0;Q15070-2;Q15070;E7EVY0	14	q11.2	22766522	22773042	-0.0854844	-2.09646	0.0407756	0.0660801	0.119526	-0.157176	-6.34372	0.0247765	6.04088e-05	0.00051953	-0.0723736	-2.69299	0.0268748	0.0226951	0.0529025	-0.0795682	-2.63886	0.0301525	0.0228856	0.0609988
GTF2A1	ENSG00000165417	2957	J3KNC0;P52655	14	q31.1	81175452	81221377	0.0592363	0.959079	0.0617638	0.363041	0.465164	-0.017777	-0.282081	0.0630211	0.783228	0.852209	-0.10342	-1.73811	0.0595012	0.113011	0.191288	-0.0864605	-1.38707	0.0623333	0.192643	0.312666
SAAL1	ENSG00000166788	113174	J3KND1;E9PRZ1;E9PMD2	11	p15.1	18069935	18106087	0.133227	1.1913	0.111833	0.264568	0.362387	0.0884723	0.785008	0.112702	0.449372	0.578878	-0.256966	-2.19786	0.116917	0.052788	0.104188	0.0127859	0.116853	0.109419	0.909064	0.938272
CCS	ENSG00000173992	9973	J3KNF4;O14618;E9PP76	11	q13.2	66593153	66606019	0.214955	3.5492	0.0605643	0.00641477	0.0188914	0.149201	2.89418	0.0515521	0.0148899	0.0426896	0.332248	6.63957	0.0500406	5.9509e-05	0.0004069	0.22543	4.81792	0.0467899	0.000524128	0.0031891
CEP290	ENSG00000198707	80184	J3KNF5;O15078;O15078-2	12	q21.32	88049016	88142099	0.503482	1.91383	0.263076	0.0885457	0.151774	-0.173523	-2.1016	0.0825673	0.0599624	0.125675	-0.0459884	-0.316465	0.145319	0.758195	0.827448	-0.104892	-1.50183	0.0698424	0.161043	0.274067
CYB5B	ENSG00000103018	80777	J3KNF8	16	q22.1	69398402	69466264	0.122067	3.19974	0.038149	0.0111019	0.0292969	0.0223493	0.943721	0.0236821	0.366001	0.497755	-0.106451	-4.33155	0.0245758	0.00150679	0.00568937	-0.0104277	-0.507566	0.0205445	0.621691	0.732537
PHKG2	ENSG00000156873	5261	J3KNN3;P15735;P15735-2;H3BP07;H3BTW6	16	p11.2	30748293	30761176	0.112929	1.85684	0.0608178	0.0969296	0.16291	0.0268417	0.498203	0.0538769	0.628357	0.734332	0.0814576	1.38591	0.0587753	0.196075	0.297276	0.130843	2.63574	0.0496419	0.0230138	0.0612581
DDX41	ENSG00000183258	51428	J3KNN5;Q9UJV9	5	q35.3	177511577	177516961	-0.0163062	-0.601022	0.0271308	0.562933	0.656359	-0.0594198	-2.18967	0.0271364	0.0515014	0.111495	-0.0349282	-1.37622	0.0253799	0.198964	0.300534	0.0164137	0.729001	0.0225153	0.4811	0.611424
BRAP	ENSG00000089234	8315	J3KNN7;Q7Z569;Q7Z569-2	12	q24.12	111642146	111685956	0.106712	1.83579	0.0581289	0.100212	0.167407	0.0148489	0.359049	0.0413562	0.726498	0.811364	0.0156367	0.383967	0.0407241	0.709088	0.787813	-0.0482301	-1.15117	0.0418967	0.273858	0.406373
PARVA	ENSG00000197702	55742	J3KNQ4;Q9NVD7	11	p15.3	12377563	12535356	0.257137	7.46418	0.0344495	4.24866e-05	0.000422713	0.205006	6.81127	0.0300981	3.23461e-05	0.000316405	0.224357	6.86619	0.0326756	4.50316e-05	0.000326668	0.143026	5.62852	0.0254109	0.000148566	0.00115281
AGTPBP1	ENSG00000135049	23287	J3KNS1;Q9UPW5-2;Q9UPW5;Q9UPW5-3	9	q21.33	85546539	85742029	-0.0846549	-0.89594	0.0944872	0.394052	0.494786	-0.0119927	-0.129456	0.0926393	0.899383	0.934699	-0.348557	-2.98378	0.116817	0.0138052	0.0357073	-0.0153014	-0.165571	0.0924157	0.871472	0.913329
ZNF292	ENSG00000188994	23036	J3KNV1;O60281-2;O60281	6	q14.3	87151803	87265943	0.22076	1.92094	0.114923	0.0875494	0.150327	0.154903	1.84521	0.0839489	0.0926544	0.175692	-0.308847	-3.15433	0.0979119	0.0103307	0.0280992	0.0161445	0.190334	0.0848221	0.852484	0.898955
FBRS	ENSG00000156860	64319	J3KNZ9;Q9HAH7;Q9HAH7-1	16	p11.2	30658431	30670810	0.0513289	0.390528	0.131435	0.7054	0.774729	-0.125497	-2.08858	0.0600874	0.0613203	0.127707	-0.0127085	-0.20283	0.0626559	0.843359	0.8892	-0.234071	-3.91252	0.0598261	0.00238331	0.0105372
SRSF2	ENSG00000161547	6427	J3KP15;Q01130;J3QL05;Q01130-2	17	q25.1	76734115	76737333	0.18036	4.9685	0.0363007	0.000816544	0.00389437	0.0973206	3.66111	0.0265823	0.00387803	0.01458	0.0923525	3.35071	0.027562	0.00741695	0.0213958	0.12954	4.78072	0.0270964	0.000556582	0.00334531
PHACTR2	ENSG00000112419	9749	J3KP75;O75167-5;O75167-2;O75167;O75167-4	6	q24.2	143536845	143831185	0.0423237	0.438527	0.0965135	0.671537	0.746561	-0.0847413	-0.917196	0.0923917	0.37912	0.510792	-0.105573	-0.933487	0.113096	0.372689	0.48922	-0.000383175	-0.00450678	0.0850219	0.996484	0.997206
RBM7	ENSG00000076053;ENSG00000255663	10179	J3KPD3;Q9Y580;G3V1T9;I3L521;F5GXV8;F5GY08	11	q23.2	114400030;114400682	114414203;114443932	-0.203548	-3.25455	0.0625427	0.0101779	0.0273389	0.00345313	0.0685319	0.0503871	0.946618	0.966062	-0.0214926	-0.38181	0.0562914	0.710637	0.789013	-0.0687312	-1.29689	0.0529969	0.220979	0.347818
HDAC7	ENSG00000061273	51564	Q8WUI4-8;Q8WUI4-5;Q8WUI4-6;Q8WUI4-7;Q8WUI4;Q8WUI4-4;Q8WUI4-3;J3KPH8;Q8WUI4-10	12	q13.11	47782722	47833132	0.154491	2.15992	0.0715261	0.0596451	0.110349	0.096959	1.99354	0.0486367	0.0721442	0.145553	0.0116095	0.243891	0.047601	0.812275	0.867549	0.0947896	2.27977	0.0415785	0.0433526	0.100976
CAMKK1	ENSG00000004660	84254	J3KPJ3;Q8N5S9;Q8N5S9-2	17	p13.2	3860315	3894891	0.0867201	0.819308	0.105846	0.434165	0.535461	0.0497598	0.577249	0.0862015	0.575639	0.690287	0.224929	2.26425	0.099339	0.047178	0.0952943	0.15284	1.84497	0.0828415	0.0918697	0.180344
MRPL42	ENSG00000198015	28977	J3KPP0;Q9Y6G3;S4R360;S4R2Z7	12	q22	93467514	93516214	-0.0466011	-1.05775	0.0440569	0.318246	0.419541	-0.0188789	-0.498337	0.0378837	0.628266	0.734332	0.0930584	2.40517	0.038691	0.0371254	0.0787916	0.0822996	2.12786	0.0386771	0.0565711	0.123321
LUC7L3	ENSG00000108848	51747	J3KPP4;O95232	17	q21.33	50719565	50756219	0.0382035	1.12838	0.033857	0.288883	0.389045	0.00626363	0.256998	0.0243723	0.802024	0.864758	0.0225721	1.08474	0.0208088	0.303644	0.417424	-0.0442214	-2.01234	0.0219751	0.069091	0.14494
DNAJB12	ENSG00000148719	54788	J3KPS0;Q9NXW2;Q9NXW2-2;V9GYN7	10	q22.1	72332830	72355149	-0.0660753	-1.79482	0.0368144	0.106899	0.176697	0.0804902	2.15097	0.0374204	0.0550687	0.117414	-0.00416237	-0.0799898	0.0520362	0.937833	0.95639	-0.0571387	-1.58998	0.0359367	0.139896	0.248297
TRABD	ENSG00000170638	80305	J3KPT4;Q9H4I3;Q9H4I3-2	22	q13.33	50185913	50199598	-0.158177	-2.98308	0.0530246	0.0156951	0.038406	-0.169093	-4.39254	0.0384955	0.00113171	0.00542509	0.0166274	0.424988	0.0391244	0.679898	0.764346	0.0939177	2.64773	0.035471	0.0225247	0.0602813
C1D	ENSG00000197223	10438	J3KPZ4;Q13901	2	p14	68041130	68110948	-0.243015	-3.99427	0.060841	0.00325993	0.0112594	0.0396585	0.927477	0.0427596	0.373997	0.506038	-0.126238	-3.08304	0.0409459	0.0116593	0.0310165	-0.0680273	-1.44657	0.0470265	0.17566	0.293091
POLI	ENSG00000101751	11201	J3KSW2;J3KQ09;Q9UNA4;X6R2I3	18	q21.2	54269517	54321266	0.309758	1.75719	0.176281	0.113405	0.185455	0.197559	1.06915	0.184782	0.308379	0.438474	0.0864367	0.433938	0.199191	0.6736	0.758872	0.118872	0.669315	0.177602	0.516975	0.643593
OLA1	ENSG00000138430	29789	J3KQ32;Q9NTK5;Q9NTK5-2;Q9NTK5-3	2	q31.1	174072447	174248599	-0.0969977	-3.88483	0.0249683	0.0038409	0.0126958	-0.11836	-5.97291	0.0198161	0.000101201	0.000786786	-0.0876062	-4.12201	0.0212533	0.0020968	0.00745265	-0.0522334	-2.82796	0.0184703	0.0163013	0.0468678
TBC1D8	ENSG00000204634	11138	J3KQ40;O95759-2;O95759	2	q11.2	101007228	101252866	-0.23595	-1.7858	0.132126	0.108426	0.178837	-0.38346	-2.82922	0.135536	0.0167069	0.0466867	-0.0644146	-0.478007	0.134757	0.642984	0.732263	-0.268106	-1.78989	0.149789	0.100759	0.193989
PTRH2	ENSG00000141378	51651	J3KQ48;Q9Y3E5	17	q23.1	59674636	59707626	-0.270342	-8.26212	0.0327206	1.9194e-05	0.000242207	-0.0771084	-2.52015	0.0305968	0.0288727	0.0710603	0.0176025	0.588974	0.0298868	0.56902	0.668422	0.00878682	0.32642	0.0269188	0.750179	0.827594
SYT1;SYT5;SYT2	ENSG00000067715;ENSG00000129990;ENSG00000143858	6857;6861;127833	J3KQA0;P21579	12;19;1	q21.2;q13.42;q32.1	78863993;55171196;202590596	79452008;55180289;202710454	0.0180405	0.198495	0.0908865	0.847153	0.884687	-0.49267	-15.3042	0.0321919	1.19333e-08	7.702e-07	-0.175291	-5.61281	0.0312305	0.000228654	0.00119718	-1.04641	-19.9597	0.0524261	4.7686e-10	6.06934e-08
SUMF2	ENSG00000129103	25870	J3KQJ1;Q8NBJ7;C9JL30;C9J660;H7C3B2;F8WA42;Q8NBJ7-2;Q8NBJ7-3;E9PBT8	7	p11.2	56064002	56080670	-0.371531	-4.08273	0.0910004	0.00285867	0.0101436	0.0103478	0.155118	0.0667093	0.879597	0.921602	0.226337	5.16248	0.0438427	0.000431894	0.00202305	-0.0490381	-0.989975	0.0495347	0.343277	0.478537
RPL36A;RPL36A-HNRNPH2	ENSG00000241343;ENSG00000257529	6173;100529097	J3KQN4;P83881;H0Y5B4;H7BZ11;H7BY91;H0Y3V9	X	q22.1	101390824;101391011	101396155;101412297	-0.0840356	-1.49552	0.0561914	0.169632	0.254227	0.119423	2.09266	0.0570675	0.0608911	0.126973	-0.365372	-3.37355	0.108305	0.00713807	0.020695	-0.211537	-2.3209	0.0911444	0.040318	0.0948676
CEP170B	ENSG00000099814	283638	J3KQR7;Q9Y4F5-3;Q9Y4F5;Q9Y4F5-2	14	q32.33	104865268	104896747	0.161314	2.97073	0.0543013	0.01601	0.0389114	0.068341	1.26905	0.0538522	0.231163	0.354129	0.112204	2.13692	0.0525072	0.058498	0.11313	0.118011	2.76634	0.0426596	0.0182085	0.0510963
CCDC12	ENSG00000160799	151903	J3KR35;Q8WUD4;C9JUN5	3	p21.31	46921726	46982010	0.0679275	2.35149	0.0288869	0.0437142	0.0856605	0.0686292	2.51584	0.0272788	0.0290929	0.0714747	-0.002392	-0.0828259	0.0288799	0.935634	0.954712	0.0517963	2.00134	0.0258808	0.0704101	0.146948
OTUB1	ENSG00000167770	55611	J3KR44;Q96FW1;F5H6Q1;F5GYN4;F5GYJ8;F5H3F0	11	q13.1	63985853	64001811	0.0166397	0.525702	0.0316522	0.612039	0.697137	-0.0236549	-0.998073	0.0237005	0.34014	0.471498	-0.0161336	-0.684617	0.0235659	0.509232	0.6173	-0.067879	-2.69732	0.0251654	0.0206091	0.0561888
TAF6	ENSG00000106290	6878	J3KR72;P49848;P49848-3;P49848-2;C9JFL8;C9JTY6	7	q22.1	100106876	100119841	0.249369	5.71344	0.043646	0.000310614	0.00184446	0.0688473	1.88928	0.036441	0.0860576	0.165824	0.0705553	1.86899	0.0377506	0.0913377	0.162488	0.103131	2.83695	0.0363529	0.0160402	0.0463489
SS18	ENSG00000141380	6760	J3KRP6;J3QS72;X6R3J2;J3QQM2;J3KT74;J3QQW2;Q15532-2;Q15532;F5GWN1	18	q11.2	26016253	26091217	-0.0424066	-0.409125	0.103652	0.692193	0.763745	-0.120745	-1.23249	0.0979676	0.243992	0.369083	-0.0258416	-0.241316	0.107086	0.814215	0.868758	-0.0823403	-0.938046	0.0877784	0.368184	0.503501
CBX1	ENSG00000108468	10951	J3KS05;P83916;K7ELA4;B5MD17;C9JWS9	17	q21.32	48070052	48101478	0.21877	8.40074	0.0260418	1.68231e-05	0.000222568	-0.0109182	-0.40111	0.0272199	0.696182	0.788781	-0.0298188	-1.19027	0.0250522	0.261591	0.372177	-0.105922	-4.52033	0.0234323	0.000852094	0.00460091
MRPL58	ENSG00000167862	3396	Q14197;J3KS15	17	q25.1	75012670	75021261	-0.0395523	-0.778326	0.0508171	0.456725	0.555991	-0.00295542	-0.0834821	0.0354018	0.935	0.957176	0.121714	3.39625	0.0358379	0.00687164	0.0200573	0.126395	3.40382	0.0371331	0.00581663	0.0210092
MSL1	ENSG00000188895	339287	J3QQY0;J3KSZ8;Q68DK7	17	q21.1	40121971	40136917	0.334586	6.41684	0.0521419	0.000133582	0.000971073	0.153257	2.99966	0.0510916	0.0123525	0.0368176	0.130517	2.69854	0.0483657	0.0224803	0.0524667	0.0827773	1.7422	0.0475132	0.109077	0.206072
TMEM97	ENSG00000109084	27346	J3KT68;Q5BJF2	17	q11.2	28319200	28328685	0.393982	3.85769	0.102129	0.00400134	0.0130654	0.334251	3.02878	0.110359	0.0117321	0.035273	0.0917465	0.795761	0.115294	0.444758	0.558655	-0.00620955	-0.0541808	0.114608	0.957754	0.971113
DDX5	ENSG00000108654	1655	J3KTA4;P17844;P17844-2	17	q23.3	64498254	64508199	-0.0256985	-1.1718	0.0219308	0.271922	0.370832	-0.168576	-9.51869	0.01771	1.42109e-06	2.82013e-05	-0.0927102	-5.23591	0.0177066	0.000388585	0.00185861	0.0737085	4.75482	0.0155019	0.000580426	0.00345992
RPL19	ENSG00000108298	6143	J3QR09;J3KTE4;P84098	17	q12	39200283	39204840	-0.200787	-3.71249	0.0540843	0.00498906	0.0155973	0.017738	0.450975	0.0393326	0.660952	0.7608	-0.230133	-5.45739	0.042169	0.000283853	0.00142621	-0.0978692	-2.34333	0.0417649	0.0387499	0.0918033
SRSF1	ENSG00000136450	6426	J3KTL2;Q07955;Q07955-3;Q07955-2	17	q22	58000919	58007346	0.192055	8.5267	0.0225239	1.4946e-05	0.000205722	0.0114639	0.525345	0.0218217	0.609988	0.720773	-0.00205225	-0.0986346	0.0208066	0.923389	0.945991	0.0376763	1.9203	0.01962	0.0808731	0.16393
CHERP	ENSG00000085872	10523	J3QK89;Q8IWX8	19	p13.11	16517894	16542437	-0.0696547	-1.80621	0.0385639	0.104998	0.17419	-0.000344278	-0.0139614	0.0246592	0.989116	0.993012	-0.0202513	-0.923757	0.0219227	0.377491	0.493648	0.0112615	0.532906	0.0211322	0.604604	0.71878
RAD51C	ENSG00000108384	5889	J3QKK3;O43502;Q7KZJ0;O43502-2	17	q22	58692573	58735611	0.188086	4.72868	0.0397757	0.00113352	0.00494196	0.275166	7.83439	0.0351229	9.05615e-06	0.000116033	-0.0353328	-0.947991	0.0372712	0.36561	0.482404	0.0071795	0.197042	0.0364364	0.847356	0.895136
SCRN2	ENSG00000141295	90507	J3QL71;Q96FV2;Q96FV2-2	17	q21.32	47837692	47841289	-0.00953314	-0.253564	0.0375967	0.805638	0.854165	0.0374177	1.10477	0.0338694	0.29333	0.422557	-0.0360031	-1.03582	0.034758	0.324827	0.441326	-0.0322009	-1.08934	0.0295601	0.299091	0.433023
SLC39A11	ENSG00000133195	201266	J3QLB2;Q8N1S5;Q8N1S5-2;J3QLA9;J3KRX2;J3QS49	17	q25.1	72645949	73092712	0.161042	3.03042	0.0531419	0.0145467	0.0362147	0.189528	3.72788	0.0508408	0.00345686	0.013299	0.135803	2.50185	0.0542811	0.0314764	0.0690522	0.159719	3.05938	0.0522063	0.0107594	0.0336372
OSBPL7	ENSG00000006025	114881	J3QLK7;Q9BZF2-2;Q9BZF2	17	q21.32	47807372	47821803	-0.256668	-1.98344	0.129406	0.0792346	0.138671	-0.231738	-1.85343	0.125032	0.0913892	0.173818	-0.0993121	-0.858954	0.11562	0.410601	0.525794	0.0740549	0.70188	0.105509	0.497208	0.625791
STARD3	ENSG00000131748	10948	J3QLM1;Q14849-2;Q14849-3;Q14849	17	q12	39637090	39664201	-0.402225	-3.19429	0.12592	0.0111985	0.029486	-0.118957	-1.0324	0.115224	0.32451	0.455872	-0.161072	-1.59139	0.101215	0.142789	0.231207	-0.0430145	-0.455846	0.0943619	0.65729	0.75869
MRPS7	ENSG00000125445	51081	J3QLS3;Q9Y2R9;J3QKW2;J3QQS1;J3KSI8	17	q25.1	75261674	75266376	-0.250745	-10.0366	0.024983	4.0051e-06	7.92123e-05	-0.048941	-2.18734	0.0223746	0.0517093	0.111805	-0.0689737	-2.98189	0.0231309	0.0138499	0.0357846	-0.0409387	-1.69413	0.024165	0.118081	0.218448
RPL18	ENSG00000063177	6141	J3QQ67;Q07020;G3V203;H0YHA7;Q07020-2;F8VYV2;F8VUA6;A0A075B7A0	19	q13.33	48615328	48619184	-0.113209	-2.34587	0.0482588	0.0441158	0.0862826	0.0699823	1.63387	0.0428322	0.131147	0.22906	-0.175543	-4.24665	0.0413368	0.0017214	0.00634704	-0.139476	-2.92344	0.0477096	0.0137324	0.0409849
SAP30BP	ENSG00000161526	29115	J3QQJ0;Q9UHR5-2;Q9UHR5;X6R3T8;J3QLH3	17	q25.1	75667251	75708062	0.0402573	0.7743	0.0519918	0.458982	0.558149	0.0731085	2.03662	0.035897	0.0670325	0.137237	0.0662802	1.77936	0.0372494	0.105717	0.182293	-0.00368589	-0.0983437	0.0374796	0.923413	0.948125
TRAPPC8	ENSG00000153339	22878	J3QQJ5;Q9Y2L5-2;Q9Y2L5;J3KSL8;J3QSA1	18	q12.1	31829197	31953136	-0.0709515	-1.32754	0.0534458	0.217625	0.309688	-0.391963	-5.60176	0.0699714	0.000172855	0.0012332	-0.0544609	-1.1961	0.045532	0.259409	0.36991	-0.0541956	-1.28222	0.0422669	0.225897	0.353271
MBP	ENSG00000197971	4155	P02686;P02686-2;J3QQK6;J3KS94;J3QKN5	18	q23	76978827	77133683	0.0166414	0.123859	0.134358	0.9042	0.929247	0.18692	2.2476	0.0831643	0.0465711	0.103481	-0.191243	-2.08225	0.0918447	0.0641212	0.121755	0.143844	1.6751	0.0858721	0.121827	0.22376
SUZ12	ENSG00000178691	23512	J3QQW9;Q15022	17	q11.2	31937007	32001038	0.119518	4.09311	0.0291999	0.0028152	0.0100215	0.0530866	1.92132	0.0276302	0.0815367	0.159969	0.0696971	2.48309	0.0280688	0.0325022	0.0707183	0.032483	1.28632	0.0252526	0.224514	0.351666
PNPO	ENSG00000108439	55163	J3QQZ9;Q9NVS9-3;Q9NVS9;J3QQV6;Q9NVS9-4	17	q21.32	47941506	47949308	-0.00279728	-0.0784327	0.0356648	0.939232	0.955137	-0.0803698	-2.46407	0.0326167	0.0318731	0.0768289	0.148826	4.49314	0.0331229	0.00117267	0.00461714	-0.110679	-3.23833	0.0341777	0.00781058	0.0264931
ZNF207	ENSG00000010244	7756	J3QRS9;O43670-2;O43670;O43670-4;X6R4W8;O43670-3	17	q11.2	32350132	32381885	-0.122115	-4.32605	0.0282279	0.00200336	0.00761013	0.000281568	0.00975443	0.0288657	0.992396	0.995133	0.00829727	0.270734	0.0306473	0.792134	0.851701	0.0306178	1.21483	0.0252033	0.249641	0.379323
FGR;FYN;YES1;LCK	ENSG00000000938;ENSG00000010810;ENSG00000176105;ENSG00000182866	2268;2534;7525;3932	J3QRU1;P07947	1;6;18	p35.3;q21;p11.32;p35.2	27612064;111660332;721588;32251244	27635185;111873452;812546;32286165	0.100783	2.316	0.0435158	0.0463103	0.0896856	-0.0581386	-2.10318	0.0276431	0.0597993	0.125389	-0.0459947	-1.22182	0.0376443	0.249958	0.358804	0.0110351	0.455615	0.0242202	0.657451	0.758749
LLGL2	ENSG00000073350	3993	J3QRV5;Q6P1M3;Q6P1M3-2	17	q25.1	75525080	75575209	0.150115	4.95558	0.0302922	0.000830927	0.00394119	0.12524	4.4106	0.0283952	0.00109875	0.00529125	-0.0978822	-2.94589	0.0332267	0.0147268	0.03764	0.0205739	0.766551	0.0268395	0.459342	0.592205
C19orf47	ENSG00000160392	126526	J3QS80;Q8N9M1-3;Q8N9M1-2;Q8N9M1;A0A2R8Y6U9	19	q13.2	40319536	40348527	0.28145	2.62496	0.107221	0.0280151	0.0601033	-0.105752	-1.59434	0.0663294	0.13976	0.240994	0.0466033	0.612744	0.0760568	0.553804	0.65593	-0.0220629	-0.355519	0.0620584	0.728865	0.813568
VEZF1	ENSG00000136451	7716	Q14119;J3QSH4;J9JIC7	17	q22	57971547	57988259	0.0252499	0.279569	0.0903173	0.786246	0.840138	0.140354	2.51586	0.0557877	0.0290919	0.0714747	-0.0101822	-0.162782	0.062551	0.873952	0.909374	0.0166313	0.267268	0.0622271	0.794164	0.859908
KLHL20;KLHL12	ENSG00000076321;ENSG00000117153	27252;59349	J3QSX3;Q53G59;Q53G59-2;Q9Y2M5-2;Q9Y2M5	1	q25.1;q32.1	173714941;202891116	173786692;202928636	0.177665	1.98179	0.0896486	0.079444	0.138931	0.123958	1.13084	0.109616	0.282675	0.412195	0.174285	1.50446	0.115846	0.163556	0.25847	0.0757207	0.770766	0.0982409	0.456939	0.589505
CRBN	ENSG00000113851	51185	J3QT87;Q96SW2-2;Q96SW2;A0A1W2PPJ5;J3QT51	3	p26.2	3144628	3179727	-0.295346	-3.544	0.0833371	0.00646672	0.0190039	0.104728	2.05258	0.0510225	0.065226	0.134063	0.205035	2.88562	0.0710541	0.0163231	0.0408782	0.0325783	0.720151	0.0452381	0.486321	0.616131
BAG1	ENSG00000107262	573	J3QTA2;Q99933-4;Q99933-3;Q99933;Q99933-2	9	p13.3	33247820	33264720	0.0473058	0.364631	0.129736	0.723966	0.789844	0.0138737	0.122699	0.113071	0.904605	0.938441	0.16097	1.07036	0.150389	0.309759	0.424443	0.0911208	0.785315	0.116031	0.448708	0.58182
CHCHD6	ENSG00000159685	84303	J3QTA6;Q9BRQ6;J3QTB2;H0Y922	3	q21.3	126704240	126960420	-0.0969987	-0.991898	0.097791	0.347647	0.450441	0.0262648	0.580349	0.0452569	0.573621	0.688888	0.113016	2.06402	0.0547551	0.0661077	0.124806	0.137653	2.88832	0.0476585	0.0146265	0.0430198
C17orf75	ENSG00000108666	64149	J9JIC5;Q9HAS0;J3KRR1	17	q11.2	32324565	32350023	-0.0195549	-0.303429	0.0644462	0.76859	0.826287	0.091788	2.68374	0.0342016	0.0216204	0.0570696	-0.0751801	-1.64134	0.0458041	0.131943	0.216437	-0.0195671	-0.619242	0.0315984	0.548256	0.669305
TMCO1	ENSG00000143183	54499	J9JIE6;Q9UM00-2;Q9UM00;J3KS45;J3KTQ7	1	q24.1	165724293	165827755	-0.511161	-3.97816	0.128492	0.00333923	0.0114559	-0.11291	-2.18995	0.0515584	0.0514766	0.111476	-0.133208	-2.81574	0.0473083	0.0183945	0.0447342	-0.124383	-2.10071	0.05921	0.0593058	0.128069
RWDD4	ENSG00000182552	201965	K4DI92;Q6NW29;E7EV43	4	q35.1	183639635	183659203	-0.0714643	-0.660344	0.108223	0.525881	0.621938	0.0691581	0.598416	0.115569	0.561936	0.678686	-0.158808	-1.81244	0.0876211	0.100183	0.174449	-0.0437327	-0.547242	0.0799147	0.595044	0.711211
CUL4B	ENSG00000158290	8450	K4DI93;Q13620-1;Q13620	X	q24	120505920	120604074	0.260895	7.54242	0.0345904	3.91915e-05	0.000400962	0.0847981	2.72345	0.0311363	0.0201517	0.0538992	0.555961	19.6005	0.0283646	2.84103e-09	2.04852e-07	0.00728879	0.325647	0.0223825	0.750748	0.827825
CLUH;PCDHAC2	ENSG00000132361;ENSG00000243232	23277;56134	K7EIG1	17;5	p13.3;q31.3	2689386;140966470	2712663;141012347	-0.112077	-5.94959	0.0188377	0.000232316	0.00148146	-0.0725757	-4.06132	0.01787	0.00196106	0.00859331	-0.126166	-6.65207	0.0189665	5.85913e-05	0.000401345	-0.0195642	-1.23421	0.0158517	0.242619	0.371999
KATNAL2	ENSG00000167216	83473	K7EM02;K7EIJ8;Q8IYT4-2;Q8IYT4	18	q21.1	46917492	47103478	-0.168629	-2.22324	0.0758483	0.0538346	0.101579	-0.236155	-4.15102	0.056891	0.00168745	0.00758695	-0.0936706	-1.49756	0.0625488	0.165312	0.260768	-0.0789727	-1.41201	0.0559293	0.185364	0.304284
SMAD4	ENSG00000141646	4089	K7EIU8;Q13485;K7ES96	18	q21.2	51028528	51085045	0.16473	6.02251	0.0273524	0.000212702	0.00137668	0.163108	6.26801	0.0260224	6.70196e-05	0.000561696	0.0015177	0.0544405	0.0278781	0.957663	0.97102	0.0307333	1.2788	0.0240329	0.227057	0.354077
FAM32A	ENSG00000105058	26017	K7EIY1;Q9Y421-3;Q9Y421;K7ELZ8;K7ENN5;Q9Y421-2	19	p13.11	16185380	16192046	0.057525	1.00627	0.0571665	0.341061	0.443655	-0.0910291	-1.37465	0.06622	0.197165	0.313101	-0.104955	-1.94375	0.0539963	0.0807531	0.147029	-0.0979094	-1.70724	0.0573495	0.115561	0.215461
INO80C	ENSG00000153391	125476	K7EIY8;Q6PI98;Q6PI98-4;M0R3E2;Q6PI98-3	18	q12.2	35452230	35497979	-0.0426174	-0.459777	0.0926915	0.656787	0.736253	-0.04288	-0.520082	0.0824486	0.613529	0.723758	-0.147536	-1.89745	0.0777544	0.0871632	0.156676	0.0546762	0.786706	0.0695002	0.447926	0.581525
AP1M1	ENSG00000072958	8907	K7EJL1;Q9BXS5;Q9BXS5-2;E7ENJ6	19	p13.11	16197854	16245906	-0.143456	-4.3609	0.032896	0.00190521	0.00731778	-0.125351	-4.52481	0.027703	0.00091231	0.0045489	0.158016	5.76011	0.0274328	0.000186864	0.00101693	0.046605	1.87715	0.0248276	0.0870146	0.173626
FAM210A	ENSG00000177150	125228	K7EK00;Q96ND0;K7ERQ2	18	p11.21	13663347	13726663	-0.0110296	-0.209074	0.0527545	0.839134	0.879505	-0.0938315	-1.90311	0.0493044	0.0840796	0.16327	-0.0138043	-0.273591	0.0504561	0.79	0.850598	0.0782226	1.56299	0.0500469	0.1461	0.255952
H3-3B;H3-3A	ENSG00000132475;ENSG00000163041	3021;3020	K7EK07;P84243;K7EMV3;B4DEB1;K7ES00	17;1	q25.1;q42.12	75776434;226061851	75785893;226072019	-0.131739	-2.32779	0.0565942	0.0454316	0.0884053	-0.0759867	-1.74196	0.0436215	0.109958	0.201038	-0.0246332	-0.361348	0.0681702	0.725401	0.801411	-0.239606	-4.6401	0.0516382	0.000699709	0.00397711
DAZAP1	ENSG00000071626	26528	K7EQ55;K7EK33;Q96EP5-2;Q96EP5;K7EQ02	19	p13.3	1407569	1435687	-0.0160442	-0.556631	0.0288237	0.591604	0.679743	0.0544769	1.7356	0.031388	0.111114	0.202682	0.0536882	1.80852	0.0296862	0.100825	0.175169	0.100008	4.19631	0.0238322	0.00146601	0.00714988
TUBD1	ENSG00000108423	51174	K7EMW6;K7EKE2;K7EQN9;Q9UJT1-6;Q9UJT1-5;Q9UJT1-2;Q9UJT1	17	q23.1	59859479	59892945	-0.0329102	-0.296368	0.111045	0.773801	0.829407	0.0637468	0.698806	0.0912224	0.499485	0.622306	-0.209844	-1.9016	0.110352	0.0865709	0.155895	-0.113172	-1.24668	0.0907786	0.238181	0.367079
LONP1	ENSG00000196365	9361	K7EKE6;K7EJE8;P36776-2;P36776;P36776-3	19	p13.3	5691834	5720572	-0.186028	-10.3237	0.0180195	3.17808e-06	6.7903e-05	-0.250941	-13.5216	0.0185585	4.26101e-08	2.01552e-06	-0.190142	-11.5562	0.0164537	4.39334e-07	8.64399e-06	-0.0894561	-6.11869	0.0146201	7.24992e-05	0.00065125
TLE5	ENSG00000104964	166	K7ELE3;Q08117;Q08117-2	19	p13.3	3052910	3063107	0.151051	2.16211	0.069863	0.0594349	0.110118	0.100152	1.30616	0.0766765	0.218704	0.338648	0.12483	1.7503	0.0713191	0.110809	0.188231	0.0999328	1.54178	0.0648165	0.15114	0.262056
PRKCSH	ENSG00000130175	5589	K7ELL7;P14314	19	p13.2	11435284	11450968	0.201061	5.82894	0.0344936	0.00026923	0.00166009	0.0538462	2.77614	0.0193961	0.018355	0.0503015	0.0866861	4.50802	0.0192293	0.00114612	0.00452768	0.0212295	0.856037	0.0247997	0.410077	0.545663
TMEM205	ENSG00000105518	374882	K7EM09;K7EPR0;K7ELQ9;Q6UW68	19	p13.2	11342776	11346518	0.134336	0.805827	0.166706	0.441502	0.541601	0.130978	1.28855	0.101647	0.224544	0.346026	0.231367	2.00355	0.115478	0.0731258	0.135572	0.0390548	0.33426	0.11684	0.744414	0.82438
EIF1	ENSG00000173812	10209	P41567;K7EM18	17	q21.2	41688885	41692668	-0.250504	-7.15274	0.0350221	5.89646e-05	0.000542946	0.00695491	0.216624	0.032106	0.83255	0.887009	-0.024028	-0.652957	0.0367988	0.528596	0.634535	0.0239153	0.849551	0.0281505	0.413524	0.549403
ACTG1	ENSG00000184009	71	K7EM38	17	q25.3	81509413	81523847	0.370801	1.15115	0.322115	0.279888	0.379431	0.012955	0.0839904	0.154244	0.934605	0.957033	0.114768	1.29946	0.0883195	0.223112	0.32791	-0.127293	-1.71931	0.0740376	0.113285	0.211904
GLYR1	ENSG00000140632	84656	K7EMM8;Q49A26-2;Q49A26;Q49A26-4;Q49A26-3;Q49A26-5	16	p13.3	4803203	4847288	-0.119004	-2.64257	0.0450334	0.0272247	0.0588567	0.122345	2.03029	0.0602601	0.0677613	0.138327	0.0154508	0.406025	0.0380539	0.693327	0.775906	0.0121445	0.30452	0.0398808	0.766365	0.838407
TMEM256;TMEM256-PLSCR3	ENSG00000205544;ENSG00000262481	254863	K7ENI6;K7ERE1;Q8N2U0	17	p13.1	7402975;7389734	7404097	0.0677886	0.628887	0.107791	0.545345	0.640067	0.260066	2.48486	0.10466	0.0307266	0.0746125	-0.00188167	-0.0176995	0.106312	0.986229	0.991317	0.157433	1.52531	0.103214	0.155157	0.266944
RMC1	ENSG00000141452	29919	K7ENL9;Q96DM3;A0A087WZD4	18	q11.2	23503496	23531822	0.306571	1.51023	0.202996	0.165907	0.250088	-0.0244154	-0.2779	0.0878568	0.786351	0.85453	-0.0263246	-0.397857	0.066166	0.699146	0.780647	-0.00503096	-0.0717683	0.0701	0.944063	0.962317
PDE4A	ENSG00000065989	5141	K7ENX7;P27815-4;P27815-3;P27815-6;P27815-2;P27815-7;P27815	19	p13.2	10416773	10469630	-0.0112442	-0.0766209	0.146752	0.940633	0.95614	-0.0147571	-0.0915121	0.161259	0.928765	0.952107	0.0735103	0.426336	0.172423	0.678948	0.763402	0.218971	1.52646	0.14345	0.154873	0.266885
RBM42	ENSG00000126254	79171	K7EP90;Q9BTD8-4;Q9BTD8-2;Q9BTD8-3;Q9BTD8;K7EQ03;K7ER08	19	q13.12	35629030	35637686	0.216916	6.84645	0.0316829	8.22425e-05	0.000698606	0.0194114	0.636318	0.0305058	0.537857	0.657307	0.0377669	1.30245	0.0289967	0.222128	0.326804	0.0724174	2.68754	0.0269457	0.0209738	0.057004
TMEM161A	ENSG00000064545	54929	K7EPA3;Q9NX61-2;Q9NX61;K7EQ34;U3KQT6;K7EQE7	19	p13.11	19119169	19138513	-0.338007	-2.90766	0.116247	0.0177212	0.0421282	-0.204749	-1.85704	0.110256	0.0908393	0.173011	-0.0768262	-0.503396	0.152616	0.625653	0.717376	-0.216076	-2.03159	0.106358	0.0668392	0.141129
YIF1B	ENSG00000167645	90522	Q5BJH7-2;K7EPQ7;K7EJQ6	19	q13.2	38303558	38317273	-0.0922484	-0.399184	0.231093	0.69924	0.769554	0.0673609	0.376252	0.179031	0.714036	0.801699	-0.0179753	-0.0880149	0.20423	0.931613	0.951941	-0.0217956	-0.123685	0.176219	0.903776	0.935333
SPINT2	ENSG00000167642;ENSG00000267748	10653	K7EQZ3;K7ESI5	19	q13.2	38244035;38289151	38292615;38304910	-0.368978	-3.00267	0.122883	0.0152089	0.0375605	-0.171679	-1.5498	0.110775	0.150055	0.254928	0.432586	3.83378	0.112836	0.00333467	0.0109715	0.138374	1.28666	0.107546	0.224401	0.351568
HDHD2	ENSG00000167220	84064	K7ER15;Q9H0R4;Q9H0R4-2;K7EQD2;K7EMY7	18	q21.1	47107408	47150500	-0.320545	-3.92708	0.0816242	0.00360454	0.012137	-0.100375	-1.66903	0.0601397	0.123886	0.219892	-0.123062	-1.78605	0.0689019	0.104577	0.180642	-0.176274	-3.01371	0.0584909	0.0116781	0.0358759
EIF3G	ENSG00000130811	8666	K7ER90	19	p13.2	10115014	10119918	0.792889	3.27009	0.242467	0.00993069	0.0267842	0.0681502	0.504799	0.135004	0.623868	0.732229	0.0910655	0.763282	0.119308	0.463026	0.575118	0.168047	1.49214	0.112622	0.16353	0.277206
KDSR	ENSG00000119537	2531	K7ERC8;Q06136;Q06136-2	18	q21.33	63327726	63367228	-0.142406	-3.42028	0.0416359	0.00784102	0.0222657	-0.119954	-3.00882	0.0398674	0.0121538	0.036351	0.153481	3.42319	0.0448356	0.00656865	0.019343	-0.0520182	-1.57782	0.0329685	0.142663	0.251462
MRPL4	ENSG00000105364	51073	K7ES61;Q9BYD3;X6RAY8;Q9BYD3-2;K7ELQ0;K7EKI4;K7ELF1	19	p13.2	10251901	10260055	-0.101508	-2.63168	0.0385715	0.0277107	0.0596727	0.0135451	0.386506	0.0350451	0.706648	0.796141	0.0429542	1.30757	0.0328505	0.220453	0.324755	0.114143	3.29425	0.0346493	0.00706884	0.0245067
GHDC	ENSG00000167925	84514	K7ESN3;Q8N2G8;Q8N2G8-2;Q8N2G8-3	17	q21.2	42188799	42194513	0.106126	1.77087	0.0599289	0.110998	0.182383	0.394048	6.49025	0.0607139	4.95173e-05	0.000446432	0.19625	4.3925	0.0446784	0.00137024	0.0052484	0.176804	4.45935	0.039648	0.000942729	0.00495718
SLC35A4	ENSG00000176087	113829	L0R6Q1	5	q31.3	140564819	140569100	-0.209241	-2.92379	0.071565	0.0172666	0.0412748	-0.331525	-5.92037	0.0559973	0.000109042	0.000832091	-0.0863078	-1.6186	0.0533224	0.136785	0.223055	-0.236167	-3.93377	0.0600359	0.00229742	0.0101967
ASNSD1	ENSG00000138381	54529	L0R819;U3KQP1;U3KQP6;U3KQ49	2	q32.2	189661385	189670831	-0.00614963	-0.0896193	0.0686195	0.930589	0.948723	-0.0901003	-1.61807	0.0556838	0.134532	0.233378	-0.25961	-3.96842	0.065419	0.00268137	0.00915349	0.0158695	0.254764	0.0622909	0.803564	0.866385
SARS2	ENSG00000104835;ENSG00000269547	54938	M0QWZ7;Q9NP81;M0R2C6;Q9NP81-2;M0R259	19	q13.2	38915266;38915404	38930763;38949855	0.0792301	2.96862	0.0266892	0.0160643	0.0390222	-0.0106949	-0.453289	0.0235941	0.659337	0.75953	0.0915274	2.77106	0.0330297	0.0198557	0.0475298	0.0484059	2.19974	0.0220053	0.049898	0.112088
WIZ	ENSG00000011451	58525	M0QXA7;O95785-3;B9EGQ5;A0A2R8YFV2;O95785-4;O95785;O95785-2	19	p13.12	15419978	15449956	0.0357629	0.800993	0.0446482	0.444152	0.544177	-0.0386403	-1.1793	0.0327655	0.263674	0.391347	0.00867904	0.264127	0.0328594	0.797077	0.855763	0.0408964	1.28791	0.0317541	0.223981	0.351069
USF2	ENSG00000105698	7392	M0QXT0;Q15853-4;Q15853-3;Q15853-2;Q15853;M0QYU7;B4DLJ1	19	q13.12	35268962	35279821	0.079633	0.915882	0.0869468	0.384059	0.485415	0.160269	2.22183	0.0721336	0.0487055	0.106917	0.00473745	0.0382104	0.123983	0.970276	0.979782	0.125664	1.70312	0.0737846	0.116348	0.216511
ZNF428	ENSG00000131116	126299	M0QXZ5;Q96B54	19	q13.31	43607224	43619629	0.0261017	0.344704	0.075722	0.738384	0.802531	-0.246679	-2.78404	0.0886045	0.0180997	0.0497797	0.103217	1.43966	0.0716957	0.180703	0.279556	-0.116102	-1.82562	0.063596	0.0949078	0.185151
PTOV1	ENSG00000104960	53635	M0QY25;Q86YD1-3;Q86YD1;Q86YD1-2;M0QYH6;A0A0C4DGR2	19	q13.33	49850735	49860744	-0.127215	-1.76245	0.0721809	0.112473	0.184192	0.240849	3.40074	0.0708225	0.00609621	0.0210339	-0.125473	-1.64653	0.0762041	0.130859	0.21492	0.0317487	0.527582	0.0601778	0.608174	0.721534
AP2S1	ENSG00000042753	1175	M0R0N4;M0QYZ2;P53680;X6R390;P53680-2;M0QZ21	19	q13.32	46838136	46850846	-0.135156	-2.52501	0.0535269	0.0329615	0.0685209	-0.0121264	-0.34248	0.0354075	0.73858	0.819905	0.0599744	1.3332	0.0449852	0.212212	0.315797	-0.0463452	-1.05215	0.0440481	0.315098	0.449508
GRAMD1A	ENSG00000089351	57655	M0QZ12;Q96CP6-2;Q96CP6-3;Q96CP6	19	q13.11	34994784	35026471	0.38506	2.65022	0.145294	0.0268884	0.0582672	0.205508	1.50835	0.136247	0.160226	0.267859	0.189648	1.32277	0.143372	0.215534	0.319074	0.287013	2.25116	0.127496	0.0455924	0.104453
ARHGEF1	ENSG00000076928	9138	M0QZR4;Q92888-2;Q92888;Q92888-3;Q92888-4;M0QYC1	19	q13.2	41883173	41930150	0.101654	2.99282	0.0339661	0.0154515	0.0380015	0.0813396	2.68366	0.0303092	0.0216234	0.0570696	0.0872966	3.11317	0.0280411	0.0110777	0.0297444	0.113828	3.90147	0.0291757	0.0024293	0.0106722
RPS5	ENSG00000083845	6193	M0R0F0;P46782;M0R0R2;M0QZN2	19	q13.43	58386400	58394806	-0.0527096	-1.63719	0.0321952	0.136665	0.214259	0.0394585	1.61791	0.0243885	0.134566	0.233378	-0.128715	-5.5808	0.0230639	0.000239002	0.00124116	0.00535611	0.221838	0.0241443	0.828469	0.881573
MYO9A;MYO9B	ENSG00000066933;ENSG00000099331	4649;4650	M0R0P8;Q13459;M0R300	15;19	q23;p13.11	71822291;17075777	72118577;17214537	0.300705	10.3189	0.029141	3.19018e-06	6.7903e-05	0.169294	6.19559	0.0273249	7.40716e-05	0.00061557	0.23768	10.0688	0.0236056	1.56512e-06	2.32947e-05	0.15483	6.80657	0.0227472	2.79843e-05	0.000303833
NAT14	ENSG00000090971	57106	M0R1E3;Q8WUY8	19	q13.42	55485188	55487568	0.0100741	0.122442	0.0822763	0.90529	0.929655	0.101925	1.57045	0.0649013	0.145202	0.248763	0.0197082	0.249451	0.0790063	0.808091	0.864283	0.0676849	1.00159	0.0675778	0.337879	0.472921
MRPL34	ENSG00000130312	64981	M0R226;Q9BQ48	19	p13.11	17292609	17306843	0.00958101	0.1884	0.0508547	0.854822	0.889925	0.0836824	2.16605	0.0386336	0.0536512	0.114853	0.234871	4.56901	0.0514053	0.00104378	0.00418117	0.283753	6.80315	0.0417091	2.81131e-05	0.000303833
EMC10	ENSG00000161671	284361	M0R2A0;Q5UCC4-2;Q5UCC4	19	q13.33	50476400	50490871	-0.309815	-4.39467	0.0704979	0.00181503	0.00704191	-0.128254	-1.99997	0.0641278	0.0713577	0.144303	-0.242884	-3.67851	0.0660279	0.00429971	0.0135588	-0.159824	-2.7635	0.0578337	0.0183013	0.0512942
POLD1	ENSG00000062822;ENSG00000142539	5424	M0R2B7;P28340;M0QZR8;A0A2R8Y7K6	19	q13.33	50384204;50415799	50418018;50428409	0.307473	12.0524	0.0255113	8.79602e-07	2.73627e-05	0.147247	6.31914	0.0233017	6.24751e-05	0.000534238	0.0741038	2.54908	0.0290708	0.0290341	0.064953	0.0992998	4.54605	0.0218431	0.000816665	0.00446194
SHKBP1	ENSG00000160410	92799	M0R2P6;Q8TBC3;M0R0S2;M0R0S1;M0QYB1;M0R0E3;M0QZF4	19	q13.2	40576853	40591399	0.0809334	1.24852	0.0648237	0.243928	0.339562	0.116725	1.92089	0.0607665	0.0815971	0.159973	0.137262	2.29252	0.0598738	0.0449692	0.091908	0.104418	1.69551	0.0615852	0.117813	0.218318
SUGP2	ENSG00000064607	10147	M0R2Z9;Q8IX01;Q8IX01-4;Q8IX01-3;M0R3F6	19	p13.11	18990888	19034023	0.159537	6.54404	0.024379	0.000115447	0.000878912	-0.0607752	-2.60101	0.023366	0.0250294	0.0637708	0.175211	6.16996	0.0283973	0.000108248	0.000655754	0.0972809	3.73241	0.0260638	0.00325953	0.0132492
PHLDB3	ENSG00000176531	653583	M0R353;Q6NSJ2-2;Q6NSJ2	19	q13.31	43474954	43504935	-0.0474675	-0.262753	0.180654	0.798768	0.849837	-0.220717	-1.34417	0.164204	0.206523	0.324074	0.0886211	0.51926	0.170668	0.614943	0.707564	-0.152908	-0.817813	0.186971	0.43067	0.565116
FSD1	ENSG00000105255	79187	Q9BTV5;M0R366	19	p13.3	4304598	4323843	0.202776	2.93521	0.0690842	0.0169518	0.040764	0.129803	1.29706	0.100074	0.221706	0.342299	0.229002	2.891	0.0792123	0.0161739	0.0405436	0.0774164	1.25441	0.0617154	0.235466	0.364245
RABAC1	ENSG00000105404	10567	M0R3D4;Q9UI14;M0R1H9	19	q13.2	41956681	41959321	0.0757719	1.30646	0.0579981	0.224398	0.31732	0.0932926	1.82104	0.0512303	0.0964653	0.181523	0.217391	4.11745	0.0527973	0.00211205	0.00748759	0.0827721	1.55772	0.0531368	0.147338	0.257079
DNASE2	ENSG00000105612	1777	O00115;O00115-2;K7ENE5	19	p13.13	12875209	12881595	0.0819174	2.25441	0.0363365	0.051181	0.0973977	0.162565	3.84053	0.0423288	0.00285036	0.0114909	0.19703	5.59126	0.0352389	0.000235566	0.00122779	0.0928178	3.05046	0.0304274	0.0109329	0.0340716
AGPS	ENSG00000018510	8540	O00116;A0A1B0GWA2;A0A2R8YEL0	2	q31.2	177392746	177567024	0.160861	6.09437	0.026395	0.000195126	0.00128951	0.110457	4.56718	0.024185	0.000851893	0.00432904	0.0571495	2.57143	0.0222248	0.0279449	0.0628893	0.130415	6.8084	0.019155	2.79159e-05	0.000303833
KIF2A	ENSG00000068796	3796	O00139-2;O00139-1;O00139-5;O00139;O00139-4	5	q12.1	62306162	62391025	-0.0707549	-2.14877	0.0329281	0.0607301	0.11199	-0.212687	-7.9728	0.0266765	7.69399e-06	0.000102563	-0.212018	-7.66637	0.0276556	1.76655e-05	0.000157824	-0.143086	-5.51287	0.0259549	0.000176831	0.00134258
DDX39A;DDX39B	ENSG00000123136;ENSG00000198563	10212;7919	O00148;O00148-2;O00148-3;K7EQN7	19;6	p13.12;p21.33	14408798;31530219	14419383;31542448	0.205171	7.12728	0.0287867	6.05941e-05	0.00055499	0.0626234	2.56391	0.024425	0.0267259	0.0671474	0.125383	5.84461	0.0214527	0.000166659	0.000928934	0.162554	7.74309	0.0209935	8.42754e-06	0.00011942
PDLIM1	ENSG00000107438	9124	O00151	10	q23.33	95237572	95291012	0.937919	16.5114	0.0568044	6.0863e-08	4.07837e-06	0.73442	18.5776	0.0395325	1.5878e-09	1.5787e-07	1.73393	44.248	0.0391867	9.52409e-13	9.31414e-10	0.722343	20.3653	0.0354694	3.8353e-10	5.09357e-08
ACOT7	ENSG00000097021	11332	O00154-4;O00154-6;O00154-7;O00154;O00154-5;K7EKP8;O00154-2;O00154-3	1	p36.31	6264269	6393767	0.175422	5.16431	0.0339681	0.000628565	0.0031639	0.146586	5.34914	0.0274036	0.000251615	0.00165176	0.198294	5.62011	0.035283	0.000226362	0.0011887	0.281618	7.72475	0.0364566	8.61934e-06	0.00012148
MYO1C	ENSG00000197879	4641	O00159;F5H6E2	17	p13.3	1464186	1492686	-0.0299115	-1.38951	0.0215266	0.19871	0.288235	0.055592	2.86443	0.0194077	0.0156961	0.0444495	0.112759	7.19562	0.0156705	3.03623e-05	0.000240771	-0.0122724	-0.768668	0.0159658	0.458134	0.590936
MYO1C	ENSG00000197879	4641	O00159-2	17	p13.3	1464186	1492686	0.158768	0.436479	0.363747	0.672966	0.747788	0.308423	0.989203	0.31179	0.344267	0.475596	0.438678	1.33273	0.329157	0.212362	0.315935	0.142837	0.433841	0.329239	0.672716	0.770627
SNAP23	ENSG00000092531	8773	O00161;H3BM38;O00161-2;H3BNE1;H3BR18;H3BPJ0;H3BV99;H3BP15;H3BQY9	15	q15.1	42491233	42545356	0.100909	2.83571	0.0355852	0.0199046	0.0462786	0.0157263	0.545002	0.0288555	0.596857	0.709448	0.0546922	1.28577	0.0425365	0.227668	0.332897	0.0636409	2.25926	0.0281689	0.0449472	0.103296
HAX1	ENSG00000143575	10456	O00165-5;O00165;O00165-2;Q5VYD6;O00165-3;E9PIQ7;O00165-4	1	q21.3	154272355	154275875	0.0668519	0.922419	0.0724746	0.380823	0.482296	-0.0728534	-1.40281	0.051934	0.188838	0.303847	-0.0774127	-1.14502	0.067608	0.27902	0.390696	-0.0912094	-1.93847	0.0470522	0.0784087	0.160442
AIP	ENSG00000110711	9049	O00170;E9PMH2	11	q13.2	67468174	67491154	0.0692765	2.41136	0.0287292	0.039658	0.0791326	0.0608779	2.0803	0.029264	0.0621985	0.129225	0.22374	8.46851	0.0264202	7.41212e-06	7.85094e-05	0.404175	9.77324	0.0413553	8.64664e-07	1.82237e-05
GTPBP1	ENSG00000100226	9567	O00178	22	q13.1	38705742	38738299	0.0202845	0.573817	0.0353501	0.58041	0.669651	-0.0323718	-0.971304	0.0333282	0.352705	0.484733	0.0095406	0.316183	0.0301743	0.758403	0.827545	-0.0118606	-0.429272	0.0276295	0.675939	0.772854
STXBP3	ENSG00000116266	6814	O00186	1	p13.3	108746674	108809523	0.0701046	2.4969	0.0280767	0.0345045	0.0711096	0.130855	5.12574	0.0255291	0.000353352	0.00217362	0.205065	8.05718	0.0254512	1.14762e-05	0.000113545	0.207936	8.79397	0.0236453	2.46545e-06	4.40615e-05
RAB27B	ENSG00000041353	5874	O00194;K7ES41	18	q21.2	54717860	54895516	-0.440869	-4.00986	0.109946	0.0031851	0.0110479	-0.180735	-1.8127	0.0997046	0.097813	0.183434	0.334397	3.62802	0.0921706	0.00467295	0.0145301	0.128487	1.10513	0.116264	0.292484	0.426137
AP3B1	ENSG00000132842	8546	O00203;O00203-3	5	q14.1	78000522	78294762	-0.0941859	-5.22681	0.0180198	0.000578873	0.00295688	-0.0529364	-2.74704	0.0192704	0.0193267	0.0523617	-0.00178517	-0.105945	0.01685	0.917733	0.941729	0.00792918	0.518183	0.0153019	0.614503	0.726422
LGALS8	ENSG00000116977	3964	O00214;O00214-2;H7BXD8;E9PN19;F6V2D4;B1ANM0;Q5T3P9	1	q43	236518000	236552981	-0.0262977	-0.455053	0.0577904	0.660052	0.737956	-0.164494	-3.59591	0.0457449	0.00434069	0.0159197	-0.0219977	-0.372992	0.0589762	0.716985	0.794146	-0.0211086	-0.368732	0.0572464	0.719264	0.805716
NFKBIE	ENSG00000146232	4794	Q7LC14;O00221	6	p21.1	44258166	44265788	-0.00956637	-0.0756562	0.126445	0.941379	0.95672	0.0328245	0.30082	0.109117	0.769279	0.842074	0.287858	2.55396	0.112711	0.028793	0.0645809	0.156047	1.35752	0.11495	0.201575	0.323964
PSMD11	ENSG00000108671	5717	O00231;O00231-2	17	q11.2	32444379	32483319	0.0374199	1.50397	0.0248807	0.167483	0.251717	0.0347003	1.48378	0.0233864	0.166531	0.27586	0.0549901	2.76485	0.019889	0.020068	0.0479384	0.0514025	2.615	0.0196568	0.0238845	0.0630528
PSMD12	ENSG00000197170	5718	O00232;O00232-2	17	q24.2	67337916	67366605	0.0202484	0.914421	0.0221435	0.384784	0.485977	0.064846	2.74491	0.0236241	0.0193995	0.05243	0.0498653	2.08426	0.0239247	0.0639053	0.121512	0.110847	5.6819	0.0195088	0.000137176	0.0010889
ATOX1	ENSG00000177556	475	O00244;E5RIM7;E5RGN3	5	q33.1	151742316	151772532	0.075796	2.38504	0.0317798	0.0413934	0.0818388	-0.312931	-11.1298	0.0281163	3.04547e-07	9.3217e-06	0.0598014	1.92551	0.0310574	0.0832237	0.150693	0.114574	3.81829	0.0300067	0.00280635	0.0119026
MEN1	ENSG00000133895	4221	O00255-2;O00255;O00255-3;E7EN32	11	q13.1	64803510	64811294	0.150313	2.98269	0.0503951	0.015705	0.038406	-0.0579897	-1.20632	0.0480717	0.253526	0.379793	-0.0498111	-1.06724	0.0466727	0.311096	0.425853	-0.0412512	-0.877886	0.0469892	0.39861	0.534006
CBX4	ENSG00000141582	8535	O00257	17	q25.3	79833156	79839440	0.099102	2.07074	0.0478582	0.0688747	0.123481	0.0510557	1.17936	0.043291	0.263651	0.391347	0.11294	2.52996	0.0446408	0.0299994	0.066616	0.0341872	0.819101	0.0417375	0.429965	0.564621
PGRMC1	ENSG00000101856	10857	O00264;O00264-2	X	q24	119236245	119244466	0.25925	6.33152	0.0409459	0.000147483	0.00105111	0.0174107	0.560516	0.0310618	0.586598	0.700025	-0.0415021	-1.35302	0.0306736	0.206018	0.308707	-0.0425578	-1.15592	0.0368171	0.271988	0.404095
SUPT5H	ENSG00000196235	6829	O00267;O00267-2	19	q13.2	39436156	39476670	0.0965245	4.69759	0.0205477	0.00118347	0.00510496	-0.000740742	-0.0354854	0.0208746	0.972342	0.981736	0.0309166	1.55544	0.0198764	0.151077	0.242187	0.0204188	1.06239	0.0192196	0.310626	0.445058
TAF4	ENSG00000130699	6874	O00268;A0A0G2JRY5	20	q13.33	61953469	62065881	0.141814	3.24536	0.0436975	0.0103271	0.0276108	0.054235	1.68981	0.0320954	0.119765	0.214719	0.162097	4.46973	0.0362655	0.00121578	0.00476243	0.137625	4.73079	0.0290913	0.00060351	0.00355922
DFFA	ENSG00000160049	1676	O00273	1	p36.22	10456522	10472529	0.0823445	1.91449	0.0430113	0.0884532	0.151655	0.0443831	1.4294	0.0310501	0.181247	0.294515	-0.180438	-5.43079	0.033225	0.000294655	0.00147136	0.226061	8.35801	0.0270473	4.04804e-06	6.59334e-05
HIP1	ENSG00000127946	3092	O00291;O00291-3;O00291-4	7	q11.23	75533298	75738962	0.369202	9.26185	0.0398626	7.69813e-06	0.000130251	0.301875	9.87331	0.0305749	9.94863e-07	2.12523e-05	0.469603	8.53468	0.055023	6.91947e-06	7.42016e-05	0.291472	12.1451	0.0239991	9.39187e-08	3.29068e-06
CLIC1	ENSG00000206394;ENSG00000213719;ENSG00000223639;ENSG00000226248;ENSG00000226417;ENSG00000226651;ENSG00000230685	1192	O00299	6	p21.33	31730581	31739763	0.191392	4.0334	0.0474517	0.00307551	0.0107796	0.200662	8.14137	0.0246472	6.32625e-06	8.86188e-05	0.236823	9.92575	0.0238594	1.7832e-06	2.5611e-05	0.185083	8.3587	0.0221426	4.0448e-06	6.59334e-05
EIF3F	ENSG00000175390;ENSG00000280606	8665	O00303	11	p15.4	7970251	8001862	-0.0910471	-3.77429	0.024123	0.00454035	0.014483	0.0286708	1.25821	0.022787	0.234909	0.357883	-0.0584485	-2.66018	0.0219716	0.0240062	0.0555586	-0.0212825	-1.05838	0.0201085	0.31237	0.446447
WWP1;WWP2	ENSG00000123124;ENSG00000198373	11059;11060	O00308-2;O00308;O00308-3	8;16	q21.3;q22.1	86342547;69762328	86478420;69941741	0.0110777	0.157806	0.0701978	0.878159	0.908821	0.139264	2.05067	0.0679116	0.0654405	0.134424	-0.0878351	-1.50565	0.0583372	0.163255	0.258172	0.0425106	0.771797	0.05508	0.456353	0.588969
PDHX	ENSG00000110435	8050	O00330-3;O00330	11	p13	34915829	35020591	-0.0816495	-2.32833	0.0350678	0.0453916	0.0883524	-0.0520869	-2.29201	0.0227255	0.0431014	0.0974373	-0.0289862	-1.4024	0.0206691	0.191247	0.291814	-0.00289666	-0.139853	0.0207122	0.891282	0.928245
DCTN6	ENSG00000104671	10671	O00399;E5RK00	8	p12	30156319	30183639	-0.0433165	-1.00285	0.0431933	0.342618	0.445333	-0.0124252	-0.334244	0.0371741	0.744613	0.824684	0.019651	0.511211	0.0384401	0.620365	0.712615	0.0182013	0.519271	0.0350517	0.613769	0.726051
WASL	ENSG00000106299	8976	O00401	7	q31.32	123681943	123749003	0.0604452	0.957234	0.0631457	0.363921	0.465932	-0.0904757	-1.80971	0.0499947	0.0983019	0.183927	0.0150643	0.344465	0.0437325	0.737673	0.811372	0.0497139	1.37309	0.0362058	0.196825	0.31781
IPO5	ENSG00000065150	3843	O00410;O00410-3;H0Y8C6	13	q32.2	97953658	98024296	0.133717	5.61464	0.0238158	0.000351533	0.00201635	0.132979	7.01233	0.0189636	2.4939e-05	0.00025899	0.00906957	0.517823	0.0175148	0.61591	0.708322	0.0582255	3.70759	0.0157044	0.00340419	0.0136812
POLRMT	ENSG00000099821	5442	O00411	19	p13.3	617221	633537	-0.255189	-6.03155	0.0423091	0.0002104	0.00136562	-0.0233038	-0.827675	0.0281557	0.425814	0.556098	-0.302083	-10.5783	0.0285567	9.95693e-07	1.66093e-05	-0.192868	-8.9579	0.0215305	2.05606e-06	3.80674e-05
EEF2K	ENSG00000103319	29904	O00418;H3BRH4	16	p12.2	22206278	22288738	0.297681	5.3357	0.0557904	0.000502158	0.00265944	-0.0699983	-1.76853	0.0395799	0.105244	0.194491	-0.0303408	-0.849377	0.0357213	0.415659	0.530599	-0.0347381	-0.943535	0.036817	0.365492	0.501592
IGF2BP3;IGF2BP1	ENSG00000136231;ENSG00000159217	10643;10642	O00425	7;17	p15.3;q21.32	23310209;48997385	23470491;49056145	0.745739	19.267	0.0387055	1.61067e-08	1.5449e-06	-0.838453	-19.2055	0.043657	1.12079e-09	1.2286e-07	-0.155767	-3.97703	0.0391667	0.00264443	0.00905052	0.696466	20.6106	0.0337917	3.36866e-10	4.66231e-08
DNM1L	ENSG00000087470	10059	O00429;O00429-5;O00429-6;O00429-7	12	p11.21	32679200	32745650	-0.573156	-9.10451	0.0629529	8.83961e-06	0.000142632	-0.644521	-11.3225	0.0569241	2.56581e-07	8.31901e-06	-0.489297	-7.36894	0.0663999	2.48015e-05	0.000204147	-0.352891	-5.88852	0.0599287	0.00010112	0.00085371
DNM1L	ENSG00000087470	10059	O00429-4;G8JLD5	12	p11.21	32679200	32745650	-0.884733	-34.5986	0.0255713	9.77356e-11	7.33294e-08	-0.77906	-34.9366	0.0222993	1.9675e-12	1.39979e-09	-0.718128	-34.1606	0.0210221	1.22757e-11	4.03696e-09	-0.586847	-28.0888	0.0208925	1.15214e-11	4.68042e-09
RTCA	ENSG00000137996	8634	O00442;O00442-2	1	p21.2	100266216	100292769	-0.167268	-3.60787	0.0463618	0.00585853	0.01766	-0.130145	-3.30443	0.039385	0.00721651	0.0239602	-0.0976892	-2.37202	0.041184	0.0392832	0.0826598	0.0500141	1.43855	0.034767	0.177873	0.295286
PIK3C2A	ENSG00000011405	5286	O00443	11	p15.1	17077730	17207986	-0.0444318	-1.38548	0.0320696	0.199897	0.289471	-0.0918797	-3.1233	0.0294175	0.00992721	0.0308123	-0.137315	-4.30501	0.0318965	0.00157066	0.00587605	-0.0219505	-0.800817	0.0274101	0.440043	0.573394
IFRD1	ENSG00000006652	3475	O00458;O00458-2;H0YEE3	7	q31.1	112422887	112481017	1.09858	4.85963	0.226063	0.000946657	0.0043137	0.961825	7.17104	0.134126	2.0382e-05	0.000219319	0.00248835	0.0176176	0.141242	0.986293	0.991317	0.00334299	0.0250699	0.133346	0.980444	0.986012
PIK3R2;PIK3R3;P3R3URF-PIK3R3	ENSG00000105647;ENSG00000117461;ENSG00000268173;ENSG00000278139	5296;8503;110117499	O00459;E9PFP1	19;1	p13.11;p34.1	18153163;46040140;18153158;46043661	18170532;46133036;18178117;46176488	0.0268609	0.523123	0.0513473	0.61376	0.698636	0.00269237	0.0570242	0.0472144	0.95557	0.971752	0.114461	2.36507	0.0483965	0.0397506	0.0833134	0.0396492	0.851371	0.046571	0.412554	0.548563
EXOC5	ENSG00000070367	10640	O00471;A0A0A0MSI8;F8W9B8	14	q22.3	57200507	57268905	0.00822749	0.230554	0.0356857	0.822914	0.867315	-0.0553713	-2.17957	0.0254047	0.0524107	0.112968	-0.0834235	-3.0944	0.0269595	0.0114365	0.0305416	-0.0901604	-3.25195	0.027725	0.00762285	0.0260096
HMGN4	ENSG00000182952	10473	O00479	6	p22.2	26538366	26546933	-0.245784	-7.66851	0.0320511	3.44566e-05	0.000364966	-0.0491101	-1.23989	0.0396084	0.24135	0.36584	0.00331683	0.0803114	0.0412996	0.937583	0.956277	-0.125395	-4.66382	0.0268867	0.000673078	0.00384473
NDUFA4	ENSG00000189043	4697	O00483	7	p21.3	10931943	10940153	-0.34627	-9.34259	0.0370636	7.17631e-06	0.000122672	-0.22085	-7.14115	0.0309263	2.11664e-05	0.000226277	-0.0178742	-0.582427	0.0306891	0.573252	0.671842	-0.0124468	-0.359598	0.034613	0.725896	0.811486
PSMD14	ENSG00000115233	10213	O00487	2	q24.2	161308425	161411717	0.0230653	0.687317	0.0335585	0.50953	0.606902	0.00797243	0.349883	0.022786	0.733173	0.816593	0.0614198	2.69726	0.0227712	0.0225298	0.0525466	0.0454766	2.11774	0.0214741	0.0575762	0.12496
[truncated: 5,617 more rows]
