# Supplementary material for: Proteogenomic analysis reveals adaptive strategies for alleviating the consequences of aneuploidy in cancer
Source: EMBO J. 2025 Feb 10;44(6):1829–65. doi: 10.1038/s44318-025-00372-w (PMC11914506; doi:10.1038/s44318-025-00372-w)
Supplement: Supplementary file 11 — Source data Fig. 1 [file 44318_2025_372_MOESM11_ESM.zip › Figure 1/1B/1B.xlsx]

## Sheet: Figure 1B
subplot	cell_line_type	time	RLU
Htr5	disomic p0	0	0.63558
Htr5	disomic p0	0	0.47619
Htr5	disomic p0	0	0.48708
Htr5	disomic p0	1	1.147
Htr5	disomic p0	1	1.124
Htr5	disomic p0	1	1.206
Htr5	disomic p0	2	4.009
Htr5	disomic p0	2	2.635
Htr5	disomic p0	2	2.98
Htr5	disomic p0	3	4.142
Htr5	disomic p0	3	4.9
Htr5	disomic p0	3	5.542
Htr5	disomic p0	4	6.036
Htr5	disomic p0	4	6.224
Htr5	disomic p50	0	0.555588
Htr5	disomic p50	0	0.537372
Htr5	disomic p50	0	0.443718
Htr5	disomic p50	1	1.068
Htr5	disomic p50	1	1.487
Htr5	disomic p50	1	1.009
Htr5	disomic p50	2	3.358
Htr5	disomic p50	2	3.426
Htr5	disomic p50	2	3.581
Htr5	disomic p50	3	4.867
Htr5	disomic p50	3	4.891
Htr5	disomic p50	3	4.167
Htr5	disomic p50	4	6.763
Htr5	disomic p50	4	5.397
Htr5	disomic p50	4	5.134
Htr5	polysomic p0	0	0.38115
Htr5	polysomic p0	0	0.423918
Htr5	polysomic p0	0	0.425898
Htr5	polysomic p0	1	0.736362
Htr5	polysomic p0	1	0.742698
Htr5	polysomic p0	1	0.747054
Htr5	polysomic p0	2	1.636
Htr5	polysomic p0	2	1.627
Htr5	polysomic p0	2	1.721
Htr5	polysomic p0	3	1.95
Htr5	polysomic p0	3	2.055
Htr5	polysomic p0	3	2.196
Htr5	polysomic p0	4	3.254
Htr5	polysomic p0	4	3.533
Htr5	polysomic p0	4	2.826
Hte5	disomic p0	0	0.63558
Hte5	disomic p0	0	0.47619
Hte5	disomic p0	0	0.48708
Hte5	disomic p0	1	1.147
Hte5	disomic p0	1	1.124
Hte5	disomic p0	1	1.206
Hte5	disomic p0	2	4.009
Hte5	disomic p0	2	2.635
Hte5	disomic p0	2	2.98
Hte5	disomic p0	3	4.142
Hte5	disomic p0	3	4.9
Hte5	disomic p0	3	5.542
Hte5	disomic p0	4	6.036
Hte5	disomic p0	4	6.224
Hte5	disomic p50	0	0.555588
Hte5	disomic p50	0	0.537372
Hte5	disomic p50	0	0.443718
Hte5	disomic p50	1	1.068
Hte5	disomic p50	1	1.487
Hte5	disomic p50	1	1.009
Hte5	disomic p50	2	3.358
Hte5	disomic p50	2	3.426
Hte5	disomic p50	2	3.581
Hte5	disomic p50	3	4.867
Hte5	disomic p50	3	4.891
Hte5	disomic p50	3	4.167
Hte5	disomic p50	4	6.763
Hte5	disomic p50	4	5.397
Hte5	disomic p50	4	5.134
Hte5	polysomic p0	0	0.341748
Hte5	polysomic p0	0	0.343134
Hte5	polysomic p0	0	0.389862
Hte5	polysomic p0	1	0.651024
Hte5	polysomic p0	1	0.742104
Hte5	polysomic p0	1	0.613602
Hte5	polysomic p0	2	1.243
Hte5	polysomic p0	2	1.131
Hte5	polysomic p0	2	1.14
Hte5	polysomic p0	3	1.412
Hte5	polysomic p0	3	1.441
Hte5	polysomic p0	3	1.354
Hte5	polysomic p0	4	2.191
Hte5	polysomic p0	4	2.142
Hte5	polysomic p0	4	2.149
Rtr5	disomic p0	0	0.171666
Rtr5	disomic p0	0	0.19305
Rtr5	disomic p0	0	0.164142
Rtr5	disomic p0	1	0.493416
Rtr5	disomic p0	1	0.569052
Rtr5	disomic p0	1	0.55935
Rtr5	disomic p0	2	1.02
Rtr5	disomic p0	2	1.126
Rtr5	disomic p0	2	1.06
Rtr5	disomic p0	3	1.241
Rtr5	disomic p0	3	1.18
Rtr5	disomic p0	3	1.352
Rtr5	disomic p0	4	1.492
Rtr5	disomic p0	4	1.492
Rtr5	disomic p0	4	1.372
Rtr5	disomic p50	0	0.10791
Rtr5	disomic p50	0	0.108504
Rtr5	disomic p50	0	0.116622
Rtr5	disomic p50	1	0.26194
Rtr5	disomic p50	1	0.255222
Rtr5	disomic p50	1	0.290268
Rtr5	disomic p50	2	0.601326
Rtr5	disomic p50	2	0.553806
Rtr5	disomic p50	2	0.551628
Rtr5	disomic p50	3	1.177
Rtr5	disomic p50	3	1.057
Rtr5	disomic p50	3	1.167
Rtr5	disomic p50	4	1.306
Rtr5	disomic p50	4	1.509
Rtr5	disomic p50	4	1.561
Rtr5	disomic p0	0	0.111474
Rtr5	disomic p0	0	0.106128
Rtr5	disomic p0	0	0.11385
Rtr5	disomic p0	1	0.389862
Rtr5	disomic p0	1	0.37323
Rtr5	disomic p0	1	0.355014
Rtr5	disomic p0	2	0.705474
Rtr5	disomic p0	2	0.702306
Rtr5	disomic p0	2	0.679536
Rtr5	disomic p0	3	1.148
Rtr5	disomic p0	3	1.214
Rtr5	disomic p0	3	1.115
Rtr5	disomic p0	4	1.24
Rtr5	disomic p0	4	1.219
Rtr5	disomic p0	4	1.238
Rtr5	disomic p50	0	0.174042
Rtr5	disomic p50	0	0.15147
Rtr5	disomic p50	0	0.167112
Rtr5	disomic p50	1	0.346104
Rtr5	disomic p50	1	0.412236
Rtr5	disomic p50	1	0.368676
Rtr5	disomic p50	2	0.946638
Rtr5	disomic p50	2	0.889812
Rtr5	disomic p50	2	0.815364
Rtr5	disomic p50	3	1.325
Rtr5	disomic p50	3	1.232
Rtr5	disomic p50	3	1.274
Rtr5	disomic p50	4	1.812
Rtr5	disomic p50	4	1.659
Rtr5	disomic p50	4	1.673
Rtr5	polysomic p0	0	0.099
Rtr5	polysomic p0	0	0.094644
Rtr5	polysomic p0	0	0.094842
Rtr5	polysomic p0	1	0.175626
Rtr5	polysomic p0	1	0.172458
Rtr5	polysomic p0	1	0.162558
Rtr5	polysomic p0	2	0.256608
Rtr5	polysomic p0	2	0.250727
Rtr5	polysomic p0	2	0.255618
Rtr5	polysomic p0	3	0.24552
Rtr5	polysomic p0	3	0.234234
Rtr5	polysomic p0	3	0.419562
Rtr5	polysomic p0	4	0.567072
Rtr5	polysomic p0	4	0.531828
Rtr5	polysomic p0	4	0.5346
Rtr5	polysomic p50	0	0.106722
Rtr5	polysomic p50	0	0.111474
Rtr5	polysomic p50	0	0.1089
Rtr5	polysomic p50	1	0.210078
Rtr5	polysomic p50	1	0.205722
Rtr5	polysomic p50	1	0.18847
Rtr5	polysomic p50	2	0.414612
Rtr5	polysomic p50	2	0.420156
Rtr5	polysomic p50	2	0.444312
Rtr5	polysomic p50	3	0.772606
Rtr5	polysomic p50	3	0.7326
Rtr5	polysomic p50	3	0.7525
Rtr5	polysomic p50	4	0.918126
Rtr5	polysomic p50	4	1.021
Rtr5	polysomic p50	4	0.927036
Rtr21	disomic p0	0	0.129888
Rtr21	disomic p0	0	0.124344
Rtr21	disomic p0	0	0.13167
Rtr21	disomic p0	1	0.307098
Rtr21	disomic p0	1	0.333432
Rtr21	disomic p0	1	0.305514
Rtr21	disomic p0	2	0.67518
Rtr21	disomic p0	2	0.70389
Rtr21	disomic p0	2	0.750816
Rtr21	disomic p0	3	0.97218
Rtr21	disomic p0	3	0.959904
Rtr21	disomic p0	3	0.924066
Rtr21	disomic p0	4	1.052
Rtr21	disomic p0	4	1.131
Rtr21	disomic p0	4	1.183
Rtr21	disomic p50	0	0.155034
Rtr21	disomic p50	0	0.139986
Rtr21	disomic p50	0	0.142164
Rtr21	disomic p50	1	0.264726
Rtr21	disomic p50	1	0.272448
Rtr21	disomic p50	1	0.203544
Rtr21	disomic p50	2	0.588456
Rtr21	disomic p50	2	0.662508
Rtr21	disomic p50	3	0.948222
Rtr21	disomic p50	3	0.989208
Rtr21	disomic p50	4	1.108
Rtr21	disomic p50	4	1.087
Rtr21	disomic p50	4	1.076
Rtr21	polysomic p0	0	0.107118
Rtr21	polysomic p0	0	0.118602
Rtr21	polysomic p0	0	0.125344
Rtr21	polysomic p0	1	0.184536
Rtr21	polysomic p0	1	0.17919
Rtr21	polysomic p0	1	0.183942
Rtr21	polysomic p0	2	0.29007
Rtr21	polysomic p0	2	0.282942
Rtr21	polysomic p0	2	0.234234
Rtr21	polysomic p0	3	0.31185
Rtr21	polysomic p0	3	0.351054
Rtr21	polysomic p0	3	0.294426
Rtr21	polysomic p0	4	0.366894
Rtr21	polysomic p0	4	0.392832
Rtr21	polysomic p0	4	0.388476
Rtr21	polysomic p50	0	0.134838
Rtr21	polysomic p50	0	0.136224
Rtr21	polysomic p50	0	0.13266
Rtr21	polysomic p50	1	0.222948
Rtr21	polysomic p50	1	0.257796
Rtr21	polysomic p50	1	0.238194
Rtr21	polysomic p50	2	0.468468
Rtr21	polysomic p50	2	0.432234
Rtr21	polysomic p50	2	0.459558
Rtr21	polysomic p50	3	0.532026
Rtr21	polysomic p50	3	0.562716
Rtr21	polysomic p50	3	0.58509
Rtr21	polysomic p50	4	0.671814
Rtr21	polysomic p50	4	0.548658
Rtr21	polysomic p50	4	0.629838
Rtr21	disomic p0	0	0.143154
Rtr21	disomic p0	0	0.131868
Rtr21	disomic p0	0	0.14157
Rtr21	disomic p0	1	0.356598
Rtr21	disomic p0	1	0.387882
Rtr21	disomic p0	1	0.3366
Rtr21	disomic p0	2	0.65043
Rtr21	disomic p0	2	0.626472
Rtr21	disomic p0	2	0.686862
Rtr21	disomic p0	3	0.888228
Rtr21	disomic p0	3	0.975744
Rtr21	disomic p0	3	0.981882
Rtr21	disomic p0	4	1.066
Rtr21	disomic p0	4	0.977526
Rtr21	disomic p0	4	1.296
Rtr21	disomic p50	0	0.1683
Rtr21	disomic p50	0	0.115434
Rtr21	disomic p50	0	0.153252
Rtr21	disomic p50	1	0.240174
Rtr21	disomic p50	1	0.287298
Rtr21	disomic p50	1	0.231462
Rtr21	disomic p50	2	0.407484
Rtr21	disomic p50	2	0.389466
Rtr21	disomic p50	2	0.42966
Rtr21	disomic p50	3	0.939312
Rtr21	disomic p50	3	0.845262
Rtr21	disomic p50	3	0.893772
Rtr21	disomic p50	4	1.196
Rtr21	disomic p50	4	1.038
Rtr21	disomic p50	4	1.014
