# Supplementary material for: Proteogenomic analysis reveals adaptive strategies for alleviating the consequences of aneuploidy in cancer
Source: EMBO J. 2025 Feb 10;44(6):1829–65. doi: 10.1038/s44318-025-00372-w (PMC11914506; doi:10.1038/s44318-025-00372-w)
Supplement: Supplementary file 11 — Source data Fig. 1 [file 44318_2025_372_MOESM11_ESM.zip › Figure 1/1C/1C.xlsx]

## Sheet: Figure 1C
parental_cell_line	karyotype	evolution_stage	chromosome	start_position	end_position	log2_segment_median_cn_ratio_vs_WT_p0
HCT116	WT	cs	1	564405	249212609	0.0243363
HCT116	WT	cs	2	39193	220321276	0.0182748
HCT116	WT	cs	2	220328428	220499623	0.679519
HCT116	WT	cs	2	220503970	243041305	-0.00319488
HCT116	WT	cs	3	249727	197803764	0.0115595
HCT116	WT	cs	4	72447	190650207	0.017486
HCT116	WT	cs	5	95243	180684442	0.0220126
HCT116	WT	cs	6	259528	170892243	0.0105276
HCT116	WT	cs	7	54185	159088577	0.0111367
HCT116	WT	cs	8	191530	146279961	0.0421716
HCT116	WT	cs	9	214367	141008863	0.0176912
HCT116	WT	cs	10	148206	135404471	0.0304309
HCT116	WT	cs	11	196966	28083979	0.0211104
HCT116	WT	cs	11	28104395	28349653	-0.63532
HCT116	WT	cs	11	28728052	134446101	0.0117626
HCT116	WT	cs	12	309062	117527833	0.0299084
HCT116	WT	cs	12	117579873	117923398	0.462202
HCT116	WT	cs	12	117962514	133819033	0.0311444
HCT116	WT	cs	13	19703703	115058961	0.0203568
HCT116	WT	cs	14	20439005	67556427	0.0180903
HCT116	WT	cs	14	67674889	68352643	-0.853578
HCT116	WT	cs	14	68567196	107258765	0.00372068
HCT116	WT	cs	15	20849110	102351136	0.0287462
HCT116	WT	cs	16	96766	507525	-0.0082571
HCT116	WT	cs	16	539086	728217	-0.237595
HCT116	WT	cs	16	731628	6427764	0.0341774
HCT116	WT	cs	16	6427977	6754661	-1.80197
HCT116	WT	cs	16	6754986	90124232	0.020052
HCT116	WT	cs	17	48539	44885925	0.0302656
HCT116	WT	cs	17	45005245	81029882	0.0829566
HCT116	WT	cs	18	180229	77982067	0.00904681
HCT116	WT	cs	19	281080	59092515	0.0122635
HCT116	WT	cs	20	70580	62893130	0.00891963
HCT116	WT	cs	21	10991392	48067866	0.0116795
HCT116	WT	cs	22	17096855	51178205	0.0093864
HCT116	WT	cs	X	1314894	154841396	-0.0220381
HCT116	te5	p0	1	564405	32829811	0.0254
HCT116	te5	p0	1	32853430	33499899	0.427574
HCT116	te5	p0	1	33550093	249212609	0.0260857
HCT116	te5	p0	2	39193	243041305	0.0289417
HCT116	te5	p0	3	249727	197803764	0.0291429
HCT116	te5	p0	4	72447	190650207	0.024288
HCT116	te5	p0	5	95243	23524228	0.935437
HCT116	te5	p0	5	24001615	26068066	1.55046
HCT116	te5	p0	5	26422464	180684442	0.899104
HCT116	te5	p0	6	259528	170892243	0.0227346
HCT116	te5	p0	7	54185	30649261	0.0188106
HCT116	te5	p0	7	30707028	30964143	0.758921
HCT116	te5	p0	7	31005079	159088577	0.0232562
HCT116	te5	p0	8	191530	146279961	0.0451545
HCT116	te5	p0	9	214367	141008863	0.024807
HCT116	te5	p0	10	148206	135404471	0.0313627
HCT116	te5	p0	11	196966	134446101	0.0303467
HCT116	te5	p0	12	309062	133819033	0.0269744
HCT116	te5	p0	13	19703703	115058961	0.0309738
HCT116	te5	p0	14	20439005	107258765	0.0248852
HCT116	te5	p0	15	20849110	102351136	0.0255076
HCT116	te5	p0	16	96766	90124232	0.0345421
HCT116	te5	p0	17	48539	81029882	0.0273828
HCT116	te5	p0	18	180229	77982067	0.0348841
HCT116	te5	p0	19	281080	59092515	0.0174232
HCT116	te5	p0	20	70580	62893130	0.0305859
HCT116	te5	p0	21	10991392	48067866	0.0269792
HCT116	te5	p0	22	17096855	51178205	0.0308673
HCT116	te5	p0	X	1314894	154841396	0.0255291
HCT116	tr5	cs	1	564405	8077900	0.861914
HCT116	tr5	cs	1	8180983	249212609	-0.00898391
HCT116	tr5	cs	2	39193	243041305	0.47809
HCT116	tr5	cs	3	249727	197803764	-0.0245787
HCT116	tr5	cs	4	72447	190650207	-0.0227527
HCT116	tr5	cs	5	95243	46100308	0.912387
HCT116	tr5	cs	5	49690172	180684442	0.00162929
HCT116	tr5	cs	6	259528	170892243	-0.0196337
HCT116	tr5	cs	7	54185	159088577	-0.0186332
HCT116	tr5	cs	8	191530	146279961	0.00247872
HCT116	tr5	cs	9	214367	141008863	-0.0076274
HCT116	tr5	cs	10	148206	135404471	-0.00235427
HCT116	tr5	cs	11	196966	134446101	-0.00538
HCT116	tr5	cs	12	309062	133819033	-0.0168123
HCT116	tr5	cs	13	19703703	115058961	-0.00976263
HCT116	tr5	cs	14	20439005	107258765	-0.00799631
HCT116	tr5	cs	15	20849110	102351136	-0.00652004
HCT116	tr5	cs	16	96766	90124232	0.00626294
HCT116	tr5	cs	17	48539	81029882	-0.00396093
HCT116	tr5	cs	18	180229	77982067	-0.00411073
HCT116	tr5	cs	19	281080	59092515	-0.0203226
HCT116	tr5	cs	20	70580	62893130	-0.0111678
HCT116	tr5	cs	21	10991392	48067866	0.487607
HCT116	tr5	cs	22	17096855	51178205	-0.00466652
HCT116	tr5	cs	X	1314894	154841396	-0.0510182
HCT116	te5	p50	1	564405	32829811	0.0148903
HCT116	te5	p50	1	32853430	33499899	0.412981
HCT116	te5	p50	1	33550093	249212609	0.0194177
HCT116	te5	p50	2	39193	243041305	0.0160152
HCT116	te5	p50	3	249727	197803764	0.0164426
HCT116	te5	p50	4	72447	190650207	0.03252
HCT116	te5	p50	5	95243	23524228	0.979028
HCT116	te5	p50	5	24001615	25469329	1.6506
HCT116	te5	p50	5	25674692	49690172	0.962722
HCT116	te5	p50	5	49953195	180684442	0.484274
HCT116	te5	p50	6	259528	170892243	0.0231705
HCT116	te5	p50	7	54185	30649261	0.0206654
HCT116	te5	p50	7	30707028	30964143	0.842931
HCT116	te5	p50	7	31005079	159088577	0.0115386
HCT116	te5	p50	8	191530	146279961	0.0518127
HCT116	te5	p50	9	214367	141008863	0.024917
HCT116	te5	p50	10	148206	135404471	0.0334523
HCT116	te5	p50	11	196966	134446101	0.0206507
HCT116	te5	p50	12	309062	133819033	0.0207932
HCT116	te5	p50	13	19703703	115058961	0.0266983
HCT116	te5	p50	14	20439005	107258765	0.0193343
HCT116	te5	p50	15	20849110	102351136	0.0214057
HCT116	te5	p50	16	96766	90124232	0.0353446
HCT116	te5	p50	17	48539	81029882	0.0279454
HCT116	te5	p50	18	180229	77982067	0.0428699
HCT116	te5	p50	19	281080	59092515	0.00773489
HCT116	te5	p50	20	70580	62893130	0.028763
HCT116	te5	p50	21	10991392	23927167	0.00400815
HCT116	te5	p50	21	24008833	48067866	0.530139
HCT116	te5	p50	22	17096855	51178205	0.0106406
HCT116	te5	p50	X	1314894	154841396	-0.00519618
HCT116	te5	cs	1	564405	32829811	-0.000606335
HCT116	te5	cs	1	32853430	33499899	0.51075
HCT116	te5	cs	1	33550093	249212609	-0.00201572
HCT116	te5	cs	2	39193	243041305	-0.0121608
HCT116	te5	cs	3	249727	197803764	-0.0148413
HCT116	te5	cs	4	72447	190650207	-0.0078938
HCT116	te5	cs	5	95243	23524228	0.915976
HCT116	te5	cs	5	24001615	25469329	1.54836
HCT116	te5	cs	5	25674692	49690172	0.912422
HCT116	te5	cs	5	49953195	180684442	0.509316
HCT116	te5	cs	6	259528	170892243	-0.00386194
HCT116	te5	cs	7	54185	30649261	-0.00828877
HCT116	te5	cs	7	30707028	30964143	0.928524
HCT116	te5	cs	7	31005079	159088577	-0.0126611
HCT116	te5	cs	8	191530	146279961	0.0218008
HCT116	te5	cs	9	214367	141008863	0.00146386
HCT116	te5	cs	10	148206	135404471	0.0065082
HCT116	te5	cs	11	196966	134446101	-7.4674e-05
HCT116	te5	cs	12	309062	133819033	-0.0137866
HCT116	te5	cs	13	19703703	115058961	0.0125142
HCT116	te5	cs	14	20439005	107258765	-0.00753042
HCT116	te5	cs	15	20849110	102351136	0.00445417
HCT116	te5	cs	16	96766	90124232	0.0104585
HCT116	te5	cs	17	48539	81029882	0.00505674
HCT116	te5	cs	18	180229	77982067	0.00735738
HCT116	te5	cs	19	281080	59092515	-0.0203705
HCT116	te5	cs	20	70580	62893130	-0.0143593
HCT116	te5	cs	21	10991392	23927167	-0.0465444
HCT116	te5	cs	21	24008833	48067866	0.531068
HCT116	te5	cs	22	17096855	51178205	-0.00313082
HCT116	te5	cs	X	1314894	154841396	-0.0389147
RPE1	tr21	p0	1	564424	249212609	-0.0035435
RPE1	tr21	p0	2	39193	160862284	-0.0201992
RPE1	tr21	p0	2	160884836	160980249	0.380729
RPE1	tr21	p0	2	160994629	161162926	0.657732
RPE1	tr21	p0	2	161178420	239992093	0.0013859
RPE1	tr21	p0	2	240005126	242084628	-0.139976
RPE1	tr21	p0	2	242092180	243041305	-0.050673
RPE1	tr21	p0	3	249727	3949044	-0.036041
RPE1	tr21	p0	3	3959486	3996474	-1.02509
RPE1	tr21	p0	3	4013236	4181590	0.0387452
RPE1	tr21	p0	3	4191029	4275990	-1.1159
RPE1	tr21	p0	3	4290768	60841355	-0.00443127
RPE1	tr21	p0	3	60857027	62319007	0.54076
RPE1	tr21	p0	3	62337211	197803764	-0.00388793
RPE1	tr21	p0	4	72447	190650207	0.0049983
RPE1	tr21	p0	5	95243	20731650	-0.0130776
RPE1	tr21	p0	5	20750664	20893395	-0.465188
RPE1	tr21	p0	5	20953439	180684442	0.00804468
RPE1	tr21	p0	6	259528	170892243	0.00915327
RPE1	tr21	p0	7	54185	159088577	-0.0243654
RPE1	tr21	p0	8	191530	146279961	0.0150368
RPE1	tr21	p0	9	214367	21944037	0.0474538
RPE1	tr21	p0	9	21957735	21967548	-0.769572
RPE1	tr21	p0	9	21968041	22326165	-0.0494113
RPE1	tr21	p0	9	22700103	141008863	-0.0135716
RPE1	tr21	p0	10	148206	46169817	-0.0115713
RPE1	tr21	p0	10	46976157	47138266	-0.989797
RPE1	tr21	p0	10	47148490	62539893	-0.0133283
RPE1	tr21	p0	10	62547954	135404471	0.0348881
RPE1	tr21	p0	11	210300	134446101	-0.010636
RPE1	tr21	p0	12	309062	133779017	-0.0148987
RPE1	tr21	p0	13	19703703	115058961	0.0164599
RPE1	tr21	p0	14	20465947	107258765	0.0273504
RPE1	tr21	p0	15	20849110	102351136	0.000619308
RPE1	tr21	p0	16	106271	77723879	-0.00702884
RPE1	tr21	p0	16	77734734	78129658	0.492434
RPE1	tr21	p0	16	78143693	90124232	-0.0278313
RPE1	tr21	p0	17	51885	61158866	-0.00752
RPE1	tr21	p0	17	61269875	61491664	0.162345
RPE1	tr21	p0	17	61502097	61502277	0.905646
RPE1	tr21	p0	17	61516928	81029882	-0.0149008
RPE1	tr21	p0	18	180229	77982067	0.0126031
RPE1	tr21	p0	19	281080	59092515	-0.0304187
RPE1	tr21	p0	20	70580	3862027	-0.0433156
RPE1	tr21	p0	20	3868341	4075326	-0.839602
RPE1	tr21	p0	20	4094471	62893130	-0.014335
RPE1	tr21	p0	21	10991392	15203308	0.172375
RPE1	tr21	p0	21	15372467	19214538	0.544084
RPE1	tr21	p0	21	19229039	25397246	-0.0226433
RPE1	tr21	p0	21	25441714	48067866	0.513971
RPE1	tr21	p0	22	17096855	24337608	-0.0213375
RPE1	tr21	p0	22	24347959	24390195	-1.68264
RPE1	tr21	p0	22	24406990	51178205	-0.0451687
RPE1	tr21	p0	X	1314894	154841396	0.0237371
RPE1	tr21	p50	1	564405	249212609	-0.0360062
RPE1	tr21	p50	2	39193	243041305	-0.0301256
RPE1	tr21	p50	3	249727	197803764	-0.0314295
RPE1	tr21	p50	4	72447	190650207	-0.0167652
RPE1	tr21	p50	5	95243	180684442	-0.0204334
RPE1	tr21	p50	6	259528	170892243	-0.0272406
RPE1	tr21	p50	7	54185	159088577	-0.0281565
RPE1	tr21	p50	8	191530	146279961	-0.0267759
RPE1	tr21	p50	9	214367	141008863	-0.0344605
RPE1	tr21	p50	10	148206	135404471	-0.0131826
RPE1	tr21	p50	11	196966	134446101	-0.0320592
RPE1	tr21	p50	12	309062	39300935	0.17669
RPE1	tr21	p50	12	39638614	133819033	-0.0303124
RPE1	tr21	p50	13	19703703	115058961	-0.0161602
RPE1	tr21	p50	14	20439005	105953089	-0.0318579
RPE1	tr21	p50	14	105957346	105996495	0.943379
RPE1	tr21	p50	14	106009295	107258765	-0.0166117
RPE1	tr21	p50	15	20849110	102351136	-0.0364677
RPE1	tr21	p50	16	96766	90124232	-0.0434832
RPE1	tr21	p50	17	48539	81029882	-0.0449894
RPE1	tr21	p50	18	180229	77982067	-0.0221243
RPE1	tr21	p50	19	281080	59092515	-0.0290872
RPE1	tr21	p50	20	70580	62893130	-0.0454802
RPE1	tr21	p50	21	10991392	19183854	0.543908
RPE1	tr21	p50	21	19229039	25203765	-0.00728454
RPE1	tr21	p50	21	25441714	48067866	0.509463
RPE1	tr21	p50	22	17096855	51178205	-0.0448367
RPE1	tr21	p50	X	1314894	154841396	0.00171384
RPE1	tr5	p0	1	564405	249212609	0.016007
RPE1	tr5	p0	2	39193	243041305	0.0148121
RPE1	tr5	p0	3	249727	197803764	0.0149686
RPE1	tr5	p0	4	72447	190650207	0.00361586
RPE1	tr5	p0	5	95243	23523716	0.482519
RPE1	tr5	p0	5	23524228	26068066	0.888541
RPE1	tr5	p0	5	26422464	180684442	0.48138
RPE1	tr5	p0	6	259528	170892243	0.0107451
RPE1	tr5	p0	7	54185	159088577	0.00210378
RPE1	tr5	p0	8	191530	146279961	0.00735979
RPE1	tr5	p0	9	214367	141008863	0.0109518
RPE1	tr5	p0	10	148206	135404471	-0.0245861
RPE1	tr5	p0	11	196966	134446101	0.0288663
RPE1	tr5	p0	12	309062	133819033	0.482312
RPE1	tr5	p0	13	19703703	115058961	0.00313353
RPE1	tr5	p0	14	20439005	107258765	0.0160835
RPE1	tr5	p0	15	20849110	102351136	0.00160845
RPE1	tr5	p0	16	96766	90124232	0.0211001
RPE1	tr5	p0	17	48539	81029882	0.0177022
RPE1	tr5	p0	18	180229	77982067	-0.00866735
RPE1	tr5	p0	19	281080	59092515	0.0355977
RPE1	tr5	p0	20	70580	62893130	0.0128735
RPE1	tr5	p0	21	10991392	48067866	0.00159272
RPE1	tr5	p0	22	17096855	51178205	0.0236407
RPE1	tr5	p0	X	1314894	154841396	0.0240202
RPE1	tr5	p50	1	564405	249212609	0.0181505
RPE1	tr5	p50	2	39193	243041305	0.0183469
RPE1	tr5	p50	3	249727	197803764	0.031442
RPE1	tr5	p50	4	72447	190650207	0.0345723
RPE1	tr5	p50	5	95243	180684442	0.58388
RPE1	tr5	p50	6	259528	170892243	0.0250074
RPE1	tr5	p50	7	54185	159088577	0.0183849
RPE1	tr5	p50	8	191530	146279961	0.0236019
RPE1	tr5	p50	9	214367	141008863	0.0256028
RPE1	tr5	p50	10	148206	135404471	0.0437304
RPE1	tr5	p50	11	196966	134446101	0.0285445
RPE1	tr5	p50	12	309062	133819033	0.563909
RPE1	tr5	p50	13	19703703	115058961	0.0477981
RPE1	tr5	p50	14	20439005	105953089	0.0183859
RPE1	tr5	p50	14	105957346	107258765	0.17878
RPE1	tr5	p50	15	20849110	102351136	0.0130653
RPE1	tr5	p50	16	96766	90124232	0.0108989
RPE1	tr5	p50	17	48539	81029882	0.00208637
RPE1	tr5	p50	18	180229	77982067	0.0339757
RPE1	tr5	p50	19	281080	680801	-0.0268847
RPE1	tr5	p50	19	682003	59092515	0.0151531
RPE1	tr5	p50	20	70580	62893130	0.00889409
RPE1	tr5	p50	21	10991392	48067866	0.0374857
RPE1	tr5	p50	22	17096855	51178205	0.0143792
RPE1	tr5	p50	X	1314894	154841396	0.063673
RPE1	WT	p50	1	564405	249212609	0.00827966
RPE1	WT	p50	2	39193	243041305	0.00429003
RPE1	WT	p50	3	249727	197803764	0.00951443
RPE1	WT	p50	4	72447	190650207	0.0168419
RPE1	WT	p50	5	95243	180684442	0.0226249
RPE1	WT	p50	6	259528	170892243	0.0102353
RPE1	WT	p50	7	54185	159088577	0.00961448
RPE1	WT	p50	8	191530	146279961	0.0113225
RPE1	WT	p50	9	214367	141008863	0.00482817
RPE1	WT	p50	10	148206	135404471	0.0372322
RPE1	WT	p50	11	196966	134446101	0.00584627
RPE1	WT	p50	12	309062	133819033	0.556209
RPE1	WT	p50	13	19703703	115058961	0.0227666
RPE1	WT	p50	14	20439005	107258765	0.0137094
RPE1	WT	p50	15	20849110	102351136	0.00451761
RPE1	WT	p50	16	96766	90124232	-0.00309509
RPE1	WT	p50	17	48539	81029882	-0.00059465
RPE1	WT	p50	18	180229	77982067	0.0138938
RPE1	WT	p50	19	281080	59092515	0.0183924
RPE1	WT	p50	20	70580	62893130	0.00533302
RPE1	WT	p50	21	10991392	48067866	0.0071657
RPE1	WT	p50	22	17096855	51178205	0.00430814
RPE1	WT	p50	X	1314894	154841396	0.013662
HCT116	tr5	p0	1	50001	1000001	0.150743
HCT116	tr5	p0	1	1100001	142600001	-0.00825372
HCT116	tr5	p0	1	142650001	148200001	0.053186
HCT116	tr5	p0	1	148250001	148300001	0.550296
HCT116	tr5	p0	1	148550001	173200001	0.00579064
HCT116	tr5	p0	1	173250001	177250001	-0.0406588
HCT116	tr5	p0	1	177300001	184350001	0.00677107
HCT116	tr5	p0	1	184400001	199850001	-0.0292289
HCT116	tr5	p0	1	199900001	213250001	0.00011442
HCT116	tr5	p0	1	213300001	246300001	-0.0341986
HCT116	tr5	p0	1	246350001	249150001	0.00620861
HCT116	tr5	p0	2	50001	13400001	-0.0170639
HCT116	tr5	p0	2	13450001	13950001	-0.156797
HCT116	tr5	p0	2	14000001	17350001	-0.0500057
HCT116	tr5	p0	2	17400001	21600001	0.0319072
HCT116	tr5	p0	2	21650001	42100001	-0.0201057
HCT116	tr5	p0	2	42150001	43850001	0.0190189
HCT116	tr5	p0	2	43900001	43950001	0.545233
HCT116	tr5	p0	2	44000001	118100001	-0.0163846
HCT116	tr5	p0	2	118150001	122950001	0.0368607
HCT116	tr5	p0	2	123000001	220700001	-0.0355989
HCT116	tr5	p0	2	220750001	223800001	-0.11538
HCT116	tr5	p0	2	223850001	243050001	-0.040732
HCT116	tr5	p0	3	100001	60650001	0.011038
HCT116	tr5	p0	3	60700001	60750001	0.864446
HCT116	tr5	p0	3	60850001	61150001	0.0551829
HCT116	tr5	p0	3	61200001	61400001	-0.20991
HCT116	tr5	p0	3	61450001	64100001	-0.0323827
HCT116	tr5	p0	3	64150001	101700001	0.0201259
HCT116	tr5	p0	3	101750001	106400001	-0.0354669
HCT116	tr5	p0	3	106450001	137700001	0.00626308
HCT116	tr5	p0	3	137750001	186200001	0.141253
HCT116	tr5	p0	3	186250001	188050001	0.0534788
HCT116	tr5	p0	3	188100001	197900001	0.137114
HCT116	tr5	p0	4	50001	27000001	0.00304745
HCT116	tr5	p0	4	27050001	37300001	-0.0544354
HCT116	tr5	p0	4	37350001	91600001	-0.00351635
HCT116	tr5	p0	4	91650001	190950001	-0.0244944
HCT116	tr5	p0	5	50001	23600001	0.59974
HCT116	tr5	p0	5	23650001	26200001	0.977475
HCT116	tr5	p0	5	26250001	31850001	0.581877
HCT116	tr5	p0	5	31900001	32150001	0.758762
HCT116	tr5	p0	5	32200001	45800001	0.580758
HCT116	tr5	p0	5	45850001	65200001	0.460899
HCT116	tr5	p0	5	65250001	68800001	0.39612
HCT116	tr5	p0	5	68850001	70550001	0.296707
HCT116	tr5	p0	5	70600001	103200001	0.403749
HCT116	tr5	p0	5	103250001	109850001	0.361195
HCT116	tr5	p0	5	109900001	147000001	0.406086
HCT116	tr5	p0	5	147050001	154650001	0.447011
HCT116	tr5	p0	5	154700001	180850001	0.413879
HCT116	tr5	p0	6	100001	14200001	-0.0114953
HCT116	tr5	p0	6	14250001	15800001	-0.0918898
HCT116	tr5	p0	6	15850001	22000001	-0.00117793
HCT116	tr5	p0	6	22050001	23250001	-0.109039
HCT116	tr5	p0	6	23300001	29700001	-0.0127561
HCT116	tr5	p0	6	29750001	73700001	-0.00448392
HCT116	tr5	p0	6	73750001	75300001	0.0865479
HCT116	tr5	p0	6	75350001	91250001	-0.0194363
HCT116	tr5	p0	6	91300001	171000001	-0.0314469
HCT116	tr5	p0	7	50001	51950001	-0.00584672
HCT116	tr5	p0	7	52000001	128500001	-0.0217
HCT116	tr5	p0	7	128550001	133700001	-0.0770787
HCT116	tr5	p0	7	133750001	139850001	-0.0351753
HCT116	tr5	p0	7	139900001	144400001	0.0227921
HCT116	tr5	p0	7	144450001	155150001	-0.04511
HCT116	tr5	p0	7	155200001	159050001	0.00347059
HCT116	tr5	p0	8	50001	1550001	0.0481224
HCT116	tr5	p0	8	1600001	1750001	0.568914
HCT116	tr5	p0	8	1800001	62000001	0.0394983
HCT116	tr5	p0	8	62050001	68650001	0.105063
HCT116	tr5	p0	8	68700001	82550001	0.0527221
HCT116	tr5	p0	8	82600001	86500001	-0.00304044
HCT116	tr5	p0	8	86750001	86800001	0.351422
HCT116	tr5	p0	8	86850001	112150001	0.0132452
HCT116	tr5	p0	8	112200001	117350001	-0.041868
HCT116	tr5	p0	8	117400001	128150001	0.0106971
HCT116	tr5	p0	8	128200001	128350001	-0.312964
HCT116	tr5	p0	8	128400001	139700001	-0.00134467
HCT116	tr5	p0	8	139750001	146250001	-0.0814519
HCT116	tr5	p0	9	50001	6700001	0.00129095
HCT116	tr5	p0	9	6750001	14150001	-0.04229
HCT116	tr5	p0	9	14200001	39150001	0.000252905
HCT116	tr5	p0	9	39200001	67600001	0.0488813
HCT116	tr5	p0	9	67650001	81550001	0.00271316
HCT116	tr5	p0	9	81600001	85350001	-0.0508202
HCT116	tr5	p0	9	85400001	141100001	-0.0108059
HCT116	tr5	p0	10	100001	1550001	-0.00208508
HCT116	tr5	p0	10	1600001	37750001	-0.044285
HCT116	tr5	p0	10	37800001	46200001	-0.00216558
HCT116	tr5	p0	10	46250001	52650001	0.0520244
HCT116	tr5	p0	10	52700001	132450001	-0.0192114
HCT116	tr5	p0	10	132500001	133150001	-0.148415
HCT116	tr5	p0	10	133200001	135450001	0.0216139
HCT116	tr5	p0	11	100001	21750001	-0.00316782
HCT116	tr5	p0	11	21800001	26650001	-0.0554296
HCT116	tr5	p0	11	26700001	28000001	-0.00420511
HCT116	tr5	p0	11	28050001	28300001	0.555598
HCT116	tr5	p0	11	28350001	28850001	0.0828505
HCT116	tr5	p0	11	28900001	35950001	0.00414628
HCT116	tr5	p0	11	36000001	36350001	0.103823
HCT116	tr5	p0	11	36400001	44200001	-0.0437012
HCT116	tr5	p0	11	44250001	45100001	0.0833524
HCT116	tr5	p0	11	45150001	55450001	-0.012806
HCT116	tr5	p0	11	55500001	62400001	0.0166496
HCT116	tr5	p0	11	62450001	81900001	-0.0326771
HCT116	tr5	p0	11	81950001	87350001	0.0285271
HCT116	tr5	p0	11	87400001	102200001	-0.0241274
HCT116	tr5	p0	11	102250001	103050001	0.0765867
HCT116	tr5	p0	11	103100001	105800001	-0.070847
HCT116	tr5	p0	11	105850001	134850001	-0.00606875
HCT116	tr5	p0	12	150001	66100001	0.321796
HCT116	tr5	p0	12	66150001	66900001	0.190899
HCT116	tr5	p0	12	66950001	75400001	0.298919
HCT116	tr5	p0	12	75450001	76100001	0.395626
HCT116	tr5	p0	12	76150001	76650001	0.740762
HCT116	tr5	p0	12	76700001	88300001	0.285423
HCT116	tr5	p0	12	88350001	89900001	0.359073
HCT116	tr5	p0	12	89950001	98350001	0.287307
HCT116	tr5	p0	12	98400001	110450001	0.336522
HCT116	tr5	p0	12	110500001	133750001	0.30663
HCT116	tr5	p0	13	19050001	85000001	0.0100405
HCT116	tr5	p0	13	85050001	115050001	-0.164392
HCT116	tr5	p0	14	19000001	51600001	0.0898705
HCT116	tr5	p0	14	51650001	60500001	0.0421643
HCT116	tr5	p0	14	60550001	67600001	0.0854819
HCT116	tr5	p0	14	67650001	68350001	0.681318
HCT116	tr5	p0	14	68400001	97700001	0.0534414
HCT116	tr5	p0	14	97750001	105500001	-0.0269823
HCT116	tr5	p0	14	105550001	107200001	0.0297333
HCT116	tr5	p0	15	20000001	20150001	-0.0502276
HCT116	tr5	p0	15	20200001	23650001	0.0640674
HCT116	tr5	p0	15	23700001	82600001	-0.00180797
HCT116	tr5	p0	15	82650001	83150001	0.170753
HCT116	tr5	p0	15	83200001	89750001	-0.0203745
HCT116	tr5	p0	15	89800001	93750001	0.0353209
HCT116	tr5	p0	15	93800001	102450001	-0.0262598
HCT116	tr5	p0	16	100001	6550001	0.00340877
HCT116	tr5	p0	16	6600001	6650001	0.774537
HCT116	tr5	p0	16	6700001	6800001	-0.30331
HCT116	tr5	p0	16	6850001	59100001	0.0161648
HCT116	tr5	p0	16	59150001	77200001	-0.014681
HCT116	tr5	p0	16	77250001	90200001	0.095393
HCT116	tr5	p0	17	1	18600001	-0.0198421
HCT116	tr5	p0	17	18650001	34600001	0.0134907
HCT116	tr5	p0	17	34750001	48050001	-0.0243156
HCT116	tr5	p0	17	48100001	48900001	0.0687819
HCT116	tr5	p0	17	48950001	66900001	-0.0112743
HCT116	tr5	p0	17	66950001	70200001	-0.0603919
HCT116	tr5	p0	17	70250001	81050001	-0.00991846
HCT116	tr5	p0	17	81100001	81150001	0.231797
HCT116	tr5	p0	18	50001	23550001	0.0126102
HCT116	tr5	p0	18	23600001	26900001	-0.0511388
HCT116	tr5	p0	18	26950001	62050001	-0.0151895
HCT116	tr5	p0	18	62100001	77950001	-0.0510943
HCT116	tr5	p0	19	100001	200001	0.333369
HCT116	tr5	p0	19	250001	54800001	-0.00151732
HCT116	tr5	p0	19	54850001	56600001	0.0663127
HCT116	tr5	p0	19	56650001	59050001	-0.0209487
HCT116	tr5	p0	20	100001	62900001	0.0161124
HCT116	tr5	p0	21	9450001	48050001	0.0481009
HCT116	tr5	p0	22	16050001	51150001	0.027989
HCT116	tr5	p0	X	150001	29750001	-0.0214018
HCT116	tr5	p0	X	29800001	29900001	0.940455
HCT116	tr5	p0	X	29950001	81050001	-0.0136648
HCT116	tr5	p0	X	81100001	95300001	-0.0561569
HCT116	tr5	p0	X	95350001	98900001	0.0279687
HCT116	tr5	p0	X	98950001	105350001	-0.0438692
HCT116	tr5	p0	X	105400001	109950001	0.0362302
HCT116	tr5	p0	X	110000001	117600001	-0.061501
HCT116	tr5	p0	X	117650001	155200001	-0.00421514
HCT116	tr5	p50	1	50001	3550001	0.0851942
HCT116	tr5	p50	1	3650001	7950001	-0.0149747
HCT116	tr5	p50	1	8000001	13400001	0.0584531
HCT116	tr5	p50	1	13450001	15100001	-0.0981427
HCT116	tr5	p50	1	15150001	47800001	0.0471437
HCT116	tr5	p50	1	47850001	49950001	-0.041633
HCT116	tr5	p50	1	50000001	55150001	0.0478907
HCT116	tr5	p50	1	55200001	61500001	-0.0205306
HCT116	tr5	p50	1	61550001	68850001	0.0499828
HCT116	tr5	p50	1	68900001	84300001	-0.0229241
HCT116	tr5	p50	1	84350001	86300001	0.067143
HCT116	tr5	p50	1	86350001	92450001	-0.0133914
HCT116	tr5	p50	1	92500001	95400001	0.0754042
HCT116	tr5	p50	1	95450001	109000001	-0.0198292
HCT116	tr5	p50	1	109050001	111050001	0.0545858
HCT116	tr5	p50	1	111100001	121350001	-0.0113057
HCT116	tr5	p50	1	121400001	158200001	0.0323889
HCT116	tr5	p50	1	158250001	160000001	-0.0391532
HCT116	tr5	p50	1	160050001	162700001	0.074811
HCT116	tr5	p50	1	162750001	165300001	-0.0451162
HCT116	tr5	p50	1	165350001	166050001	0.0638307
HCT116	tr5	p50	1	166100001	171800001	0.000612617
HCT116	tr5	p50	1	171850001	174500001	0.0547079
HCT116	tr5	p50	1	174550001	177350001	-0.0598771
HCT116	tr5	p50	1	177400001	181500001	0.0455646
HCT116	tr5	p50	1	181550001	186050001	-0.019696
HCT116	tr5	p50	1	186100001	188100001	-0.0885919
HCT116	tr5	p50	1	188150001	199800001	-0.0135254
HCT116	tr5	p50	1	199850001	207400001	0.0633813
HCT116	tr5	p50	1	207450001	222750001	-0.0237459
HCT116	tr5	p50	1	222800001	229800001	0.0387143
HCT116	tr5	p50	1	229850001	232850001	-0.0286158
HCT116	tr5	p50	1	232900001	236050001	0.0297057
HCT116	tr5	p50	1	236100001	246200001	-0.0421142
HCT116	tr5	p50	1	246250001	246850001	0.097728
HCT116	tr5	p50	1	246900001	249150001	0.00169319
HCT116	tr5	p50	2	50001	24250001	-0.036701
HCT116	tr5	p50	2	24300001	29550001	0.0421626
HCT116	tr5	p50	2	29600001	43850001	-0.0210278
HCT116	tr5	p50	2	43900001	43950001	0.677247
HCT116	tr5	p50	2	44000001	47900001	0.0508596
HCT116	tr5	p50	2	47950001	50600001	-0.0418064
HCT116	tr5	p50	2	50650001	50750001	-0.279642
HCT116	tr5	p50	2	50800001	54050001	-0.034206
HCT116	tr5	p50	2	54100001	55650001	0.0375367
HCT116	tr5	p50	2	55700001	60900001	-0.0540103
HCT116	tr5	p50	2	60950001	66050001	0.0226506
HCT116	tr5	p50	2	66100001	68650001	-0.0529891
HCT116	tr5	p50	2	68700001	75600001	0.021504
HCT116	tr5	p50	2	75650001	90100001	-0.0337837
HCT116	tr5	p50	2	90150001	91750001	-0.157959
HCT116	tr5	p50	2	91800001	96150001	-0.0450435
HCT116	tr5	p50	2	96200001	98350001	0.0722015
HCT116	tr5	p50	2	98400001	101250001	-0.034133
HCT116	tr5	p50	2	101300001	101850001	0.136141
HCT116	tr5	p50	2	101900001	110000001	-0.0357698
HCT116	tr5	p50	2	110050001	127000001	0.0165876
HCT116	tr5	p50	2	127050001	127750001	-0.0997749
HCT116	tr5	p50	2	127800001	129350001	-0.00412087
HCT116	tr5	p50	2	129400001	130800001	-0.0789284
HCT116	tr5	p50	2	130850001	137000001	-0.00387135
HCT116	tr5	p50	2	137050001	148750001	-0.0543165
HCT116	tr5	p50	2	148800001	149800001	0.0244023
HCT116	tr5	p50	2	149850001	152500001	-0.0475382
HCT116	tr5	p50	2	152550001	153250001	0.056923
HCT116	tr5	p50	2	153300001	156600001	-0.0526188
HCT116	tr5	p50	2	156650001	162350001	0.0211246
HCT116	tr5	p50	2	162400001	168200001	-0.0547434
HCT116	tr5	p50	2	168250001	175200001	0.0250384
HCT116	tr5	p50	2	175250001	201250001	-0.000245409
HCT116	tr5	p50	2	201300001	204350001	0.0551904
HCT116	tr5	p50	2	204400001	205500001	-0.04284
HCT116	tr5	p50	2	205550001	206050001	-0.175116
HCT116	tr5	p50	2	206100001	215850001	-0.0367767
HCT116	tr5	p50	2	215900001	243050001	0.010326
HCT116	tr5	p50	3	100001	8650001	-0.0168174
HCT116	tr5	p50	3	8700001	18500001	0.0426471
HCT116	tr5	p50	3	18550001	30200001	-0.0408241
HCT116	tr5	p50	3	30250001	44200001	0.00711632
HCT116	tr5	p50	3	44250001	53600001	0.0533756
HCT116	tr5	p50	3	53650001	56550001	-0.0277994
HCT116	tr5	p50	3	56600001	58200001	0.0559481
HCT116	tr5	p50	3	58250001	60650001	-0.0180177
HCT116	tr5	p50	3	60700001	60750001	0.82682
HCT116	tr5	p50	3	60850001	64600001	-0.0734092
HCT116	tr5	p50	3	64650001	86400001	-0.0229031
HCT116	tr5	p50	3	86450001	86850001	-0.158889
HCT116	tr5	p50	3	86900001	89950001	-0.0176904
HCT116	tr5	p50	3	90000001	94100001	-0.122501
HCT116	tr5	p50	3	94150001	105300001	0.0139161
HCT116	tr5	p50	3	105350001	110450001	-0.034477
HCT116	tr5	p50	3	110500001	115200001	0.0346572
HCT116	tr5	p50	3	115250001	118500001	-0.0656401
HCT116	tr5	p50	3	118550001	124150001	0.0180695
HCT116	tr5	p50	3	124200001	125250001	0.102504
HCT116	tr5	p50	3	125300001	137200001	0.00806723
HCT116	tr5	p50	3	137250001	137300001	0.531521
HCT116	tr5	p50	3	137350001	139550001	0.0441749
HCT116	tr5	p50	3	139600001	140950001	-0.0643138
HCT116	tr5	p50	3	141000001	142750001	0.0431964
HCT116	tr5	p50	3	142800001	148750001	-0.0482807
HCT116	tr5	p50	3	148800001	152200001	0.0386127
HCT116	tr5	p50	3	152250001	182350001	-0.0245941
HCT116	tr5	p50	3	182400001	186400001	0.0343796
HCT116	tr5	p50	3	186450001	195000001	-0.0322793
HCT116	tr5	p50	3	195050001	196600001	0.089541
HCT116	tr5	p50	3	196650001	197900001	-0.0189784
HCT116	tr5	p50	4	50001	750001	-0.0602357
HCT116	tr5	p50	4	800001	3800001	0.0615226
HCT116	tr5	p50	4	3850001	30150001	-0.0173312
HCT116	tr5	p50	4	30200001	31300001	0.0689103
HCT116	tr5	p50	4	31350001	44600001	-0.0127313
HCT116	tr5	p50	4	44650001	44750001	-0.277289
HCT116	tr5	p50	4	44800001	53500001	-0.00763951
HCT116	tr5	p50	4	53550001	54800001	0.0878181
HCT116	tr5	p50	4	54850001	90350001	-0.00966744
HCT116	tr5	p50	4	90400001	101700001	-0.0450071
HCT116	tr5	p50	4	101750001	103800001	0.0510762
HCT116	tr5	p50	4	103850001	109850001	-0.0432561
HCT116	tr5	p50	4	109900001	114600001	0.0222624
HCT116	tr5	p50	4	114650001	150100001	-0.0344504
HCT116	tr5	p50	4	150150001	154550001	0.0250246
HCT116	tr5	p50	4	154600001	168650001	-0.0398396
HCT116	tr5	p50	4	168700001	170150001	0.0913306
HCT116	tr5	p50	4	170200001	183900001	-0.0595093
HCT116	tr5	p50	4	183950001	188250001	-0.00513516
HCT116	tr5	p50	4	188300001	190950001	-0.102544
HCT116	tr5	p50	5	50001	1550001	0.640823
HCT116	tr5	p50	5	1600001	19000001	0.552537
HCT116	tr5	p50	5	19050001	23500001	0.597987
HCT116	tr5	p50	5	23600001	24850001	0.942916
HCT116	tr5	p50	5	24900001	26200001	1.01957
HCT116	tr5	p50	5	26250001	36350001	0.555602
HCT116	tr5	p50	5	36400001	38050001	0.646116
HCT116	tr5	p50	5	38100001	46350001	0.575545
HCT116	tr5	p50	5	49450001	68800001	0.375151
HCT116	tr5	p50	5	68850001	70600001	0.198798
HCT116	tr5	p50	5	70650001	82700001	0.395477
HCT116	tr5	p50	5	82750001	92000001	0.35007
HCT116	tr5	p50	5	92050001	97150001	0.389933
HCT116	tr5	p50	5	97200001	102000001	0.35073
HCT116	tr5	p50	5	102050001	102400001	0.477266
HCT116	tr5	p50	5	102450001	129050001	0.337917
HCT116	tr5	p50	5	129100001	135500001	0.379332
HCT116	tr5	p50	5	135550001	137400001	0.312868
HCT116	tr5	p50	5	137450001	142950001	0.404281
HCT116	tr5	p50	5	143000001	147450001	0.324176
HCT116	tr5	p50	5	147500001	150950001	0.409901
HCT116	tr5	p50	5	151000001	153400001	0.344115
HCT116	tr5	p50	5	153450001	154300001	0.435514
HCT116	tr5	p50	5	154350001	170500001	0.323245
HCT116	tr5	p50	5	170550001	174500001	0.360892
HCT116	tr5	p50	5	174550001	176350001	0.454622
HCT116	tr5	p50	5	176400001	180850001	0.349298
HCT116	tr5	p50	6	100001	1750001	0.506211
HCT116	tr5	p50	6	1800001	2000001	0.953341
HCT116	tr5	p50	6	2050001	2250001	0.188054
HCT116	tr5	p50	6	2300001	7750001	0.550754
HCT116	tr5	p50	6	7800001	16450001	-0.0428406
HCT116	tr5	p50	6	16500001	21350001	0.0272327
HCT116	tr5	p50	6	21400001	26250001	-0.0316522
HCT116	tr5	p50	6	26300001	39600001	0.041166
HCT116	tr5	p50	6	39650001	41100001	-0.0646167
HCT116	tr5	p50	6	41150001	45400001	0.0434593
HCT116	tr5	p50	6	45450001	52050001	-0.0404419
HCT116	tr5	p50	6	52100001	95900001	-0.010273
HCT116	tr5	p50	6	95950001	106250001	-0.0457647
HCT116	tr5	p50	6	106300001	111900001	0.0289214
HCT116	tr5	p50	6	111950001	122900001	-0.0280337
HCT116	tr5	p50	6	122950001	124700001	-0.0958246
HCT116	tr5	p50	6	124750001	162200001	-0.0148218
HCT116	tr5	p50	6	162250001	170550001	-0.0822858
HCT116	tr5	p50	6	170600001	171000001	-0.00147461
HCT116	tr5	p50	7	50001	350001	-0.0702276
HCT116	tr5	p50	7	400001	2600001	0.0893187
HCT116	tr5	p50	7	2650001	37050001	-0.000600153
HCT116	tr5	p50	7	37100001	43000001	-0.0589709
HCT116	tr5	p50	7	43050001	43600001	-0.0240756
HCT116	tr5	p50	7	43650001	44850001	0.0817065
HCT116	tr5	p50	7	44900001	64150001	-0.0203829
HCT116	tr5	p50	7	64200001	66400001	0.0400868
HCT116	tr5	p50	7	66450001	73200001	-0.0295286
HCT116	tr5	p50	7	73250001	76900001	0.0687216
HCT116	tr5	p50	7	76950001	97950001	-0.0186354
HCT116	tr5	p50	7	98000001	99900001	0.0508494
HCT116	tr5	p50	7	99950001	104050001	-0.00466946
HCT116	tr5	p50	7	104100001	107900001	0.0492476
HCT116	tr5	p50	7	107950001	115900001	-0.0271617
HCT116	tr5	p50	7	115950001	116350001	0.170233
HCT116	tr5	p50	7	116400001	128050001	-0.0215632
HCT116	tr5	p50	7	128100001	130650001	0.0605372
HCT116	tr5	p50	7	130700001	159050001	-0.023287
HCT116	tr5	p50	8	50001	1550001	-0.0434935
HCT116	tr5	p50	8	1600001	1750001	0.546418
HCT116	tr5	p50	8	1800001	7700001	-0.00237133
HCT116	tr5	p50	8	7750001	10000001	0.0592918
HCT116	tr5	p50	8	10050001	11450001	-0.0219756
HCT116	tr5	p50	8	11500001	11800001	0.10336
HCT116	tr5	p50	8	11850001	17450001	-0.0137263
HCT116	tr5	p50	8	17500001	19100001	0.0508928
HCT116	tr5	p50	8	19150001	21800001	-0.0310113
HCT116	tr5	p50	8	21850001	23050001	0.085097
HCT116	tr5	p50	8	23100001	27250001	0.00750287
HCT116	tr5	p50	8	27300001	30900001	0.0700926
HCT116	tr5	p50	8	30950001	36150001	-0.0231371
HCT116	tr5	p50	8	36200001	37350001	-0.0976361
HCT116	tr5	p50	8	37400001	39400001	0.0712973
HCT116	tr5	p50	8	39450001	41600001	-0.0518698
HCT116	tr5	p50	8	41650001	42750001	0.0468837
HCT116	tr5	p50	8	42800001	61300001	-0.0256112
HCT116	tr5	p50	8	61350001	62150001	0.0363015
HCT116	tr5	p50	8	62200001	63150001	0.160626
HCT116	tr5	p50	8	63200001	68400001	0.0503756
HCT116	tr5	p50	8	68450001	74250001	-0.0213982
HCT116	tr5	p50	8	74300001	75550001	0.0713407
HCT116	tr5	p50	8	75600001	85100001	0.00194661
HCT116	tr5	p50	8	85150001	88700001	-0.0708245
HCT116	tr5	p50	8	88750001	92150001	0.0168769
HCT116	tr5	p50	8	92200001	94450001	-0.0548852
HCT116	tr5	p50	8	94500001	95000001	0.115193
HCT116	tr5	p50	8	95050001	96600001	0.0376395
HCT116	tr5	p50	8	96650001	98400001	-0.0925734
HCT116	tr5	p50	8	98450001	105650001	0.021334
HCT116	tr5	p50	8	105700001	121550001	-0.0434865
HCT116	tr5	p50	8	121600001	128150001	0.0116189
HCT116	tr5	p50	8	128200001	128350001	-0.177775
HCT116	tr5	p50	8	128400001	131750001	0.0255382
HCT116	tr5	p50	8	131800001	139700001	-0.0574759
HCT116	tr5	p50	8	139750001	140850001	-0.156265
HCT116	tr5	p50	8	140900001	144200001	-0.0774756
HCT116	tr5	p50	8	144250001	145700001	-0.00326428
HCT116	tr5	p50	8	145750001	146050001	-0.135527
HCT116	tr5	p50	8	146100001	146250001	0.0444185
HCT116	tr5	p50	9	50001	2300001	-0.057528
HCT116	tr5	p50	9	2350001	7100001	0.0114471
HCT116	tr5	p50	9	7150001	18000001	-0.0359001
HCT116	tr5	p50	9	18050001	27050001	0.00255412
HCT116	tr5	p50	9	27100001	28750001	-0.0766755
HCT116	tr5	p50	9	28800001	38300001	0.0451957
HCT116	tr5	p50	9	38350001	93850001	-0.0161688
HCT116	tr5	p50	9	93900001	101300001	0.0345286
HCT116	tr5	p50	9	101350001	113100001	-0.0122898
HCT116	tr5	p50	9	113150001	117600001	0.031301
HCT116	tr5	p50	9	117650001	119350001	-0.0277238
HCT116	tr5	p50	9	119400001	120300001	-0.150801
HCT116	tr5	p50	9	120350001	123150001	-0.0199619
HCT116	tr5	p50	9	123200001	141100001	0.0449167
HCT116	tr5	p50	10	100001	31100001	-0.0139722
HCT116	tr5	p50	10	31150001	35200001	0.0502789
HCT116	tr5	p50	10	35250001	46300001	-0.0179629
HCT116	tr5	p50	10	46350001	49300001	0.0362712
HCT116	tr5	p50	10	49350001	68850001	-0.0222773
HCT116	tr5	p50	10	68900001	77200001	0.037504
HCT116	tr5	p50	10	77250001	79550001	-0.0323516
HCT116	tr5	p50	10	79600001	82000001	0.0524016
HCT116	tr5	p50	10	82050001	87950001	-0.0316363
HCT116	tr5	p50	10	88000001	101300001	0.0294517
HCT116	tr5	p50	10	101350001	105100001	0.0891392
HCT116	tr5	p50	10	105150001	106200001	0.0191504
HCT116	tr5	p50	10	106250001	112000001	-0.027449
HCT116	tr5	p50	10	112050001	112300001	0.126916
HCT116	tr5	p50	10	112350001	113800001	-0.0235576
HCT116	tr5	p50	10	113850001	117000001	0.0248037
HCT116	tr5	p50	10	117050001	120550001	-0.0368131
HCT116	tr5	p50	10	120600001	122250001	0.0181638
HCT116	tr5	p50	10	122300001	123450001	-0.0968526
HCT116	tr5	p50	10	123500001	128100001	0.00708854
HCT116	tr5	p50	10	128150001	133200001	-0.083244
HCT116	tr5	p50	10	133250001	135450001	0.0440616
HCT116	tr5	p50	11	100001	18700001	0.0227272
HCT116	tr5	p50	11	18750001	27750001	-0.0325646
HCT116	tr5	p50	11	27800001	28050001	0.11119
HCT116	tr5	p50	11	28100001	28300001	0.54143
HCT116	tr5	p50	11	28350001	29750001	0.0177799
HCT116	tr5	p50	11	29800001	30550001	-0.0988794
HCT116	tr5	p50	11	30600001	32850001	0.0186172
HCT116	tr5	p50	11	32900001	35350001	0.0607665
HCT116	tr5	p50	11	35400001	61250001	-0.00243793
HCT116	tr5	p50	11	61300001	77900001	0.0443905
HCT116	tr5	p50	11	77950001	79550001	-0.0596881
HCT116	tr5	p50	11	79600001	101950001	-0.0199027
HCT116	tr5	p50	11	102000001	102350001	0.138268
HCT116	tr5	p50	11	102400001	130150001	-0.0063679
HCT116	tr5	p50	11	130200001	134850001	-0.0459873
HCT116	tr5	p50	12	150001	9600001	0.587428
HCT116	tr5	p50	12	9650001	9700001	0.907301
HCT116	tr5	p50	12	9750001	14100001	0.606979
HCT116	tr5	p50	12	14150001	26300001	0.560032
HCT116	tr5	p50	12	26350001	27800001	0.637469
HCT116	tr5	p50	12	27850001	30050001	0.542302
HCT116	tr5	p50	12	30100001	32800001	0.606355
HCT116	tr5	p50	12	32850001	45750001	0.534266
HCT116	tr5	p50	12	45800001	58300001	0.611487
HCT116	tr5	p50	12	58350001	65650001	-0.0106739
HCT116	tr5	p50	12	65700001	66100001	0.160042
HCT116	tr5	p50	12	66150001	69100001	-0.035662
HCT116	tr5	p50	12	69150001	71300001	0.0499128
HCT116	tr5	p50	12	71350001	75900001	-0.0113953
HCT116	tr5	p50	12	75950001	76450001	0.255908
HCT116	tr5	p50	12	76500001	93150001	-0.0254095
HCT116	tr5	p50	12	93200001	95700001	0.041131
HCT116	tr5	p50	12	95750001	98050001	-0.0370335
HCT116	tr5	p50	12	98100001	114500001	0.00699702
HCT116	tr5	p50	12	114550001	116700001	-0.0586732
HCT116	tr5	p50	12	116750001	119450001	0.0439517
HCT116	tr5	p50	12	119500001	120350001	-0.0808983
HCT116	tr5	p50	12	120400001	125550001	0.0443716
HCT116	tr5	p50	12	125600001	131850001	-0.050417
HCT116	tr5	p50	12	131900001	133000001	0.0382162
HCT116	tr5	p50	12	133150001	133750001	-0.052179
HCT116	tr5	p50	13	19050001	50200001	-0.00248402
HCT116	tr5	p50	13	50250001	51800001	0.0781927
HCT116	tr5	p50	13	51850001	53350001	-0.0153294
HCT116	tr5	p50	13	53400001	53800001	-0.14522
HCT116	tr5	p50	13	53850001	59800001	0.00810494
HCT116	tr5	p50	13	59850001	93250001	-0.0284196
HCT116	tr5	p50	13	93300001	101150001	-0.003195
HCT116	tr5	p50	13	101200001	107350001	-0.0290163
HCT116	tr5	p50	13	107400001	109100001	-0.123941
HCT116	tr5	p50	13	109150001	110800001	-0.0299827
HCT116	tr5	p50	13	110850001	115050001	0.00614175
HCT116	tr5	p50	14	19000001	50350001	0.0153727
HCT116	tr5	p50	14	50400001	52150001	0.100989
HCT116	tr5	p50	14	52200001	67600001	0.0282494
HCT116	tr5	p50	14	67650001	68350001	0.658392
HCT116	tr5	p50	14	68400001	78900001	0.0302944
HCT116	tr5	p50	14	78950001	82450001	-0.0430111
HCT116	tr5	p50	14	82500001	93100001	0.0108168
HCT116	tr5	p50	14	93150001	101900001	-0.0208923
HCT116	tr5	p50	14	101950001	106600001	0.0236864
HCT116	tr5	p50	14	106650001	107200001	-0.0941971
HCT116	tr5	p50	15	20000001	35550001	0.0033334
HCT116	tr5	p50	15	35600001	61250001	0.0203507
HCT116	tr5	p50	15	61300001	63000001	-0.0504931
HCT116	tr5	p50	15	63050001	78050001	0.0431149
HCT116	tr5	p50	15	78100001	91950001	0.0114469
HCT116	tr5	p50	15	92000001	99350001	-0.0455752
HCT116	tr5	p50	15	99400001	102450001	0.021257
HCT116	tr5	p50	16	100001	2350001	0.0844686
HCT116	tr5	p50	16	2400001	79150001	0.00575018
HCT116	tr5	p50	16	79200001	81150001	0.0713238
HCT116	tr5	p50	16	81200001	81550001	0.198791
HCT116	tr5	p50	16	81600001	84900001	0.0852768
HCT116	tr5	p50	16	84950001	85900001	0.183202
HCT116	tr5	p50	16	85950001	88250001	0.125252
HCT116	tr5	p50	16	88300001	89200001	0.236842
HCT116	tr5	p50	16	89250001	90200001	0.113176
HCT116	tr5	p50	17	1	9750001	0.0312115
HCT116	tr5	p50	17	9800001	15150001	-0.0500109
HCT116	tr5	p50	17	15200001	20400001	0.0515855
HCT116	tr5	p50	17	20450001	26350001	-0.0218955
HCT116	tr5	p50	17	26400001	30600001	0.0496448
HCT116	tr5	p50	17	30650001	32850001	-0.0240512
HCT116	tr5	p50	17	32900001	49100001	0.0415209
HCT116	tr5	p50	17	49150001	50300001	-0.0390424
HCT116	tr5	p50	17	50350001	52250001	0.0216243
HCT116	tr5	p50	17	52300001	55100001	-0.0256963
HCT116	tr5	p50	17	55150001	67200001	0.042465
HCT116	tr5	p50	17	67250001	69100001	-0.0885275
HCT116	tr5	p50	17	69150001	81150001	0.051491
HCT116	tr5	p50	18	50001	4850001	0.0214318
HCT116	tr5	p50	18	4900001	8700001	-0.0510944
HCT116	tr5	p50	18	8750001	15350001	0.00362183
HCT116	tr5	p50	18	18550001	21600001	0.0646769
HCT116	tr5	p50	18	21650001	39400001	-0.00529202
HCT116	tr5	p50	18	39450001	39650001	-0.161597
HCT116	tr5	p50	18	39700001	45950001	0.00811697
HCT116	tr5	p50	18	46000001	47850001	0.0640618
HCT116	tr5	p50	18	47900001	67650001	-0.0138913
HCT116	tr5	p50	18	67700001	68150001	0.137424
HCT116	tr5	p50	18	68200001	77950001	-0.0212084
HCT116	tr5	p50	19	100001	3650001	0.101354
HCT116	tr5	p50	19	3700001	19750001	0.0460136
HCT116	tr5	p50	19	19800001	34350001	-0.00642546
HCT116	tr5	p50	19	34400001	59050001	0.0308725
HCT116	tr5	p50	20	100001	6350001	0.0514791
HCT116	tr5	p50	20	6400001	24850001	-0.02218
HCT116	tr5	p50	20	24900001	49200001	0.0416224
HCT116	tr5	p50	20	49250001	60700001	-0.0148173
HCT116	tr5	p50	20	60750001	62900001	0.0764642
HCT116	tr5	p50	21	9450001	10150001	0.0164715
HCT116	tr5	p50	21	10400001	48050001	0.323361
HCT116	tr5	p50	22	16050001	30050001	0.0382194
HCT116	tr5	p50	22	30100001	30650001	0.167403
HCT116	tr5	p50	22	30700001	32750001	0.0624326
HCT116	tr5	p50	22	32800001	34100001	-0.0504407
HCT116	tr5	p50	22	34150001	47750001	0.0437509
HCT116	tr5	p50	22	47800001	49850001	-0.0423338
HCT116	tr5	p50	22	49900001	51150001	0.0506423
HCT116	tr5	p50	X	150001	29600001	-0.00128008
HCT116	tr5	p50	X	29650001	29700001	-1.87739
HCT116	tr5	p50	X	29750001	29900001	0.329638
HCT116	tr5	p50	X	29950001	44550001	-0.00947211
HCT116	tr5	p50	X	44600001	49500001	0.0703373
HCT116	tr5	p50	X	49550001	105400001	-0.0156234
HCT116	tr5	p50	X	105450001	108600001	0.0702778
HCT116	tr5	p50	X	108650001	155200001	-0.00683204
HCT116	WT	p50	1	50001	1900001	-0.0732578
HCT116	WT	p50	1	1950001	7900001	0.0154757
HCT116	WT	p50	1	7950001	46900001	-0.0295405
HCT116	WT	p50	1	46950001	81600001	-0.00733223
HCT116	WT	p50	1	81650001	98250001	0.0158345
HCT116	WT	p50	1	98300001	164050001	-0.0198674
HCT116	WT	p50	1	164100001	249150001	0.0123828
HCT116	WT	p50	2	50001	22350001	0.00607054
HCT116	WT	p50	2	22400001	23150001	0.344425
HCT116	WT	p50	2	23200001	32050001	-0.00510894
HCT116	WT	p50	2	32100001	32400001	-0.565352
HCT116	WT	p50	2	32450001	61050001	-0.00473866
HCT116	WT	p50	2	61100001	80950001	-0.0225971
HCT116	WT	p50	2	81000001	81300001	-0.195609
HCT116	WT	p50	2	81350001	98050001	-0.0255054
HCT116	WT	p50	2	98100001	119850001	-0.00868411
HCT116	WT	p50	2	119900001	119950001	-0.493229
HCT116	WT	p50	2	120000001	142100001	0.0201871
HCT116	WT	p50	2	142150001	142250001	0.792668
HCT116	WT	p50	2	142300001	187000001	0.0221505
HCT116	WT	p50	2	187050001	187100001	-0.333671
HCT116	WT	p50	2	187150001	208300001	0.0266273
HCT116	WT	p50	2	208350001	209500001	0.0893695
HCT116	WT	p50	2	209550001	217150001	0.00919042
HCT116	WT	p50	2	217200001	221100001	0.0648494
HCT116	WT	p50	2	221150001	243050001	0.0234146
HCT116	WT	p50	3	100001	60300001	0.00136186
HCT116	WT	p50	3	60350001	60400001	-0.421439
HCT116	WT	p50	3	60450001	114250001	-0.00411336
HCT116	WT	p50	3	114300001	114400001	0.478713
HCT116	WT	p50	3	114450001	187850001	0.0168908
HCT116	WT	p50	3	187900001	188050001	-1.51998
HCT116	WT	p50	3	188100001	188150001	-0.149176
HCT116	WT	p50	3	188200001	195850001	0.0158329
HCT116	WT	p50	3	195900001	197900001	-0.0464319
HCT116	WT	p50	4	50001	5450001	-0.00595655
HCT116	WT	p50	4	5500001	9700001	0.0368454
HCT116	WT	p50	4	9750001	19300001	-0.0177915
HCT116	WT	p50	4	19350001	19450001	-0.939491
HCT116	WT	p50	4	19500001	84950001	-0.00270213
HCT116	WT	p50	4	85000001	101900001	0.0246468
HCT116	WT	p50	4	101950001	102150001	-0.506083
HCT116	WT	p50	4	102200001	108100001	-0.00755599
HCT116	WT	p50	4	108150001	169150001	0.0391366
HCT116	WT	p50	4	169200001	169500001	-0.0244303
HCT116	WT	p50	4	169550001	169650001	-1.00158
HCT116	WT	p50	4	169700001	190950001	0.0310437
HCT116	WT	p50	5	50001	4550001	0.0203986
HCT116	WT	p50	5	4600001	18650001	-0.00992711
HCT116	WT	p50	5	18700001	31700001	0.0249397
HCT116	WT	p50	5	31750001	45700001	-0.013093
HCT116	WT	p50	5	45750001	49500001	-0.11322
HCT116	WT	p50	5	49550001	66350001	-0.0193155
HCT116	WT	p50	5	66400001	103950001	0.00201987
HCT116	WT	p50	5	104000001	104400001	-0.970054
HCT116	WT	p50	5	104450001	104700001	-0.0449349
HCT116	WT	p50	5	104750001	104950001	-0.551169
HCT116	WT	p50	5	105000001	180850001	0.016884
HCT116	WT	p50	6	100001	2000001	0.0195261
HCT116	WT	p50	6	2050001	130250001	-0.00787801
HCT116	WT	p50	6	130300001	171000001	0.030495
HCT116	WT	p50	7	50001	2000001	-0.00922255
HCT116	WT	p50	7	2050001	2150001	0.158092
HCT116	WT	p50	7	2200001	5450001	0.00698594
HCT116	WT	p50	7	5500001	5650001	0.177064
HCT116	WT	p50	7	5700001	35750001	0.0106477
HCT116	WT	p50	7	35800001	66750001	-0.0112559
HCT116	WT	p50	7	66800001	71300001	0.0210267
HCT116	WT	p50	7	71350001	91950001	-0.0124276
HCT116	WT	p50	7	92000001	127000001	0.0111167
HCT116	WT	p50	7	127050001	127300001	-0.563174
HCT116	WT	p50	7	127350001	159050001	0.0155212
HCT116	WT	p50	8	50001	15400001	0.00416558
HCT116	WT	p50	8	15450001	62000001	-0.0193308
HCT116	WT	p50	8	62050001	128150001	-0.00230666
HCT116	WT	p50	8	128200001	128350001	-0.211129
HCT116	WT	p50	8	128400001	139300001	0.00643338
HCT116	WT	p50	8	139350001	139950001	0.0963412
HCT116	WT	p50	8	140000001	142550001	0.0101169
HCT116	WT	p50	8	142600001	144000001	0.0818403
HCT116	WT	p50	8	144050001	146250001	-0.000168043
HCT116	WT	p50	9	50001	33950001	-0.0132459
HCT116	WT	p50	9	34000001	34050001	0.5456
HCT116	WT	p50	9	34100001	141100001	-0.00877421
HCT116	WT	p50	10	100001	73450001	-0.016366
HCT116	WT	p50	10	73500001	76450001	-0.0646165
HCT116	WT	p50	10	76500001	114600001	-0.00497358
HCT116	WT	p50	10	114650001	114800001	-0.40485
HCT116	WT	p50	10	114850001	134600001	0.0139134
HCT116	WT	p50	10	134650001	134800001	0.15454
HCT116	WT	p50	10	134850001	135450001	0.00540018
HCT116	WT	p50	11	100001	28050001	0.00629318
HCT116	WT	p50	11	28100001	28300001	0.469057
HCT116	WT	p50	11	28350001	93450001	-0.0121208
HCT116	WT	p50	11	93500001	116700001	0.0138664
HCT116	WT	p50	11	116750001	134850001	-0.00443342
HCT116	WT	p50	12	150001	2450001	-0.0763976
HCT116	WT	p50	12	2500001	41650001	-0.0266866
HCT116	WT	p50	12	41700001	75950001	7.66622e-05
HCT116	WT	p50	12	76000001	76100001	-0.465599
HCT116	WT	p50	12	76150001	94650001	0.0188061
HCT116	WT	p50	12	94700001	123300001	0.00153167
HCT116	WT	p50	12	123350001	133750001	0.0189662
HCT116	WT	p50	13	19050001	55650001	-0.00313642
HCT116	WT	p50	13	55700001	94950001	0.030313
HCT116	WT	p50	13	95000001	98100001	0.00342753
HCT116	WT	p50	13	98150001	98300001	-0.950202
HCT116	WT	p50	13	98350001	115050001	0.00652198
HCT116	WT	p50	14	19000001	67600001	-0.0138629
HCT116	WT	p50	14	67650001	68350001	0.458533
HCT116	WT	p50	14	68400001	102050001	0.00864796
HCT116	WT	p50	14	102100001	104350001	-0.063933
HCT116	WT	p50	14	104400001	107200001	0.0418288
HCT116	WT	p50	15	20000001	40550001	0.00343076
HCT116	WT	p50	15	40600001	77400001	-0.0236325
HCT116	WT	p50	15	77450001	102450001	0.0128953
HCT116	WT	p50	16	100001	6250001	-0.0154752
HCT116	WT	p50	16	6350001	6650001	-0.917444
HCT116	WT	p50	16	6700001	6750001	1.6962
HCT116	WT	p50	16	6800001	90200001	-0.00985404
HCT116	WT	p50	17	1	2200001	0.0349556
HCT116	WT	p50	17	2250001	62750001	-0.0355565
HCT116	WT	p50	17	62800001	64050001	0.0263378
HCT116	WT	p50	17	64100001	69850001	-0.00168891
HCT116	WT	p50	17	69900001	72900001	0.0443079
HCT116	WT	p50	17	72950001	76800001	-0.03541
HCT116	WT	p50	17	76850001	81150001	0.00842735
HCT116	WT	p50	18	50001	24400001	-0.0249251
HCT116	WT	p50	18	24450001	77300001	0.0178325
HCT116	WT	p50	18	77350001	77950001	-0.0408562
HCT116	WT	p50	19	100001	19150001	-0.0362491
HCT116	WT	p50	19	19200001	23350001	0.0140026
HCT116	WT	p50	19	23400001	48800001	-0.0218803
HCT116	WT	p50	19	48850001	59050001	0.0366876
HCT116	WT	p50	20	100001	62900001	-0.020831
HCT116	WT	p50	21	9450001	48050001	-0.0200782
HCT116	WT	p50	22	16050001	51150001	-0.0325082
HCT116	WT	p50	X	150001	29750001	0.00561842
HCT116	WT	p50	X	29800001	29900001	-0.596394
HCT116	WT	p50	X	29950001	67550001	4.73884e-05
HCT116	WT	p50	X	67600001	67650001	0.946538
HCT116	WT	p50	X	67700001	100550001	0.0159656
HCT116	WT	p50	X	100600001	120600001	0.0358829
HCT116	WT	p50	X	120650001	123000001	-0.036936
HCT116	WT	p50	X	123050001	155200001	0.035163
