# Supplementary material for: Proteogenomic analysis reveals adaptive strategies for alleviating the consequences of aneuploidy in cancer
Source: EMBO J. 2025 Feb 10;44(6):1829–65. doi: 10.1038/s44318-025-00372-w (PMC11914506; doi:10.1038/s44318-025-00372-w)
Supplement: Supplementary file 12 — Source data Fig. 3 [file 44318_2025_372_MOESM12_ESM.zip]

Archive with 13 entries (6 files):
- Figure 3/
- Figure 3/3B/
- Figure 3/3B/3B.xlsx
- Figure 3/3C/
- Figure 3/3C/3C.xlsx
- Figure 3/3D/
- Figure 3/3D/3D.xlsx
- Figure 3/3F/
- Figure 3/3F/3F.xlsx
- Figure 3/3G/
- Figure 3/3G/3G.xlsx
- Figure 3/3H/
- Figure 3/3H/3H.xlsx
