# Supplementary material for: Proteogenomic analysis reveals adaptive strategies for alleviating the consequences of aneuploidy in cancer
Source: EMBO J. 2025 Feb 10;44(6):1829–65. doi: 10.1038/s44318-025-00372-w (PMC11914506; doi:10.1038/s44318-025-00372-w)
Supplement: Supplementary file 12 — Source data Fig. 3 [file 44318_2025_372_MOESM12_ESM.zip › Figure 3/3B/3B.xlsx]

## Sheet: Figure 3B
Normalized to HCT116	HCT116	HCT116 p50	Htr5	Htr5 p50	Hte5	Hte5 p50		Normalized to RPE1	RPE1	Rtr21	Rtr21 p50
	1	0.802304	0.170732	0.670732	0.239583	0.989583			1	0.458874	0.125541
	1	0.791912	0.481013	1.74683	0.421687	2.36145			1	0.93617	1.6383
	1	1.28398	0.431373	0.362745	1.26957	0.834783			1	1.71154	1.67308
	1	0.832415	0.577778	0.5	0.322581	0.634409			1	0.518519	0.481481
	1	0.496494	1.22353	1.62353	0.105882	0.247059			1	0.673759	0.964539
	1	1.30809	0.173469	0.489796	0.538462	0.849558			1	0.521127	2.22535
	1	2.03814	0.851852	0.574074	0.716814	0.756303			1	0.625	1.45833
	1	0.975666	0.987179	1.6282	1.02521	0.222222			1	0.652778	1
	1	2.54302	1.94545	2.30909	0.2	0.5			1	0.569444	1.01389
	1	1.08634	0.75	1.29762	0.303279	0.745614			1	0.236111	0.736111
	1	1.5765	0.313609	0.263314	1.78947	0.877778			1	1.23809	1.08333
	1	0.253637	1.18293	1.69512	0.855556	1.25926			1	1.02778	0.361111
	1	0.818682	0.867368	1.15368	0.907407	2.43137			1	0.905263	0.663158
	1	0.250585	0.628831	0.860386	1.29412	1.71795			1	0.627907	1.10465
	1	1.92979	1.29916	1.74438	1.61539	1.43077			1	0.60274	0.931507
	1	1.00219	0.274653	0.313002	1.06154	1.05495			1	0.478261	0.608696
	1		0.499602	0.840095	0.857143	1.22222			1	1.02597	1.50649
	1		0.178263	0.59402	0.933333				1	0.567568	1.08108
