# Supplementary material for: Proteogenomic analysis reveals adaptive strategies for alleviating the consequences of aneuploidy in cancer
Source: EMBO J. 2025 Feb 10;44(6):1829–65. doi: 10.1038/s44318-025-00372-w (PMC11914506; doi:10.1038/s44318-025-00372-w)
Supplement: Supplementary file 12 — Source data Fig. 3 [file 44318_2025_372_MOESM12_ESM.zip › Figure 3/3D/3D.xlsx]

## Sheet: Figure 3D
HCT116	HCT116 p50	Htr5	Htr5 p50	Hte5	Hte5p50
0.649522	0.144062	0.70126	0.12	0.023535	0.142828
0.208201	0.153433	0.535493	0.344828	0.399933	0.41174
0.057662	0.059071	0.291667	0.191489	0.104588	1.22761
0.081036	0.079365	0.142857	0.288462	0.411837	0.263137
0.528345	0.211765	2.14634	0.857143	0.59992	0.21434
0.77055	0.233333	0.063492	3	2.75036	0.78601
2.17406	0.410553	0.16	0.285714	0.07693	0.04232
0.216216	0.25641	0.356164	0.272727	0.245886	0.566729
1.66139	0.125	0	0.727273	0.272732	0.428128
0.148148	0.045455	0.414634	0.104478	0.384517	0
0.25	1.22222	0.466667	0.12963	0.699528	0.687445
0.083333	0.841463	0.195652	0.190476	0.025641	0.501905
0.245283	0.088889	0.053333	0.090821	0.142889	0.134394
0.045455	0.178571	0.409836	0.060606	0.065769	0
0.060606	0.318182	0.170732	0.533333	0.027354	0.47828
0.060606	0.227273	0.219512	0.848485	0.204138	0.095877
0.133333	0.78125	0.093023	0.264706	0.449198	0.048376
0.103448	0.111111	0.56	0.666667	0.06	0.149984
0.53125	0.033333	0.173913	0.272727	0.144095	0.149984
0.044908	0.438606	0.114286	0.192661	0.088235	0.036766
0.570859	0.662588	0.028986	0.225806	0.21519	0.259229
0.207582	0.385965	0.6	0.076923	0.315789	0.012692
0	0.637255	0.283019	0.214286	0.144842	0.584898
1.38461	0.045977	0.353659	0.306122	0.183099	0.266622
0.029031	0.121951	0.127273	0.538462	0	0.016836
0.032258	0.482759	0.152941	0.176471	0.037736	0.22367
0.202017	0.435897	0.157895	0.48	0.362785	0.438021
0.26001	0.012987	0.962963	0.03125	0.024218	0.088158
0.485882	0.40566	0.263158	0.28	0	0.500036
0.283519	0.222222	0.25	0.866667	0.02439	0.199155
0.241271	0.5	0.37931	0	0.325581	0.026227
0.346042	1.22222	0.157895	0.285714	0.014493	0.276508
0.16552	0.254237	0.435897	0.295775	0.172763	0.096452
0.258391		2.58333	0.216867	0.010417	0.080016
0.121529		0.351351	0.2	0.1	0.143627
0.32		0.1	0.296296	0.155172	1.87559
0.170662		0.160714	0.333333	0.47619	0.160276
0.319273		0.080599	0.25	1.18182	0.591009
0.330847		0.170213	0.1	0.122449	0.600023
0.13567		0.25	0.083333	0.176471	0.125035
0.369178		0.083216	0.454545	0.225	0.268747
0.153234		0.284166	0.189189	0.138462	0.076903
0.253665		0.109875	0.272727	0.310811	1.45223
0.14882		0.324844	0.111111	0.217391	0.055533
0.054261		0.080808	0.194444	0.645725	0.243213
0.054816		0	0.361702	0.082707	0.052607
0.131016		0.056604	0.163265	0.173913	0.759961
0.075023		0.086022	0.215686	0.033333	0.202605
0.274302		0.021739	0.102564	0.015625	0.103942
0.115385		0.542857	0.034483	0.817204	0.203073
0.651437		0.623188	0.238095	0.272727	0
0.306983		0.058824	0.16	0.844444	0
0.365956		1.56	0.461538	0.15	0.252351
0.232345		0.101449	0.103448	0.115385	0.313323
0.092972		0.142857	0.2	0.292995	0.238168
0.105133		0.6	0.462133	0.145683	0.279966
0.064448		2.84615	0.05	0.053333	0.162205
0.103573		0.576923	0	0.252336	0.333355
0.009458		0.047619	0.054054	0.015873	0
0.344828		0.179487	0.051282	0.493326	1.15786
0.264706		0.6	0.076923	0.149708	0.216536
0.093023		0.1	1.59459	0.070175	0.210533
		0	0.611111	0.019608	0.078579
		0.16129	0.27451	0.224299	0.035271
		0.3	0	0.105263	0.200165
		0	0.192308	0.391304	0.259855
		0.227273	0.36	0.116279	0.019534
		0.547619	0.44	0.407407	0.234392
		0.5	0.297297		0.057662
		0.137931	0		0.138932
		3.72727	0.121951		0.885714
		1.10834	0.214286		0.318182
		2.80952	0.2		0.486591
		0.428571	0.315789		0.259981
		1.20833	0.208333		0.355474
		0.173469	0.017857		0.833333
		2.08696	0.173913		0.037795
		0.461538	0.259259		0.043964
		0.407407	0.333333		0.325593
		0.388889	0.052632		0.117613
		0.238095	0.018868		0.087396
		0	0.782609		0.02064
		0.021739	0.6		0.166667
		0.542857			0.138489
		0.5			0.624995
		0.053571			0.180349
		0.071429			0.470588
		0.116667			0.370392
		0.090909			0.510189
		0.875			0.15214
		0.319444			0.098006
					0.211568
