# Supplementary material for: Proteogenomic analysis reveals adaptive strategies for alleviating the consequences of aneuploidy in cancer
Source: EMBO J. 2025 Feb 10;44(6):1829–65. doi: 10.1038/s44318-025-00372-w (PMC11914506; doi:10.1038/s44318-025-00372-w)
Supplement: Supplementary file 12 — Source data Fig. 3 [file 44318_2025_372_MOESM12_ESM.zip › Figure 3/3F/3F.xlsx]

## Sheet: Figure 3F
HCT116	HCT116 p50	Htr5	Htr5 p50	Hte5	Hte5 p50
0.317807	0.532615	1.38	0.81	0.75	0.43
0.268442	1.02497	0.49	0.96	0.76	0.59
0.394791	0.85196	0.28	0.15	1.05176	0.31
0.22		0.340573	0.148817	0.903205	0.155097
0.819685		0.824144	0.363209		0.464812
0.178736
0.819685
0.178736
