# Supplementary material for: Proteogenomic analysis reveals adaptive strategies for alleviating the consequences of aneuploidy in cancer
Source: EMBO J. 2025 Feb 10;44(6):1829–65. doi: 10.1038/s44318-025-00372-w (PMC11914506; doi:10.1038/s44318-025-00372-w)
Supplement: Supplementary file 12 — Source data Fig. 3 [file 44318_2025_372_MOESM12_ESM.zip › Figure 3/3G/3G.xlsx]

## Sheet: Figure 3G
Normalized to RPE1	RPE1	Rtr21	Rtr21p50		Normalized to HCT116	HCT116	Htr5	Htr5 p50	Hte5	Hte5 p50
	1	1.31035	1.9			1	0	0	1.29378	1.06275
	1	2.25	0.5625			1	0	0	0.862522	0.256526
	1	1.6	1.14286			1	0.354108	0.743925	1.85981	1.08867
	1	1.66667	0.869565			1	2.92692	2.9757	4.46355
	1	1.28571	0.818182			1	3.07831	3.9437	2.12614
	1	0.75	0.837838			1	2.70518	1.70483	3.38189
	1	2.45161	0.633333			1			3.12449
						1			1.63664
						1			1.63664
