# Supplementary material for: Proteogenomic analysis reveals adaptive strategies for alleviating the consequences of aneuploidy in cancer
Source: EMBO J. 2025 Feb 10;44(6):1829–65. doi: 10.1038/s44318-025-00372-w (PMC11914506; doi:10.1038/s44318-025-00372-w)
Supplement: Supplementary file 12 — Source data Fig. 3 [file 44318_2025_372_MOESM12_ESM.zip › Figure 3/3H/3H.xlsx]

## Sheet: Figure 3H
Normalized to RPE1	RPE1	Rtr21	Rtr21p50		Normalized to HCT116	HCT116	Htr5	Htr5 p50	Hte5	Hte5 p50
	1	1.07601	0.371581			1	1.47706	1.06422	1.23853	1.14679
	1	1.21265	0.280185			1	1.22807	0.938596	1.25439	1.01754
	1	0.926457	0.746899			1	1.47619	1.1619	1.42857	1.05714
	1	4.43153	1.41126			1	1.35135	0.779923	1.05019	0.42471
	1	4.81735	2.13962			1	0.841699	0.355212	1.99209	0.216216
	1	5.86191	1.55803			1	1.11197	0.478764	2.43243	0.362934
