# Supplementary material for: Proteogenomic analysis reveals adaptive strategies for alleviating the consequences of aneuploidy in cancer
Source: EMBO J. 2025 Feb 10;44(6):1829–65. doi: 10.1038/s44318-025-00372-w (PMC11914506; doi:10.1038/s44318-025-00372-w)
Supplement: Supplementary file 13 — Source data Fig. 5 [file 44318_2025_372_MOESM13_ESM.zip]

Archive with 8 entries (7 files):
- Figure 5/
- Figure 5/5A.xlsx
- Figure 5/5B.xlsx
- Figure 5/5C.xlsx
- Figure 5/5E.xlsx
- Figure 5/5H.xlsx
- Figure 5/5I.xlsx
- Figure 5/5J.xlsx
