# Supplementary material for: Proteogenomic analysis reveals adaptive strategies for alleviating the consequences of aneuploidy in cancer
Source: EMBO J. 2025 Feb 10;44(6):1829–65. doi: 10.1038/s44318-025-00372-w (PMC11914506; doi:10.1038/s44318-025-00372-w)
Supplement: Supplementary file 13 — Source data Fig. 5 [file 44318_2025_372_MOESM13_ESM.zip › Figure 5/5C.xlsx]

## Sheet: Figure 5C
HCT116	HCT116 FoxM1	Htr5	Htr5 FoxM1
31.193	29.437	22.577	30.265
9.522	21.452	15.272	31.895
27.954	26.727	11.991	20.007
28.844	25.073	13.038	31.367
29.992	27.504	14.648	28.877
25.758	23.912	12.507	34.393
36.055	19.837	16.621	26.173
26.882	24.623	13.693	26.322
30.527	7.91	19.52	27.47
