# Supplementary material for: Proteogenomic analysis reveals adaptive strategies for alleviating the consequences of aneuploidy in cancer
Source: EMBO J. 2025 Feb 10;44(6):1829–65. doi: 10.1038/s44318-025-00372-w (PMC11914506; doi:10.1038/s44318-025-00372-w)
Supplement: Supplementary file 13 — Source data Fig. 5 [file 44318_2025_372_MOESM13_ESM.zip › Figure 5/5E.xlsx]

## Sheet: Figure 5E
Days	HCT116 (R)	HCT116 FoxM1 (B)
1	54.7228	45.2772
4	68.3299	31.6701
7	73.0809	26.9191
10	75.5123	24.4877
Days	Htr5 (R)	Htr5 FoxM1 (B)
1	67.3333	32.6667
4	39.083	60.917
7	33.4064	66.5936
10	31.0497	68.9503
