# Supplementary material for: Proteogenomic analysis reveals adaptive strategies for alleviating the consequences of aneuploidy in cancer
Source: EMBO J. 2025 Feb 10;44(6):1829–65. doi: 10.1038/s44318-025-00372-w (PMC11914506; doi:10.1038/s44318-025-00372-w)
Supplement: Supplementary file 13 — Source data Fig. 5 [file 44318_2025_372_MOESM13_ESM.zip › Figure 5/5J.xlsx]

## Sheet: Figure 5J
			HCT116	HCT116 cl 7	HCT116 cl8	Htr5	Htr5 cl26	Htr5 cl27	Htr5 cl28	Htr5 cl43
			218.447	237.695	190.26	153.591	41.995	53.204	53.17	48.683
			159.08	182.092	264.658	131.029	40.059	49.212	41.119	53.528
			162.973	147.089	193.043	177.88	39.007	52.738	38.608	55.441
			138.725	183.225	144.557	102.078	53.188	61.227	34.548	61.429
			183.966	165.662	204.049	128	34.031	63.977	39.251	58.948
			175.28	150.134	194.504	175.418	43.955	70.99	41	60.271
			214.41	141.51	153.242	130.492	39.15	48.225	39.745	57.023
			182.925	159.474	145.325	161.274	48.576	64.769	39.386	52.686
			184.553	156.175	129.24	147.202	45.043	45.759	35.391	58.663
