# Supplementary material for: Proteogenomic analysis reveals adaptive strategies for alleviating the consequences of aneuploidy in cancer
Source: EMBO J. 2025 Feb 10;44(6):1829–65. doi: 10.1038/s44318-025-00372-w (PMC11914506; doi:10.1038/s44318-025-00372-w)
Supplement: Supplementary file 14 — Source data Fig. 6 [file 44318_2025_372_MOESM14_ESM.zip › Figure 6/6C.xlsx]

## Sheet: Figure 6C
		DAPI			Chr. 5q			Chr. 5p			Merge						Chr.5q			Chr.5p			DAPI			Merge
Hdi_1															Htr5p_1
