# Supplementary material for: Proteogenomic analysis reveals adaptive strategies for alleviating the consequences of aneuploidy in cancer
Source: EMBO J. 2025 Feb 10;44(6):1829–65. doi: 10.1038/s44318-025-00372-w (PMC11914506; doi:10.1038/s44318-025-00372-w)
Supplement: Supplementary file 14 — Source data Fig. 6 [file 44318_2025_372_MOESM14_ESM.zip › Figure 6/6D.xlsx]

## Sheet: Figure 6D
cell_line	chromosome	start_position	end_position	log2_segment_median_cn_ratio_vs_WT
Htr5	1	564405	249212609	0.023
Htr5	2	39193	243041305	0.0188
Htr5	3	249727	197803764	0.0186
Htr5	4	72447	190650207	0.0199
Htr5	5	95243	180684442	0.5271
Htr5	6	259528	170892243	0.0148
Htr5	7	54185	159088577	0.0175
Htr5	8	191530	146279961	0.0396
Htr5	9	214367	141008863	0.0216
Htr5	10	148206	135404471	0.0276
Htr5	11	196966	134446101	0.0232
Htr5	12	309062	133819033	0.0212
Htr5	13	19703703	115058961	0.0312
Htr5	14	20439005	107258765	0.03
Htr5	15	20849110	102351136	0.0282
Htr5	16	96766	90124232	0.0302
Htr5	17	48539	81029882	0.0313
Htr5	18	180229	77982067	0.0334
Htr5	19	281080	59092515	0.0016
Htr5	20	70580	62893130	0.0177
Htr5	21	10991392	48067866	0.0294
Htr5	22	17096855	51178205	0.023
Htr5	X	1314894	154841396	0.0078
Htr5p_1	1	750001	247500001	0.0075
Htr5p_1	2	750001	240750001	-0.001
Htr5p_1	3	750001	197250001	0.0137
Htr5p_1	4	1500001	189000001	-0.0099
Htr5p_1	5	750001	51750001	0.5808
Htr5p_1	5	52500001	180000001	-0.0491
Htr5p_1	6	750001	27750001	-0.0486
Htr5p_1	6	28500001	31500001	0.5742
Htr5p_1	6	32250001	169500001	-0.0088
Htr5p_1	7	750001	158250001	-0.0052
Htr5p_1	8	750001	144000001	0.0467
Htr5p_1	9	750001	137250001	-0.0004
Htr5p_1	10	750001	132750001	-0.0309
Htr5p_1	11	1500001	134250001	-0.0058
Htr5p_1	12	750001	131250001	-0.0052
Htr5p_1	13	16500001	112500001	-0.0108
Htr5p_1	14	16500001	105750001	-0.0118
Htr5p_1	15	24000001	100500001	0.0142
Htr5p_1	16	1500001	89250001	0.0086
Htr5p_1	17	750001	21000001	0.0376
Htr5p_1	17	23250001	27000001	0.3682
Htr5p_1	17	27750001	80250001	0.0201
Htr5p_1	18	750001	79500001	-0.0081
Htr5p_1	19	1500001	57750001	0.0339
Htr5p_1	20	750001	63000001	-0.0043
Htr5p_1	21	11250001	45750001	-0.1113
Htr5p_1	22	13500001	48750001	0.0668
Htr5p_1	X	750001	155250001	0.0005
Htr5p_2	1	750001	120750001	0.0081
Htr5p_2	1	123000001	123750001	0.7268
Htr5p_2	1	143250001	247500001	0.0002
Htr5p_2	2	750001	240750001	0.0074
Htr5p_2	3	750001	197250001	0.0052
Htr5p_2	4	1500001	189000001	-0.0033
Htr5p_2	5	750001	51750001	0.544
Htr5p_2	5	52500001	180000001	-0.0482
Htr5p_2	6	750001	28500001	0.0018
Htr5p_2	6	29250001	31500001	0.4705
Htr5p_2	6	32250001	169500001	0.0074
Htr5p_2	7	750001	158250001	0.0049
Htr5p_2	8	750001	144000001	-0.0176
Htr5p_2	9	750001	137250001	-0.0026
Htr5p_2	10	750001	132750001	-0.0019
Htr5p_2	11	1500001	17250001	0.1409
Htr5p_2	11	18000001	134250001	-0.0192
Htr5p_2	12	750001	131250001	-0.0028
Htr5p_2	13	16500001	112500001	-0.0146
Htr5p_2	14	16500001	105750001	0.0806
Htr5p_2	15	24000001	100500001	-0.0285
Htr5p_2	16	1500001	89250001	-0.0043
Htr5p_2	17	750001	21000001	0.0078
Htr5p_2	17	23250001	27000001	0.4562
Htr5p_2	17	27750001	80250001	-0.018
Htr5p_2	18	750001	79500001	-0.0019
Htr5p_2	19	1500001	57750001	-0.0409
Htr5p_2	20	750001	63000001	0.0037
Htr5p_2	21	11250001	45750001	-0.0421
Htr5p_2	22	13500001	48750001	-0.0306
Htr5p_2	X	750001	155250001	-0.0101
Hdi_1	1	750001	247500001	0.0278
Hdi_1	2	750001	240750001	0.0052
Hdi_1	3	750001	116250001	-0.0308
Hdi_1	3	117000001	175500001	0.1927
Hdi_1	3	176250001	197250001	0.0249
Hdi_1	4	1500001	189000001	-0.0192
Hdi_1	5	750001	180000001	-0.0024
Hdi_1	6	750001	27750001	-0.002
Hdi_1	6	28500001	30000001	0.5288
Hdi_1	6	30750001	169500001	0.0013
Hdi_1	7	750001	158250001	-0.008
Hdi_1	8	750001	144000001	0.0032
Hdi_1	9	750001	137250001	0.0017
Hdi_1	10	750001	132750001	-0.0233
Hdi_1	11	1500001	134250001	-0.0246
Hdi_1	12	750001	131250001	0.0083
Hdi_1	13	16500001	81000001	0.0079
Hdi_1	13	81750001	90000001	-0.2104
Hdi_1	13	90750001	112500001	-0.0237
Hdi_1	14	16500001	105750001	-0.0312
Hdi_1	15	24000001	100500001	-0.0536
Hdi_1	16	1500001	89250001	0.0028
Hdi_1	17	750001	80250001	0.0098
Hdi_1	18	750001	79500001	0.0045
Hdi_1	19	1500001	57750001	0.0103
Hdi_1	20	750001	63000001	0.0123
Hdi_1	21	11250001	45750001	0.0241
Hdi_1	22	13500001	48750001	0.0496
Hdi_1	X	750001	155250001	-0.0017
Hdi_2	1	750001	247500001	0.0145
Hdi_2	2	750001	240750001	-0.0019
Hdi_2	3	750001	197250001	0.0024
Hdi_2	4	1500001	189000001	-0.0116
Hdi_2	5	750001	180000001	-0.0021
Hdi_2	6	750001	169500001	0.001
Hdi_2	7	750001	158250001	-0.0185
Hdi_2	8	750001	111750001	-0.0232
Hdi_2	8	113250001	144000001	-0.6018
Hdi_2	9	750001	137250001	-0.0023
Hdi_2	10	750001	132750001	-0.0102
Hdi_2	11	1500001	134250001	-0.0038
Hdi_2	12	750001	131250001	0.0067
Hdi_2	13	16500001	112500001	-0.0353
Hdi_2	14	16500001	105750001	0.0143
Hdi_2	15	24000001	100500001	-0.0067
Hdi_2	16	1500001	89250001	0.0192
Hdi_2	17	750001	80250001	0.0223
Hdi_2	18	750001	79500001	0.0092
Hdi_2	19	1500001	57750001	-0.0377
Hdi_2	20	750001	63000001	0.0088
Hdi_2	21	11250001	45750001	0.0011
Hdi_2	22	13500001	48750001	0.0232
Hdi_2	X	750001	155250001	-0.0127
