# Supplementary material for: Proteogenomic analysis reveals adaptive strategies for alleviating the consequences of aneuploidy in cancer
Source: EMBO J. 2025 Feb 10;44(6):1829–65. doi: 10.1038/s44318-025-00372-w (PMC11914506; doi:10.1038/s44318-025-00372-w)
Supplement: Supplementary file 14 — Source data Fig. 6 [file 44318_2025_372_MOESM14_ESM.zip › Figure 6/6E.xlsx]

## Sheet: Figure 6E
Htr5	Htr5p_1	Htr5p_2	Hdi_1	Hdi_2				Replicate 1						Replicate 2					Replicate 3
7716	10249	8995	3103	4484															Htr5
11273	12719	9973	4365	5646
9197	9014	6937	2212	1703
4,99	10786	5608	3485	2599
7465	11476	7858	1924	1,24			Htr5
6714	8651	7604	2615	2195
5758	8683	7619	4403	3714
7092	11099	8854	4,71	4209
4749	6857	7499	3546	1835
5217	10325	6786	2426	1355															Htr5p_1		Htr5p_2
6803	10445	7253	0,899	1898
4924	8123	7678	2432	3737
6924	11929	19523					Htr5p_1
5585	11112	16885
5877	12358	16063
7438	13883	16905
							Htr5p_2
							Hdi5_1
							Hdi5_2
