# Supplementary material for: Proteogenomic analysis reveals adaptive strategies for alleviating the consequences of aneuploidy in cancer
Source: EMBO J. 2025 Feb 10;44(6):1829–65. doi: 10.1038/s44318-025-00372-w (PMC11914506; doi:10.1038/s44318-025-00372-w)
Supplement: Supplementary file 14 — Source data Fig. 6 [file 44318_2025_372_MOESM14_ESM.zip › Figure 6/6F.xlsx]

## Sheet: Figure 6F
Htr5	Htr5+A	Htr5p_1	Htr5p_1+A	Htr5p_2	Htr5p_2+A	Hdi5 _1	Hdi5_1+A	Hdi5_2	Hdi5_2+A
0,321926	0,51464					1227716	1766197	2178121	2313462
0,9349736	0,8244475					1082223	1677967	1066028	147954
0,350658	1289354					2004633	2644435	2528722	1721836
0,607829	1940822	0,247124	0,590866
0,567692		0,279005
0,443836		0,356143
215374	222538	0,50716	0,6964	0,59566	0,92734
0,33066	0,95102	0,33332	14782	0,47146	116542
0,282088	0,61062	0,527778	0,763232	0,515881	0,332536
0,149841	0,207897	0,333401	0,760699	0,704105	1601117
0,319893		0,238826		0,437963
0,051952		0,134771		0,103611
1203092		0,758515		0,487552
0,700026		0,772243		0,769616
