# Supplementary material for: Proteogenomic analysis reveals adaptive strategies for alleviating the consequences of aneuploidy in cancer
Source: EMBO J. 2025 Feb 10;44(6):1829–65. doi: 10.1038/s44318-025-00372-w (PMC11914506; doi:10.1038/s44318-025-00372-w)
Supplement: Supplementary file 14 — Source data Fig. 6 [file 44318_2025_372_MOESM14_ESM.zip › Figure 6/6G.xlsx]

## Sheet: Figure 6G
time	coxph_surv_prob_chr5_neutral	coxph_surv_prob_5p_gain_5q_loss	coxph_surv_prob_chr5_gain	coxph_surv_prob_chr5_loss	coxph_surv_prob_5p_gain_5q_neutral	coxph_surv_prob_5p_neutral_5q_loss
0	0.998445	0.99771	0.99852	0.998367	0.997764	0.997675
1	0.998341	0.997556	0.99842	0.998257	0.997613	0.997519
2	0.998131	0.997247	0.998221	0.998037	0.997312	0.997206
3	0.997921	0.996938	0.998021	0.997816	0.99701	0.996892
4	0.997816	0.996784	0.997921	0.997706	0.996859	0.996735
5	0.997501	0.99632	0.997621	0.997375	0.996406	0.996264
6	0.997291	0.99601	0.99742	0.997154	0.996104	0.99595
7	0.997185	0.995855	0.99732	0.997043	0.995952	0.995792
8	0.996974	0.995544	0.997119	0.996821	0.995649	0.995477
9	0.996974	0.995544	0.997119	0.996821	0.995649	0.995477
10	0.996974	0.995544	0.997119	0.996821	0.995649	0.995477
11	0.996868	0.995388	0.997018	0.99671	0.995497	0.995319
12	0.996762	0.995232	0.996917	0.996599	0.995344	0.995161
13	0.996762	0.995232	0.996917	0.996599	0.995344	0.995161
14	0.996444	0.994764	0.996614	0.996264	0.994887	0.994685
15	0.996338	0.994608	0.996513	0.996153	0.994734	0.994527
16	0.996231	0.994451	0.996412	0.996041	0.994582	0.994368
17	0.995912	0.993982	0.996108	0.995706	0.994123	0.993891
18	0.995699	0.993669	0.995905	0.995482	0.993817	0.993573
19	0.995593	0.993512	0.995804	0.99537	0.993664	0.993414
20	0.99538	0.993199	0.995601	0.995146	0.993358	0.993096
21	0.995273	0.993042	0.995499	0.995034	0.993205	0.992937
22	0.995059	0.992728	0.995296	0.99481	0.992899	0.992619
23	0.994739	0.992257	0.994991	0.994474	0.992439	0.992141
24	0.994312	0.991629	0.994584	0.994025	0.991825	0.991503
26	0.994205	0.991472	0.994482	0.993913	0.991672	0.991344
27	0.994098	0.991315	0.99438	0.9938	0.991518	0.991184
28	0.993884	0.991	0.994177	0.993576	0.991211	0.990865
29	0.993777	0.990843	0.994075	0.993463	0.991057	0.990705
30	0.993241	0.990056	0.993564	0.9929	0.990289	0.989906
31	0.992596	0.989108	0.99295	0.992223	0.989363	0.988945
32	0.992488	0.98895	0.992847	0.992109	0.989208	0.988784
33	0.99238	0.988791	0.992744	0.991996	0.989054	0.988623
34	0.992164	0.988474	0.992539	0.991769	0.988744	0.988301
35	0.992056	0.988316	0.992436	0.991656	0.988589	0.98814
36	0.991731	0.987839	0.992127	0.991315	0.988124	0.987657
37	0.991515	0.987521	0.991921	0.991088	0.987813	0.987334
38	0.991407	0.987363	0.991817	0.990974	0.987658	0.987173
39	0.991298	0.987204	0.991714	0.99086	0.987503	0.987012
40	0.99119	0.987045	0.991611	0.990746	0.987348	0.98685
41	0.991081	0.986885	0.991508	0.990633	0.987192	0.986689
42	0.990865	0.986567	0.991301	0.990405	0.986881	0.986366
43	0.990648	0.986249	0.991095	0.990177	0.986571	0.986043
44	0.990648	0.986249	0.991095	0.990177	0.986571	0.986043
45	0.990431	0.98593	0.990888	0.989949	0.986259	0.98572
46	0.990322	0.985771	0.990784	0.989835	0.986104	0.985558
47	0.990213	0.985612	0.990681	0.989721	0.985948	0.985396
48	0.990213	0.985612	0.990681	0.989721	0.985948	0.985396
49	0.990104	0.985452	0.990577	0.989607	0.985792	0.985234
50	0.990104	0.985452	0.990577	0.989607	0.985792	0.985234
51	0.989996	0.985292	0.990474	0.989492	0.985636	0.985072
52	0.98956	0.984654	0.990059	0.989035	0.985012	0.984424
53	0.989342	0.984334	0.989851	0.988806	0.9847	0.9841
54	0.989233	0.984174	0.989747	0.988692	0.984544	0.983938
55	0.989233	0.984174	0.989747	0.988692	0.984544	0.983938
56	0.988797	0.983535	0.989332	0.988234	0.983919	0.983289
57	0.98847	0.983055	0.98902	0.98789	0.983451	0.982802
58	0.988142	0.982575	0.988708	0.987546	0.982982	0.982315
59	0.987815	0.982096	0.988396	0.987202	0.982513	0.981828
60	0.987705	0.981936	0.988292	0.987088	0.982357	0.981666
61	0.986722	0.980495	0.987355	0.986055	0.980949	0.980203
62	0.986393	0.980014	0.987042	0.98571	0.98048	0.979715
63	0.986393	0.980014	0.987042	0.98571	0.98048	0.979715
64	0.986284	0.979853	0.986938	0.985595	0.980323	0.979553
65	0.985735	0.97905	0.986415	0.985019	0.979539	0.978738
66	0.985625	0.97889	0.986311	0.984904	0.979382	0.978575
67	0.985406	0.978569	0.986102	0.984674	0.979068	0.978249
68	0.985077	0.978087	0.985788	0.984328	0.978597	0.97776
69	0.984967	0.977926	0.985683	0.984213	0.97844	0.977597
70	0.984967	0.977926	0.985683	0.984213	0.97844	0.977597
71	0.984967	0.977926	0.985683	0.984213	0.97844	0.977597
72	0.984857	0.977766	0.985579	0.984097	0.978283	0.977434
73	0.984857	0.977766	0.985579	0.984097	0.978283	0.977434
74	0.984637	0.977444	0.985369	0.983867	0.977969	0.977108
75	0.984527	0.977283	0.985264	0.983751	0.977812	0.976944
76	0.984087	0.976639	0.984845	0.983289	0.977183	0.976291
77	0.983867	0.976317	0.984635	0.983058	0.976868	0.975965
78	0.983757	0.976156	0.984531	0.982942	0.976711	0.975801
79	0.983647	0.975995	0.984426	0.982827	0.976554	0.975638
80	0.983536	0.975834	0.98432	0.982711	0.976396	0.975474
81	0.983205	0.97535	0.984005	0.982364	0.975923	0.974983
82	0.982764	0.974704	0.983584	0.9819	0.975293	0.974328
83	0.982764	0.974704	0.983584	0.9819	0.975293	0.974328
84	0.982432	0.97422	0.983268	0.981552	0.974819	0.973836
86	0.982211	0.973897	0.983058	0.98132	0.974503	0.973508
87	0.981879	0.973412	0.982741	0.980972	0.97403	0.973016
88	0.981547	0.972927	0.982425	0.980623	0.973556	0.972524
89	0.981215	0.972442	0.982109	0.980275	0.973082	0.972032
90	0.980661	0.971633	0.981581	0.979693	0.972292	0.971212
91	0.980329	0.971148	0.981264	0.979344	0.971817	0.970719
92	0.980107	0.970824	0.981053	0.979111	0.971501	0.97039
93	0.979996	0.970662	0.980947	0.978995	0.971342	0.970226
94	0.979663	0.970176	0.980629	0.978645	0.970867	0.969733
95	0.978441	0.968393	0.979465	0.977363	0.969125	0.967924
96	0.978218	0.968068	0.979253	0.977129	0.968808	0.967595
97	0.977885	0.967582	0.978935	0.976779	0.968333	0.967101
98	0.977773	0.96742	0.978829	0.976663	0.968175	0.966937
99	0.977551	0.967095	0.978617	0.976429	0.967857	0.966608
100	0.977328	0.966771	0.978405	0.976196	0.96754	0.966278
101	0.977217	0.966609	0.978299	0.976079	0.967382	0.966114
102	0.977106	0.966446	0.978193	0.975962	0.967223	0.965949
103	0.976994	0.966284	0.978086	0.975845	0.967065	0.965784
104	0.976883	0.966122	0.97798	0.975728	0.966906	0.96562
105	0.976549	0.965635	0.977662	0.975377	0.96643	0.965126
106	0.976326	0.96531	0.977449	0.975143	0.966112	0.964796
107	0.975991	0.964822	0.97713	0.974792	0.965635	0.964301
108	0.975991	0.964822	0.97713	0.974792	0.965635	0.964301
109	0.975879	0.964659	0.977024	0.974675	0.965477	0.964136
110	0.975656	0.964334	0.976811	0.97444	0.965159	0.963806
111	0.975321	0.963846	0.976491	0.974089	0.964682	0.963311
112	0.975097	0.96352	0.976278	0.973854	0.964364	0.96298
113	0.97465	0.962869	0.975852	0.973385	0.963727	0.96232
114	0.974202	0.962218	0.975425	0.972916	0.96309	0.961659
115	0.97409	0.962055	0.975319	0.972798	0.962931	0.961494
116	0.973755	0.961566	0.974999	0.972446	0.962454	0.960998
117	0.973755	0.961566	0.974999	0.972446	0.962454	0.960998
118	0.973307	0.960914	0.974571	0.971976	0.961816	0.960337
119	0.973082	0.960588	0.974358	0.971741	0.961498	0.960006
120	0.972858	0.960262	0.974144	0.971506	0.961179	0.959675
121	0.972634	0.959936	0.973931	0.97127	0.960861	0.959344
122	0.971962	0.958958	0.973289	0.970565	0.959905	0.958352
123	0.9714	0.958142	0.972754	0.969976	0.959107	0.957524
124	0.970951	0.957489	0.972326	0.969505	0.958469	0.956862
125	0.970839	0.957326	0.972219	0.969387	0.958309	0.956697
126	0.970726	0.957163	0.972112	0.969269	0.95815	0.956531
127	0.970726	0.957163	0.972112	0.969269	0.95815	0.956531
128	0.970502	0.956836	0.971898	0.969033	0.957831	0.9562
129	0.970052	0.956183	0.971469	0.968561	0.957192	0.955537
130	0.969827	0.955856	0.971254	0.968325	0.956873	0.955206
131	0.969602	0.955529	0.97104	0.968089	0.956553	0.954874
132	0.969377	0.955202	0.970825	0.967853	0.956233	0.954542
133	0.969264	0.955039	0.970718	0.967735	0.956073	0.954376
134	0.969151	0.954875	0.97061	0.967617	0.955913	0.95421
135	0.968926	0.954548	0.970395	0.96738	0.955593	0.953878
136	0.968813	0.954384	0.970288	0.967262	0.955433	0.953712
137	0.9687	0.95422	0.97018	0.967144	0.955273	0.953546
138	0.968362	0.953729	0.969857	0.966788	0.954793	0.953047
139	0.967797	0.95291	0.969319	0.966197	0.953992	0.952217
140	0.967571	0.952582	0.969104	0.96596	0.953672	0.951884
141	0.967346	0.952255	0.968888	0.965723	0.953352	0.951552
142	0.966781	0.951435	0.96835	0.965131	0.952551	0.950721
143	0.966668	0.951272	0.968242	0.965012	0.952391	0.950555
144	0.96599	0.950288	0.967596	0.964301	0.95143	0.949558
145	0.965877	0.950124	0.967488	0.964182	0.951269	0.949391
146	0.965424	0.949468	0.967056	0.963708	0.950628	0.948726
147	0.965311	0.949304	0.966948	0.963589	0.950468	0.94856
148	0.965084	0.948976	0.966732	0.963351	0.950147	0.948227
149	0.964858	0.948648	0.966516	0.963114	0.949826	0.947894
150	0.964745	0.948484	0.966408	0.962995	0.949665	0.947728
151	0.964291	0.947827	0.965976	0.96252	0.949023	0.947061
153	0.96327	0.946349	0.965002	0.961449	0.947578	0.945562
154	0.962817	0.945692	0.964569	0.960973	0.946936	0.944896
155	0.96259	0.945363	0.964353	0.960735	0.946615	0.944563
156	0.962362	0.945035	0.964136	0.960497	0.946293	0.944229
157	0.962135	0.944706	0.96392	0.960259	0.945972	0.943896
158	0.961908	0.944378	0.963703	0.960021	0.945651	0.943563
159	0.961795	0.944213	0.963595	0.959902	0.94549	0.943396
160	0.961454	0.94372	0.96327	0.959545	0.945008	0.942896
161	0.961226	0.943391	0.963053	0.959306	0.944686	0.942563
162	0.961113	0.943227	0.962944	0.959187	0.944526	0.942396
163	0.960999	0.943062	0.962836	0.959068	0.944365	0.942229
164	0.960772	0.942733	0.962619	0.958829	0.944043	0.941895
165	0.960544	0.942404	0.962402	0.958591	0.943721	0.941562
166	0.959975	0.941581	0.961859	0.957994	0.942917	0.940727
167	0.959861	0.941417	0.96175	0.957874	0.942756	0.94056
168	0.959405	0.940758	0.961315	0.957396	0.942112	0.939892
169	0.959291	0.940593	0.961207	0.957277	0.941951	0.939725
170	0.959177	0.940429	0.961098	0.957157	0.941789	0.939558
171	0.958949	0.940099	0.96088	0.956918	0.941467	0.939224
172	0.958721	0.93977	0.960663	0.956679	0.941145	0.93889
173	0.958378	0.939275	0.960336	0.95632	0.940661	0.938388
174	0.958036	0.938781	0.96001	0.955961	0.940178	0.937887
175	0.958036	0.938781	0.96001	0.955961	0.940178	0.937887
176	0.957807	0.938451	0.959792	0.955722	0.939855	0.937552
177	0.957693	0.938286	0.959683	0.955602	0.939694	0.937385
178	0.957579	0.938121	0.959574	0.955482	0.939532	0.937217
179	0.957122	0.937461	0.959137	0.955003	0.938887	0.936548
180	0.956549	0.936635	0.958591	0.954403	0.938079	0.935711
181	0.95632	0.936305	0.958373	0.954163	0.937756	0.935376
182	0.956091	0.935974	0.958154	0.953923	0.937433	0.93504
183	0.955748	0.935478	0.957826	0.953562	0.936948	0.934538
184	0.955518	0.935147	0.957607	0.953322	0.936624	0.934202
185	0.955059	0.934485	0.957169	0.952841	0.935977	0.933531
186	0.954944	0.93432	0.95706	0.95272	0.935815	0.933363
187	0.954829	0.934154	0.95695	0.9526	0.935653	0.933195
188	0.954599	0.933822	0.956731	0.952359	0.935329	0.932859
189	0.954599	0.933822	0.956731	0.952359	0.935329	0.932859
190	0.954599	0.933822	0.956731	0.952359	0.935329	0.932859
191	0.954139	0.933159	0.956292	0.951876	0.93468	0.932186
192	0.954139	0.933159	0.956292	0.951876	0.93468	0.932186
193	0.953793	0.932661	0.955962	0.951514	0.934193	0.931681
194	0.953563	0.932329	0.955742	0.951273	0.933868	0.931344
195	0.953448	0.932163	0.955632	0.951152	0.933705	0.931176
196	0.953332	0.931997	0.955522	0.951031	0.933543	0.931007
197	0.952986	0.931498	0.955192	0.950668	0.933055	0.930502
198	0.952755	0.931166	0.954972	0.950427	0.93273	0.930165
199	0.95264	0.930999	0.954861	0.950306	0.932568	0.929996
200	0.952409	0.930667	0.954641	0.950064	0.932243	0.929659
201	0.952178	0.930334	0.954421	0.949822	0.931917	0.929322
202	0.952063	0.930168	0.95431	0.9497	0.931754	0.929153
203	0.951947	0.930002	0.9542	0.949579	0.931592	0.928984
204	0.951947	0.930002	0.9542	0.949579	0.931592	0.928984
205	0.951484	0.929335	0.953759	0.949094	0.93094	0.928309
206	0.951137	0.928836	0.953427	0.94873	0.930451	0.927802
207	0.951137	0.928836	0.953427	0.94873	0.930451	0.927802
209	0.951021	0.928669	0.953317	0.948609	0.930288	0.927633
210	0.951021	0.928669	0.953317	0.948609	0.930288	0.927633
211	0.950789	0.928336	0.953095	0.948366	0.929962	0.927295
212	0.950094	0.927335	0.952431	0.947637	0.928983	0.92628
213	0.949978	0.927168	0.952321	0.947516	0.92882	0.926111
214	0.949513	0.9265	0.951877	0.947029	0.928166	0.925434
215	0.948932	0.925664	0.951323	0.94642	0.927349	0.924587
216	0.948467	0.924996	0.950879	0.945933	0.926695	0.923909
217	0.948002	0.924327	0.950435	0.945445	0.926041	0.923231
218	0.947885	0.92416	0.950324	0.945323	0.925878	0.923062
219	0.947769	0.923993	0.950213	0.945201	0.925714	0.922892
220	0.947652	0.923826	0.950102	0.945079	0.92555	0.922722
222	0.947419	0.923491	0.949879	0.944835	0.925223	0.922383
223	0.947303	0.923323	0.949768	0.944713	0.925059	0.922213
224	0.946953	0.922821	0.949434	0.944347	0.924568	0.921704
225	0.946953	0.922821	0.949434	0.944347	0.924568	0.921704
226	0.94672	0.922486	0.949211	0.944102	0.92424	0.921364
227	0.946486	0.922151	0.948989	0.943858	0.923912	0.921024
228	0.946253	0.921816	0.948766	0.943613	0.923584	0.920684
229	0.946136	0.921648	0.948654	0.94349	0.92342	0.920514
230	0.946136	0.921648	0.948654	0.94349	0.92342	0.920514
231	0.945902	0.921312	0.948431	0.943245	0.923091	0.920174
232	0.945668	0.920977	0.948208	0.943001	0.922763	0.919834
233	0.945317	0.920473	0.947873	0.942633	0.92227	0.919323
234	0.9452	0.920305	0.947761	0.94251	0.922106	0.919153
235	0.945083	0.920137	0.947649	0.942387	0.921942	0.918983
236	0.944615	0.919465	0.947202	0.941897	0.921284	0.918301
237	0.944263	0.918961	0.946867	0.941529	0.920791	0.917791
238	0.944146	0.918793	0.946755	0.941406	0.920627	0.91762
239	0.943912	0.918457	0.946531	0.941161	0.920298	0.91728
240	0.943795	0.918289	0.946419	0.941038	0.920133	0.917109
241	0.94356	0.917953	0.946195	0.940792	0.919805	0.916768
242	0.943208	0.917448	0.945859	0.940424	0.919311	0.916257
243	0.942269	0.916102	0.944963	0.93944	0.917994	0.914892
244	0.941916	0.915597	0.944626	0.93907	0.9175	0.91438
245	0.941328	0.914755	0.944064	0.938454	0.916675	0.913526
246	0.94121	0.914586	0.943952	0.938331	0.91651	0.913355
247	0.940975	0.914249	0.943727	0.938084	0.916181	0.913014
248	0.940857	0.91408	0.943615	0.937961	0.916016	0.912843
249	0.940857	0.91408	0.943615	0.937961	0.916016	0.912843
250	0.940504	0.913574	0.943277	0.937591	0.91552	0.91233
251	0.940386	0.913406	0.943165	0.937467	0.915355	0.912159
252	0.94015	0.913068	0.942939	0.93722	0.915025	0.911817
253	0.939678	0.912393	0.942489	0.936726	0.914364	0.911132
254	0.93956	0.912224	0.942376	0.936603	0.914199	0.910961
255	0.939206	0.911717	0.942038	0.936232	0.913703	0.910447
256	0.938852	0.911211	0.9417	0.935861	0.913207	0.909934
257	0.938733	0.911042	0.941587	0.935737	0.913042	0.909762
258	0.938261	0.910365	0.941135	0.935242	0.91238	0.909077
259	0.937906	0.909858	0.940797	0.93487	0.911884	0.908563
260	0.937906	0.909858	0.940797	0.93487	0.911884	0.908563
261	0.937432	0.909181	0.940344	0.934374	0.911221	0.907877
262	0.93684	0.908334	0.939778	0.933754	0.910392	0.907018
263	0.93684	0.908334	0.939778	0.933754	0.910392	0.907018
264	0.936721	0.908165	0.939665	0.93363	0.910227	0.906846
265	0.936721	0.908165	0.939665	0.93363	0.910227	0.906846
266	0.936484	0.907826	0.939438	0.933381	0.909895	0.906503
267	0.936365	0.907656	0.939325	0.933257	0.909729	0.906331
268	0.936127	0.907317	0.939098	0.933008	0.909397	0.905987
269	0.93589	0.906978	0.938871	0.932759	0.909065	0.905643
270	0.935177	0.90596	0.938191	0.932013	0.908069	0.904612
271	0.935059	0.905791	0.938077	0.931889	0.907903	0.90444
272	0.934464	0.904943	0.93751	0.931267	0.907073	0.903581
273	0.933989	0.904264	0.937055	0.930769	0.906409	0.902892
274	0.933512	0.903585	0.936601	0.93027	0.905744	0.902204
275	0.933274	0.903245	0.936373	0.930021	0.905411	0.90186
276	0.932797	0.902565	0.935918	0.929521	0.904745	0.90117
277	0.932678	0.902395	0.935804	0.929397	0.904579	0.900998
278	0.93232	0.901884	0.935462	0.929022	0.904079	0.90048
279	0.931723	0.901033	0.934891	0.928397	0.903246	0.899618
280	0.931723	0.901033	0.934891	0.928397	0.903246	0.899618
281	0.931364	0.900522	0.934549	0.928021	0.902746	0.8991
282	0.930886	0.899841	0.934092	0.927521	0.902079	0.89841
283	0.930527	0.89933	0.933749	0.927145	0.901579	0.897892
284	0.92981	0.898308	0.933064	0.926394	0.900579	0.896856
285	0.92957	0.897967	0.932835	0.926143	0.900245	0.896511
286	0.92945	0.897797	0.932721	0.926018	0.900078	0.896338
287	0.92945	0.897797	0.932721	0.926018	0.900078	0.896338
288	0.92945	0.897797	0.932721	0.926018	0.900078	0.896338
289	0.929211	0.897455	0.932491	0.925767	0.899744	0.895992
290	0.928971	0.897114	0.932262	0.925516	0.89941	0.895646
291	0.928491	0.896431	0.931803	0.925013	0.898741	0.894954
292	0.92825	0.896089	0.931574	0.924762	0.898406	0.894607
293	0.92813	0.895918	0.931459	0.924636	0.898239	0.894434
294	0.927769	0.895405	0.931114	0.924259	0.897737	0.893914
295	0.927409	0.894892	0.93077	0.923881	0.897234	0.893394
296	0.927168	0.89455	0.93054	0.923629	0.896899	0.893048
297	0.927048	0.894379	0.930425	0.923503	0.896732	0.892874
298	0.927048	0.894379	0.930425	0.923503	0.896732	0.892874
299	0.926686	0.893865	0.93008	0.923125	0.896229	0.892354
300	0.926205	0.893181	0.929619	0.922621	0.895559	0.89166
301	0.926205	0.893181	0.929619	0.922621	0.895559	0.89166
302	0.925843	0.892667	0.929274	0.922243	0.895056	0.89114
303	0.925482	0.892153	0.928929	0.921865	0.894553	0.890619
304	0.924999	0.891468	0.928468	0.92136	0.893882	0.889925
305	0.924999	0.891468	0.928468	0.92136	0.893882	0.889925
306	0.924637	0.890954	0.928121	0.920981	0.893379	0.889404
307	0.924395	0.890611	0.927891	0.920728	0.893043	0.889056
308	0.923912	0.889924	0.927428	0.920222	0.892371	0.88836
309	0.923912	0.889924	0.927428	0.920222	0.892371	0.88836
310	0.923791	0.889752	0.927313	0.920095	0.892203	0.888186
311	0.923549	0.889409	0.927082	0.919842	0.891866	0.887838
312	0.923186	0.888894	0.926734	0.919462	0.891362	0.887316
313	0.922822	0.888378	0.926387	0.919082	0.890857	0.886794
314	0.922822	0.888378	0.926387	0.919082	0.890857	0.886794
315	0.92258	0.888034	0.926156	0.918828	0.89052	0.886445
316	0.922459	0.887862	0.92604	0.918701	0.890352	0.886271
317	0.922095	0.887346	0.925692	0.918321	0.889847	0.885748
318	0.921852	0.887002	0.92546	0.918067	0.88951	0.8854
319	0.921852	0.887002	0.92546	0.918067	0.88951	0.8854
320	0.92161	0.886658	0.925228	0.917813	0.889173	0.885051
321	0.921002	0.885797	0.924648	0.917178	0.88833	0.884179
322	0.920881	0.885625	0.924532	0.91705	0.888161	0.884004
323	0.920881	0.885625	0.924532	0.91705	0.888161	0.884004
324	0.920637	0.88528	0.924299	0.916796	0.887823	0.883655
325	0.920394	0.884935	0.924066	0.916541	0.887485	0.883305
326	0.920028	0.884417	0.923717	0.916159	0.886978	0.882781
327	0.919663	0.8839	0.923367	0.915776	0.886471	0.882256
328	0.919541	0.883727	0.923251	0.915649	0.886302	0.882081
329	0.919419	0.883554	0.923134	0.915521	0.886133	0.881906
330	0.918931	0.882863	0.922668	0.91501	0.885456	0.881206
331	0.918931	0.882863	0.922668	0.91501	0.885456	0.881206
332	0.918809	0.88269	0.922551	0.914883	0.885287	0.881031
333	0.918442	0.882172	0.922201	0.914499	0.884779	0.880505
334	0.917709	0.881134	0.9215	0.913733	0.883763	0.879454
335	0.917465	0.880789	0.921267	0.913477	0.883424	0.879104
336	0.916731	0.87975	0.920565	0.912709	0.882408	0.878052
337	0.916731	0.87975	0.920565	0.912709	0.882408	0.878052
338	0.916608	0.879577	0.920448	0.912581	0.882238	0.877877
339	0.916364	0.879231	0.920214	0.912325	0.881899	0.877526
340	0.916364	0.879231	0.920214	0.912325	0.881899	0.877526
341	0.916118	0.878884	0.919979	0.912069	0.881559	0.877175
342	0.915873	0.878538	0.919745	0.911812	0.88122	0.876824
343	0.915505	0.878018	0.919393	0.911427	0.880711	0.876297
344	0.914892	0.87715	0.918806	0.910785	0.879861	0.875418
345	0.914769	0.876977	0.918689	0.910657	0.879691	0.875242
346	0.9144	0.876456	0.918336	0.910271	0.879181	0.874715
347	0.914031	0.875935	0.917984	0.909886	0.878671	0.874187
348	0.913662	0.875414	0.917631	0.9095	0.87816	0.873659
349	0.913416	0.875067	0.917396	0.909243	0.87782	0.873307
350	0.91317	0.874719	0.91716	0.908985	0.87748	0.872955
351	0.9128	0.874198	0.916807	0.908599	0.876969	0.872427
352	0.912677	0.874024	0.916689	0.90847	0.876799	0.872251
353	0.912677	0.874024	0.916689	0.90847	0.876799	0.872251
354	0.912307	0.873501	0.916335	0.908083	0.876287	0.871722
355	0.912184	0.873327	0.916217	0.907954	0.876116	0.871545
356	0.911937	0.872979	0.915981	0.907695	0.875775	0.871192
357	0.91169	0.87263	0.915745	0.907437	0.875434	0.870839
358	0.911319	0.872107	0.91539	0.907049	0.874921	0.870309
359	0.911195	0.871933	0.915272	0.90692	0.87475	0.870133
360	0.910824	0.871409	0.914917	0.906531	0.874237	0.869602
361	0.910328	0.870711	0.914443	0.906013	0.873553	0.868895
362	0.91008	0.870361	0.914206	0.905754	0.873211	0.868541
363	0.909956	0.870186	0.914087	0.905624	0.873039	0.868363
364	0.909832	0.870011	0.913968	0.905495	0.872868	0.868186
365	0.908962	0.868786	0.913137	0.904586	0.871668	0.866945
366	0.907966	0.867383	0.912184	0.903543	0.870293	0.865524
367	0.907966	0.867383	0.912184	0.903543	0.870293	0.865524
368	0.907591	0.866856	0.911826	0.903152	0.869777	0.86499
369	0.907591	0.866856	0.911826	0.903152	0.869777	0.86499
370	0.906717	0.865626	0.91099	0.902238	0.868572	0.863744
371	0.906592	0.86545	0.91087	0.902108	0.868399	0.863566
372	0.906092	0.864746	0.910391	0.901584	0.867709	0.862853
373	0.905966	0.86457	0.910271	0.901453	0.867537	0.862674
374	0.905966	0.86457	0.910271	0.901453	0.867537	0.862674
375	0.905715	0.864217	0.910031	0.901191	0.867191	0.862317
376	0.905464	0.863864	0.909791	0.900928	0.866845	0.861959
377	0.904961	0.863156	0.90931	0.900402	0.866152	0.861243
378	0.904457	0.862448	0.908828	0.899876	0.865458	0.860525
379	0.904078	0.861916	0.908465	0.89948	0.864936	0.859987
380	0.903952	0.861738	0.908344	0.899347	0.864762	0.859806
381	0.903952	0.861738	0.908344	0.899347	0.864762	0.859806
382	0.903952	0.861738	0.908344	0.899347	0.864762	0.859806
383	0.903444	0.861026	0.907859	0.898817	0.864064	0.859085
384	0.903444	0.861026	0.907859	0.898817	0.864064	0.859085
385	0.902808	0.860133	0.90725	0.898152	0.863189	0.85818
386	0.902426	0.859596	0.906885	0.897753	0.862663	0.857637
387	0.902044	0.859059	0.906519	0.897353	0.862137	0.857093
388	0.901789	0.858701	0.906275	0.897087	0.861786	0.856731
389	0.901533	0.858343	0.90603	0.89682	0.861435	0.856368
390	0.901405	0.858164	0.905908	0.896686	0.861259	0.856186
391	0.901022	0.857626	0.905541	0.896285	0.860732	0.855641
392	0.901022	0.857626	0.905541	0.896285	0.860732	0.855641
393	0.900638	0.857087	0.905174	0.895884	0.860204	0.855096
394	0.899996	0.856188	0.90456	0.895214	0.859323	0.854185
395	0.89974	0.855828	0.904315	0.894946	0.85897	0.853821
396	0.899354	0.855288	0.903946	0.894543	0.858441	0.853274
397	0.899226	0.855107	0.903822	0.894408	0.858264	0.853091
398	0.898839	0.854565	0.903452	0.894004	0.857733	0.852542
399	0.898839	0.854565	0.903452	0.894004	0.857733	0.852542
400	0.89871	0.854385	0.903329	0.893869	0.857556	0.852359
401	0.898452	0.854023	0.903082	0.8936	0.857201	0.851993
402	0.898322	0.853842	0.902958	0.893464	0.857024	0.85181
403	0.897675	0.852936	0.902339	0.892789	0.856136	0.850892
404	0.897416	0.852573	0.902091	0.892518	0.85578	0.850525
405	0.897287	0.852392	0.901967	0.892383	0.855603	0.850341
406	0.896508	0.851302	0.901222	0.891569	0.854534	0.849237
407	0.896378	0.85112	0.901097	0.891433	0.854356	0.849053
408	0.896118	0.850756	0.900848	0.891161	0.853999	0.848684
409	0.895857	0.850391	0.900599	0.890889	0.853642	0.848315
410	0.895727	0.850209	0.900474	0.890752	0.853463	0.84813
411	0.895727	0.850209	0.900474	0.890752	0.853463	0.84813
412	0.895465	0.849843	0.900224	0.890479	0.853104	0.84776
413	0.894941	0.849111	0.899723	0.889932	0.852386	0.847018
414	0.894679	0.848744	0.899472	0.889658	0.852027	0.846647
415	0.894286	0.848194	0.899095	0.889247	0.851488	0.846091
416	0.894286	0.848194	0.899095	0.889247	0.851488	0.846091
417	0.894286	0.848194	0.899095	0.889247	0.851488	0.846091
418	0.894023	0.847826	0.898843	0.888972	0.851128	0.845718
419	0.893891	0.847643	0.898717	0.888835	0.850947	0.845532
420	0.893759	0.847458	0.898591	0.888697	0.850767	0.845346
421	0.893232	0.846722	0.898087	0.888146	0.850045	0.8446
422	0.892704	0.845985	0.897582	0.887595	0.849322	0.843853
423	0.89244	0.845616	0.897329	0.887319	0.848961	0.84348
424	0.892308	0.845431	0.897202	0.887181	0.84878	0.843293
425	0.892043	0.845062	0.896949	0.886905	0.848417	0.842919
426	0.891513	0.844322	0.896441	0.886351	0.847692	0.84217
427	0.891248	0.843952	0.896187	0.886074	0.847329	0.841795
428	0.890849	0.843395	0.895806	0.885657	0.846783	0.841231
429	0.890716	0.843209	0.895678	0.885518	0.846601	0.841043
430	0.890316	0.842652	0.895296	0.885101	0.846055	0.840479
431	0.890316	0.842652	0.895296	0.885101	0.846055	0.840479
432	0.890183	0.842466	0.895168	0.884962	0.845873	0.840291
433	0.890183	0.842466	0.895168	0.884962	0.845873	0.840291
434	0.889649	0.841721	0.894656	0.884404	0.845142	0.839536
435	0.889515	0.841534	0.894528	0.884264	0.844959	0.839348
436	0.889247	0.841161	0.894272	0.883984	0.844593	0.83897
437	0.888979	0.840788	0.894015	0.883704	0.844227	0.838591
438	0.888577	0.840227	0.89363	0.883285	0.843678	0.838024
439	0.888443	0.84004	0.893502	0.883145	0.843494	0.837835
440	0.888443	0.84004	0.893502	0.883145	0.843494	0.837835
441	0.888443	0.84004	0.893502	0.883145	0.843494	0.837835
442	0.888039	0.839477	0.893115	0.882722	0.842942	0.837265
443	0.888039	0.839477	0.893115	0.882722	0.842942	0.837265
444	0.887769	0.839101	0.892857	0.882441	0.842574	0.836884
445	0.887364	0.838537	0.892469	0.882018	0.842021	0.836313
446	0.887094	0.838161	0.89221	0.881736	0.841652	0.835933
447	0.886959	0.837973	0.892081	0.881595	0.841468	0.835742
448	0.886418	0.83722	0.891563	0.88103	0.840729	0.83498
449	0.886011	0.836654	0.891173	0.880605	0.840174	0.834407
450	0.886011	0.836654	0.891173	0.880605	0.840174	0.834407
451	0.886011	0.836654	0.891173	0.880605	0.840174	0.834407
452	0.885875	0.836465	0.891043	0.880463	0.839989	0.834215
453	0.885603	0.836087	0.890783	0.880179	0.839618	0.833832
454	0.884923	0.835141	0.890132	0.879469	0.83869	0.832875
455	0.884242	0.834194	0.88948	0.878758	0.837761	0.831916
456	0.88356	0.833245	0.888826	0.878046	0.836831	0.830956
457	0.882877	0.832296	0.888172	0.877332	0.835901	0.829995
458	0.88274	0.832106	0.888041	0.87719	0.835714	0.829803
459	0.882603	0.831916	0.88791	0.877047	0.835528	0.82961
460	0.882054	0.831154	0.887384	0.876474	0.834781	0.828839
461	0.882054	0.831154	0.887384	0.876474	0.834781	0.828839
462	0.881917	0.830964	0.887253	0.876331	0.834594	0.828646
463	0.88178	0.830773	0.887121	0.876187	0.834407	0.828453
464	0.88178	0.830773	0.887121	0.876187	0.834407	0.828453
466	0.881367	0.8302	0.886726	0.875757	0.833845	0.827874
467	0.880816	0.829436	0.886199	0.875182	0.833095	0.8271
468	0.880403	0.828862	0.885802	0.87475	0.832532	0.826519
469	0.879851	0.828096	0.885274	0.874174	0.831782	0.825744
470	0.879575	0.827714	0.88501	0.873886	0.831406	0.825357
471	0.879299	0.827331	0.884745	0.873598	0.83103	0.824969
472	0.87916	0.827139	0.884612	0.873453	0.830842	0.824775
473	0.879022	0.826947	0.88448	0.873309	0.830654	0.82458
474	0.878745	0.826563	0.884214	0.87302	0.830278	0.824192
475	0.878745	0.826563	0.884214	0.87302	0.830278	0.824192
476	0.878467	0.826178	0.883949	0.87273	0.8299	0.823802
477	0.878189	0.825793	0.883682	0.87244	0.829522	0.823412
478	0.87805	0.8256	0.883549	0.872294	0.829333	0.823217
479	0.87805	0.8256	0.883549	0.872294	0.829333	0.823217
480	0.877353	0.824635	0.882881	0.871567	0.828386	0.82224
481	0.877074	0.824248	0.882614	0.871276	0.828007	0.821849
482	0.876795	0.823861	0.882346	0.870984	0.827628	0.821458
483	0.876795	0.823861	0.882346	0.870984	0.827628	0.821458
484	0.876655	0.823668	0.882212	0.870838	0.827438	0.821261
485	0.875814	0.822503	0.881406	0.869961	0.826295	0.820083
486	0.875392	0.82192	0.881003	0.869521	0.825724	0.819493
487	0.875111	0.821531	0.880733	0.869227	0.825342	0.819099
488	0.874971	0.821337	0.880599	0.869081	0.825151	0.818902
489	0.874548	0.820752	0.880194	0.86864	0.824578	0.818311
490	0.874266	0.820363	0.879924	0.868346	0.824196	0.817917
491	0.874125	0.820168	0.879789	0.868199	0.824004	0.817719
492	0.87342	0.819193	0.879113	0.867463	0.823048	0.816732
493	0.873137	0.818802	0.878842	0.867168	0.822665	0.816337
494	0.872855	0.818412	0.878571	0.866873	0.822281	0.815942
495	0.872713	0.818216	0.878436	0.866725	0.82209	0.815744
496	0.872148	0.817435	0.877894	0.866135	0.821323	0.814953
497	0.872148	0.817435	0.877894	0.866135	0.821323	0.814953
498	0.871864	0.817043	0.877622	0.865839	0.820939	0.814557
499	0.871864	0.817043	0.877622	0.865839	0.820939	0.814557
500	0.871722	0.816847	0.877486	0.865691	0.820746	0.814359
501	0.871722	0.816847	0.877486	0.865691	0.820746	0.814359
502	0.871722	0.816847	0.877486	0.865691	0.820746	0.814359
503	0.87158	0.816651	0.87735	0.865543	0.820554	0.81416
504	0.87158	0.816651	0.87735	0.865543	0.820554	0.81416
505	0.871437	0.816454	0.877213	0.865394	0.820361	0.813961
506	0.871152	0.81606	0.87694	0.865097	0.819975	0.813562
507	0.870724	0.81547	0.87653	0.86465	0.819395	0.812965
508	0.870439	0.815076	0.876256	0.864353	0.819009	0.812566
509	0.870439	0.815076	0.876256	0.864353	0.819009	0.812566
510	0.87001	0.814484	0.875845	0.863905	0.818428	0.811967
511	0.86958	0.813891	0.875433	0.863457	0.817846	0.811367
512	0.869294	0.813496	0.875159	0.863158	0.817458	0.810967
513	0.869006	0.8131	0.874883	0.862858	0.81707	0.810567
514	0.868863	0.812902	0.874746	0.862708	0.816876	0.810366
515	0.868575	0.812506	0.87447	0.862408	0.816487	0.809965
516	0.868431	0.812307	0.874332	0.862258	0.816292	0.809765
517	0.868431	0.812307	0.874332	0.862258	0.816292	0.809765
518	0.868143	0.81191	0.874056	0.861958	0.815902	0.809362
519	0.867566	0.811114	0.873502	0.861355	0.815121	0.808557
520	0.867566	0.811114	0.873502	0.861355	0.815121	0.808557
521	0.867276	0.810716	0.873225	0.861054	0.81473	0.808154
522	0.866842	0.810118	0.872809	0.860601	0.814144	0.807549
523	0.866553	0.809719	0.872531	0.860299	0.813752	0.807145
524	0.866408	0.809519	0.872392	0.860148	0.813556	0.806944
525	0.866408	0.809519	0.872392	0.860148	0.813556	0.806944
526	0.866262	0.809319	0.872253	0.859996	0.81336	0.806741
527	0.866117	0.809119	0.872114	0.859844	0.813164	0.806539
528	0.865972	0.808919	0.871974	0.859693	0.812967	0.806336
529	0.865972	0.808919	0.871974	0.859693	0.812967	0.806336
530	0.865826	0.808719	0.871835	0.859541	0.812771	0.806133
531	0.865535	0.808318	0.871556	0.859237	0.812377	0.805728
532	0.865097	0.807715	0.871136	0.85878	0.811786	0.805118
533	0.864805	0.807313	0.870856	0.858476	0.811391	0.804711
534	0.864658	0.807112	0.870716	0.858323	0.811194	0.804508
535	0.864512	0.806911	0.870575	0.858171	0.810997	0.804304
536	0.86422	0.806509	0.870295	0.857866	0.810602	0.803897
537	0.864073	0.806307	0.870154	0.857713	0.810404	0.803693
538	0.86378	0.805904	0.869873	0.857407	0.810008	0.803285
539	0.863486	0.8055	0.869591	0.8571	0.809612	0.802876
540	0.863339	0.805298	0.86945	0.856947	0.809413	0.802672
541	0.862749	0.804487	0.868885	0.856332	0.808618	0.801852
542	0.862749	0.804487	0.868885	0.856332	0.808618	0.801852
543	0.861863	0.80327	0.868035	0.855408	0.807423	0.80062
544	0.861419	0.80266	0.86761	0.854945	0.806824	0.800003
545	0.861123	0.802253	0.867326	0.854636	0.806425	0.799592
546	0.860826	0.801846	0.867041	0.854327	0.806025	0.79918
547	0.860231	0.80103	0.866471	0.853707	0.805224	0.798354
548	0.860083	0.800826	0.866328	0.853552	0.805024	0.798148
549	0.859784	0.800417	0.866042	0.853241	0.804622	0.797734
550	0.858739	0.798983	0.86504	0.852151	0.803215	0.796283
551	0.858589	0.798778	0.864896	0.851995	0.803014	0.796076
552	0.858141	0.798163	0.864466	0.851527	0.80241	0.795453
553	0.858141	0.798163	0.864466	0.851527	0.80241	0.795453
554	0.85769	0.797545	0.864034	0.851058	0.801804	0.794829
555	0.857089	0.796721	0.863457	0.850431	0.800995	0.793996
556	0.856788	0.796309	0.863169	0.850117	0.80059	0.793579
557	0.856637	0.796103	0.863024	0.84996	0.800388	0.79337
558	0.856186	0.795484	0.862591	0.849489	0.799781	0.792744
559	0.856035	0.795278	0.862447	0.849332	0.799578	0.792536
560	0.855884	0.795072	0.862302	0.849175	0.799376	0.792327
561	0.855582	0.794659	0.862012	0.84886	0.79897	0.791909
562	0.855129	0.794038	0.861578	0.848388	0.798361	0.791281
563	0.854827	0.793625	0.861288	0.848073	0.797955	0.790863
564	0.854676	0.793418	0.861143	0.847915	0.797752	0.790654
565	0.854221	0.792796	0.860707	0.847442	0.797141	0.790025
566	0.854069	0.792589	0.860561	0.847284	0.796938	0.789815
567	0.853766	0.792173	0.86027	0.846967	0.79653	0.789395
568	0.853766	0.792173	0.86027	0.846967	0.79653	0.789395
569	0.853766	0.792173	0.86027	0.846967	0.79653	0.789395
570	0.853766	0.792173	0.86027	0.846967	0.79653	0.789395
571	0.853461	0.791757	0.859978	0.84665	0.796121	0.788974
572	0.853157	0.791341	0.859686	0.846332	0.795713	0.788553
573	0.852852	0.790924	0.859393	0.846014	0.795303	0.788131
574	0.852699	0.790715	0.859246	0.845855	0.795098	0.78792
575	0.852239	0.790087	0.858806	0.845376	0.794482	0.787285
576	0.852086	0.789878	0.858659	0.845217	0.794276	0.787073
577	0.851012	0.788411	0.857628	0.844097	0.792836	0.785589
578	0.850858	0.788201	0.857481	0.843937	0.79263	0.785377
579	0.85055	0.787781	0.857185	0.843616	0.792217	0.784952
580	0.850241	0.787359	0.856889	0.843294	0.791803	0.784526
581	0.850087	0.787148	0.85674	0.843133	0.791596	0.784312
582	0.849932	0.786937	0.856592	0.842972	0.791388	0.784098
583	0.849932	0.786937	0.856592	0.842972	0.791388	0.784098
584	0.849777	0.786725	0.856443	0.84281	0.79118	0.783884
585	0.849621	0.786513	0.856294	0.842648	0.790972	0.78367
586	0.849466	0.786302	0.856145	0.842486	0.790764	0.783456
587	0.848999	0.785664	0.855697	0.842	0.790139	0.782811
588	0.848999	0.785664	0.855697	0.842	0.790139	0.782811
589	0.848999	0.785664	0.855697	0.842	0.790139	0.782811
590	0.848686	0.785238	0.855397	0.841674	0.78972	0.78238
591	0.848686	0.785238	0.855397	0.841674	0.78972	0.78238
592	0.848216	0.784597	0.854946	0.841184	0.789091	0.781732
593	0.847746	0.783956	0.854494	0.840694	0.788461	0.781084
594	0.847432	0.783529	0.854193	0.840367	0.788041	0.780651
595	0.847275	0.783315	0.854043	0.840204	0.787831	0.780435
596	0.84696	0.782886	0.853741	0.839876	0.78741	0.780002
597	0.846803	0.782672	0.85359	0.839712	0.7872	0.779785
598	0.84633	0.782028	0.853136	0.839219	0.786567	0.779133
599	0.84633	0.782028	0.853136	0.839219	0.786567	0.779133
600	0.846014	0.781598	0.852833	0.838891	0.786145	0.778699
601	0.84554	0.780952	0.852377	0.838396	0.785511	0.778045
602	0.845382	0.780737	0.852226	0.838231	0.785299	0.777828
603	0.845223	0.780521	0.852073	0.838066	0.785087	0.777609
604	0.844905	0.780089	0.851768	0.837735	0.784663	0.777172
605	0.844587	0.779656	0.851463	0.837404	0.784238	0.776735
606	0.844269	0.779223	0.851158	0.837072	0.783812	0.776297
607	0.843473	0.778141	0.850394	0.836243	0.782749	0.775202
608	0.843314	0.777924	0.850241	0.836077	0.782536	0.774983
609	0.843314	0.777924	0.850241	0.836077	0.782536	0.774983
610	0.842993	0.777489	0.849934	0.835744	0.782109	0.774543
611	0.842833	0.777271	0.84978	0.835577	0.781895	0.774323
612	0.842673	0.777053	0.849626	0.83541	0.781681	0.774102
614	0.84219	0.776397	0.849163	0.834907	0.781037	0.77344
615	0.842029	0.776179	0.849008	0.83474	0.780822	0.773218
616	0.841706	0.77574	0.848698	0.834403	0.780391	0.772775
617	0.841706	0.77574	0.848698	0.834403	0.780391	0.772775
618	0.841383	0.775301	0.848388	0.834067	0.77996	0.772331
619	0.841221	0.775081	0.848232	0.833898	0.779744	0.772109
620	0.841059	0.774861	0.848077	0.833729	0.779528	0.771886
621	0.841059	0.774861	0.848077	0.833729	0.779528	0.771886
622	0.841059	0.774861	0.848077	0.833729	0.779528	0.771886
623	0.840734	0.77442	0.847765	0.833391	0.779094	0.77144
624	0.840082	0.773536	0.847139	0.832712	0.778226	0.770546
625	0.839593	0.772872	0.84667	0.832203	0.777574	0.769875
626	0.83943	0.772651	0.846513	0.832033	0.777356	0.769651
627	0.83894	0.771986	0.846043	0.831523	0.776704	0.768979
628	0.838613	0.771543	0.845729	0.831182	0.776268	0.768531
629	0.838286	0.771099	0.845415	0.830842	0.775832	0.768082
630	0.837959	0.770656	0.8451	0.830501	0.775397	0.767634
631	0.837959	0.770656	0.8451	0.830501	0.775397	0.767634
632	0.837795	0.770434	0.844943	0.83033	0.775178	0.767409
633	0.837467	0.769989	0.844628	0.829988	0.774741	0.76696
634	0.837467	0.769989	0.844628	0.829988	0.774741	0.76696
635	0.837302	0.769766	0.84447	0.829817	0.774522	0.766734
636	0.836644	0.768875	0.843838	0.829132	0.773646	0.765833
637	0.836314	0.768428	0.843521	0.828789	0.773208	0.765382
638	0.836149	0.768205	0.843363	0.828617	0.772988	0.765156
639	0.835653	0.767533	0.842887	0.828101	0.772329	0.764477
640	0.835488	0.767309	0.842728	0.827928	0.772109	0.76425
641	0.83499	0.766636	0.84225	0.82741	0.771447	0.76357
642	0.834824	0.766411	0.84209	0.827237	0.771226	0.763342
643	0.834492	0.765962	0.841771	0.826891	0.770784	0.762888
644	0.834492	0.765962	0.841771	0.826891	0.770784	0.762888
645	0.834158	0.765511	0.841451	0.826544	0.770341	0.762432
646	0.833825	0.76506	0.841131	0.826197	0.769898	0.761976
647	0.833825	0.76506	0.841131	0.826197	0.769898	0.761976
648	0.833157	0.764157	0.84049	0.825502	0.769011	0.761063
649	0.83299	0.763931	0.840329	0.825328	0.768789	0.760835
650	0.83299	0.763931	0.840329	0.825328	0.768789	0.760835
651	0.832823	0.763705	0.840168	0.825154	0.768567	0.760607
652	0.832655	0.763479	0.840008	0.82498	0.768345	0.760378
653	0.832487	0.763252	0.839846	0.824805	0.768122	0.760149
654	0.83232	0.763026	0.839685	0.82463	0.767899	0.75992
655	0.83232	0.763026	0.839685	0.82463	0.767899	0.75992
656	0.83232	0.763026	0.839685	0.82463	0.767899	0.75992
657	0.83232	0.763026	0.839685	0.82463	0.767899	0.75992
658	0.832152	0.762799	0.839524	0.824455	0.767676	0.75969
659	0.831815	0.762344	0.839201	0.824105	0.767229	0.75923
660	0.831815	0.762344	0.839201	0.824105	0.767229	0.75923
661	0.831309	0.761661	0.838715	0.823579	0.766558	0.75854
662	0.831141	0.761433	0.838553	0.823403	0.766334	0.75831
663	0.830972	0.761205	0.838391	0.823227	0.76611	0.758079
664	0.830972	0.761205	0.838391	0.823227	0.76611	0.758079
665	0.830972	0.761205	0.838391	0.823227	0.76611	0.758079
666	0.830464	0.76052	0.837903	0.822699	0.765437	0.757386
667	0.830294	0.760291	0.83774	0.822522	0.765212	0.757155
668	0.830294	0.760291	0.83774	0.822522	0.765212	0.757155
669	0.830124	0.760062	0.837577	0.822346	0.764987	0.756923
670	0.829784	0.759603	0.83725	0.821992	0.764536	0.75646
671	0.829444	0.759144	0.836923	0.821637	0.764085	0.755996
672	0.829444	0.759144	0.836923	0.821637	0.764085	0.755996
673	0.829273	0.758914	0.836759	0.82146	0.763858	0.755763
674	0.829103	0.758684	0.836595	0.821282	0.763632	0.75553
675	0.828761	0.758223	0.836267	0.820926	0.763179	0.755064
676	0.828761	0.758223	0.836267	0.820926	0.763179	0.755064
677	0.828761	0.758223	0.836267	0.820926	0.763179	0.755064
678	0.828418	0.75776	0.835937	0.820569	0.762724	0.754597
679	0.828074	0.757297	0.835607	0.820212	0.762269	0.754129
680	0.82773	0.756833	0.835277	0.819854	0.761814	0.75366
681	0.82773	0.756833	0.835277	0.819854	0.761814	0.75366
682	0.827385	0.756369	0.834946	0.819495	0.761357	0.753191
683	0.827213	0.756137	0.83478	0.819316	0.761129	0.752956
684	0.826868	0.755672	0.834448	0.818957	0.760672	0.752486
685	0.826523	0.755207	0.834117	0.818597	0.760215	0.752016
686	0.826523	0.755207	0.834117	0.818597	0.760215	0.752016
687	0.826349	0.754974	0.83395	0.818417	0.759986	0.75178
688	0.826003	0.754507	0.833617	0.818056	0.759527	0.751308
689	0.825829	0.754273	0.83345	0.817876	0.759297	0.751072
690	0.825482	0.753806	0.833117	0.817515	0.758838	0.7506
691	0.825308	0.753572	0.83295	0.817334	0.758608	0.750364
692	0.825134	0.753338	0.832783	0.817153	0.758378	0.750127
693	0.82496	0.753105	0.832616	0.816972	0.758148	0.749891
694	0.824264	0.752168	0.831946	0.816247	0.757227	0.748944
695	0.823567	0.751231	0.831277	0.815522	0.756306	0.747997
696	0.823567	0.751231	0.831277	0.815522	0.756306	0.747997
697	0.823218	0.750762	0.830942	0.815159	0.755846	0.747523
698	0.823044	0.750528	0.830774	0.814978	0.755615	0.747286
699	0.823044	0.750528	0.830774	0.814978	0.755615	0.747286
700	0.823044	0.750528	0.830774	0.814978	0.755615	0.747286
701	0.822693	0.750057	0.830438	0.814614	0.755153	0.746811
702	0.822518	0.749822	0.830269	0.814431	0.754921	0.746573
703	0.822343	0.749586	0.830101	0.814249	0.754689	0.746335
704	0.822343	0.749586	0.830101	0.814249	0.754689	0.746335
705	0.822343	0.749586	0.830101	0.814249	0.754689	0.746335
706	0.822343	0.749586	0.830101	0.814249	0.754689	0.746335
707	0.822343	0.749586	0.830101	0.814249	0.754689	0.746335
708	0.822343	0.749586	0.830101	0.814249	0.754689	0.746335
709	0.821286	0.748166	0.829085	0.813149	0.753294	0.7449
710	0.821286	0.748166	0.829085	0.813149	0.753294	0.7449
711	0.820932	0.747692	0.828745	0.812781	0.752827	0.74442
712	0.820578	0.747217	0.828405	0.812413	0.75236	0.74394
713	0.820401	0.74698	0.828235	0.812229	0.752127	0.7437
714	0.820047	0.746504	0.827894	0.811861	0.75166	0.74322
715	0.819692	0.746028	0.827553	0.811492	0.751192	0.742739
716	0.819514	0.74579	0.827382	0.811307	0.750957	0.742498
717	0.819514	0.74579	0.827382	0.811307	0.750957	0.742498
718	0.819514	0.74579	0.827382	0.811307	0.750957	0.742498
719	0.81898	0.745074	0.826869	0.810751	0.750253	0.741774
720	0.81898	0.745074	0.826869	0.810751	0.750253	0.741774
721	0.818802	0.744835	0.826697	0.810566	0.750018	0.741533
722	0.818623	0.744595	0.826526	0.81038	0.749783	0.741291
723	0.818266	0.744116	0.826182	0.810008	0.749311	0.740806
724	0.818087	0.743876	0.82601	0.809822	0.749076	0.740564
725	0.817908	0.743636	0.825838	0.809636	0.74884	0.740322
726	0.817728	0.743396	0.825666	0.809449	0.748603	0.740079
727	0.816831	0.742194	0.824803	0.808516	0.747421	0.738864
728	0.816471	0.741713	0.824457	0.808142	0.746948	0.738378
729	0.816471	0.741713	0.824457	0.808142	0.746948	0.738378
730	0.81575	0.740748	0.823764	0.807393	0.745999	0.737403
731	0.81557	0.740506	0.823591	0.807205	0.745762	0.737159
732	0.815389	0.740264	0.823417	0.807017	0.745524	0.736914
734	0.815208	0.740022	0.823243	0.806829	0.745286	0.73667
735	0.815027	0.73978	0.823069	0.80664	0.745048	0.736425
736	0.815027	0.73978	0.823069	0.80664	0.745048	0.736425
737	0.814664	0.739295	0.82272	0.806263	0.74457	0.735934
738	0.814482	0.739052	0.822545	0.806074	0.744331	0.735689
739	0.814482	0.739052	0.822545	0.806074	0.744331	0.735689
740	0.813937	0.738322	0.822021	0.805507	0.743614	0.734952
741	0.813391	0.737592	0.821495	0.804939	0.742896	0.734214
742	0.813208	0.737349	0.82132	0.80475	0.742656	0.733968
743	0.813026	0.737105	0.821144	0.80456	0.742416	0.733721
744	0.813026	0.737105	0.821144	0.80456	0.742416	0.733721
745	0.813026	0.737105	0.821144	0.80456	0.742416	0.733721
746	0.813026	0.737105	0.821144	0.80456	0.742416	0.733721
747	0.813026	0.737105	0.821144	0.80456	0.742416	0.733721
748	0.813026	0.737105	0.821144	0.80456	0.742416	0.733721
749	0.813026	0.737105	0.821144	0.80456	0.742416	0.733721
750	0.813026	0.737105	0.821144	0.80456	0.742416	0.733721
751	0.813026	0.737105	0.821144	0.80456	0.742416	0.733721
752	0.813026	0.737105	0.821144	0.80456	0.742416	0.733721
753	0.812841	0.736858	0.820967	0.804368	0.742174	0.733473
754	0.812657	0.736612	0.82079	0.804177	0.741932	0.733224
755	0.812472	0.736366	0.820613	0.803985	0.74169	0.732975
756	0.812472	0.736366	0.820613	0.803985	0.74169	0.732975
757	0.812472	0.736366	0.820613	0.803985	0.74169	0.732975
758	0.812103	0.735872	0.820257	0.8036	0.741204	0.732476
759	0.811918	0.735625	0.820079	0.803408	0.740961	0.732226
760	0.811732	0.735378	0.819901	0.803215	0.740718	0.731976
761	0.811547	0.73513	0.819723	0.803023	0.740474	0.731726
762	0.811361	0.734882	0.819544	0.802829	0.740231	0.731476
763	0.810803	0.734137	0.819007	0.802249	0.739498	0.730723
764	0.810616	0.733888	0.818828	0.802055	0.739253	0.730472
765	0.810616	0.733888	0.818828	0.802055	0.739253	0.730472
766	0.81043	0.733639	0.818648	0.801861	0.739008	0.73022
767	0.810055	0.733139	0.818288	0.801472	0.738516	0.729715
768	0.80968	0.732639	0.817927	0.801082	0.738024	0.72921
769	0.80968	0.732639	0.817927	0.801082	0.738024	0.72921
770	0.809304	0.732138	0.817566	0.800691	0.737532	0.728704
771	0.809304	0.732138	0.817566	0.800691	0.737532	0.728704
772	0.809116	0.731887	0.817385	0.800496	0.737285	0.72845
773	0.808739	0.731385	0.817023	0.800104	0.736791	0.727943
774	0.808739	0.731385	0.817023	0.800104	0.736791	0.727943
775	0.807608	0.729879	0.815935	0.798929	0.735309	0.726421
776	0.807608	0.729879	0.815935	0.798929	0.735309	0.726421
777	0.807419	0.729627	0.815753	0.798732	0.735061	0.726167
778	0.80723	0.729375	0.815571	0.798536	0.734814	0.725912
779	0.807041	0.729123	0.81539	0.798339	0.734566	0.725658
780	0.807041	0.729123	0.81539	0.798339	0.734566	0.725658
781	0.806852	0.728871	0.815207	0.798142	0.734318	0.725403
782	0.806662	0.728619	0.815025	0.797946	0.73407	0.725148
783	0.806662	0.728619	0.815025	0.797946	0.73407	0.725148
784	0.806662	0.728619	0.815025	0.797946	0.73407	0.725148
785	0.806473	0.728366	0.814843	0.797748	0.733821	0.724893
786	0.806283	0.728114	0.81466	0.797551	0.733573	0.724638
787	0.806093	0.727861	0.814477	0.797353	0.733324	0.724382
788	0.805902	0.727608	0.814294	0.797156	0.733075	0.724127
789	0.805712	0.727354	0.814111	0.796958	0.732826	0.723871
790	0.805712	0.727354	0.814111	0.796958	0.732826	0.723871
791	0.805521	0.7271	0.813927	0.79676	0.732576	0.723614
792	0.804564	0.725827	0.813006	0.795765	0.731323	0.722328
793	0.804372	0.725572	0.812822	0.795565	0.731072	0.72207
794	0.80418	0.725317	0.812637	0.795366	0.730821	0.721813
795	0.803988	0.725062	0.812452	0.795166	0.73057	0.721555
796	0.803988	0.725062	0.812452	0.795166	0.73057	0.721555
797	0.803796	0.724806	0.812267	0.794967	0.730319	0.721297
798	0.803796	0.724806	0.812267	0.794967	0.730319	0.721297
799	0.803796	0.724806	0.812267	0.794967	0.730319	0.721297
800	0.803796	0.724806	0.812267	0.794967	0.730319	0.721297
801	0.803603	0.72455	0.812082	0.794766	0.730067	0.721038
802	0.80341	0.724294	0.811896	0.794565	0.729814	0.720779
803	0.803216	0.724037	0.81171	0.794365	0.729562	0.720519
804	0.803023	0.72378	0.811524	0.794164	0.729309	0.72026
805	0.802829	0.723522	0.811337	0.793962	0.729055	0.719999
806	0.802634	0.723264	0.81115	0.79376	0.728801	0.719739
807	0.80244	0.723006	0.810963	0.793558	0.728547	0.719478
808	0.801857	0.722232	0.810402	0.792952	0.727786	0.718696
810	0.801663	0.721974	0.810215	0.79275	0.727532	0.718435
811	0.801468	0.721716	0.810028	0.792548	0.727278	0.718175
812	0.801468	0.721716	0.810028	0.792548	0.727278	0.718175
813	0.801079	0.721199	0.809654	0.792144	0.72677	0.717653
814	0.800689	0.720682	0.809278	0.791739	0.726261	0.717131
815	0.800689	0.720682	0.809278	0.791739	0.726261	0.717131
816	0.800689	0.720682	0.809278	0.791739	0.726261	0.717131
817	0.800689	0.720682	0.809278	0.791739	0.726261	0.717131
818	0.800689	0.720682	0.809278	0.791739	0.726261	0.717131
819	0.800103	0.719905	0.808714	0.79113	0.725496	0.716345
820	0.799907	0.719645	0.808526	0.790927	0.72524	0.716083
821	0.799515	0.719126	0.808149	0.79052	0.724729	0.715559
822	0.79873	0.718085	0.807393	0.789704	0.723705	0.714508
823	0.79814	0.717304	0.806825	0.789091	0.722936	0.713718
824	0.79814	0.717304	0.806825	0.789091	0.722936	0.713718
825	0.79814	0.717304	0.806825	0.789091	0.722936	0.713718
826	0.797942	0.717042	0.806635	0.788886	0.722678	0.713454
827	0.797942	0.717042	0.806635	0.788886	0.722678	0.713454
828	0.797744	0.716779	0.806444	0.78868	0.72242	0.713189
829	0.797545	0.716517	0.806253	0.788474	0.722162	0.712923
830	0.797347	0.716254	0.806062	0.788268	0.721903	0.712658
831	0.797347	0.716254	0.806062	0.788268	0.721903	0.712658
832	0.797148	0.71599	0.805871	0.788061	0.721644	0.712392
833	0.797148	0.71599	0.805871	0.788061	0.721644	0.712392
834	0.796749	0.715463	0.805487	0.787647	0.721125	0.711859
835	0.79655	0.715199	0.805295	0.78744	0.720865	0.711593
836	0.79635	0.714935	0.805103	0.787233	0.720605	0.711326
837	0.795951	0.714407	0.804719	0.786818	0.720085	0.710793
838	0.795951	0.714407	0.804719	0.786818	0.720085	0.710793
839	0.795751	0.714143	0.804527	0.786611	0.719825	0.710526
840	0.795551	0.713878	0.804334	0.786403	0.719565	0.710258
841	0.79515	0.713348	0.803948	0.785986	0.719043	0.709723
842	0.79515	0.713348	0.803948	0.785986	0.719043	0.709723
843	0.794949	0.713082	0.803755	0.785778	0.718782	0.709455
844	0.794748	0.712817	0.803561	0.785569	0.71852	0.709187
845	0.794547	0.712551	0.803368	0.78536	0.718259	0.708918
846	0.794547	0.712551	0.803368	0.78536	0.718259	0.708918
847	0.794547	0.712551	0.803368	0.78536	0.718259	0.708918
848	0.794346	0.712285	0.803174	0.785151	0.717997	0.70865
849	0.794346	0.712285	0.803174	0.785151	0.717997	0.70865
850	0.794346	0.712285	0.803174	0.785151	0.717997	0.70865
851	0.794346	0.712285	0.803174	0.785151	0.717997	0.70865
852	0.794346	0.712285	0.803174	0.785151	0.717997	0.70865
853	0.793942	0.711751	0.802785	0.784731	0.717471	0.70811
854	0.793537	0.711216	0.802395	0.784311	0.716945	0.70757
855	0.792929	0.710414	0.80181	0.78368	0.716155	0.70676
856	0.792929	0.710414	0.80181	0.78368	0.716155	0.70676
857	0.792726	0.710146	0.801615	0.783469	0.715891	0.706489
858	0.792523	0.709878	0.801419	0.783258	0.715627	0.706218
859	0.792523	0.709878	0.801419	0.783258	0.715627	0.706218
860	0.79232	0.709609	0.801224	0.783047	0.715363	0.705948
861	0.79232	0.709609	0.801224	0.783047	0.715363	0.705948
862	0.792117	0.709341	0.801028	0.782836	0.715099	0.705677
863	0.791709	0.708803	0.800636	0.782413	0.714569	0.705134
864	0.791505	0.708534	0.800439	0.782201	0.714305	0.704862
865	0.791505	0.708534	0.800439	0.782201	0.714305	0.704862
866	0.791505	0.708534	0.800439	0.782201	0.714305	0.704862
867	0.791505	0.708534	0.800439	0.782201	0.714305	0.704862
868	0.7913	0.708264	0.800242	0.781989	0.714039	0.704589
869	0.790891	0.707725	0.799848	0.781564	0.713508	0.704044
870	0.790891	0.707725	0.799848	0.781564	0.713508	0.704044
871	0.790686	0.707455	0.799651	0.781351	0.713242	0.703772
872	0.790686	0.707455	0.799651	0.781351	0.713242	0.703772
873	0.790482	0.707184	0.799454	0.781139	0.712976	0.703499
874	0.790276	0.706914	0.799256	0.780926	0.71271	0.703226
875	0.790276	0.706914	0.799256	0.780926	0.71271	0.703226
876	0.790276	0.706914	0.799256	0.780926	0.71271	0.703226
877	0.78925	0.705561	0.798268	0.77986	0.711377	0.701859
878	0.789044	0.70529	0.79807	0.779647	0.711111	0.701586
879	0.788633	0.704749	0.797674	0.77922	0.710578	0.701039
880	0.788221	0.704207	0.797278	0.778793	0.710044	0.700492
881	0.78781	0.703665	0.796881	0.778365	0.709511	0.699945
882	0.787604	0.703394	0.796683	0.778152	0.709244	0.699671
883	0.786984	0.702578	0.796086	0.777508	0.70844	0.698847
884	0.786777	0.702305	0.795886	0.777293	0.708172	0.698572
885	0.786155	0.701488	0.795288	0.776648	0.707368	0.697747
886	0.786155	0.701488	0.795288	0.776648	0.707368	0.697747
887	0.786155	0.701488	0.795288	0.776648	0.707368	0.697747
888	0.786155	0.701488	0.795288	0.776648	0.707368	0.697747
889	0.786155	0.701488	0.795288	0.776648	0.707368	0.697747
890	0.786155	0.701488	0.795288	0.776648	0.707368	0.697747
891	0.786155	0.701488	0.795288	0.776648	0.707368	0.697747
892	0.786155	0.701488	0.795288	0.776648	0.707368	0.697747
893	0.786155	0.701488	0.795288	0.776648	0.707368	0.697747
894	0.786155	0.701488	0.795288	0.776648	0.707368	0.697747
895	0.786155	0.701488	0.795288	0.776648	0.707368	0.697747
896	0.785738	0.700939	0.794886	0.776215	0.706827	0.697193
897	0.785529	0.700665	0.794684	0.775998	0.706557	0.696916
898	0.785529	0.700665	0.794684	0.775998	0.706557	0.696916
899	0.7849	0.699839	0.794079	0.775346	0.705744	0.696082
900	0.7849	0.699839	0.794079	0.775346	0.705744	0.696082
902	0.7849	0.699839	0.794079	0.775346	0.705744	0.696082
903	0.7849	0.699839	0.794079	0.775346	0.705744	0.696082
904	0.78469	0.699563	0.793877	0.775127	0.705472	0.695803
905	0.78448	0.699286	0.793674	0.774909	0.7052	0.695524
906	0.78448	0.699286	0.793674	0.774909	0.7052	0.695524
907	0.784269	0.69901	0.793471	0.774691	0.704927	0.695245
908	0.784059	0.698733	0.793269	0.774472	0.704655	0.694966
909	0.784059	0.698733	0.793269	0.774472	0.704655	0.694966
910	0.784059	0.698733	0.793269	0.774472	0.704655	0.694966
911	0.783847	0.698456	0.793065	0.774253	0.704382	0.694686
912	0.783635	0.698177	0.792861	0.774033	0.704107	0.694404
913	0.783423	0.697898	0.792656	0.773812	0.703833	0.694123
914	0.78321	0.697619	0.792451	0.773591	0.703558	0.693841
915	0.782997	0.697339	0.792246	0.77337	0.703282	0.693558
916	0.78257	0.696779	0.791835	0.772928	0.702731	0.692993
917	0.78257	0.696779	0.791835	0.772928	0.702731	0.692993
918	0.782356	0.696499	0.791629	0.772706	0.702455	0.69271
919	0.781501	0.695377	0.790805	0.771818	0.70135	0.691577
920	0.781287	0.695096	0.790599	0.771596	0.701073	0.691294
921	0.780859	0.694535	0.790186	0.771152	0.70052	0.690727
922	0.78043	0.693974	0.789773	0.770707	0.699968	0.690161
923	0.78043	0.693974	0.789773	0.770707	0.699968	0.690161
924	0.780216	0.693692	0.789567	0.770485	0.699691	0.689877
925	0.780216	0.693692	0.789567	0.770485	0.699691	0.689877
926	0.780216	0.693692	0.789567	0.770485	0.699691	0.689877
928	0.780216	0.693692	0.789567	0.770485	0.699691	0.689877
929	0.78	0.69341	0.789359	0.770261	0.699413	0.689592
930	0.78	0.69341	0.789359	0.770261	0.699413	0.689592
931	0.779784	0.693128	0.789151	0.770037	0.699134	0.689306
932	0.779568	0.692845	0.788943	0.769813	0.698855	0.689021
933	0.778919	0.691994	0.788317	0.76914	0.698018	0.688162
934	0.778919	0.691994	0.788317	0.76914	0.698018	0.688162
935	0.778702	0.69171	0.788109	0.768915	0.697738	0.687876
937	0.778485	0.691427	0.7879	0.76869	0.697459	0.687589
938	0.778485	0.691427	0.7879	0.76869	0.697459	0.687589
939	0.778485	0.691427	0.7879	0.76869	0.697459	0.687589
940	0.778268	0.691142	0.78769	0.768464	0.697178	0.687302
941	0.777832	0.690571	0.78727	0.768012	0.696617	0.686726
942	0.777832	0.690571	0.78727	0.768012	0.696617	0.686726
943	0.77674	0.689143	0.786218	0.766879	0.69521	0.685284
944	0.77674	0.689143	0.786218	0.766879	0.69521	0.685284
945	0.776081	0.688281	0.785582	0.766195	0.694361	0.684415
946	0.776081	0.688281	0.785582	0.766195	0.694361	0.684415
947	0.77586	0.687994	0.78537	0.765967	0.694077	0.684124
949	0.774758	0.686553	0.784307	0.764823	0.692658	0.68267
950	0.774758	0.686553	0.784307	0.764823	0.692658	0.68267
951	0.774316	0.685976	0.783882	0.764365	0.69209	0.682088
952	0.774094	0.685687	0.783668	0.764135	0.691805	0.681796
953	0.774094	0.685687	0.783668	0.764135	0.691805	0.681796
954	0.773208	0.68453	0.782814	0.763216	0.690665	0.680628
955	0.772764	0.683951	0.782386	0.762755	0.690095	0.680044
956	0.772764	0.683951	0.782386	0.762755	0.690095	0.680044
957	0.772764	0.683951	0.782386	0.762755	0.690095	0.680044
958	0.772541	0.683661	0.782171	0.762525	0.689809	0.679751
959	0.772319	0.683371	0.781957	0.762294	0.689523	0.679458
960	0.772096	0.683081	0.781742	0.762063	0.689237	0.679165
961	0.771873	0.68279	0.781528	0.761832	0.688951	0.678872
962	0.771205	0.681919	0.780883	0.761139	0.688092	0.677993
963	0.770981	0.681628	0.780668	0.760907	0.687806	0.677699
964	0.770981	0.681628	0.780668	0.760907	0.687806	0.677699
965	0.770758	0.681337	0.780453	0.760676	0.687519	0.677406
966	0.770758	0.681337	0.780453	0.760676	0.687519	0.677406
967	0.770534	0.681045	0.780237	0.760444	0.687232	0.677111
968	0.770534	0.681045	0.780237	0.760444	0.687232	0.677111
969	0.770534	0.681045	0.780237	0.760444	0.687232	0.677111
970	0.770534	0.681045	0.780237	0.760444	0.687232	0.677111
971	0.770534	0.681045	0.780237	0.760444	0.687232	0.677111
972	0.770534	0.681045	0.780237	0.760444	0.687232	0.677111
973	0.769859	0.680166	0.779586	0.759744	0.686366	0.676224
974	0.769409	0.67958	0.779152	0.759277	0.685787	0.675632
975	0.769183	0.679286	0.778934	0.759042	0.685498	0.675335
976	0.76873	0.678697	0.778497	0.758573	0.684917	0.674741
977	0.76873	0.678697	0.778497	0.758573	0.684917	0.674741
978	0.768277	0.678107	0.778061	0.758104	0.684337	0.674146
979	0.768277	0.678107	0.778061	0.758104	0.684337	0.674146
980	0.76805	0.677812	0.777842	0.757868	0.684046	0.673848
981	0.76805	0.677812	0.777842	0.757868	0.684046	0.673848
982	0.767823	0.677517	0.777623	0.757633	0.683755	0.67355
983	0.767823	0.677517	0.777623	0.757633	0.683755	0.67355
984	0.767368	0.676925	0.777184	0.757161	0.683172	0.672953
985	0.76714	0.676629	0.776965	0.756925	0.68288	0.672655
986	0.76714	0.676629	0.776965	0.756925	0.68288	0.672655
987	0.766457	0.675742	0.776306	0.756217	0.682005	0.671759
988	0.766	0.675148	0.775865	0.755743	0.68142	0.67116
989	0.765771	0.674851	0.775645	0.755506	0.681128	0.67086
990	0.765771	0.674851	0.775645	0.755506	0.681128	0.67086
991	0.765543	0.674554	0.775424	0.755269	0.680835	0.67056
992	0.765084	0.673959	0.774982	0.754794	0.680248	0.66996
993	0.764855	0.673661	0.774761	0.754556	0.679955	0.669659
994	0.764855	0.673661	0.774761	0.754556	0.679955	0.669659
995	0.764165	0.672766	0.774096	0.753842	0.679073	0.668757
996	0.763935	0.672468	0.773874	0.753603	0.678779	0.668455
997	0.763705	0.672169	0.773652	0.753365	0.678484	0.668154
998	0.763474	0.67187	0.77343	0.753126	0.67819	0.667852
999	0.763244	0.671571	0.773207	0.752887	0.677895	0.66755
1000	0.763013	0.671272	0.772985	0.752647	0.6776	0.667249
1001	0.762782	0.670972	0.772762	0.752408	0.677304	0.666946
1002	0.762782	0.670972	0.772762	0.752408	0.677304	0.666946
1003	0.762782	0.670972	0.772762	0.752408	0.677304	0.666946
1004	0.762317	0.670369	0.772313	0.751926	0.676711	0.666338
1005	0.761851	0.669766	0.771864	0.751443	0.676116	0.665729
1006	0.761851	0.669766	0.771864	0.751443	0.676116	0.665729
1007	0.761618	0.669464	0.771639	0.751202	0.675818	0.665424
1008	0.761618	0.669464	0.771639	0.751202	0.675818	0.665424
1009	0.761618	0.669464	0.771639	0.751202	0.675818	0.665424
1010	0.761384	0.669161	0.771413	0.750959	0.675519	0.665118
1011	0.760681	0.66825	0.770735	0.750231	0.674622	0.6642
1012	0.760681	0.66825	0.770735	0.750231	0.674622	0.6642
1013	0.760681	0.66825	0.770735	0.750231	0.674622	0.6642
1014	0.760681	0.66825	0.770735	0.750231	0.674622	0.6642
1015	0.760681	0.66825	0.770735	0.750231	0.674622	0.6642
1016	0.760446	0.667946	0.770508	0.749987	0.674322	0.663893
1018	0.76021	0.667641	0.770281	0.749743	0.674021	0.663586
1019	0.759739	0.667032	0.769827	0.749255	0.673421	0.662971
1020	0.759739	0.667032	0.769827	0.749255	0.673421	0.662971
1021	0.759739	0.667032	0.769827	0.749255	0.673421	0.662971
1022	0.759739	0.667032	0.769827	0.749255	0.673421	0.662971
1023	0.759739	0.667032	0.769827	0.749255	0.673421	0.662971
1024	0.759503	0.666727	0.769599	0.749011	0.673119	0.662663
1025	0.759503	0.666727	0.769599	0.749011	0.673119	0.662663
1026	0.759267	0.666421	0.769371	0.748766	0.672818	0.662354
1027	0.759267	0.666421	0.769371	0.748766	0.672818	0.662354
1028	0.759267	0.666421	0.769371	0.748766	0.672818	0.662354
1029	0.759267	0.666421	0.769371	0.748766	0.672818	0.662354
1030	0.759267	0.666421	0.769371	0.748766	0.672818	0.662354
1031	0.759267	0.666421	0.769371	0.748766	0.672818	0.662354
1032	0.759029	0.666113	0.769142	0.748519	0.672515	0.662044
1033	0.758791	0.665806	0.768912	0.748273	0.672211	0.661734
1034	0.758315	0.66519	0.768453	0.74778	0.671605	0.661113
1035	0.758315	0.66519	0.768453	0.74778	0.671605	0.661113
1036	0.758076	0.664881	0.768223	0.747532	0.6713	0.660801
1037	0.758076	0.664881	0.768223	0.747532	0.6713	0.660801
1038	0.757837	0.664572	0.767992	0.747285	0.670996	0.660489
1039	0.757597	0.664262	0.767761	0.747036	0.67069	0.660177
1040	0.757597	0.664262	0.767761	0.747036	0.67069	0.660177
1041	0.757597	0.664262	0.767761	0.747036	0.67069	0.660177
1042	0.757597	0.664262	0.767761	0.747036	0.67069	0.660177
1043	0.757117	0.663642	0.767297	0.746539	0.670078	0.659551
1044	0.757117	0.663642	0.767297	0.746539	0.670078	0.659551
1045	0.756635	0.66302	0.766832	0.74604	0.669465	0.658923
1046	0.756394	0.662709	0.7666	0.74579	0.669158	0.658609
1047	0.756394	0.662709	0.7666	0.74579	0.669158	0.658609
1048	0.755911	0.662085	0.766134	0.74529	0.668544	0.65798
1049	0.755911	0.662085	0.766134	0.74529	0.668544	0.65798
1050	0.755911	0.662085	0.766134	0.74529	0.668544	0.65798
1051	0.755911	0.662085	0.766134	0.74529	0.668544	0.65798
1052	0.755911	0.662085	0.766134	0.74529	0.668544	0.65798
1053	0.755911	0.662085	0.766134	0.74529	0.668544	0.65798
1054	0.755911	0.662085	0.766134	0.74529	0.668544	0.65798
1055	0.755911	0.662085	0.766134	0.74529	0.668544	0.65798
1056	0.755911	0.662085	0.766134	0.74529	0.668544	0.65798
1057	0.755911	0.662085	0.766134	0.74529	0.668544	0.65798
1058	0.755911	0.662085	0.766134	0.74529	0.668544	0.65798
1059	0.754936	0.660827	0.765193	0.74428	0.667303	0.656712
1060	0.754936	0.660827	0.765193	0.74428	0.667303	0.656712
1061	0.754692	0.660512	0.764957	0.744027	0.666992	0.656393
1062	0.754692	0.660512	0.764957	0.744027	0.666992	0.656393
1063	0.754692	0.660512	0.764957	0.744027	0.666992	0.656393
1064	0.754447	0.660196	0.764721	0.743773	0.666681	0.656074
1065	0.754201	0.659879	0.764484	0.743519	0.666369	0.655755
1066	0.754201	0.659879	0.764484	0.743519	0.666369	0.655755
1067	0.753955	0.659562	0.764246	0.743263	0.666055	0.655435
1068	0.753955	0.659562	0.764246	0.743263	0.666055	0.655435
1069	0.753955	0.659562	0.764246	0.743263	0.666055	0.655435
1070	0.753461	0.658925	0.763769	0.742752	0.665427	0.654792
1071	0.753461	0.658925	0.763769	0.742752	0.665427	0.654792
1072	0.753461	0.658925	0.763769	0.742752	0.665427	0.654792
1073	0.753213	0.658605	0.76353	0.742495	0.665112	0.65447
1074	0.753213	0.658605	0.76353	0.742495	0.665112	0.65447
1075	0.753213	0.658605	0.76353	0.742495	0.665112	0.65447
1076	0.753213	0.658605	0.76353	0.742495	0.665112	0.65447
1077	0.752964	0.658285	0.76329	0.742237	0.664796	0.654147
1078	0.752964	0.658285	0.76329	0.742237	0.664796	0.654147
1079	0.752964	0.658285	0.76329	0.742237	0.664796	0.654147
1080	0.752964	0.658285	0.76329	0.742237	0.664796	0.654147
1081	0.752465	0.657642	0.762808	0.74172	0.664162	0.653498
1082	0.752465	0.657642	0.762808	0.74172	0.664162	0.653498
1083	0.752215	0.65732	0.762567	0.741461	0.663844	0.653173
1085	0.752215	0.65732	0.762567	0.741461	0.663844	0.653173
1087	0.752215	0.65732	0.762567	0.741461	0.663844	0.653173
1088	0.751463	0.656352	0.761841	0.740683	0.66289	0.652197
1089	0.751463	0.656352	0.761841	0.740683	0.66289	0.652197
1090	0.751212	0.656029	0.761599	0.740423	0.662572	0.651871
1091	0.750961	0.655706	0.761357	0.740163	0.662253	0.651545
1092	0.750961	0.655706	0.761357	0.740163	0.662253	0.651545
1093	0.750456	0.655056	0.760869	0.73964	0.661612	0.65089
1094	0.750203	0.654731	0.760626	0.739379	0.661292	0.650563
1095	0.749698	0.654081	0.760137	0.738855	0.66065	0.649906
1096	0.749191	0.65343	0.759648	0.73833	0.660008	0.64925
1097	0.748937	0.653103	0.759403	0.738067	0.659686	0.64892
1098	0.748937	0.653103	0.759403	0.738067	0.659686	0.64892
1099	0.748937	0.653103	0.759403	0.738067	0.659686	0.64892
1100	0.748681	0.652775	0.759156	0.737803	0.659362	0.648589
1101	0.748426	0.652446	0.75891	0.737538	0.659038	0.648258
1102	0.74817	0.652118	0.758663	0.737273	0.658714	0.647927
1103	0.747658	0.65146	0.758169	0.736743	0.658066	0.647263
1104	0.747145	0.650802	0.757674	0.736213	0.657416	0.6466
1105	0.746889	0.650473	0.757426	0.735947	0.657092	0.646268
1106	0.746632	0.650143	0.757178	0.735681	0.656767	0.645935
1107	0.746632	0.650143	0.757178	0.735681	0.656767	0.645935
1108	0.746632	0.650143	0.757178	0.735681	0.656767	0.645935
1109	0.746632	0.650143	0.757178	0.735681	0.656767	0.645935
1110	0.746632	0.650143	0.757178	0.735681	0.656767	0.645935
1111	0.746374	0.649812	0.756929	0.735414	0.65644	0.645601
1112	0.746374	0.649812	0.756929	0.735414	0.65644	0.645601
1113	0.746115	0.64948	0.756679	0.735146	0.656112	0.645266
1114	0.745856	0.649148	0.756429	0.734878	0.655785	0.644931
1115	0.745856	0.649148	0.756429	0.734878	0.655785	0.644931
1116	0.745597	0.648815	0.756178	0.734609	0.655456	0.644596
1118	0.745337	0.648483	0.755928	0.734341	0.655128	0.64426
1119	0.745337	0.648483	0.755928	0.734341	0.655128	0.64426
1120	0.745077	0.64815	0.755677	0.734072	0.6548	0.643925
1121	0.744817	0.647816	0.755426	0.733803	0.654471	0.643588
1122	0.744817	0.647816	0.755426	0.733803	0.654471	0.643588
1123	0.744817	0.647816	0.755426	0.733803	0.654471	0.643588
1124	0.744557	0.647483	0.755175	0.733533	0.654142	0.643252
1125	0.744557	0.647483	0.755175	0.733533	0.654142	0.643252
1126	0.744296	0.647148	0.754922	0.733263	0.653811	0.642914
1127	0.74377	0.646475	0.754415	0.732719	0.653148	0.642236
1129	0.74377	0.646475	0.754415	0.732719	0.653148	0.642236
1130	0.743507	0.646138	0.754161	0.732447	0.652815	0.641896
1131	0.743507	0.646138	0.754161	0.732447	0.652815	0.641896
1132	0.743507	0.646138	0.754161	0.732447	0.652815	0.641896
1133	0.742979	0.645462	0.753651	0.7319	0.652148	0.641214
1135	0.74245	0.644784	0.75314	0.731352	0.65148	0.640531
1136	0.74192	0.644106	0.752628	0.730804	0.650811	0.639847
1137	0.741655	0.643767	0.752372	0.73053	0.650476	0.639505
1138	0.741655	0.643767	0.752372	0.73053	0.650476	0.639505
1139	0.741655	0.643767	0.752372	0.73053	0.650476	0.639505
1140	0.741655	0.643767	0.752372	0.73053	0.650476	0.639505
1141	0.741655	0.643767	0.752372	0.73053	0.650476	0.639505
1142	0.741123	0.643086	0.751858	0.729979	0.649805	0.638819
1143	0.741123	0.643086	0.751858	0.729979	0.649805	0.638819
1144	0.741123	0.643086	0.751858	0.729979	0.649805	0.638819
1145	0.741123	0.643086	0.751858	0.729979	0.649805	0.638819
1146	0.741123	0.643086	0.751858	0.729979	0.649805	0.638819
1147	0.740588	0.642403	0.751342	0.729426	0.649131	0.63813
1148	0.740321	0.642062	0.751084	0.72915	0.648794	0.637786
1149	0.740053	0.64172	0.750825	0.728873	0.648456	0.637441
1150	0.739785	0.641377	0.750567	0.728595	0.648118	0.637095
1152	0.739517	0.641034	0.750307	0.728318	0.64778	0.63675
1153	0.739248	0.640691	0.750048	0.72804	0.647441	0.636404
1154	0.73898	0.640348	0.749788	0.727762	0.647103	0.636058
1155	0.73898	0.640348	0.749788	0.727762	0.647103	0.636058
1156	0.73871	0.640004	0.749528	0.727483	0.646764	0.635711
1157	0.73871	0.640004	0.749528	0.727483	0.646764	0.635711
1158	0.738169	0.639314	0.749006	0.726924	0.646082	0.635015
1160	0.738169	0.639314	0.749006	0.726924	0.646082	0.635015
1161	0.737627	0.638622	0.748482	0.726363	0.645399	0.634317
1162	0.737355	0.638275	0.748219	0.726081	0.645057	0.633967
1163	0.737083	0.637928	0.747956	0.7258	0.644714	0.633617
1164	0.73681	0.63758	0.747693	0.725518	0.644371	0.633267
1165	0.73681	0.63758	0.747693	0.725518	0.644371	0.633267
1167	0.73681	0.63758	0.747693	0.725518	0.644371	0.633267
1168	0.73681	0.63758	0.747693	0.725518	0.644371	0.633267
1169	0.73681	0.63758	0.747693	0.725518	0.644371	0.633267
1170	0.736536	0.637231	0.747428	0.725234	0.644026	0.632915
1171	0.736262	0.636881	0.747163	0.72495	0.643681	0.632562
1172	0.736262	0.636881	0.747163	0.72495	0.643681	0.632562
1173	0.736262	0.636881	0.747163	0.72495	0.643681	0.632562
1174	0.736262	0.636881	0.747163	0.72495	0.643681	0.632562
1175	0.735987	0.63653	0.746897	0.724666	0.643335	0.632209
1176	0.735987	0.63653	0.746897	0.724666	0.643335	0.632209
1177	0.735987	0.63653	0.746897	0.724666	0.643335	0.632209
1178	0.735987	0.63653	0.746897	0.724666	0.643335	0.632209
1179	0.735987	0.63653	0.746897	0.724666	0.643335	0.632209
1180	0.735987	0.63653	0.746897	0.724666	0.643335	0.632209
1181	0.735987	0.63653	0.746897	0.724666	0.643335	0.632209
1182	0.735987	0.63653	0.746897	0.724666	0.643335	0.632209
1183	0.73571	0.636177	0.746629	0.724379	0.642986	0.631852
1184	0.73571	0.636177	0.746629	0.724379	0.642986	0.631852
1185	0.735432	0.635823	0.746361	0.724091	0.642637	0.631495
1186	0.735153	0.635468	0.746092	0.723804	0.642287	0.631138
1188	0.734874	0.635113	0.745823	0.723515	0.641936	0.63078
1189	0.734874	0.635113	0.745823	0.723515	0.641936	0.63078
1190	0.734595	0.634757	0.745552	0.723226	0.641585	0.630421
1191	0.734315	0.634401	0.745282	0.722937	0.641233	0.630062
1194	0.734035	0.634044	0.745011	0.722647	0.640882	0.629702
1195	0.733755	0.633687	0.744741	0.722357	0.640529	0.629342
1196	0.733755	0.633687	0.744741	0.722357	0.640529	0.629342
1197	0.732912	0.632615	0.743926	0.721486	0.639471	0.628262
1198	0.732912	0.632615	0.743926	0.721486	0.639471	0.628262
1199	0.732631	0.632258	0.743655	0.721195	0.639118	0.627901
1200	0.732068	0.631542	0.74311	0.720612	0.638411	0.627179
1201	0.731786	0.631184	0.742838	0.720321	0.638058	0.626818
1202	0.731504	0.630825	0.742566	0.720029	0.637704	0.626457
1203	0.731504	0.630825	0.742566	0.720029	0.637704	0.626457
1204	0.731222	0.630466	0.742293	0.719737	0.63735	0.626095
1206	0.731222	0.630466	0.742293	0.719737	0.63735	0.626095
1207	0.731222	0.630466	0.742293	0.719737	0.63735	0.626095
1208	0.731222	0.630466	0.742293	0.719737	0.63735	0.626095
1209	0.730939	0.630107	0.742019	0.719445	0.636995	0.625733
1210	0.730373	0.629389	0.741473	0.71886	0.636286	0.625009
1211	0.730373	0.629389	0.741473	0.71886	0.636286	0.625009
1212	0.730373	0.629389	0.741473	0.71886	0.636286	0.625009
1213	0.730373	0.629389	0.741473	0.71886	0.636286	0.625009
1215	0.730089	0.629028	0.741198	0.718566	0.63593	0.624645
1216	0.730089	0.629028	0.741198	0.718566	0.63593	0.624645
1217	0.730089	0.629028	0.741198	0.718566	0.63593	0.624645
1218	0.730089	0.629028	0.741198	0.718566	0.63593	0.624645
1219	0.730089	0.629028	0.741198	0.718566	0.63593	0.624645
1220	0.729516	0.628301	0.740645	0.717974	0.635212	0.623912
1221	0.729516	0.628301	0.740645	0.717974	0.635212	0.623912
1222	0.729516	0.628301	0.740645	0.717974	0.635212	0.623912
1223	0.729516	0.628301	0.740645	0.717974	0.635212	0.623912
1224	0.729516	0.628301	0.740645	0.717974	0.635212	0.623912
1226	0.729516	0.628301	0.740645	0.717974	0.635212	0.623912
1227	0.729516	0.628301	0.740645	0.717974	0.635212	0.623912
1228	0.729516	0.628301	0.740645	0.717974	0.635212	0.623912
1229	0.72894	0.627569	0.740087	0.717378	0.63449	0.623175
1231	0.72894	0.627569	0.740087	0.717378	0.63449	0.623175
1232	0.72894	0.627569	0.740087	0.717378	0.63449	0.623175
1233	0.728651	0.627203	0.739808	0.717079	0.634128	0.622805
1234	0.728651	0.627203	0.739808	0.717079	0.634128	0.622805
1235	0.728071	0.626468	0.739248	0.71648	0.633403	0.622065
1236	0.728071	0.626468	0.739248	0.71648	0.633403	0.622065
1237	0.728071	0.626468	0.739248	0.71648	0.633403	0.622065
1238	0.727781	0.6261	0.738968	0.71618	0.63304	0.621694
1239	0.727781	0.6261	0.738968	0.71618	0.63304	0.621694
1240	0.727781	0.6261	0.738968	0.71618	0.63304	0.621694
1241	0.727491	0.625732	0.738687	0.71588	0.632676	0.621323
1242	0.7272	0.625363	0.738406	0.715579	0.632312	0.620951
1243	0.7272	0.625363	0.738406	0.715579	0.632312	0.620951
1244	0.7272	0.625363	0.738406	0.715579	0.632312	0.620951
1245	0.726908	0.624994	0.738124	0.715278	0.631947	0.620579
1246	0.726908	0.624994	0.738124	0.715278	0.631947	0.620579
1247	0.726908	0.624994	0.738124	0.715278	0.631947	0.620579
1249	0.726614	0.624621	0.737839	0.714974	0.631579	0.620203
1250	0.726614	0.624621	0.737839	0.714974	0.631579	0.620203
1251	0.72632	0.624248	0.737555	0.714669	0.631211	0.619827
1253	0.72632	0.624248	0.737555	0.714669	0.631211	0.619827
1254	0.72632	0.624248	0.737555	0.714669	0.631211	0.619827
1255	0.72632	0.624248	0.737555	0.714669	0.631211	0.619827
1256	0.72632	0.624248	0.737555	0.714669	0.631211	0.619827
1257	0.72632	0.624248	0.737555	0.714669	0.631211	0.619827
1258	0.725727	0.623498	0.736982	0.714057	0.63047	0.619071
1259	0.725727	0.623498	0.736982	0.714057	0.63047	0.619071
1260	0.725727	0.623498	0.736982	0.714057	0.63047	0.619071
1261	0.725727	0.623498	0.736982	0.714057	0.63047	0.619071
1262	0.725429	0.623121	0.736694	0.713749	0.630098	0.618692
1263	0.725132	0.622744	0.736407	0.713442	0.629726	0.618312
1264	0.725132	0.622744	0.736407	0.713442	0.629726	0.618312
1266	0.725132	0.622744	0.736407	0.713442	0.629726	0.618312
1268	0.725132	0.622744	0.736407	0.713442	0.629726	0.618312
1269	0.724833	0.622366	0.736117	0.713133	0.629353	0.617931
1270	0.724235	0.621609	0.735539	0.712514	0.628606	0.617168
1271	0.724235	0.621609	0.735539	0.712514	0.628606	0.617168
1272	0.724235	0.621609	0.735539	0.712514	0.628606	0.617168
1273	0.724235	0.621609	0.735539	0.712514	0.628606	0.617168
1274	0.724235	0.621609	0.735539	0.712514	0.628606	0.617168
1275	0.723934	0.621229	0.735249	0.712204	0.62823	0.616785
1277	0.723934	0.621229	0.735249	0.712204	0.62823	0.616785
1278	0.723934	0.621229	0.735249	0.712204	0.62823	0.616785
1279	0.723633	0.620849	0.734958	0.711893	0.627855	0.616401
1280	0.723633	0.620849	0.734958	0.711893	0.627855	0.616401
1282	0.723633	0.620849	0.734958	0.711893	0.627855	0.616401
1285	0.723633	0.620849	0.734958	0.711893	0.627855	0.616401
1287	0.723633	0.620849	0.734958	0.711893	0.627855	0.616401
1288	0.723331	0.620467	0.734665	0.71158	0.627477	0.616016
1289	0.723331	0.620467	0.734665	0.71158	0.627477	0.616016
1292	0.723331	0.620467	0.734665	0.71158	0.627477	0.616016
1293	0.723028	0.620083	0.734372	0.711267	0.627099	0.61563
1294	0.722724	0.619699	0.734078	0.710953	0.626719	0.615243
1295	0.722724	0.619699	0.734078	0.710953	0.626719	0.615243
1297	0.722724	0.619699	0.734078	0.710953	0.626719	0.615243
1299	0.722724	0.619699	0.734078	0.710953	0.626719	0.615243
1300	0.722724	0.619699	0.734078	0.710953	0.626719	0.615243
1301	0.722419	0.619313	0.733783	0.710637	0.626338	0.614854
1302	0.722419	0.619313	0.733783	0.710637	0.626338	0.614854
1303	0.722419	0.619313	0.733783	0.710637	0.626338	0.614854
1305	0.722112	0.618926	0.733487	0.710321	0.625956	0.614464
1306	0.721806	0.618539	0.73319	0.710004	0.625574	0.614074
1308	0.721806	0.618539	0.73319	0.710004	0.625574	0.614074
1309	0.721806	0.618539	0.73319	0.710004	0.625574	0.614074
1310	0.721806	0.618539	0.73319	0.710004	0.625574	0.614074
1311	0.721806	0.618539	0.73319	0.710004	0.625574	0.614074
1313	0.721806	0.618539	0.73319	0.710004	0.625574	0.614074
1314	0.720878	0.617369	0.732293	0.709045	0.624418	0.612894
1316	0.720878	0.617369	0.732293	0.709045	0.624418	0.612894
1317	0.720259	0.616587	0.731695	0.708406	0.623646	0.612107
1318	0.720259	0.616587	0.731695	0.708406	0.623646	0.612107
1319	0.720259	0.616587	0.731695	0.708406	0.623646	0.612107
1320	0.720259	0.616587	0.731695	0.708406	0.623646	0.612107
1321	0.719638	0.615805	0.731094	0.707764	0.622873	0.611318
1323	0.719638	0.615805	0.731094	0.707764	0.622873	0.611318
1324	0.719328	0.615413	0.730794	0.707443	0.622486	0.610924
1325	0.719328	0.615413	0.730794	0.707443	0.622486	0.610924
1326	0.719328	0.615413	0.730794	0.707443	0.622486	0.610924
1328	0.719328	0.615413	0.730794	0.707443	0.622486	0.610924
1329	0.718705	0.614628	0.730191	0.7068	0.621711	0.610132
1330	0.718705	0.614628	0.730191	0.7068	0.621711	0.610132
1331	0.718393	0.614235	0.72989	0.706478	0.621323	0.609736
1332	0.718081	0.613841	0.729588	0.706155	0.620934	0.60934
1333	0.717456	0.613055	0.728984	0.70551	0.620157	0.608547
1334	0.717456	0.613055	0.728984	0.70551	0.620157	0.608547
1335	0.716831	0.612268	0.728379	0.704864	0.61938	0.607754
1336	0.716831	0.612268	0.728379	0.704864	0.61938	0.607754
1337	0.716518	0.611874	0.728076	0.704541	0.618991	0.607358
1338	0.716205	0.61148	0.727773	0.704217	0.618602	0.606961
1339	0.715578	0.610692	0.727167	0.70357	0.617823	0.606167
1341	0.715578	0.610692	0.727167	0.70357	0.617823	0.606167
1343	0.715578	0.610692	0.727167	0.70357	0.617823	0.606167
1344	0.715265	0.610297	0.726864	0.703246	0.617433	0.605769
1345	0.715265	0.610297	0.726864	0.703246	0.617433	0.605769
1346	0.71495	0.609902	0.726559	0.702921	0.617043	0.605371
1348	0.714635	0.609506	0.726255	0.702596	0.616652	0.604972
1350	0.714635	0.609506	0.726255	0.702596	0.616652	0.604972
1351	0.71432	0.60911	0.72595	0.70227	0.61626	0.604573
1352	0.71432	0.60911	0.72595	0.70227	0.61626	0.604573
1353	0.71432	0.60911	0.72595	0.70227	0.61626	0.604573
1354	0.713373	0.607921	0.725034	0.701292	0.615085	0.603374
1355	0.713373	0.607921	0.725034	0.701292	0.615085	0.603374
1357	0.713057	0.607523	0.724727	0.700965	0.614692	0.602974
1358	0.713057	0.607523	0.724727	0.700965	0.614692	0.602974
1359	0.712739	0.607125	0.724421	0.700638	0.614299	0.602573
1361	0.712422	0.606726	0.724113	0.70031	0.613905	0.602171
1362	0.712422	0.606726	0.724113	0.70031	0.613905	0.602171
1363	0.712422	0.606726	0.724113	0.70031	0.613905	0.602171
1364	0.712422	0.606726	0.724113	0.70031	0.613905	0.602171
1365	0.712102	0.606325	0.723804	0.69998	0.613509	0.601767
1366	0.712102	0.606325	0.723804	0.69998	0.613509	0.601767
1367	0.712102	0.606325	0.723804	0.69998	0.613509	0.601767
1368	0.712102	0.606325	0.723804	0.69998	0.613509	0.601767
1369	0.712102	0.606325	0.723804	0.69998	0.613509	0.601767
1370	0.712102	0.606325	0.723804	0.69998	0.613509	0.601767
1371	0.71178	0.605921	0.723492	0.699647	0.61311	0.60136
1372	0.711135	0.605112	0.722868	0.698981	0.61231	0.600545
1373	0.711135	0.605112	0.722868	0.698981	0.61231	0.600545
1375	0.711135	0.605112	0.722868	0.698981	0.61231	0.600545
1376	0.711135	0.605112	0.722868	0.698981	0.61231	0.600545
1377	0.710811	0.604706	0.722554	0.698646	0.611909	0.600136
1378	0.710487	0.6043	0.722241	0.698312	0.611508	0.599727
1380	0.710487	0.6043	0.722241	0.698312	0.611508	0.599727
1381	0.710163	0.603893	0.721927	0.697977	0.611106	0.599317
1382	0.710163	0.603893	0.721927	0.697977	0.611106	0.599317
1383	0.710163	0.603893	0.721927	0.697977	0.611106	0.599317
1384	0.709838	0.603486	0.721613	0.697642	0.610704	0.598907
1385	0.709513	0.603079	0.721298	0.697306	0.610302	0.598497
1386	0.709188	0.602672	0.720983	0.69697	0.609899	0.598087
1387	0.709188	0.602672	0.720983	0.69697	0.609899	0.598087
1388	0.708861	0.602263	0.720668	0.696633	0.609495	0.597675
1389	0.708861	0.602263	0.720668	0.696633	0.609495	0.597675
1391	0.708861	0.602263	0.720668	0.696633	0.609495	0.597675
1392	0.708861	0.602263	0.720668	0.696633	0.609495	0.597675
1393	0.708861	0.602263	0.720668	0.696633	0.609495	0.597675
1394	0.708535	0.601854	0.720351	0.696296	0.609091	0.597263
1395	0.708535	0.601854	0.720351	0.696296	0.609091	0.597263
1396	0.708208	0.601445	0.720035	0.695958	0.608687	0.596851
1397	0.70788	0.601035	0.719718	0.695621	0.608282	0.596438
1398	0.707553	0.600626	0.719401	0.695283	0.607877	0.596026
1399	0.707553	0.600626	0.719401	0.695283	0.607877	0.596026
1400	0.707553	0.600626	0.719401	0.695283	0.607877	0.596026
1401	0.705906	0.598567	0.717807	0.693582	0.605842	0.593952
1402	0.705247	0.597744	0.717169	0.692903	0.605029	0.593123
1403	0.705247	0.597744	0.717169	0.692903	0.605029	0.593123
1404	0.704918	0.597332	0.71685	0.692563	0.604622	0.592708
1407	0.704588	0.596921	0.716531	0.692223	0.604216	0.592294
1408	0.704588	0.596921	0.716531	0.692223	0.604216	0.592294
1409	0.704588	0.596921	0.716531	0.692223	0.604216	0.592294
1411	0.704258	0.596509	0.716212	0.691882	0.603808	0.591879
1412	0.704258	0.596509	0.716212	0.691882	0.603808	0.591879
1413	0.704258	0.596509	0.716212	0.691882	0.603808	0.591879
1414	0.704258	0.596509	0.716212	0.691882	0.603808	0.591879
1415	0.704258	0.596509	0.716212	0.691882	0.603808	0.591879
1416	0.704258	0.596509	0.716212	0.691882	0.603808	0.591879
1417	0.703926	0.596094	0.71589	0.691539	0.603399	0.591461
1419	0.703926	0.596094	0.71589	0.691539	0.603399	0.591461
1420	0.703593	0.595679	0.715568	0.691195	0.602988	0.591043
1421	0.70326	0.595264	0.715245	0.690852	0.602577	0.590625
1423	0.701926	0.593601	0.713954	0.689475	0.600934	0.58895
1424	0.701926	0.593601	0.713954	0.689475	0.600934	0.58895
1425	0.701926	0.593601	0.713954	0.689475	0.600934	0.58895
1426	0.701592	0.593184	0.71363	0.68913	0.600522	0.58853
1427	0.701592	0.593184	0.71363	0.68913	0.600522	0.58853
1428	0.701257	0.592767	0.713306	0.688784	0.600109	0.58811
1429	0.700922	0.592349	0.712981	0.688439	0.599696	0.587689
1430	0.700586	0.591931	0.712656	0.688092	0.599283	0.587268
1431	0.700586	0.591931	0.712656	0.688092	0.599283	0.587268
1432	0.700586	0.591931	0.712656	0.688092	0.599283	0.587268
1434	0.700586	0.591931	0.712656	0.688092	0.599283	0.587268
1435	0.700586	0.591931	0.712656	0.688092	0.599283	0.587268
1436	0.700586	0.591931	0.712656	0.688092	0.599283	0.587268
1437	0.700586	0.591931	0.712656	0.688092	0.599283	0.587268
1438	0.700248	0.59151	0.712329	0.687743	0.598867	0.586845
1440	0.700248	0.59151	0.712329	0.687743	0.598867	0.586845
1441	0.69991	0.591089	0.712001	0.687394	0.598451	0.586421
1442	0.699571	0.590668	0.711673	0.687045	0.598034	0.585996
1443	0.699571	0.590668	0.711673	0.687045	0.598034	0.585996
1444	0.699571	0.590668	0.711673	0.687045	0.598034	0.585996
1446	0.699231	0.590244	0.711343	0.686694	0.597615	0.58557
1447	0.69889	0.589821	0.711013	0.686342	0.597197	0.585143
1448	0.698549	0.589397	0.710683	0.68599	0.596778	0.584716
1449	0.698549	0.589397	0.710683	0.68599	0.596778	0.584716
1450	0.698549	0.589397	0.710683	0.68599	0.596778	0.584716
1451	0.698207	0.588972	0.710352	0.685638	0.596358	0.584288
1452	0.698207	0.588972	0.710352	0.685638	0.596358	0.584288
1453	0.697865	0.588547	0.710021	0.685285	0.595937	0.58386
1454	0.697865	0.588547	0.710021	0.685285	0.595937	0.58386
1455	0.697865	0.588547	0.710021	0.685285	0.595937	0.58386
1456	0.697865	0.588547	0.710021	0.685285	0.595937	0.58386
1457	0.697865	0.588547	0.710021	0.685285	0.595937	0.58386
1458	0.697522	0.58812	0.709688	0.684931	0.595515	0.58343
1460	0.697178	0.587693	0.709355	0.684576	0.595093	0.583
1461	0.697178	0.587693	0.709355	0.684576	0.595093	0.583
1462	0.697178	0.587693	0.709355	0.684576	0.595093	0.583
1463	0.696487	0.586835	0.708686	0.683864	0.594245	0.582137
1466	0.696142	0.586406	0.708351	0.683507	0.59382	0.581704
1467	0.696142	0.586406	0.708351	0.683507	0.59382	0.581704
1468	0.695795	0.585976	0.708016	0.683149	0.593395	0.581271
1469	0.695795	0.585976	0.708016	0.683149	0.593395	0.581271
1470	0.695448	0.585546	0.70768	0.682792	0.59297	0.580838
1471	0.695448	0.585546	0.70768	0.682792	0.59297	0.580838
1472	0.695448	0.585546	0.70768	0.682792	0.59297	0.580838
1473	0.695448	0.585546	0.70768	0.682792	0.59297	0.580838
1474	0.695448	0.585546	0.70768	0.682792	0.59297	0.580838
1475	0.695448	0.585546	0.70768	0.682792	0.59297	0.580838
1476	0.695448	0.585546	0.70768	0.682792	0.59297	0.580838
1477	0.695448	0.585546	0.70768	0.682792	0.59297	0.580838
1478	0.694751	0.58468	0.707004	0.682072	0.592114	0.579967
1479	0.694751	0.58468	0.707004	0.682072	0.592114	0.579967
1481	0.694401	0.584247	0.706665	0.681712	0.591685	0.57953
1482	0.694401	0.584247	0.706665	0.681712	0.591685	0.57953
1483	0.694401	0.584247	0.706665	0.681712	0.591685	0.57953
1484	0.693701	0.583379	0.705987	0.68099	0.590827	0.578657
1485	0.693701	0.583379	0.705987	0.68099	0.590827	0.578657
1486	0.693701	0.583379	0.705987	0.68099	0.590827	0.578657
1487	0.69335	0.582944	0.705647	0.680628	0.590397	0.578219
1488	0.69335	0.582944	0.705647	0.680628	0.590397	0.578219
1490	0.69335	0.582944	0.705647	0.680628	0.590397	0.578219
1491	0.692998	0.582508	0.705306	0.680265	0.589966	0.57778
1492	0.692646	0.582072	0.704965	0.679902	0.589535	0.577341
1493	0.69194	0.581198	0.704281	0.679174	0.58867	0.576461
1494	0.69194	0.581198	0.704281	0.679174	0.58867	0.576461
1495	0.69194	0.581198	0.704281	0.679174	0.58867	0.576461
1496	0.69194	0.581198	0.704281	0.679174	0.58867	0.576461
1497	0.69194	0.581198	0.704281	0.679174	0.58867	0.576461
1498	0.691586	0.580759	0.703937	0.678808	0.588236	0.576019
1499	0.691231	0.58032	0.703594	0.678442	0.587802	0.575577
1500	0.690875	0.579881	0.703249	0.678076	0.587367	0.575134
1502	0.69052	0.579441	0.702905	0.677709	0.586932	0.574692
1503	0.690164	0.579001	0.70256	0.677343	0.586498	0.574249
1504	0.689808	0.578561	0.702215	0.676976	0.586062	0.573806
1505	0.689808	0.578561	0.702215	0.676976	0.586062	0.573806
1506	0.689451	0.578119	0.701868	0.676607	0.585625	0.573361
1508	0.688734	0.577234	0.701174	0.675868	0.584749	0.57247
1509	0.688734	0.577234	0.701174	0.675868	0.584749	0.57247
1511	0.688734	0.577234	0.701174	0.675868	0.584749	0.57247
1512	0.688734	0.577234	0.701174	0.675868	0.584749	0.57247
1513	0.688734	0.577234	0.701174	0.675868	0.584749	0.57247
1514	0.688734	0.577234	0.701174	0.675868	0.584749	0.57247
1515	0.688734	0.577234	0.701174	0.675868	0.584749	0.57247
1516	0.688734	0.577234	0.701174	0.675868	0.584749	0.57247
1517	0.688734	0.577234	0.701174	0.675868	0.584749	0.57247
1518	0.688372	0.576787	0.700823	0.675495	0.584308	0.57202
1519	0.688372	0.576787	0.700823	0.675495	0.584308	0.57202
1520	0.688372	0.576787	0.700823	0.675495	0.584308	0.57202
1521	0.688372	0.576787	0.700823	0.675495	0.584308	0.57202
1522	0.688372	0.576787	0.700823	0.675495	0.584308	0.57202
1523	0.688372	0.576787	0.700823	0.675495	0.584308	0.57202
1525	0.688372	0.576787	0.700823	0.675495	0.584308	0.57202
1526	0.688372	0.576787	0.700823	0.675495	0.584308	0.57202
1527	0.688372	0.576787	0.700823	0.675495	0.584308	0.57202
1528	0.688007	0.576336	0.700469	0.675119	0.583862	0.571566
1529	0.688007	0.576336	0.700469	0.675119	0.583862	0.571566
1531	0.687641	0.575884	0.700114	0.674741	0.583414	0.571111
1532	0.687641	0.575884	0.700114	0.674741	0.583414	0.571111
1533	0.687641	0.575884	0.700114	0.674741	0.583414	0.571111
1534	0.687641	0.575884	0.700114	0.674741	0.583414	0.571111
1535	0.687641	0.575884	0.700114	0.674741	0.583414	0.571111
1536	0.686901	0.574972	0.699398	0.673979	0.582512	0.570193
1537	0.686532	0.574516	0.699039	0.673598	0.582061	0.569734
1538	0.686532	0.574516	0.699039	0.673598	0.582061	0.569734
1539	0.686532	0.574516	0.699039	0.673598	0.582061	0.569734
1540	0.686532	0.574516	0.699039	0.673598	0.582061	0.569734
1541	0.686532	0.574516	0.699039	0.673598	0.582061	0.569734
1542	0.68616	0.574058	0.698679	0.673215	0.581608	0.569273
1543	0.68616	0.574058	0.698679	0.673215	0.581608	0.569273
1544	0.685787	0.573598	0.698318	0.67283	0.581153	0.56881
1545	0.685787	0.573598	0.698318	0.67283	0.581153	0.56881
1548	0.685414	0.573138	0.697956	0.672446	0.580698	0.568347
1550	0.685414	0.573138	0.697956	0.672446	0.580698	0.568347
1552	0.685414	0.573138	0.697956	0.672446	0.580698	0.568347
1553	0.685414	0.573138	0.697956	0.672446	0.580698	0.568347
1554	0.685414	0.573138	0.697956	0.672446	0.580698	0.568347
1555	0.685414	0.573138	0.697956	0.672446	0.580698	0.568347
1556	0.685038	0.572675	0.697591	0.672058	0.58024	0.567881
1557	0.684662	0.572212	0.697227	0.671671	0.579782	0.567415
1558	0.684662	0.572212	0.697227	0.671671	0.579782	0.567415
1559	0.684662	0.572212	0.697227	0.671671	0.579782	0.567415
1560	0.684286	0.571749	0.696862	0.671283	0.579323	0.566949
1561	0.684286	0.571749	0.696862	0.671283	0.579323	0.566949
1562	0.683908	0.571284	0.696496	0.670894	0.578863	0.56648
1563	0.683908	0.571284	0.696496	0.670894	0.578863	0.56648
1564	0.683908	0.571284	0.696496	0.670894	0.578863	0.56648
1565	0.683908	0.571284	0.696496	0.670894	0.578863	0.56648
1566	0.683527	0.570815	0.696127	0.670501	0.578399	0.566008
1567	0.683527	0.570815	0.696127	0.670501	0.578399	0.566008
1568	0.683527	0.570815	0.696127	0.670501	0.578399	0.566008
1573	0.683527	0.570815	0.696127	0.670501	0.578399	0.566008
1575	0.683527	0.570815	0.696127	0.670501	0.578399	0.566008
1576	0.683527	0.570815	0.696127	0.670501	0.578399	0.566008
1578	0.683144	0.570344	0.695756	0.670107	0.577933	0.565534
1579	0.682379	0.569402	0.695013	0.669318	0.577001	0.564586
1581	0.681996	0.568931	0.694642	0.668923	0.576535	0.564112
1582	0.681996	0.568931	0.694642	0.668923	0.576535	0.564112
1583	0.681226	0.567985	0.693895	0.66813	0.575599	0.56316
1584	0.68084	0.567512	0.693521	0.667733	0.57513	0.562684
1585	0.680454	0.567037	0.693147	0.667335	0.574661	0.562206
1586	0.680454	0.567037	0.693147	0.667335	0.574661	0.562206
1587	0.680454	0.567037	0.693147	0.667335	0.574661	0.562206
1588	0.680068	0.566563	0.692772	0.666937	0.574192	0.561729
1589	0.679681	0.566088	0.692397	0.666538	0.573721	0.561251
1590	0.678907	0.565138	0.691646	0.66574	0.572781	0.560295
1591	0.678518	0.564662	0.691269	0.66534	0.57231	0.559815
1593	0.678518	0.564662	0.691269	0.66534	0.57231	0.559815
1595	0.678129	0.564185	0.690892	0.66494	0.571838	0.559335
1596	0.678129	0.564185	0.690892	0.66494	0.571838	0.559335
1597	0.67774	0.563707	0.690514	0.664538	0.571365	0.558855
1598	0.67735	0.56323	0.690136	0.664137	0.570893	0.558374
1599	0.67696	0.562752	0.689758	0.663735	0.57042	0.557893
1600	0.67657	0.562274	0.689379	0.663333	0.569947	0.557412
1601	0.67657	0.562274	0.689379	0.663333	0.569947	0.557412
1604	0.67657	0.562274	0.689379	0.663333	0.569947	0.557412
1605	0.67657	0.562274	0.689379	0.663333	0.569947	0.557412
1606	0.67657	0.562274	0.689379	0.663333	0.569947	0.557412
1607	0.67657	0.562274	0.689379	0.663333	0.569947	0.557412
1608	0.67657	0.562274	0.689379	0.663333	0.569947	0.557412
1609	0.676177	0.561793	0.688999	0.662929	0.569471	0.556928
1610	0.675785	0.561312	0.688618	0.662524	0.568995	0.556445
1611	0.675785	0.561312	0.688618	0.662524	0.568995	0.556445
1612	0.675785	0.561312	0.688618	0.662524	0.568995	0.556445
1613	0.675785	0.561312	0.688618	0.662524	0.568995	0.556445
1614	0.675785	0.561312	0.688618	0.662524	0.568995	0.556445
1615	0.675785	0.561312	0.688618	0.662524	0.568995	0.556445
1617	0.675785	0.561312	0.688618	0.662524	0.568995	0.556445
1618	0.675387	0.560826	0.688232	0.662115	0.568514	0.555955
1620	0.674989	0.560339	0.687846	0.661705	0.568032	0.555466
1621	0.674989	0.560339	0.687846	0.661705	0.568032	0.555466
1622	0.67459	0.559851	0.687459	0.661294	0.567548	0.554974
1623	0.67459	0.559851	0.687459	0.661294	0.567548	0.554974
1624	0.67419	0.559362	0.687071	0.660882	0.567064	0.554482
1625	0.673391	0.558385	0.686295	0.660059	0.566097	0.553499
1627	0.672991	0.557896	0.685908	0.659647	0.565614	0.553008
1628	0.672991	0.557896	0.685908	0.659647	0.565614	0.553008
1630	0.672991	0.557896	0.685908	0.659647	0.565614	0.553008
1631	0.672991	0.557896	0.685908	0.659647	0.565614	0.553008
1633	0.672991	0.557896	0.685908	0.659647	0.565614	0.553008
1636	0.672991	0.557896	0.685908	0.659647	0.565614	0.553008
1639	0.672589	0.557405	0.685517	0.659233	0.565128	0.552514
1640	0.672185	0.556912	0.685126	0.658818	0.564639	0.552018
1641	0.671781	0.556419	0.684733	0.658401	0.564151	0.551521
1643	0.671781	0.556419	0.684733	0.658401	0.564151	0.551521
1644	0.671781	0.556419	0.684733	0.658401	0.564151	0.551521
1645	0.671781	0.556419	0.684733	0.658401	0.564151	0.551521
1647	0.671781	0.556419	0.684733	0.658401	0.564151	0.551521
1648	0.671781	0.556419	0.684733	0.658401	0.564151	0.551521
1649	0.670967	0.555425	0.683943	0.657563	0.563167	0.550521
1650	0.67056	0.554929	0.683548	0.657144	0.562675	0.550022
1653	0.670152	0.554432	0.683153	0.656724	0.562184	0.549522
1655	0.669336	0.553437	0.682361	0.655884	0.561199	0.548521
1656	0.668928	0.55294	0.681964	0.655464	0.560706	0.548021
1657	0.668519	0.552442	0.681568	0.655043	0.560213	0.54752
1658	0.668519	0.552442	0.681568	0.655043	0.560213	0.54752
1660	0.668519	0.552442	0.681568	0.655043	0.560213	0.54752
1661	0.668109	0.551943	0.68117	0.654621	0.559719	0.547018
1662	0.6677	0.551445	0.680773	0.6542	0.559226	0.546517
1663	0.6677	0.551445	0.680773	0.6542	0.559226	0.546517
1665	0.6677	0.551445	0.680773	0.6542	0.559226	0.546517
1666	0.667289	0.550944	0.680373	0.653777	0.55873	0.546013
1667	0.667289	0.550944	0.680373	0.653777	0.55873	0.546013
1670	0.666877	0.550444	0.679974	0.653353	0.558235	0.54551
1672	0.666877	0.550444	0.679974	0.653353	0.558235	0.54551
1673	0.666465	0.549942	0.679574	0.652929	0.557738	0.545005
1674	0.666465	0.549942	0.679574	0.652929	0.557738	0.545005
1675	0.666052	0.54944	0.679173	0.652504	0.557241	0.5445
1676	0.666052	0.54944	0.679173	0.652504	0.557241	0.5445
1677	0.665639	0.548938	0.678772	0.652078	0.556744	0.543995
1679	0.665226	0.548436	0.678371	0.651653	0.556247	0.54349
1682	0.665226	0.548436	0.678371	0.651653	0.556247	0.54349
1683	0.665226	0.548436	0.678371	0.651653	0.556247	0.54349
1686	0.664811	0.547932	0.677968	0.651226	0.555747	0.542983
1688	0.664811	0.547932	0.677968	0.651226	0.555747	0.542983
1690	0.664811	0.547932	0.677968	0.651226	0.555747	0.542983
1691	0.664393	0.547425	0.677562	0.650796	0.555245	0.542473
1692	0.664393	0.547425	0.677562	0.650796	0.555245	0.542473
1694	0.663557	0.54641	0.67675	0.649936	0.554239	0.541452
1696	0.663557	0.54641	0.67675	0.649936	0.554239	0.541452
1699	0.663138	0.545902	0.676344	0.649505	0.553736	0.540941
1700	0.663138	0.545902	0.676344	0.649505	0.553736	0.540941
1701	0.663138	0.545902	0.676344	0.649505	0.553736	0.540941
1703	0.663138	0.545902	0.676344	0.649505	0.553736	0.540941
1706	0.663138	0.545902	0.676344	0.649505	0.553736	0.540941
1709	0.663138	0.545902	0.676344	0.649505	0.553736	0.540941
1711	0.662716	0.545391	0.675935	0.649071	0.55323	0.540427
1713	0.662295	0.544879	0.675525	0.648638	0.552724	0.539912
1714	0.662295	0.544879	0.675525	0.648638	0.552724	0.539912
1715	0.661872	0.544366	0.675114	0.648202	0.552216	0.539396
1716	0.661872	0.544366	0.675114	0.648202	0.552216	0.539396
1718	0.661024	0.54334	0.674292	0.64733	0.551199	0.538364
1719	0.661024	0.54334	0.674292	0.64733	0.551199	0.538364
1720	0.661024	0.54334	0.674292	0.64733	0.551199	0.538364
1721	0.6606	0.542826	0.67388	0.646894	0.55069	0.537847
1724	0.6606	0.542826	0.67388	0.646894	0.55069	0.537847
1725	0.660174	0.54231	0.673466	0.646456	0.550179	0.537329
1726	0.660174	0.54231	0.673466	0.646456	0.550179	0.537329
1728	0.660174	0.54231	0.673466	0.646456	0.550179	0.537329
1729	0.660174	0.54231	0.673466	0.646456	0.550179	0.537329
1731	0.660174	0.54231	0.673466	0.646456	0.550179	0.537329
1732	0.659745	0.541791	0.673049	0.646014	0.549665	0.536806
1733	0.659745	0.541791	0.673049	0.646014	0.549665	0.536806
1735	0.659745	0.541791	0.673049	0.646014	0.549665	0.536806
1736	0.658885	0.540751	0.672214	0.64513	0.548634	0.53576
1737	0.658885	0.540751	0.672214	0.64513	0.548634	0.53576
1739	0.658885	0.540751	0.672214	0.64513	0.548634	0.53576
1741	0.658454	0.540229	0.671795	0.644686	0.548117	0.535235
1746	0.658022	0.539707	0.671376	0.644242	0.5476	0.534711
1748	0.65759	0.539185	0.670956	0.643798	0.547083	0.534186
1750	0.657158	0.538663	0.670537	0.643353	0.546566	0.533661
1751	0.656725	0.538141	0.670116	0.642908	0.546048	0.533135
1752	0.656725	0.538141	0.670116	0.642908	0.546048	0.533135
1753	0.656292	0.537618	0.669696	0.642463	0.54553	0.532609
1754	0.656292	0.537618	0.669696	0.642463	0.54553	0.532609
1755	0.656292	0.537618	0.669696	0.642463	0.54553	0.532609
1756	0.656292	0.537618	0.669696	0.642463	0.54553	0.532609
1757	0.656292	0.537618	0.669696	0.642463	0.54553	0.532609
1758	0.656292	0.537618	0.669696	0.642463	0.54553	0.532609
1760	0.656292	0.537618	0.669696	0.642463	0.54553	0.532609
1761	0.656292	0.537618	0.669696	0.642463	0.54553	0.532609
1762	0.655857	0.537092	0.669272	0.642015	0.545009	0.532081
1765	0.655857	0.537092	0.669272	0.642015	0.545009	0.532081
1766	0.655421	0.536566	0.668849	0.641567	0.544488	0.531552
1769	0.655421	0.536566	0.668849	0.641567	0.544488	0.531552
1770	0.655421	0.536566	0.668849	0.641567	0.544488	0.531552
1771	0.654984	0.536039	0.668425	0.641118	0.543966	0.531022
1774	0.654984	0.536039	0.668425	0.641118	0.543966	0.531022
1775	0.654984	0.536039	0.668425	0.641118	0.543966	0.531022
1776	0.654984	0.536039	0.668425	0.641118	0.543966	0.531022
1777	0.654984	0.536039	0.668425	0.641118	0.543966	0.531022
1778	0.654984	0.536039	0.668425	0.641118	0.543966	0.531022
1779	0.654984	0.536039	0.668425	0.641118	0.543966	0.531022
1780	0.654544	0.535508	0.667997	0.640665	0.543439	0.530488
1781	0.654102	0.534976	0.667568	0.640211	0.542912	0.529953
1782	0.654102	0.534976	0.667568	0.640211	0.542912	0.529953
1784	0.654102	0.534976	0.667568	0.640211	0.542912	0.529953
1785	0.654102	0.534976	0.667568	0.640211	0.542912	0.529953
1786	0.654102	0.534976	0.667568	0.640211	0.542912	0.529953
1787	0.654102	0.534976	0.667568	0.640211	0.542912	0.529953
1788	0.654102	0.534976	0.667568	0.640211	0.542912	0.529953
1789	0.654102	0.534976	0.667568	0.640211	0.542912	0.529953
1791	0.653656	0.534439	0.667135	0.639752	0.54238	0.529413
1792	0.653656	0.534439	0.667135	0.639752	0.54238	0.529413
1793	0.652762	0.533361	0.666265	0.638832	0.541312	0.528329
1794	0.652762	0.533361	0.666265	0.638832	0.541312	0.528329
1795	0.652762	0.533361	0.666265	0.638832	0.541312	0.528329
1796	0.652762	0.533361	0.666265	0.638832	0.541312	0.528329
1797	0.652762	0.533361	0.666265	0.638832	0.541312	0.528329
1798	0.652312	0.532819	0.665828	0.63837	0.540775	0.527784
1799	0.652312	0.532819	0.665828	0.63837	0.540775	0.527784
1800	0.652312	0.532819	0.665828	0.63837	0.540775	0.527784
1802	0.652312	0.532819	0.665828	0.63837	0.540775	0.527784
1803	0.652312	0.532819	0.665828	0.63837	0.540775	0.527784
1804	0.651859	0.532275	0.665388	0.637904	0.540235	0.527237
1806	0.651859	0.532275	0.665388	0.637904	0.540235	0.527237
1808	0.651859	0.532275	0.665388	0.637904	0.540235	0.527237
1810	0.651859	0.532275	0.665388	0.637904	0.540235	0.527237
1812	0.651404	0.531728	0.664946	0.637437	0.539693	0.526687
1814	0.651404	0.531728	0.664946	0.637437	0.539693	0.526687
1815	0.650949	0.53118	0.664504	0.636969	0.53915	0.526136
1817	0.650949	0.53118	0.664504	0.636969	0.53915	0.526136
1818	0.650493	0.530631	0.66406	0.6365	0.538606	0.525584
1819	0.650493	0.530631	0.66406	0.6365	0.538606	0.525584
1820	0.650493	0.530631	0.66406	0.6365	0.538606	0.525584
1822	0.650493	0.530631	0.66406	0.6365	0.538606	0.525584
1823	0.650493	0.530631	0.66406	0.6365	0.538606	0.525584
1825	0.650035	0.530081	0.663615	0.636029	0.538061	0.525031
1828	0.650035	0.530081	0.663615	0.636029	0.538061	0.525031
1829	0.650035	0.530081	0.663615	0.636029	0.538061	0.525031
1830	0.649575	0.529529	0.663169	0.635557	0.537514	0.524476
1832	0.649115	0.528976	0.662721	0.635084	0.536966	0.52392
1834	0.649115	0.528976	0.662721	0.635084	0.536966	0.52392
1837	0.649115	0.528976	0.662721	0.635084	0.536966	0.52392
1840	0.649115	0.528976	0.662721	0.635084	0.536966	0.52392
1841	0.648652	0.52842	0.662271	0.634607	0.536414	0.523361
1842	0.648652	0.52842	0.662271	0.634607	0.536414	0.523361
1845	0.648186	0.527861	0.661819	0.634129	0.535861	0.522799
1847	0.648186	0.527861	0.661819	0.634129	0.535861	0.522799
1849	0.647719	0.5273	0.661364	0.633648	0.535305	0.522235
1851	0.647719	0.5273	0.661364	0.633648	0.535305	0.522235
1852	0.646783	0.526178	0.660454	0.632686	0.534192	0.521107
1853	0.646783	0.526178	0.660454	0.632686	0.534192	0.521107
1854	0.646313	0.525615	0.659998	0.632204	0.533634	0.520541
1855	0.645843	0.525052	0.659541	0.631721	0.533075	0.519975
1856	0.645843	0.525052	0.659541	0.631721	0.533075	0.519975
1857	0.645372	0.524487	0.659082	0.631236	0.532516	0.519407
1858	0.6449	0.523922	0.658624	0.630752	0.531956	0.518839
1860	0.644428	0.523357	0.658165	0.630267	0.531396	0.518271
1862	0.644428	0.523357	0.658165	0.630267	0.531396	0.518271
1864	0.643954	0.52279	0.657704	0.62978	0.530833	0.517701
1866	0.643954	0.52279	0.657704	0.62978	0.530833	0.517701
1868	0.643954	0.52279	0.657704	0.62978	0.530833	0.517701
1870	0.643954	0.52279	0.657704	0.62978	0.530833	0.517701
1871	0.643477	0.52222	0.657241	0.62929	0.530268	0.517128
1872	0.643477	0.52222	0.657241	0.62929	0.530268	0.517128
1873	0.643477	0.52222	0.657241	0.62929	0.530268	0.517128
1874	0.642999	0.521648	0.656775	0.628798	0.529701	0.516553
1875	0.64252	0.521076	0.65631	0.628307	0.529133	0.515978
1876	0.64252	0.521076	0.65631	0.628307	0.529133	0.515978
1878	0.64252	0.521076	0.65631	0.628307	0.529133	0.515978
1879	0.64252	0.521076	0.65631	0.628307	0.529133	0.515978
1881	0.642039	0.520501	0.655842	0.627812	0.528563	0.5154
1882	0.642039	0.520501	0.655842	0.627812	0.528563	0.5154
1883	0.642039	0.520501	0.655842	0.627812	0.528563	0.5154
1884	0.641557	0.519925	0.655373	0.627317	0.527993	0.514822
1885	0.641557	0.519925	0.655373	0.627317	0.527993	0.514822
1886	0.641073	0.519347	0.654903	0.62682	0.52742	0.514241
1887	0.641073	0.519347	0.654903	0.62682	0.52742	0.514241
1888	0.641073	0.519347	0.654903	0.62682	0.52742	0.514241
1889	0.641073	0.519347	0.654903	0.62682	0.52742	0.514241
1891	0.6401	0.518187	0.653957	0.625821	0.526269	0.513074
1892	0.6401	0.518187	0.653957	0.625821	0.526269	0.513074
1893	0.6401	0.518187	0.653957	0.625821	0.526269	0.513074
1895	0.6401	0.518187	0.653957	0.625821	0.526269	0.513074
1897	0.6401	0.518187	0.653957	0.625821	0.526269	0.513074
1899	0.6401	0.518187	0.653957	0.625821	0.526269	0.513074
1900	0.6401	0.518187	0.653957	0.625821	0.526269	0.513074
1908	0.6401	0.518187	0.653957	0.625821	0.526269	0.513074
1910	0.63912	0.517017	0.653003	0.624814	0.525109	0.511899
1911	0.63912	0.517017	0.653003	0.624814	0.525109	0.511899
1912	0.638136	0.515845	0.652046	0.623804	0.523946	0.510721
1913	0.637644	0.515259	0.651567	0.623298	0.523365	0.510131
1914	0.637644	0.515259	0.651567	0.623298	0.523365	0.510131
1915	0.63715	0.51467	0.651086	0.62279	0.522781	0.50954
1916	0.63715	0.51467	0.651086	0.62279	0.522781	0.50954
1917	0.636655	0.514081	0.650605	0.622282	0.522197	0.508948
1920	0.636159	0.513492	0.650123	0.621774	0.521613	0.508356
1922	0.636159	0.513492	0.650123	0.621774	0.521613	0.508356
1923	0.636159	0.513492	0.650123	0.621774	0.521613	0.508356
1924	0.636159	0.513492	0.650123	0.621774	0.521613	0.508356
1925	0.636159	0.513492	0.650123	0.621774	0.521613	0.508356
1927	0.635167	0.512312	0.649158	0.620755	0.520442	0.50717
1928	0.635167	0.512312	0.649158	0.620755	0.520442	0.50717
1929	0.635167	0.512312	0.649158	0.620755	0.520442	0.50717
1930	0.635167	0.512312	0.649158	0.620755	0.520442	0.50717
1932	0.635167	0.512312	0.649158	0.620755	0.520442	0.50717
1933	0.634167	0.511124	0.648184	0.619728	0.519263	0.505976
1934	0.634167	0.511124	0.648184	0.619728	0.519263	0.505976
1935	0.634167	0.511124	0.648184	0.619728	0.519263	0.505976
1937	0.634167	0.511124	0.648184	0.619728	0.519263	0.505976
1938	0.634167	0.511124	0.648184	0.619728	0.519263	0.505976
1939	0.633663	0.510526	0.647694	0.619211	0.51867	0.505375
1940	0.633663	0.510526	0.647694	0.619211	0.51867	0.505375
1941	0.633663	0.510526	0.647694	0.619211	0.51867	0.505375
1942	0.633663	0.510526	0.647694	0.619211	0.51867	0.505375
1943	0.633663	0.510526	0.647694	0.619211	0.51867	0.505375
1944	0.633158	0.509926	0.647203	0.618692	0.518075	0.504773
1946	0.633158	0.509926	0.647203	0.618692	0.518075	0.504773
1947	0.633158	0.509926	0.647203	0.618692	0.518075	0.504773
1948	0.633158	0.509926	0.647203	0.618692	0.518075	0.504773
1949	0.633158	0.509926	0.647203	0.618692	0.518075	0.504773
1952	0.633158	0.509926	0.647203	0.618692	0.518075	0.504773
1953	0.632648	0.509321	0.646706	0.618169	0.517475	0.504165
1955	0.632648	0.509321	0.646706	0.618169	0.517475	0.504165
1960	0.632137	0.508714	0.646209	0.617644	0.516873	0.503555
1963	0.632137	0.508714	0.646209	0.617644	0.516873	0.503555
1964	0.631624	0.508107	0.64571	0.617118	0.51627	0.502945
1965	0.631624	0.508107	0.64571	0.617118	0.51627	0.502945
1966	0.631624	0.508107	0.64571	0.617118	0.51627	0.502945
1968	0.631624	0.508107	0.64571	0.617118	0.51627	0.502945
1970	0.631624	0.508107	0.64571	0.617118	0.51627	0.502945
1971	0.631109	0.507497	0.645209	0.616589	0.515665	0.502332
1972	0.630594	0.506886	0.644707	0.61606	0.515059	0.501718
1973	0.630594	0.506886	0.644707	0.61606	0.515059	0.501718
1974	0.630594	0.506886	0.644707	0.61606	0.515059	0.501718
1975	0.630076	0.506272	0.644203	0.615529	0.51445	0.501102
1976	0.630076	0.506272	0.644203	0.615529	0.51445	0.501102
1977	0.629556	0.505657	0.643697	0.614995	0.513839	0.500483
1980	0.629035	0.50504	0.64319	0.61446	0.513227	0.499863
1981	0.629035	0.50504	0.64319	0.61446	0.513227	0.499863
1983	0.629035	0.50504	0.64319	0.61446	0.513227	0.499863
1984	0.628511	0.50442	0.64268	0.613922	0.512612	0.499241
1985	0.628511	0.50442	0.64268	0.613922	0.512612	0.499241
1986	0.627986	0.5038	0.642169	0.613384	0.511997	0.498618
1989	0.627986	0.5038	0.642169	0.613384	0.511997	0.498618
1991	0.627459	0.503177	0.641656	0.612844	0.511379	0.497992
1992	0.626933	0.502555	0.641143	0.612303	0.510761	0.497367
1993	0.625875	0.501306	0.640113	0.611218	0.509522	0.496112
1995	0.625875	0.501306	0.640113	0.611218	0.509522	0.496112
1996	0.625875	0.501306	0.640113	0.611218	0.509522	0.496112
1997	0.625875	0.501306	0.640113	0.611218	0.509522	0.496112
2000	0.625341	0.500676	0.639594	0.61067	0.508897	0.49548
2002	0.624808	0.500047	0.639074	0.610123	0.508272	0.494847
2004	0.624808	0.500047	0.639074	0.610123	0.508272	0.494847
2007	0.624808	0.500047	0.639074	0.610123	0.508272	0.494847
2008	0.624808	0.500047	0.639074	0.610123	0.508272	0.494847
2009	0.624272	0.499416	0.638553	0.609574	0.507646	0.494213
2012	0.624272	0.499416	0.638553	0.609574	0.507646	0.494213
2013	0.624272	0.499416	0.638553	0.609574	0.507646	0.494213
2014	0.624272	0.499416	0.638553	0.609574	0.507646	0.494213
2015	0.624272	0.499416	0.638553	0.609574	0.507646	0.494213
2016	0.624272	0.499416	0.638553	0.609574	0.507646	0.494213
2017	0.624272	0.499416	0.638553	0.609574	0.507646	0.494213
2019	0.624272	0.499416	0.638553	0.609574	0.507646	0.494213
2020	0.624272	0.499416	0.638553	0.609574	0.507646	0.494213
2022	0.624272	0.499416	0.638553	0.609574	0.507646	0.494213
2023	0.624272	0.499416	0.638553	0.609574	0.507646	0.494213
2024	0.624272	0.499416	0.638553	0.609574	0.507646	0.494213
2026	0.624272	0.499416	0.638553	0.609574	0.507646	0.494213
2027	0.624272	0.499416	0.638553	0.609574	0.507646	0.494213
2029	0.624272	0.499416	0.638553	0.609574	0.507646	0.494213
2030	0.623726	0.498771	0.638021	0.609013	0.507006	0.493566
2031	0.623726	0.498771	0.638021	0.609013	0.507006	0.493566
2032	0.623177	0.498125	0.637487	0.608451	0.506365	0.492917
2033	0.623177	0.498125	0.637487	0.608451	0.506365	0.492917
2034	0.622627	0.497478	0.636951	0.607886	0.505722	0.492267
2035	0.622627	0.497478	0.636951	0.607886	0.505722	0.492267
2036	0.622077	0.496829	0.636415	0.607322	0.505078	0.491615
2037	0.622077	0.496829	0.636415	0.607322	0.505078	0.491615
2038	0.622077	0.496829	0.636415	0.607322	0.505078	0.491615
2041	0.622077	0.496829	0.636415	0.607322	0.505078	0.491615
2043	0.620971	0.495528	0.635338	0.606187	0.503787	0.490309
2044	0.620971	0.495528	0.635338	0.606187	0.503787	0.490309
2047	0.620415	0.494875	0.634797	0.605618	0.503139	0.489653
2048	0.620415	0.494875	0.634797	0.605618	0.503139	0.489653
2049	0.620415	0.494875	0.634797	0.605618	0.503139	0.489653
2051	0.620415	0.494875	0.634797	0.605618	0.503139	0.489653
2052	0.619297	0.493561	0.633707	0.604471	0.501834	0.488333
2056	0.619297	0.493561	0.633707	0.604471	0.501834	0.488333
2057	0.619297	0.493561	0.633707	0.604471	0.501834	0.488333
2058	0.619297	0.493561	0.633707	0.604471	0.501834	0.488333
2060	0.619297	0.493561	0.633707	0.604471	0.501834	0.488333
2061	0.619297	0.493561	0.633707	0.604471	0.501834	0.488333
2064	0.618734	0.4929	0.633158	0.603893	0.501177	0.487669
2066	0.618734	0.4929	0.633158	0.603893	0.501177	0.487669
2067	0.618734	0.4929	0.633158	0.603893	0.501177	0.487669
2068	0.618734	0.4929	0.633158	0.603893	0.501177	0.487669
2069	0.618734	0.4929	0.633158	0.603893	0.501177	0.487669
2071	0.618167	0.492235	0.632606	0.603312	0.500517	0.487001
2072	0.618167	0.492235	0.632606	0.603312	0.500517	0.487001
2073	0.618167	0.492235	0.632606	0.603312	0.500517	0.487001
2075	0.618167	0.492235	0.632606	0.603312	0.500517	0.487001
2076	0.618167	0.492235	0.632606	0.603312	0.500517	0.487001
2078	0.618167	0.492235	0.632606	0.603312	0.500517	0.487001
2079	0.618167	0.492235	0.632606	0.603312	0.500517	0.487001
2080	0.618167	0.492235	0.632606	0.603312	0.500517	0.487001
2082	0.618167	0.492235	0.632606	0.603312	0.500517	0.487001
2083	0.617595	0.491564	0.632049	0.602726	0.499851	0.486327
2084	0.617595	0.491564	0.632049	0.602726	0.499851	0.486327
2085	0.617595	0.491564	0.632049	0.602726	0.499851	0.486327
2086	0.61702	0.49089	0.631489	0.602137	0.499182	0.48565
2087	0.61702	0.49089	0.631489	0.602137	0.499182	0.48565
2088	0.61702	0.49089	0.631489	0.602137	0.499182	0.48565
2089	0.616442	0.490213	0.630926	0.601544	0.498509	0.48497
2090	0.615864	0.489535	0.630363	0.600951	0.497836	0.48429
2091	0.615864	0.489535	0.630363	0.600951	0.497836	0.48429
2096	0.615864	0.489535	0.630363	0.600951	0.497836	0.48429
2097	0.615284	0.488856	0.629797	0.600357	0.497161	0.483607
2101	0.614704	0.488176	0.629232	0.599762	0.496487	0.482925
2102	0.614704	0.488176	0.629232	0.599762	0.496487	0.482925
2105	0.614123	0.487497	0.628666	0.599166	0.495812	0.482243
2107	0.614123	0.487497	0.628666	0.599166	0.495812	0.482243
2109	0.614123	0.487497	0.628666	0.599166	0.495812	0.482243
2110	0.614123	0.487497	0.628666	0.599166	0.495812	0.482243
2114	0.614123	0.487497	0.628666	0.599166	0.495812	0.482243
2115	0.614123	0.487497	0.628666	0.599166	0.495812	0.482243
2116	0.613538	0.486813	0.628096	0.598567	0.495133	0.481556
2124	0.613538	0.486813	0.628096	0.598567	0.495133	0.481556
2127	0.612953	0.486129	0.627526	0.597967	0.494453	0.480869
2128	0.612953	0.486129	0.627526	0.597967	0.494453	0.480869
2130	0.612953	0.486129	0.627526	0.597967	0.494453	0.480869
2131	0.612365	0.485442	0.626953	0.597365	0.493772	0.48018
2133	0.612365	0.485442	0.626953	0.597365	0.493772	0.48018
2134	0.611775	0.484753	0.626378	0.596761	0.493087	0.479488
2135	0.611775	0.484753	0.626378	0.596761	0.493087	0.479488
2136	0.611775	0.484753	0.626378	0.596761	0.493087	0.479488
2137	0.611775	0.484753	0.626378	0.596761	0.493087	0.479488
2139	0.611775	0.484753	0.626378	0.596761	0.493087	0.479488
2140	0.611775	0.484753	0.626378	0.596761	0.493087	0.479488
2142	0.611775	0.484753	0.626378	0.596761	0.493087	0.479488
2143	0.611775	0.484753	0.626378	0.596761	0.493087	0.479488
2145	0.611775	0.484753	0.626378	0.596761	0.493087	0.479488
2149	0.611775	0.484753	0.626378	0.596761	0.493087	0.479488
2150	0.611775	0.484753	0.626378	0.596761	0.493087	0.479488
2154	0.611177	0.484055	0.625795	0.596148	0.492394	0.478787
2156	0.611177	0.484055	0.625795	0.596148	0.492394	0.478787
2160	0.610579	0.483357	0.625211	0.595534	0.4917	0.478086
2161	0.610579	0.483357	0.625211	0.595534	0.4917	0.478086
2162	0.610579	0.483357	0.625211	0.595534	0.4917	0.478086
2163	0.610579	0.483357	0.625211	0.595534	0.4917	0.478086
2164	0.610579	0.483357	0.625211	0.595534	0.4917	0.478086
2165	0.610579	0.483357	0.625211	0.595534	0.4917	0.478086
2166	0.609973	0.48265	0.624621	0.594914	0.490998	0.477377
2167	0.609973	0.48265	0.624621	0.594914	0.490998	0.477377
2169	0.609973	0.48265	0.624621	0.594914	0.490998	0.477377
2170	0.609363	0.481939	0.624026	0.594289	0.490292	0.476663
2171	0.609363	0.481939	0.624026	0.594289	0.490292	0.476663
2172	0.608752	0.481228	0.623431	0.593663	0.489585	0.475948
2173	0.608752	0.481228	0.623431	0.593663	0.489585	0.475948
2174	0.60814	0.480514	0.622834	0.593035	0.488877	0.475232
2175	0.60814	0.480514	0.622834	0.593035	0.488877	0.475232
2177	0.60814	0.480514	0.622834	0.593035	0.488877	0.475232
2180	0.60814	0.480514	0.622834	0.593035	0.488877	0.475232
2182	0.607525	0.479799	0.622235	0.592406	0.488166	0.474514
2184	0.60691	0.479082	0.621634	0.591775	0.487454	0.473795
2185	0.60691	0.479082	0.621634	0.591775	0.487454	0.473795
2186	0.60691	0.479082	0.621634	0.591775	0.487454	0.473795
2190	0.60691	0.479082	0.621634	0.591775	0.487454	0.473795
2191	0.60691	0.479082	0.621634	0.591775	0.487454	0.473795
2193	0.60691	0.479082	0.621634	0.591775	0.487454	0.473795
2197	0.606288	0.478359	0.621028	0.591138	0.486736	0.473069
2202	0.606288	0.478359	0.621028	0.591138	0.486736	0.473069
2207	0.605664	0.477634	0.62042	0.590499	0.486015	0.472341
2209	0.605664	0.477634	0.62042	0.590499	0.486015	0.472341
2211	0.605664	0.477634	0.62042	0.590499	0.486015	0.472341
2212	0.605664	0.477634	0.62042	0.590499	0.486015	0.472341
2214	0.605664	0.477634	0.62042	0.590499	0.486015	0.472341
2218	0.605664	0.477634	0.62042	0.590499	0.486015	0.472341
2219	0.605664	0.477634	0.62042	0.590499	0.486015	0.472341
2220	0.605664	0.477634	0.62042	0.590499	0.486015	0.472341
2222	0.605664	0.477634	0.62042	0.590499	0.486015	0.472341
2224	0.605034	0.476902	0.619805	0.589854	0.485288	0.471606
2226	0.605034	0.476902	0.619805	0.589854	0.485288	0.471606
2228	0.605034	0.476902	0.619805	0.589854	0.485288	0.471606
2229	0.605034	0.476902	0.619805	0.589854	0.485288	0.471606
2230	0.605034	0.476902	0.619805	0.589854	0.485288	0.471606
2231	0.605034	0.476902	0.619805	0.589854	0.485288	0.471606
2233	0.605034	0.476902	0.619805	0.589854	0.485288	0.471606
2234	0.605034	0.476902	0.619805	0.589854	0.485288	0.471606
2235	0.604396	0.476161	0.619183	0.5892	0.484551	0.470862
2236	0.604396	0.476161	0.619183	0.5892	0.484551	0.470862
2239	0.604396	0.476161	0.619183	0.5892	0.484551	0.470862
2240	0.603756	0.475419	0.618559	0.588545	0.483814	0.470117
2241	0.603116	0.474677	0.617935	0.58789	0.483076	0.469372
2245	0.603116	0.474677	0.617935	0.58789	0.483076	0.469372
2246	0.603116	0.474677	0.617935	0.58789	0.483076	0.469372
2247	0.603116	0.474677	0.617935	0.58789	0.483076	0.469372
2248	0.603116	0.474677	0.617935	0.58789	0.483076	0.469372
2252	0.603116	0.474677	0.617935	0.58789	0.483076	0.469372
2254	0.603116	0.474677	0.617935	0.58789	0.483076	0.469372
2255	0.603116	0.474677	0.617935	0.58789	0.483076	0.469372
2257	0.603116	0.474677	0.617935	0.58789	0.483076	0.469372
2259	0.603116	0.474677	0.617935	0.58789	0.483076	0.469372
2261	0.603116	0.474677	0.617935	0.58789	0.483076	0.469372
2263	0.603116	0.474677	0.617935	0.58789	0.483076	0.469372
2265	0.603116	0.474677	0.617935	0.58789	0.483076	0.469372
2267	0.603116	0.474677	0.617935	0.58789	0.483076	0.469372
2268	0.603116	0.474677	0.617935	0.58789	0.483076	0.469372
2269	0.603116	0.474677	0.617935	0.58789	0.483076	0.469372
2270	0.603116	0.474677	0.617935	0.58789	0.483076	0.469372
2273	0.599817	0.470855	0.614717	0.584512	0.479279	0.465537
2275	0.599817	0.470855	0.614717	0.584512	0.479279	0.465537
2278	0.599817	0.470855	0.614717	0.584512	0.479279	0.465537
2282	0.599156	0.470091	0.614072	0.583836	0.478519	0.46477
2284	0.598496	0.469328	0.613427	0.583159	0.47776	0.464004
2286	0.597834	0.468563	0.612781	0.582482	0.477	0.463236
2287	0.597834	0.468563	0.612781	0.582482	0.477	0.463236
2288	0.597834	0.468563	0.612781	0.582482	0.477	0.463236
2289	0.597834	0.468563	0.612781	0.582482	0.477	0.463236
2293	0.597834	0.468563	0.612781	0.582482	0.477	0.463236
2294	0.597834	0.468563	0.612781	0.582482	0.477	0.463236
2296	0.597165	0.467791	0.612129	0.581797	0.476232	0.462461
2298	0.597165	0.467791	0.612129	0.581797	0.476232	0.462461
2299	0.596492	0.467014	0.611472	0.581109	0.475461	0.461682
2301	0.596492	0.467014	0.611472	0.581109	0.475461	0.461682
2303	0.596492	0.467014	0.611472	0.581109	0.475461	0.461682
2304	0.595816	0.466235	0.610813	0.580417	0.474685	0.4609
2306	0.595816	0.466235	0.610813	0.580417	0.474685	0.4609
2309	0.595816	0.466235	0.610813	0.580417	0.474685	0.4609
2310	0.595816	0.466235	0.610813	0.580417	0.474685	0.4609
2311	0.595816	0.466235	0.610813	0.580417	0.474685	0.4609
2312	0.595816	0.466235	0.610813	0.580417	0.474685	0.4609
2315	0.595816	0.466235	0.610813	0.580417	0.474685	0.4609
2317	0.595816	0.466235	0.610813	0.580417	0.474685	0.4609
2318	0.595134	0.465448	0.610146	0.579718	0.473903	0.46011
2319	0.59445	0.46466	0.609479	0.579019	0.47312	0.45932
2324	0.593767	0.463873	0.608812	0.57832	0.472338	0.45853
2327	0.593767	0.463873	0.608812	0.57832	0.472338	0.45853
2330	0.593767	0.463873	0.608812	0.57832	0.472338	0.45853
2331	0.593767	0.463873	0.608812	0.57832	0.472338	0.45853
2335	0.593767	0.463873	0.608812	0.57832	0.472338	0.45853
2336	0.593767	0.463873	0.608812	0.57832	0.472338	0.45853
2338	0.593767	0.463873	0.608812	0.57832	0.472338	0.45853
2342	0.593767	0.463873	0.608812	0.57832	0.472338	0.45853
2343	0.593074	0.463076	0.608136	0.577611	0.471545	0.457731
2348	0.592381	0.462279	0.60746	0.576902	0.470752	0.456931
2349	0.592381	0.462279	0.60746	0.576902	0.470752	0.456931
2354	0.592381	0.462279	0.60746	0.576902	0.470752	0.456931
2359	0.592381	0.462279	0.60746	0.576902	0.470752	0.456931
2360	0.592381	0.462279	0.60746	0.576902	0.470752	0.456931
2361	0.592381	0.462279	0.60746	0.576902	0.470752	0.456931
2362	0.592381	0.462279	0.60746	0.576902	0.470752	0.456931
2365	0.592381	0.462279	0.60746	0.576902	0.470752	0.456931
2366	0.592381	0.462279	0.60746	0.576902	0.470752	0.456931
2367	0.592381	0.462279	0.60746	0.576902	0.470752	0.456931
2369	0.592381	0.462279	0.60746	0.576902	0.470752	0.456931
2371	0.592381	0.462279	0.60746	0.576902	0.470752	0.456931
2372	0.592381	0.462279	0.60746	0.576902	0.470752	0.456931
2373	0.591671	0.461462	0.606766	0.576175	0.46994	0.456111
2375	0.591671	0.461462	0.606766	0.576175	0.46994	0.456111
2376	0.591671	0.461462	0.606766	0.576175	0.46994	0.456111
2378	0.590958	0.460643	0.60607	0.575446	0.469126	0.455289
2379	0.590244	0.459824	0.605373	0.574716	0.468311	0.454467
2380	0.590244	0.459824	0.605373	0.574716	0.468311	0.454467
2381	0.590244	0.459824	0.605373	0.574716	0.468311	0.454467
2383	0.590244	0.459824	0.605373	0.574716	0.468311	0.454467
2384	0.590244	0.459824	0.605373	0.574716	0.468311	0.454467
2385	0.589522	0.458994	0.604668	0.573976	0.467486	0.453635
2386	0.588798	0.458164	0.603961	0.573237	0.466661	0.452803
[truncated: 649 more rows]
